# Supplementary material for: Differential regulation of gene co-expression modules in muscles and liver of preterm newborns
Source: Front Cell Dev Biol. 2025 Sep 30;13:1645959. doi: 10.3389/fcell.2025.1645959 (PMC12518348; doi:10.3389/fcell.2025.1645959)
Supplement: Supplementary file 1 [file Table2.xlsx]

## Sheet: README
Supplemetary Table S2
Genes with tissue-preferential expression identified using NOISeq
LI, liver
HM, heart muscle
SM, skeletal muscle
Summary, total numbers of up- and downregulated tissue preferentially expressed genes

## Sheet: Summary
Tissue	Up	Down		Module	LI_up	LI_down	HM_up	HM_down	SM_up	SM_down
LI	245	259		black	3	9		14		3
HM	98	142		blue	15	32	6	11	2	13
SM	44	133		brown	8	16			10	4
				cyan						1
				green			3	13		2
				greenyellow	1	5		7		1
				grey60	1	2			1	1
				lightcyan		1
				pink						12
				purple	5	8		2	3	1
				red			4	8	1	3
				tan	17	5
				turquoise	142	29			3	17
				yellow	21	2	5	10	24	8
				Total	213	109	18	65	44	66

## Sheet: LI_up
LI_mean	Other_mean	M	D	prob	ranking	external_gene_name
1.21576e+06	883.768	10.4259	1.21488e+06	0.999797	1.21488e+06	ALB
825316	706.641	10.1898	824609	0.999763	824609	TF
424760	375.737	10.1427	424384	0.999699	424384	APOB
547136	593.922	9.84741	546542	0.999685	546542	SERPINA1
264191	227.666	10.1804	263963	0.999581	263963	FGA
260739	417.759	9.28572	260321	0.999442	260321	HP
170428	154.685	10.1056	170274	0.9994	170274	FGB
126445	92.5741	10.4156	126353	0.999321	126353	FGG
106541	96.3111	10.1114	106445	0.999204	106445	AHSG
77048.8	106.971	9.49241	76941.8	0.998898	76941.8	APOA1
77147.1	108.195	9.47784	77038.9	0.998894	77038.9	ORM1
62438.4	62.7353	9.95894	62375.7	0.998807	62375.7	APOA2
48514.8	42.362	10.1614	48472.5	0.998608	48472.5	GC
46817.7	42.8711	10.0928	46774.8	0.998565	46774.8	AMBP
44920.6	41.2354	10.0893	44879.4	0.998529	44879.4	CYP3A7
47243.1	73.1233	9.33555	47169.9	0.998467	47169.9	VTN
48759.7	134.452	8.50245	48625.2	0.99833	48625.2	CPS1
81584.8	455.395	7.48504	81129.4	0.99825	81129.4	SERPINA3
35169.4	24.6467	10.4787	35144.8	0.998221	35144.8	APOH
37789.9	89.6015	8.72026	37700.3	0.998066	37700.3	CP
42313.6	171.201	7.94929	42142.4	0.997983	42142.4	CFB
113523	1104.18	6.68387	112419	0.997795	112419	AGT
20961.9	22.7161	9.84984	20939.2	0.997223	20939.2	APOC2
28872.9	225.926	6.99772	28647	0.996886	28647	ITIH4
19048.1	35.1637	9.08134	19012.9	0.996863	19012.9	AGXT
44524.4	556.539	6.32197	43967.9	0.996738	43967.9	APOE
16578.9	36.8996	8.81153	16542	0.996432	16542	PLG
57713.9	954.117	5.91861	56759.8	0.99631	56759.8	SCD
261022	5606.54	5.54092	255415	0.996201	255415	C3
23324.3	227.532	6.67963	23096.8	0.996201	23096.8	ATF5
15580.4	58.6446	8.05352	15521.7	0.996048	15521.8	SERPINF2
18229.7	180.541	6.65782	18049.1	0.9956	18049.1	APOC1
28285.3	519.927	5.7656	27765.4	0.995261	27765.4	C4B
12493.2	63.4238	7.6219	12429.7	0.99508	12429.7	HMGCS2
11289.4	27.1714	8.69867	11262.2	0.995019	11262.2	AZGP1
10996	23.4591	8.87261	10972.5	0.994939	10972.5	F5
29855	662.979	5.49286	29192	0.994705	29192	CLU
30218.6	684.006	5.46528	29534.6	0.99468	29534.6	C4A
13039.5	128.33	6.66689	12911.2	0.994538	12911.2	C5
12543.5	118.729	6.72312	12424.7	0.994446	12424.7	AKR1C1
9466.34	49.5608	7.57746	9416.78	0.993683	9416.78	HAMP
18852.5	481.284	5.29172	18371.2	0.993328	18371.2	DHCR24
8417.62	23.8514	8.46319	8393.76	0.993273	8393.77	SDC1
27949.5	892.523	4.96879	27057	0.993213	27057	ACSL4
7748.99	24.2351	8.32076	7724.76	0.992637	7724.76	TFR2
13122.5	299.64	5.45267	12822.9	0.992583	12822.9	MBNL3
111162	5022.28	4.46818	106140	0.992264	106140	HBG2
19619.1	658.593	4.89673	18960.5	0.992261	18960.5	ASS1
11735.3	271.261	5.43503	11464	0.992149	11464	SLC4A1
7254.8	24.8868	8.18741	7229.91	0.99203	7229.92	ARG1
7785.23	66.9761	6.86095	7718.25	0.991903	7718.26	C2
7629.39	59.3692	7.00571	7570.02	0.99184	7570.02	SLC13A5
7444.15	78.6891	6.5638	7365.46	0.991267	7365.47	AKR1C2
6992.24	47.6292	7.19777	6944.61	0.991237	6944.62	LRG1
8894.22	175.153	5.66618	8719.07	0.991207	8719.07	MSMO1
113976	5835.37	4.28776	108141	0.991192	108141	HBA2
11713.8	350.451	5.06285	11363.3	0.991163	11363.3	HBG1
114707	5957.53	4.26709	108749	0.991084	108749	FTL
66567.9	3347.77	4.31355	63220.1	0.99104	63220.1	HBA1
7329.76	82.9923	6.46465	7246.77	0.991014	7246.77	MST1
6848.59	51.2017	7.06347	6797.39	0.990963	6797.39	A1BG
15635.6	626.677	4.64097	15009	0.990626	15009	HMGCS1
15933.7	663.456	4.58593	15270.2	0.990424	15270.2	PLA2G2A
7313.07	132.733	5.78388	7180.34	0.989987	7180.34	SLC38A3
8573.7	228.605	5.22899	8345.09	0.989956	8345.09	LEPR
6145.62	48.1041	6.99726	6097.51	0.989906	6097.52	C6
14826.7	648.276	4.51544	14178.4	0.989905	14178.4	HBB
6471.91	79.2158	6.35226	6392.69	0.989797	6392.69	MGST1
10024.2	359.77	4.80026	9664.39	0.9895	9664.39	EPHX1
7146.1	155.599	5.52125	6990.5	0.989239	6990.5	ANPEP
28487.6	1605.27	4.14945	26882.4	0.98919	26882.4	CFH
6580.95	116.839	5.81571	6464.11	0.989149	6464.12	CFI
7762.11	244.029	4.99133	7518.08	0.988533	7518.08	MT1E
21292	1236.31	4.1062	20055.6	0.988371	20055.6	FASN
9841.7	437.33	4.49211	9404.37	0.988083	9404.37	INSIG1
4992.98	16.8775	8.20865	4976.11	0.988015	4976.11	CYP4F3
14340	784.418	4.19228	13555.6	0.987877	13555.6	ACADSB
4885.1	19.7758	7.94851	4865.32	0.987612	4865.33	SERPINA10
4831.66	36.654	7.0424	4795.01	0.987009	4795.01	HPN
19249.6	1236.69	3.96027	18012.9	0.987	18012.9	MT2A
5248.84	85.4919	5.94007	5163.35	0.986915	5163.36	ABCB11
12914.8	756.747	4.09307	12158.1	0.98685	12158.1	GPC3
10846.1	598.18	4.18045	10247.9	0.986778	10247.9	IGFBP2
20008	1328.65	3.91254	18679.3	0.986666	18679.3	SELENOP
7056.9	305.715	4.52877	6751.19	0.985956	6751.19	CYB5A
5565.62	180.193	4.94893	5385.42	0.985303	5385.42	DHCR7
6379.89	290.408	4.45738	6089.48	0.984741	6089.48	TMEM176A
3984.75	16.8217	7.88802	3967.92	0.984481	3967.93	LEAP2
4276.92	68.961	5.95465	4207.95	0.983983	4207.96	CLDN1
6017.59	305.38	4.30051	5712.21	0.983203	5712.22	PCSK6
107283	10012.5	3.42155	97270.7	0.983022	97270.7	A2M
4219.55	88.2237	5.57978	4131.32	0.983013	4131.33	SPTA1
3581.79	12.4591	8.16733	3569.33	0.982564	3569.34	ASGR1
6178	352.389	4.1319	5825.61	0.982402	5825.62	GPAM
4942.99	206.411	4.58179	4736.58	0.982303	4736.58	PC
5332.83	263.53	4.33886	5069.3	0.982059	5069.3	SLCO2B1
18178.7	1630.21	3.47912	16548.5	0.981875	16548.5	SERPING1
7208.07	495.735	3.86197	6712.33	0.981675	6712.33	TMEM176B
4593.4	183.095	4.6489	4410.31	0.981568	4410.31	SORD
3451.67	27.5189	6.97073	3424.15	0.98124	3424.16	BHMT2
4175.38	159.205	4.71295	4016.17	0.980336	4016.17	ALAS2
3447.88	54.7704	5.97617	3393.11	0.980134	3393.12	PCK2
6364.45	453.176	3.81189	5911.27	0.980102	5911.27	FADS2
8011.7	651.711	3.6198	7359.99	0.98008	7359.99	CYP51A1
8480.81	706.862	3.5847	7773.95	0.980032	7773.95	POR
3477.56	64.1579	5.7603	3413.4	0.979935	3413.41	ABCC2
6200.6	440.001	3.81683	5760.6	0.979921	5760.6	PTP4A1
3351	44.5527	6.23294	3306.45	0.979898	3306.45	ANG
4049.77	154.704	4.71026	3895.07	0.979849	3895.07	RELN
5719.09	399.666	3.83892	5319.42	0.979232	5319.43	ALDH1A1
3348.15	73.1285	5.51679	3275.03	0.978642	3275.03	MT1M
5466.31	392.458	3.79996	5073.85	0.978332	5073.85	LPIN2
3428.53	96.0166	5.15816	3332.52	0.978269	3332.52	RARRES2
3042.94	41.5878	6.19316	3001.36	0.977791	3001.36	CFHR1
3855.41	180.747	4.41484	3674.66	0.977581	3674.66	CYP3A5
2958.42	31.0981	6.57186	2927.32	0.977571	2927.33	RAB3B
3622.27	147.328	4.61979	3474.94	0.977428	3474.94	IQGAP2
4124.59	236.264	4.12578	3888.32	0.977004	3888.33	SHMT1
4634.51	314.344	3.882	4320.16	0.976875	4320.17	HMGCR
8960.83	904.076	3.30912	8056.75	0.976739	8056.75	SLC25A37
12831.4	1398.05	3.19819	11433.3	0.976605	11433.3	GLUD1
13317.8	1474.19	3.17536	11843.6	0.976374	11843.6	ST6GAL1
5757.61	490.143	3.55419	5267.46	0.97624	5267.47	SCARB1
7364.55	713.855	3.36689	6650.69	0.97623	6650.69	CERS2
3181.72	121.056	4.71606	3060.66	0.975236	3060.67	EHHADH
3967.52	252.864	3.9718	3714.65	0.975155	3714.65	KRT18
2624.85	21.9763	6.90014	2602.88	0.97478	2602.89	ACSM2A
2581.01	26.2326	6.62043	2554.77	0.97404	2554.78	FXYD2
2898.31	97.6335	4.89169	2800.68	0.973721	2800.68	ACAT2
4859.41	430.11	3.498	4429.3	0.973512	4429.3	PTPRF
5015.68	456.248	3.45855	4559.43	0.97341	4559.43	ALDH4A1
3225.22	165.558	4.28399	3059.66	0.973322	3059.66	KYNU
3882.35	277.849	3.80456	3604.51	0.97323	3604.51	TENT5C
3562.17	226.318	3.97633	3335.85	0.973217	3335.85	VCAM1
3411.81	205.681	4.05205	3206.12	0.972936	3206.13	SC5D
15098.3	1920.06	2.97516	13178.2	0.972829	13178.2	C1S
2441.52	21.8806	6.80198	2419.64	0.97256	2419.65	ABCC6
2710.73	89.8189	4.91552	2620.91	0.972118	2620.91	SYT7
5047.74	500.657	3.33374	4547.08	0.971645	4547.09	MPO
4535.65	420.579	3.43086	4115.07	0.971563	4115.07	PTGR1
2728.65	104.862	4.70162	2623.79	0.971439	2623.79	CEBPA
4785.51	465.467	3.36192	4320.05	0.971392	4320.05	SEPHS2
4320.72	390.426	3.46815	3930.3	0.971381	3930.3	APMAP
3348.34	226.158	3.88805	3122.18	0.971276	3122.19	CYP27A1
2960.9	154.618	4.25925	2806.28	0.971258	2806.28	EBP
2453.11	50.4646	5.6032	2402.64	0.97101	2402.65	CDH1
2318.78	27.1695	6.41524	2291.61	0.970582	2291.62	CES1
4893.28	501.979	3.2851	4391.3	0.970573	4391.31	ACAA1
2296.23	21.159	6.76185	2275.07	0.970561	2275.08	ACSM2B
8023.73	1011.51	2.98777	7012.22	0.970103	7012.22	XBP1
2491.09	78.0253	4.99669	2413.07	0.96994	2413.07	RIDA
2369.38	49.1434	5.59137	2320.23	0.96993	2320.24	PBLD
2631.53	110.684	4.57138	2520.85	0.969821	2520.85	F10
2798.49	150.203	4.21967	2648.29	0.969594	2648.29	SQLE
3621.61	308.788	3.55194	3312.83	0.969311	3312.83	FZD5
6732.59	841.756	2.99969	5890.84	0.968936	5890.84	FADS1
6389.63	816.743	2.96778	5572.89	0.96779	5572.89	MAN1A1
4422.45	490.951	3.17119	3931.5	0.967072	3931.5	ABAT
2164.11	42.9418	5.65525	2121.17	0.96704	2121.18	CFHR2
3003.76	231.335	3.69872	2772.43	0.966979	2772.43	NIPSNAP1
3034.1	241.962	3.64842	2792.14	0.96674	2792.14	TSKU
2436.62	122.606	4.31278	2314.02	0.966212	2314.02	ASL
7476.84	1045.24	2.83859	6431.6	0.966088	6431.6	METTL7A
3421.5	332.688	3.36239	3088.81	0.965708	3088.81	UGDH
9822.94	1449.16	2.76094	8373.78	0.965688	8373.78	ERRFI1
3481.34	347.033	3.3265	3134.3	0.965551	3134.3	PRG4
2447.3	137.333	4.15543	2309.96	0.965376	2309.97	TMCC2
2149.43	72.8419	4.88304	2076.59	0.964751	2076.59	PSD4
2304	113.976	4.33734	2190.03	0.964541	2190.03	ATP2B2
2249.18	101.074	4.47591	2148.11	0.964534	2148.11	SLC37A4
2925.4	254.286	3.52411	2671.11	0.964368	2671.11	TST
1930.33	23.569	6.35582	1906.76	0.964044	1906.77	FMO5
1953.3	32.2442	5.92073	1921.05	0.963891	1921.06	STAB2
1988.71	43.6338	5.51024	1945.08	0.963717	1945.08	HEMGN
3594.74	395.765	3.18317	3198.97	0.963698	3198.98	IDH1
2011.13	50.7491	5.30848	1960.38	0.963688	1960.39	CIDEB
5477.19	751.95	2.86473	4725.24	0.963563	4725.24	SLC40A1
1915.02	25.2998	6.24209	1889.72	0.963553	1889.73	KHK
3097.32	302.312	3.35691	2795.01	0.963546	2795.01	PPP2R1B
15351.1	2491.97	2.62298	12859.1	0.963298	12859.1	SLC39A14
2469.13	172.225	3.84164	2296.91	0.963077	2296.91	ADGRG6
1847.74	27.3682	6.07712	1820.37	0.961952	1820.38	SPP2
1802.94	15.1865	6.89142	1787.75	0.961859	1787.76	PIPOX
4805.73	661.046	2.86193	4144.68	0.961816	4144.69	KRT8
6079.73	904.983	2.74804	5174.75	0.961748	5174.75	PDIA4
2105.63	101.951	4.36831	2003.68	0.961721	2003.68	NHERF1
2590.71	226.564	3.51536	2364.15	0.961055	2364.15	EFNA1
2042.35	95.341	4.42099	1947.01	0.960926	1947.02	CD24
2110.19	113.575	4.21566	1996.62	0.960875	1996.62	CD4
1773.4	24.2704	6.19118	1749.13	0.960414	1749.14	OIT3
1952.98	81.3215	4.5859	1871.66	0.960036	1871.66	ETNK2
22635.2	4003.77	2.49914	18631.4	0.959998	18631.4	ACSL1
1727.55	18.7145	6.52843	1708.84	0.959752	1708.85	KLB
3574.63	465.668	2.94042	3108.96	0.958833	3108.96	RNF152
1953.57	96.1073	4.34532	1857.46	0.958799	1857.46	LSR
2029.97	118.138	4.10292	1911.84	0.958663	1911.84	PIK3AP1
6327.39	1032.05	2.6161	5295.35	0.958276	5295.35	GATM
1865.86	77.5454	4.58866	1788.32	0.958259	1788.32	CDO1
1759.21	54.6991	5.00727	1704.51	0.957552	1704.52	PRLR
1992.76	122.53	4.02356	1870.23	0.957325	1870.23	CSF3R
8312.16	1456.94	2.51228	6855.22	0.956724	6855.22	ALDH2
3420.41	465.338	2.87782	2955.07	0.956607	2955.07	IDI1
1674.83	38.965	5.42569	1635.86	0.956591	1635.87	GCH1
1601.15	16.8833	6.56736	1584.26	0.956502	1584.28	IL1RN
4038.76	594.947	2.76308	3443.81	0.956474	3443.81	ARL6IP1
2374.57	228.429	3.37785	2146.15	0.956413	2146.15	CD14
2466.11	252.691	3.28679	2213.42	0.956236	2213.43	CYBA
1625.69	29.4663	5.78585	1596.23	0.956083	1596.24	SARDH
2312.48	219.014	3.40035	2093.47	0.955905	2093.47	CYP4V2
1680.68	48.603	5.11185	1632.07	0.955899	1632.08	SEMA4G
2547.67	274.383	3.21491	2273.28	0.95589	2273.29	LIPG
16971.3	3194.09	2.40962	13777.2	0.955887	13777.2	CTSB
1996.97	139.171	3.84289	1857.8	0.955823	1857.81	RNASE4
3101.36	405.066	2.93667	2696.3	0.955757	2696.3	F11R
2108.73	173.073	3.60692	1935.66	0.955489	1935.66	CRYZ
14689.3	2784.13	2.39947	11905.2	0.955124	11905.2	CTSD
2694.83	321.131	3.06896	2373.7	0.954917	2373.7	HMOX1
3983.4	609.576	2.70812	3373.82	0.954846	3373.83	EPB41
3596.36	529.101	2.76492	3067.26	0.954437	3067.26	FDPS
1737	82.0617	4.40374	1654.93	0.954382	1654.94	COL2A1
2756.97	345.607	2.99588	2411.36	0.954105	2411.36	PGRMC1
2057.11	174.029	3.56322	1883.08	0.953965	1883.08	PRTN3
2994.73	404.539	2.88808	2590.19	0.953807	2590.2	MLXIPL
2607.92	316.372	3.04321	2291.55	0.953426	2291.56	RDH11
5801.4	1025.36	2.50028	4776.04	0.953223	4776.04	MYO1B
1661.48	71.4457	4.53948	1590.04	0.953217	1590.04	HYAL1
1744.5	96.5633	4.17519	1647.93	0.953165	1647.94	TTC39C
2455.99	285.497	3.10476	2170.49	0.952717	2170.5	ERLIN1
1606.25	60.9411	4.72014	1545.31	0.95246	1545.31	RGN
1927.16	154.857	3.63747	1772.31	0.952402	1772.31	CRYL1
8015.79	1518.38	2.40031	6497.41	0.952208	6497.41	RRBP1
1797.44	122.24	3.87816	1675.2	0.952082	1675.21	ELOVL6
1550.46	45.8221	5.08051	1504.64	0.952075	1504.65	CA5A
3223.51	484.678	2.73353	2738.83	0.951296	2738.83	H4C11
1478.36	28.7286	5.68537	1449.63	0.951259	1449.64	GLYCTK
1454.8	21.5525	6.07682	1433.25	0.951129	1433.26	AKR1C3
14027.6	2837.33	2.30566	11190.2	0.950994	11190.2	C1R
2576.2	337.979	2.93024	2238.22	0.95064	2238.23	LIPA
2556.29	333.145	2.93983	2223.14	0.950622	2223.14	QPRT
1912.91	167.839	3.51061	1745.07	0.950616	1745.07	DEFA1B
1438.36	21.7501	6.04725	1416.61	0.95048	1416.62	PON3
1559.22	65.885	4.56473	1493.33	0.950294	1493.34	SLC25A15
1711.84	114.853	3.89769	1596.99	0.950221	1596.99	CHDH
1409.31	13.4098	6.71556	1395.9	0.950211	1395.92	ALDH8A1
2701.82	374.112	2.85239	2327.7	0.950109	2327.71	S100A8

## Sheet: LI_down
LI_mean	Other_mean	M	D	prob	ranking	external_gene_name
1476.13	1.50618e+06	-9.99486	1.50471e+06	0.999761	-1.50471e+06	TTN
310.717	269386	-9.75986	269076	0.999532	-269076	MYH7
258.715	161766	-9.28832	161507	0.999253	-161507	NEB
24.935	87350.6	-11.7744	87325.6	0.999182	-87325.6	ACTA1
47.3873	73562.4	-10.6003	73515	0.998989	-73515	CKM
55.3014	64409.6	-10.1857	64354.3	0.998853	-64354.3	ACTC1
138.652	75121.5	-9.08162	74982.9	0.998788	-74982.9	FLNC
21.5155	48630.4	-11.1423	48608.9	0.998681	-48608.9	MYBPC1
29.9743	48179.8	-10.6505	48149.8	0.99864	-48149.8	MYH8
90.9679	52592	-9.17527	52501	0.998555	-52501	DES
35.5869	41734.1	-10.1957	41698.5	0.998429	-41698.5	ACTN2
25.8869	35185.4	-10.4085	35159.5	0.998214	-35159.5	MYL2
32.7757	35006.6	-10.0608	34973.8	0.998179	-34973.8	ATP2A1
14.2265	29201.6	-11.0032	29187.4	0.998002	-29187.4	TNNT3
48.2022	26892.4	-9.12389	26844.2	0.997656	-26844.2	HSPB7
121.961	30883.1	-7.98425	30761.1	0.997592	-30761.1	RYR2
67.0026	27092.6	-8.65946	27025.6	0.99758	-27025.6	TNNT2
16.4771	23204.6	-10.4597	23188.1	0.99751	-23188.1	KLHL41
32.6039	23251.6	-9.47807	23219	0.997412	-23219	LDB3
167.202	31516.6	-7.55837	31349.4	0.997381	-31349.4	TPM2
59.9346	23714.7	-8.62818	23654.7	0.997317	-23654.7	RYR1
27.7999	20842.5	-9.55023	20814.7	0.997177	-20814.7	TNNI1
34.7107	20927.4	-9.23579	20892.7	0.99713	-20892.7	NPPA
30.6455	19647.9	-9.32449	19617.3	0.996984	-19617.3	MYBPC3
26.4911	19297.9	-9.50872	19271.4	0.996968	-19271.4	MB
226.622	27781.7	-6.9377	27555.1	0.996782	-27555.1	MYH3
625.677	45829.7	-6.19472	45204	0.996548	-45204	CMYA5
22.2802	15837.8	-9.47339	15815.5	0.996408	-15815.5	MYL3
28.2094	16029.8	-9.15036	16001.6	0.996395	-16001.6	EEF1A2
65.0925	16593.7	-7.99393	16528.6	0.996223	-16528.6	CRYAB
471.089	33083.2	-6.13395	32612.1	0.99607	-32612.1	OBSCN
399.47	29153.7	-6.18945	28754.2	0.995989	-28754.2	SLC8A1
14.3502	13604.3	-9.88878	13590	0.995944	-13590	MYL7
22.9003	13658.7	-9.22023	13635.8	0.995879	-13635.8	PYGM
19.9057	13359.8	-9.3905	13339.8	0.995809	-13339.8	TNNC1
15.8466	12799.4	-9.65769	12783.6	0.995679	-12783.6	XIRP2
35.7267	13320.5	-8.54243	13284.8	0.995654	-13284.8	TNNI2
1166.25	55794.1	-5.58017	54627.8	0.995584	-54627.8	TPM1
685.138	36351.3	-5.72947	35666.2	0.995488	-35666.2	PDE4DIP
20.0842	11107.5	-9.11125	11087.4	0.99502	-11087.4	ANKRD1
243.294	17100.2	-6.13517	16856.9	0.994775	-16856.9	FHL1
116.92	12984.7	-6.79515	12867.7	0.994654	-12867.7	FHL2
16.5489	10058.6	-9.24748	10042.1	0.994525	-10042.1	TNNI3
78.0353	11405.5	-7.19139	11327.5	0.99445	-11327.5	FBXO32
20.523	9800.85	-8.89952	9780.33	0.994307	-9780.33	SRL
239.795	15267.4	-5.99251	15027.6	0.994214	-15027.6	SYNPO2
17.0739	9428.94	-9.10916	9411.86	0.994127	-9411.87	PLN
21.6676	9103.77	-8.71478	9082.1	0.993827	-9082.11	CA3
33.7136	9295.18	-8.10701	9261.46	0.9938	-9261.47	ADPRHL1
27.704	9106.18	-8.36061	9078.47	0.993771	-9078.48	LPL
180.421	11677.4	-6.01621	11497	0.993296	-11497	NEBL
539.486	20091.1	-5.21882	19551.6	0.993291	-19551.6	LAMA2
76.5326	9226.37	-6.91355	9149.84	0.993102	-9149.84	SYNM
52.7289	8740.81	-7.37303	8688.08	0.993075	-8688.08	MYO18B
753.218	21002.8	-4.80137	20249.5	0.992038	-20249.5	IGFBP5
311.877	11807.2	-5.24254	11495.3	0.991705	-11495.3	MYL9
68.857	7251.84	-6.7186	7182.99	0.991157	-7182.99	FABP3
68.38	6742.61	-6.62359	6674.23	0.990452	-6674.23	ANK2
90.8348	6826.38	-6.23173	6735.54	0.990127	-6735.54	MYOM2
760.803	16540.1	-4.4423	15779.3	0.989829	-15779.3	SVIL
68.925	6279.79	-6.50954	6210.87	0.989703	-6210.87	HRC
94.7626	6512.09	-6.10266	6417.33	0.989509	-6417.33	PDLIM3
73.8522	6160.51	-6.38227	6086.66	0.989371	-6086.66	SPARCL1
112.964	6485	-5.84318	6372.04	0.989079	-6372.04	CSPG4
1368.4	24570.1	-4.16634	23201.7	0.989061	-23201.7	PDK4
579.022	12314.7	-4.41062	11735.7	0.98871	-11735.7	SLC25A4
68.2748	5689.62	-6.38084	5621.35	0.988503	-5621.35	NEXN
33.2087	5340.18	-7.32918	5306.97	0.988486	-5306.98	SYNPO2L
391.336	9240.77	-4.56153	8849.43	0.98802	-8849.43	MYL4
23.819	4998.25	-7.71317	4974.43	0.987845	-4974.44	COL15A1
54.9508	5244.48	-6.57652	5189.53	0.987712	-5189.53	CACNA1C
35.0819	5015.63	-7.15956	4980.55	0.98758	-4980.55	CKMT2
346.121	8177.28	-4.56227	7831.16	0.987255	-7831.16	PFKM
46.0607	4996.98	-6.76138	4950.92	0.987214	-4950.93	FHOD3
37.5162	4901.88	-7.02968	4864.37	0.987169	-4864.37	RBM24
253.795	7073.86	-4.80076	6820.06	0.987133	-6820.07	VWF
49.3757	4960.07	-6.65042	4910.7	0.987017	-4910.7	NCAM1
28.6725	4737.12	-7.3682	4708.45	0.986926	-4708.46	NDRG4
806.336	13574.7	-4.07339	12768.4	0.98683	-12768.4	PPP1R12B
214.139	6464.28	-4.91587	6250.14	0.986779	-6250.14	FBN2
271.92	7088.78	-4.70428	6816.86	0.98674	-6816.86	NIBAN1
403.11	8409.43	-4.38276	8006.32	0.986559	-8006.32	BIN1
76.6735	5034.31	-6.03692	4957.63	0.986494	-4957.64	MYLK3
197.413	6032.79	-4.93354	5835.37	0.986139	-5835.38	NES
28.2742	4487.54	-7.31029	4459.26	0.986071	-4459.27	BVES
39.1725	4458.8	-6.83067	4419.63	0.985653	-4419.63	ALPK2
1530.14	20877.7	-3.77023	19347.6	0.985439	-19347.6	YBX3
161.444	5342.33	-5.04836	5180.88	0.985095	-5180.88	COL12A1
95.087	4590.03	-5.59311	4494.94	0.98439	-4494.94	PFKP
610.463	9433.03	-3.94975	8822.57	0.984326	-8822.57	PALLD
610.123	9300.73	-3.93017	8690.61	0.984082	-8690.61	MAP3K20
58.9188	4193.18	-6.15317	4134.26	0.983923	-4134.27	ITGA7
124.165	4694.17	-5.24054	4570.01	0.983891	-4570.01	AKAP6
1846.6	21653.8	-3.55167	19807.2	0.983144	-19807.2	MYOM1
445.023	7262.95	-4.0286	6817.92	0.983137	-6817.93	SYNPO
78.2288	4119.64	-5.71867	4041.41	0.982914	-4041.41	GPD1L
65.3843	3948.82	-5.91633	3883.44	0.982609	-3883.44	SPEG
176.941	4767.73	-4.75196	4590.79	0.982535	-4590.79	PMP22
161.807	4622.06	-4.83619	4460.25	0.982432	-4460.25	FILIP1
120.911	4298.7	-5.15188	4177.79	0.982305	-4177.79	PADI2
146.56	4411.53	-4.91172	4264.97	0.981978	-4264.97	PTP4A3
56.5937	3765.1	-6.0559	3708.5	0.981976	-3708.51	THSD4
18.9822	3477.24	-7.51715	3458.25	0.981695	-3458.26	SLC4A3
675.035	8782.08	-3.70153	8107.04	0.981564	-8107.04	CCND2
131.054	4115.93	-4.97298	3984.87	0.981087	-3984.88	HSPB6
31.9376	3276.9	-6.68093	3244.96	0.979911	-3244.96	SCN5A
138.895	3936.81	-4.82496	3797.92	0.9798	-3797.92	GJA1
1321.43	13497.7	-3.35254	12176.3	0.979237	-12176.3	ENO3
95.9556	3566.57	-5.21603	3470.61	0.979184	-3470.62	ADCY5
174.293	4020.75	-4.52788	3846.45	0.978935	-3846.45	PRKAA2
138.112	3761.07	-4.76723	3622.96	0.978769	-3622.96	CRIP2
1455.56	14255.2	-3.29185	12799.7	0.978442	-12799.7	ZNF106
22.6108	3015.17	-7.05909	2992.56	0.978422	-2992.57	KIF1A
635.239	7286.56	-3.51987	6651.32	0.978188	-6651.32	PAM
94.6191	3389.74	-5.1629	3295.12	0.978055	-3295.12	WNK2
72.841	3183.45	-5.4497	3110.61	0.977433	-3110.62	RNF150
323.28	4778.42	-3.88568	4455.14	0.977383	-4455.14	NAV1
96.6418	3311.56	-5.09872	3214.92	0.977378	-3214.93	CAPN3
467.357	5799.05	-3.63322	5331.69	0.977257	-5331.69	TACC2
515.3	6103.82	-3.56623	5588.52	0.977114	-5588.52	CAVIN1
24.1272	2829.21	-6.8736	2805.08	0.976717	-2805.09	PARM1
24.0562	2813.92	-6.87003	2789.87	0.97659	-2789.88	CCDC141
3579.95	30486.2	-3.09015	26906.3	0.976509	-26906.3	ALDOA
81.7261	3102.71	-5.24659	3020.98	0.976442	-3020.99	FHL3
31.3948	2826.79	-6.4925	2795.4	0.976369	-2795.41	KLHL31
90.4957	3100.45	-5.09849	3009.96	0.976003	-3009.96	MLIP
15.1535	2705.1	-7.47989	2689.95	0.975892	-2689.96	PLCXD3
2517.75	21226.4	-3.07565	18708.6	0.975708	-18708.6	TXNIP
1522.26	13407.5	-3.13876	11885.3	0.975669	-11885.3	SORBS2
15.4618	2680.62	-7.43771	2665.16	0.975659	-2665.17	COX6A2
28.3399	2734.32	-6.59221	2705.98	0.975555	-2705.99	TBX20
489.548	5564.91	-3.50684	5075.36	0.975398	-5075.36	USP13
14.7153	2648.82	-7.49189	2634.11	0.975362	-2634.12	PKIA
230.715	3851.82	-4.06136	3621.1	0.975289	-3621.1	MMP2
121.117	3183.08	-4.71595	3061.97	0.975245	-3061.97	SGCB
2620.99	21761.7	-3.05361	19140.7	0.975157	-19140.7	HSPG2
396.888	4896.97	-3.62509	4500.08	0.975147	-4500.08	PYGB
39.0851	2700.46	-6.11044	2661.38	0.974687	-2661.38	HSPB8
313.388	4229.86	-3.75459	3916.47	0.9742	-3916.47	POSTN
210.87	3506.63	-4.05566	3295.76	0.973547	-3295.76	SLC41A1
36.9067	2584.46	-6.12984	2547.56	0.973503	-2547.57	TRIM72
1357.84	11300.6	-3.05701	9942.72	0.973478	-9942.72	ALPK3
4857.43	37094.1	-2.93292	32236.7	0.973378	-32236.7	ATP2A2
20.4509	2460.71	-6.91077	2440.26	0.972919	-2440.27	B4GALNT3
68.6256	2682.13	-5.28849	2613.5	0.972909	-2613.51	TMTC1
330.011	4101.97	-3.63573	3771.96	0.972559	-3771.96	TMOD1
16.5646	2414.55	-7.18751	2397.99	0.972461	-2398	COX7A1
187.301	3242.98	-4.11389	3055.68	0.972357	-3055.68	AK1
1303.82	10554.3	-3.01701	9250.45	0.972343	-9250.45	PKM
78.7054	2661.73	-5.07976	2583.02	0.972123	-2583.03	RBM20
455.727	4818.21	-3.40226	4362.48	0.972042	-4362.48	NFIB
804.525	7017.62	-3.12477	6213.09	0.971655	-6213.09	PCNT
22.5282	2351.59	-6.70576	2329.06	0.971299	-2329.07	STAC3
283.575	3670.93	-3.69434	3387.35	0.971136	-3387.36	TLN2
218.303	3231.68	-3.88788	3013.38	0.97057	-3013.38	LIMCH1
14.1951	2253.57	-7.31068	2239.38	0.970317	-2239.39	FGF12
1570.29	11760.3	-2.90481	10190	0.97021	-10190	PDLIM5
439.948	4443.68	-3.33635	4003.73	0.969949	-4003.73	AMOTL1
26.7894	2261.03	-6.39917	2234.24	0.969698	-2234.25	ABLIM2
39.7279	2308.71	-5.86079	2268.98	0.969605	-2268.99	MYZAP
1235.19	9367.75	-2.92297	8132.57	0.969527	-8132.57	DMD
126.486	2672.81	-4.40131	2546.32	0.969468	-2546.33	CD34
774.112	6401.17	-3.04772	5627.06	0.969455	-5627.06	SLC38A1
142.11	2741.87	-4.27008	2599.76	0.969385	-2599.76	CAP2
1369.85	10187.4	-2.8947	8817.54	0.969284	-8817.54	ABLIM1
38.3376	2264.78	-5.88447	2226.45	0.969004	-2226.45	SCN7A
88.4595	2469.93	-4.80331	2381.47	0.968984	-2381.47	SNTA1
1287.4	9566.36	-2.89351	8278.96	0.968955	-8278.96	FSTL1
133.161	2595.2	-4.2846	2462.04	0.967911	-2462.05	PPP2R3B
174.199	2778.57	-3.99553	2604.37	0.967839	-2604.38	CASZ1
17.7571	2096.64	-6.88354	2078.89	0.967573	-2078.9	ADCY2
50.4932	2213.8	-5.45429	2163.31	0.967311	-2163.31	OLFML2A
534.379	4681.19	-3.13094	4146.81	0.967169	-4146.82	RHOQ
72.1063	2281.46	-4.98369	2209.36	0.967085	-2209.36	SGCD
417.152	4003.44	-3.2626	3586.29	0.96697	-3586.29	MEF2C
123.932	2487.24	-4.32693	2363.31	0.966933	-2363.32	SH3RF2
142.244	2568.59	-4.17454	2426.35	0.966907	-2426.35	CPT1B
2697.79	17611.9	-2.7067	14914.1	0.966384	-14914.1	MAP4
307.632	3334.61	-3.43824	3026.97	0.96632	-3026.98	MXRA7
96.4352	2325.85	-4.59206	2229.42	0.966161	-2229.42	SYPL2
123.566	2432.24	-4.29893	2308.67	0.966095	-2308.68	MYH7B
107.983	2365.46	-4.45324	2257.48	0.966086	-2257.48	GPRC5B
133.321	2457.03	-4.20394	2323.71	0.965781	-2323.71	PODXL
133.736	2453.83	-4.19757	2320.09	0.965727	-2320.1	USP2
291.999	3185.75	-3.4476	2893.75	0.965465	-2893.75	SLC2A4
216.573	2816.09	-3.70076	2599.51	0.965394	-2599.52	CAV1
56.5906	2115.9	-5.22457	2059.31	0.965237	-2059.32	INPP4B
160.216	2532.9	-3.9827	2372.68	0.965047	-2372.68	FZD1
60.2816	2108.17	-5.12813	2047.89	0.964846	-2047.9	TMEM38A
1067.99	7408.48	-2.79428	6340.49	0.964674	-6340.5	LDHB
110.507	2274.16	-4.36313	2163.65	0.964252	-2163.66	PDZD2
214.14	2720.66	-3.66733	2506.52	0.964165	-2506.52	MFGE8
28.1368	1951.01	-6.11562	1922.87	0.964152	-1922.88	ATP1B4
60.5864	2035.46	-5.07021	1974.87	0.963452	-1974.88	CTNNA3
299.412	3068.2	-3.35719	2768.79	0.963303	-2768.79	ADSS1
76.7803	2084.75	-4.763	2007.97	0.963206	-2007.98	CACNA2D1
505.361	4068.61	-3.00915	3563.25	0.962653	-3563.25	ANK3
200.36	2560.28	-3.67563	2359.92	0.962537	-2359.92	SEMA6C
162.107	2389.22	-3.88152	2227.11	0.962412	-2227.12	DMPK
393.392	3458.94	-3.13629	3065.55	0.96224	-3065.55	LBH
2987.8	17780.1	-2.57311	14792.3	0.961952	-14792.3	PLEC
106.738	2134.63	-4.32185	2027.9	0.961895	-2027.9	GAS6
330.96	3126.11	-3.23964	2795.15	0.961807	-2795.15	MAP7D1
93.8677	2075	-4.46634	1981.14	0.961744	-1981.14	PCDH7
19.1975	1800.57	-6.5514	1781.38	0.961505	-1781.39	RRAD
237.29	2659.85	-3.48662	2422.56	0.961434	-2422.56	ANTXR1
792.8	5447.4	-2.78054	4654.6	0.961339	-4654.61	NREP
190.664	2449.42	-3.68333	2258.76	0.961209	-2258.76	RGS5
12731.1	71563.8	-2.49087	58832.7	0.9608	-58832.7	AHNAK
276.322	2789.17	-3.33541	2512.85	0.960569	-2512.85	USP28
502.914	3825.39	-2.92722	3322.48	0.959863	-3322.48	TRAK1
112.959	2042.18	-4.17624	1929.22	0.959435	-1929.22	LRRC2
137.738	2135.96	-3.95489	1998.22	0.959307	-1998.22	EGLN3
460.629	3574.96	-2.95625	3114.33	0.959266	-3114.34	NFIX
346.724	3045.35	-3.13475	2698.62	0.959228	-2698.62	GYS1
2316.01	13179.2	-2.50855	10863.2	0.95904	-10863.2	LAMC1
1363.76	8154.16	-2.57995	6790.4	0.959039	-6790.41	KIF1B
909.696	5690.25	-2.64504	4780.55	0.958085	-4780.55	TNXB
252.778	2545.75	-3.33215	2292.97	0.957888	-2292.98	SOGA1
754.77	4893.83	-2.69685	4139.06	0.957671	-4139.06	SH3PXD2A
28.2235	1675.87	-5.89187	1647.65	0.957552	-1647.66	PROB1
240.815	2471.42	-3.35934	2230.6	0.95744	-2230.6	AFAP1L1
552.352	3879.3	-2.81214	3326.94	0.957191	-3326.95	ADCY6
641.529	4278.87	-2.73764	3637.34	0.956877	-3637.34	ABCC9
4615.46	24323.8	-2.39782	19708.4	0.956223	-19708.4	COL4A2
16.5743	1590.03	-6.58396	1573.45	0.956193	-1573.47	MYOCD
5187.22	27233.4	-2.39234	22046.2	0.955976	-22046.2	COL1A2
15.7635	1576.02	-6.64356	1560.26	0.95585	-1560.27	SSPN
619.74	4079.17	-2.71854	3459.43	0.955511	-3459.43	FEM1A
478.353	3401.74	-2.83013	2923.39	0.955261	-2923.39	MAST2
42.8921	1627.7	-5.24598	1584.8	0.954913	-1584.81	NPNT
367.095	2877.88	-2.97078	2510.78	0.954617	-2510.79	SIPA1L2
536.004	3622.58	-2.7567	3086.58	0.954575	-3086.58	PKP2
138.492	1936.23	-3.80538	1797.74	0.954348	-1797.74	SFRP1
27.1939	1560.49	-5.84257	1533.29	0.95427	-1533.3	RGMA
378.755	2912.35	-2.94285	2533.6	0.954256	-2533.6	SELENOW
261.311	2409.21	-3.20472	2147.9	0.953975	-2147.9	NIPSNAP2
82.1213	1720.63	-4.38904	1638.51	0.953932	-1638.51	PHACTR1
459.251	3237.69	-2.81761	2778.44	0.953893	-2778.44	NOTCH3
277.155	2465.82	-3.15331	2188.67	0.953808	-2188.67	PPP2R3A
40.9304	1583.67	-5.27395	1542.74	0.953658	-1542.75	COL21A1
2318.7	12041.6	-2.37664	9722.88	0.953601	-9722.88	MYO18A
58.4992	1629.66	-4.80001	1571.16	0.953498	-1571.17	PLCD3
385.579	2873.1	-2.89751	2487.52	0.953002	-2487.53	CRYBG3
71.0343	1647.54	-4.53566	1576.51	0.952826	-1576.51	COL5A3
413.663	2980.51	-2.84903	2566.84	0.952685	-2566.85	ELN
120.191	1809.61	-3.91227	1689.42	0.952611	-1689.42	LIMS2
1052.32	5876.82	-2.48147	4824.51	0.952544	-4824.51	LMO7
291.097	2445.59	-3.07061	2154.49	0.952031	-2154.49	FRAS1
66.2457	1598.97	-4.59317	1532.72	0.95168	-1532.73	SCN4A
904.754	5065.45	-2.48509	4160.69	0.951165	-4160.69	VCAN
398.134	2827.74	-2.82833	2429.61	0.950834	-2429.61	NR4A1
689.928	4082.98	-2.56511	3393.05	0.950792	-3393.06	FRY
285.443	2371.48	-3.05451	2086.04	0.950728	-2086.04	CELF2
46.6179	1512.29	-5.0197	1465.67	0.950665	-1465.68	ATP1A3
284.445	2361.68	-3.05359	2077.23	0.950589	-2077.23	BZW2
478.387	3161.82	-2.72451	2683.43	0.950577	-2683.43	LRIG1
79.2009	1596.55	-4.3333	1517.35	0.95021	-1517.35	VLDLR
400.629	2816.12	-2.81337	2415.49	0.950189	-2415.49	SAMD4A

## Sheet: HM_up
HM_mean	Other_mean	M	D	prob	ranking	external_gene_name
40562.9	135.293	8.22793	40427.6	0.997195	40427.6	NPPA
59782.7	275.776	7.76008	59506.9	0.997049	59506.9	RYR2
38061.3	137.874	8.10882	37923.4	0.997009	37923.4	MYBPC3
26409.5	61.9594	8.73552	26347.6	0.996921	26347.6	MYL7
19494.7	65.8386	8.20993	19428.9	0.995936	19428.9	TNNI3
56325.9	457.687	6.94329	55868.2	0.995828	55868.2	SLC8A1
22517.3	216.959	6.69747	22300.4	0.994329	22300.4	NEBL
18115.7	148.403	6.93158	17967.3	0.994225	17967.3	PLN
51174.1	910.988	5.81184	50263.1	0.992799	50263.1	TNNT2
9110.96	79.1301	6.84723	9031.83	0.991152	9031.83	NDRG4
10026.6	131.48	6.25285	9895.12	0.990437	9895.12	CACNA1C
24343.8	576.673	5.39965	23767.1	0.990362	23767.1	FHL2
29353.9	828.459	5.14698	28525.4	0.989417	28525.4	MYL3
17505.6	462.168	5.24326	17043.4	0.988873	17043.4	MYL4
21958.7	720.408	4.92984	21238.3	0.987747	21238.3	MYL9
6642.21	81.7802	6.34377	6560.43	0.987621	6560.43	SLC4A3
9359.78	227.103	5.36505	9132.68	0.987016	9132.68	FHOD3
5295.93	31.3796	7.39891	5264.55	0.986747	5264.56	TBX20
5233.63	27.8667	7.55313	5205.77	0.986722	5205.77	PLCXD3
5784.69	60.2999	6.58394	5724.39	0.986653	5724.4	KIF1A
25665.8	990.042	4.69621	24675.8	0.986602	24675.8	SORBS2
6801.61	127.155	5.74122	6674.45	0.986122	6674.45	ADCY5
20188.7	798.793	4.65958	19389.9	0.9859	19389.9	ANKRD1
479429	24812.6	4.27218	454617	0.984119	454617	MYH7
4350.81	28.9841	7.22988	4321.83	0.983747	4321.83	FGF12
11827.3	521.045	4.50457	11306.3	0.983075	11306.3	FBN2
6111.5	164.074	5.21911	5947.43	0.982949	5947.43	SCN5A
4442.82	49.7525	6.48056	4393.07	0.982921	4393.08	MYZAP
13008.6	641.876	4.34103	12366.7	0.982023	12366.7	FABP3
9085.07	440.878	4.36504	8644.19	0.980673	8644.19	PYGB
6850.29	291.204	4.55607	6559.09	0.980201	6559.09	THSD4
6960.75	313.988	4.47046	6646.77	0.979637	6646.77	PKP2
15947.4	987.358	4.01361	14960.1	0.979499	14960.1	LPL
7154.03	347.941	4.36184	6806.09	0.978927	6806.09	GJA1
8145.11	479.316	4.08689	7665.79	0.977418	7665.79	PFKP
5141.24	213.276	4.59133	4927.97	0.977365	4927.97	PARM1
109536	8682.79	3.6571	100853	0.976871	100853	ACTC1
6428.18	360.409	4.1567	6067.77	0.976236	6067.77	LBH
3037.58	41.0623	6.20897	2996.52	0.974727	2996.53	MYOCD
22412.5	1971.54	3.5069	20440.9	0.973511	20440.9	TNNC1
3265.27	87.4522	5.22256	3177.82	0.973079	3177.82	PHACTR1
2896.87	49.8279	5.8614	2847.04	0.97259	2847.05	ATP1A3
7636.6	589.063	3.69644	7047.54	0.972272	7047.54	ALPK2
4365.18	242.891	4.16766	4122.29	0.97165	4122.29	B4GALNT3
4483.64	257.032	4.12465	4226.61	0.971547	4226.61	SH3RF2
6527.77	501.278	3.70291	6026.49	0.971016	6026.49	CRIP2
4912.15	321.202	3.9348	4590.95	0.970736	4590.95	CCDC141
12577.8	1187.2	3.40525	11390.6	0.970249	11390.6	PAM
3875.66	217.723	4.15387	3657.94	0.969435	3657.94	GATA6
5843.11	459.036	3.67006	5384.07	0.969416	5384.07	WNK2
57378.9	6072.45	3.24017	51306.4	0.9693	51306.4	MYL2
4661.99	322.62	3.85304	4339.37	0.969106	4339.37	RBM20
7076.03	620.789	3.51076	6455.24	0.968813	6455.24	CDH2
2477.09	37.0996	6.0611	2439.99	0.96873	2440	CACNB2
2634.02	66.9208	5.29867	2567.1	0.968113	2567.11	HAND2
3533.26	197.271	4.16275	3335.99	0.967783	3335.99	SFRP1
43516.6	4838.37	3.16897	38678.2	0.967676	38678.2	HSPB7
6880.22	636.531	3.43415	6243.69	0.967209	6243.69	ADCY6
14736.6	1615.79	3.18909	13120.8	0.966449	13120.8	CCND2
8070.25	829.646	3.28205	7240.61	0.965597	7240.61	NAV1
3068.63	160.459	4.25732	2908.17	0.965594	2908.18	KIF26B
3981.08	297.803	3.74073	3683.27	0.965281	3683.27	PDZD2
4410.45	362.502	3.60486	4047.95	0.964923	4047.95	FZD1
3635.85	266.491	3.77013	3369.36	0.963985	3369.36	PCDH7
8080.42	882.742	3.19437	7197.68	0.963789	7197.68	NCAM1
9350.93	1070.34	3.12705	8280.6	0.963342	8280.6	NREP
2574.67	117.183	4.45756	2457.49	0.962695	2457.49	RBPMS2
4174.78	366.095	3.51141	3808.68	0.962671	3808.68	MYH7B
2052.77	29.7814	6.10701	2022.99	0.962375	2023	CHRM2
2019.24	27.541	6.19609	1991.7	0.961965	1991.71	SLC5A1
7906.11	918.551	3.10554	6987.56	0.96185	6987.56	RHOQ
4245.14	400.251	3.40683	3844.89	0.961232	3844.89	LARGE1
7797.6	923.842	3.07731	6873.76	0.96106	6873.76	LTBP1
2249.15	77.5015	4.85901	2171.65	0.960995	2171.65	GNG7
7215.93	841.957	3.09937	6373.98	0.960945	6373.98	BVES
3188.17	241.644	3.72178	2946.53	0.96066	2946.53	LIMS2
2681.47	160.637	4.06115	2520.84	0.960346	2520.84	DKK3
2483.92	128.088	4.27741	2355.83	0.960148	2355.84	PTGDS
21677.6	2978.79	2.86341	18698.8	0.959077	18698.8	PPP1R12B
10174.7	1331.41	2.93396	8843.25	0.958902	8843.25	MICAL3
2252.73	107.323	4.39164	2145.41	0.957962	2145.41	ADAM23
3434.82	317.462	3.43558	3117.36	0.95788	3117.36	CTNNA3
86053.5	12848.4	2.74365	73205.2	0.956409	73205.2	TPM1
2729.19	213.239	3.67793	2515.95	0.956297	2515.95	COL21A1
2621.55	193.011	3.76366	2428.54	0.956241	2428.54	ACOT11
3101.93	282.868	3.45497	2819.07	0.955923	2819.07	PLEKHA7
2058.54	90.2295	4.51188	1968.31	0.955706	1968.32	RCAN2
1969.8	72.5902	4.76213	1897.21	0.955612	1897.21	CNN1
16551.9	2453.65	2.754	14098.2	0.955129	14098.2	ABLIM1
2427.16	173.973	3.80233	2253.19	0.954506	2253.19	RNF207
14810.4	2231.56	2.73048	12578.8	0.954186	12578.8	PALLD
3251.53	347.365	3.22659	2904.16	0.952847	2904.17	GPRIN3
29072	4635.49	2.64884	24436.5	0.952778	24436.5	MB
2754.72	258.088	3.41597	2496.63	0.952496	2496.64	GATA4
1741.55	49.2477	5.14417	1692.31	0.952142	1692.31	HEPH
1725.24	45.9121	5.23178	1679.33	0.9521	1679.34	TENM2
7643.3	1171.21	2.7062	6472.09	0.950549	6472.09	CKMT2
18797.6	3098.3	2.601	15699.3	0.950296	15699.3	SLC25A4

## Sheet: HM_down
HM_mean	Other_mean	M	D	prob	ranking	external_gene_name
224.94	401819	-10.8028	401594	0.999229	-401594	TF
356.31	591734	-10.6976	591378	0.999226	-591378	ALB
52.1948	128638	-11.2671	128586	0.999117	-128586	FGA
136.518	206803	-10.5649	206667	0.999078	-206667	APOB
208.658	266483	-10.3187	266274	0.999034	-266274	SERPINA1
38.1716	82989.7	-11.0862	82951.5	0.998896	-82951.5	FGB
25.9949	61550.2	-11.2093	61524.2	0.998749	-61524.2	FGG
191.505	127085	-9.3742	126894	0.99851	-126894	HP
34.9077	51873.6	-10.5372	51838.7	0.998467	-51838.7	AHSG
22.5531	37604.1	-10.7033	37581.5	0.998169	-37581.5	ORM1
19.4721	30407.7	-10.6088	30388.2	0.997836	-30388.2	APOA2
15.1435	23620.1	-10.6071	23605	0.99735	-23605	GC
12.8872	22796.9	-10.7887	22784	0.997308	-22784	AMBP
106.652	37509.4	-8.4582	37402.8	0.997258	-37402.8	APOA1
14.0076	21872.3	-10.6087	21858.3	0.997171	-21858.3	CYP3A7
153.656	40056.8	-8.02619	39903.1	0.996998	-39903.1	SERPINA3
11.5072	17116	-10.5386	17104.5	0.996477	-17104.5	APOH
1253.37	170199	-7.08527	168946	0.996459	-168946	NEB
69.1591	23005.1	-8.37782	22935.9	0.996426	-22935.9	VTN
353.077	51151.3	-7.17864	50798.2	0.996188	-50798.2	MYBPC1
357.406	50677.4	-7.14764	50320	0.99612	-50320	MYH8
229.777	36842.9	-7.32501	36613.1	0.996117	-36613.1	ATP2A1
70.8215	18426.3	-8.02336	18355.5	0.995622	-18355.5	CP
145.204	23765.9	-7.35467	23620.7	0.995478	-23620.7	CPS1
44.0029	14250.1	-8.33916	14206.1	0.994972	-14206.1	ITIH4
141.935	20672.9	-7.18636	20531	0.99497	-20531	CFB
244.739	24928.7	-6.67042	24684	0.994443	-24684	RYR1
11.169	10207.7	-9.83594	10196.6	0.994034	-10196.6	APOC2
87.858	14030.3	-7.31916	13942.5	0.993919	-13942.5	TNNI2
16.348	9043.36	-9.1116	9027.01	0.993076	-9027.02	APOC1
26.5287	9282.22	-8.45077	9255.69	0.99294	-9255.7	AGXT
499.731	29164.6	-5.86692	28664.9	0.992516	-28664.9	MYH3
53.8757	9590.89	-7.47589	9537.01	0.992345	-9537.01	CA3
14.2561	7627.98	-9.06358	7613.73	0.991744	-7613.73	SERPINF2
134.772	11505.4	-6.41564	11370.6	0.991537	-11370.6	ATF5
37.6194	8077.76	-7.74633	8040.14	0.991456	-8040.15	PLG
1303.67	55644.4	-5.41559	54340.7	0.991265	-54340.7	AGT
640.877	28715.4	-5.48563	28074.5	0.991014	-28074.5	SCD
490.987	21965.3	-5.4834	21474.3	0.990549	-21474.3	APOE
12.3031	6133.35	-8.96151	6121.05	0.989595	-6121.05	HMGCS2
857.851	30366.2	-5.14559	29508.3	0.989453	-29508.3	TNNT3
4100.33	130583	-4.99308	126482	0.989335	-126482	C3
218.707	10544.3	-5.59133	10325.6	0.988565	-10325.6	MT2A
784.956	24076.5	-4.93887	23291.6	0.987964	-23291.6	KLHL41
20.3046	5505.59	-8.08294	5485.28	0.987814	-5485.29	AZGP1
76.0776	6432.9	-6.40185	6356.82	0.987451	-6356.82	C5
23.7115	5357.18	-7.81974	5333.47	0.98727	-5333.48	F5
254.063	8934.96	-5.1362	8680.89	0.985637	-8680.9	BIN1
107.563	6164.58	-5.84075	6057.02	0.985496	-6057.02	AKR1C1
341.746	10047.1	-4.87772	9705.39	0.984881	-9705.4	ASS1
22.3034	4104.99	-7.52397	4082.69	0.983056	-4082.7	SDC1
397.613	9457.06	-4.57195	9059.44	0.982571	-9059.44	DHCR24
63.6273	4561.83	-6.16382	4498.2	0.982539	-4498.2	PADI2
68.3289	4616.99	-6.07831	4548.66	0.982516	-4548.67	HAMP
671.702	13934.8	-4.37473	13263.1	0.982508	-13263.1	C4B
215.804	6578.41	-4.92994	6362.61	0.982175	-6362.61	MBNL3
26.6893	3778	-7.14521	3751.31	0.981101	-3751.31	TFR2
91.4248	4557.9	-5.63964	4466.47	0.980978	-4466.48	MT1X
21.7101	3541.15	-7.3497	3519.44	0.98003	-3519.45	ARG1
863.343	14061	-4.02562	13197.7	0.97933	-13197.7	ACSL4
72.2599	3991.69	-5.78766	3919.43	0.979326	-3919.44	MT1E
15.8578	3374.63	-7.7334	3358.77	0.979281	-3358.78	A1BG
52.2367	3673.45	-6.13593	3621.21	0.978727	-3621.22	AKR1C2
68.6591	3817.99	-5.79722	3749.33	0.978529	-3749.34	C2
981.618	14879.9	-3.92206	13898.3	0.978203	-13898.3	C4A
38.1186	3428.63	-6.491	3390.52	0.978098	-3390.52	LRG1
135.626	4432.57	-5.03044	4296.95	0.977931	-4296.95	NNMT
291.006	6147.08	-4.40078	5856.07	0.977911	-5856.07	ERRFI1
70.9346	3732.97	-5.71769	3662.04	0.977869	-3662.04	SLC13A5
987.069	14678	-3.89436	13690.9	0.977792	-13690.9	CLU
472.753	8189.78	-4.11466	7717.03	0.977665	-7717.03	PLA2G2A
492.62	8303.59	-4.07519	7810.97	0.977436	-7810.97	SLC7A2
1039.05	14979.8	-3.84968	13940.7	0.977368	-13940.7	CFH
393.107	6863.9	-4.12603	6470.79	0.976506	-6470.79	GPC3
625.517	9449.06	-3.91705	8823.54	0.976428	-8823.55	DLK1
80.6736	3606.98	-5.48255	3526.31	0.976334	-3526.31	MST1
77.8891	3500.33	-5.48992	3422.44	0.975735	-3422.44	CAPN3
148.886	4084.55	-4.7779	3935.67	0.975223	-3935.67	GATM
24968.9	291360	-3.5446	266391	0.975175	-266391	IGF2
5049.22	59313.7	-3.55423	54264.5	0.975039	-54264.5	FTL
1111.53	13826.5	-3.63683	12715	0.974273	-12715	PYGM
64.4129	3194.79	-5.63223	3130.38	0.974213	-3130.38	MGST1
885.937	11175.4	-3.65697	10289.4	0.973828	-10289.4	FASN
209.574	4394.94	-4.39031	4185.37	0.973656	-4185.37	MSMO1
57.6276	3007.01	-5.70543	2949.39	0.973125	-2949.39	C6
82.8184	3157.12	-5.25252	3074.31	0.972445	-3074.31	ALDH1A1
148.331	3614.72	-4.60699	3466.39	0.971923	-3466.4	SLC38A3
326.388	5075.82	-3.95898	4749.43	0.971518	-4749.43	EPHX1
752.314	8958.68	-3.57388	8206.36	0.971429	-8206.36	C1S
405.628	5771.28	-3.83066	5365.65	0.971398	-5365.65	SLC4A1
238.035	4280.14	-4.16841	4042.1	0.971308	-4042.11	LEPR
114.103	3260.6	-4.83673	3146.5	0.971099	-3146.5	CFI
342.044	5060.51	-3.88703	4718.47	0.970634	-4718.47	INSIG1
904.846	10067.5	-3.47589	9162.65	0.970562	-9162.65	SERPING1
15.7601	2436.42	-7.27234	2420.66	0.970209	-2420.67	CYP4F3
31.6241	2476.05	-6.29088	2444.43	0.969268	-2444.44	STAC3
18.8228	2377.22	-6.98065	2358.4	0.969119	-2358.41	HPN
181.368	3539.8	-4.28667	3358.43	0.96896	-3358.44	ANPEP
23.6271	2382.78	-6.65606	2359.15	0.968751	-2359.16	SERPINA10
144.149	3236.73	-4.4889	3092.58	0.968656	-3092.58	FHL3
519.82	5782.55	-3.47562	5262.73	0.966376	-5262.73	HBG1
93.9545	2590.87	-4.78533	2496.92	0.965053	-2496.92	ABCB11
815.973	7820.17	-3.26061	7004.2	0.964981	-7004.2	HMGCS1
1169.33	10495.2	-3.16597	9325.84	0.964811	-9325.84	SELENOP
24.3883	2138.64	-6.45436	2114.25	0.96462	-2114.26	CLDN1
782.427	7374.76	-3.23657	6592.33	0.964162	-6592.33	PCNT
123.848	2678.9	-4.435	2555.05	0.963672	-2555.06	TRIM72
1254.88	10826.2	-3.10891	9571.33	0.963585	-9571.33	PEG10
441.56	4629.57	-3.3902	4188.01	0.962173	-4188.01	POR
11353.3	86065.8	-2.92232	74712.5	0.961866	-74712.5	ACTA1
37.6233	2052.7	-5.76975	2015.08	0.96149	-2015.08	ATP1B4
62.7746	2187.75	-5.12312	2124.98	0.961402	-2124.98	ADCY2
19.1393	1944.42	-6.66666	1925.28	0.961331	-1925.29	LEAP2
437.357	4500.99	-3.36336	4063.63	0.961197	-4063.63	METTL7A
241	3185.67	-3.72449	2944.67	0.96065	-2944.67	SCARB1
7563.51	55241.6	-2.86863	47678.1	0.960247	-47678.1	HBG2
264.427	3231.93	-3.61145	2967.5	0.959368	-2967.51	GPAM
147.394	2540.88	-4.10758	2393.49	0.959305	-2393.49	PC
11.6454	1747.99	-7.22979	1736.35	0.957272	-1736.36	ASGR1
955.863	7281.07	-2.92927	6325.21	0.95683	-6325.21	ACADSB
972.135	7365.13	-2.92148	6393	0.956683	-6393	HBB
454.246	4137.95	-3.18737	3683.71	0.956573	-3683.71	PLIN4
8468.97	56977.2	-2.75013	48508.2	0.956556	-48508.2	HBA2
4598.99	30857.6	-2.74624	26258.6	0.956161	-26258.6	TPM2
45.6326	1858.07	-5.3476	1812.44	0.955939	-1812.44	MLXIPL
13.4822	1697.46	-6.97618	1683.98	0.955657	-1684	MT1M
4998.94	33185.4	-2.73085	28186.4	0.955598	-28186.4	HBA1
324.718	3302.73	-3.3464	2978.02	0.955508	-2978.02	PTP4A1
99.7688	2077.9	-4.38039	1978.13	0.955014	-1978.13	RELN
876.247	6445.3	-2.87884	5569.06	0.954342	-5569.06	PDLIM3
25.1393	1693.33	-6.07377	1668.19	0.953961	-1668.2	BHMT2
340.147	3269.56	-3.26487	2929.41	0.95355	-2929.42	ADH1B
22.0358	1664.05	-6.23871	1642.01	0.953516	-1642.03	ANG
115.664	2081.64	-4.16972	1965.98	0.953358	-1965.98	SPTA1
164.265	2310.68	-3.81423	2146.42	0.9531	-2146.42	ABLIM2
519.386	4191.97	-3.01275	3672.58	0.952627	-3672.58	PFKFB3
192.869	2397.48	-3.63583	2204.61	0.951994	-2204.61	SYPL2
262.023	2753.78	-3.39365	2491.76	0.951979	-2491.76	DHCR7
51.0964	1730.52	-5.08184	1679.43	0.951588	-1679.44	ABCC2
218.163	2484.75	-3.50962	2266.59	0.951094	-2266.59	ERBB3
50.2786	1706.63	-5.08506	1656.35	0.951007	-1656.36	PCK2
332.788	3067.3	-3.20429	2734.52	0.950897	-2734.52	PCSK6

## Sheet: SM_up
SM_mean	Other_mean	M	D	prob	ranking	external_gene_name
330954	782.923	8.72354	330171	0.998107	330171	NEB
99517.3	196.258	8.98605	99321	0.997927	99321	MYBPC1
98587.1	202.539	8.92705	98384.6	0.997895	98384.6	MYH8
71663.2	136.6	9.03513	71526.6	0.997786	71526.6	ATP2A1
48453.2	157.332	8.26664	48295.9	0.996926	48295.9	RYR1
27268.4	63.2013	8.75306	27205.2	0.996448	27205.2	TNNI2
56538.4	370.558	7.25339	56167.8	0.995868	56167.8	MYH3
18642.9	38.6421	8.91423	18604.2	0.995575	18604.2	CA3
59077.5	458.84	7.00848	58618.7	0.995486	58618.7	TNNT3
46836.1	421.486	6.79599	46414.6	0.994856	46414.6	KLHL41
17005.6	324.558	5.71139	16681.1	0.989808	16681.1	BIN1
26884	596.635	5.49375	26287.4	0.989768	26287.4	PYGM
8762.69	90.721	6.59379	8671.97	0.989197	8671.97	PADI2
167456	5995.31	4.8038	161460	0.986872	161460	ACTA1
6720.03	86.7586	6.27532	6633.27	0.986172	6633.27	CAPN3
59889.1	2502.87	4.58064	57386.3	0.984741	57386.3	TPM2
4796.95	27.322	7.45591	4769.63	0.983832	4769.64	STAC3
6221.19	114.625	5.7622	6106.56	0.983756	6106.57	FHL3
12452.6	506.626	4.61938	11945.9	0.982244	11945.9	PDLIM3
5178.09	82.727	5.96792	5095.36	0.982175	5095.36	TRIM72
4240.45	41.4826	6.67557	4198.97	0.980575	4198.97	ADCY2
3967.83	33.1365	6.90379	3934.69	0.979641	3934.69	ATP1B4
28236	1675.45	4.07492	26560.6	0.978823	26560.6	SYNPO2
4471.13	99.2426	5.49353	4371.88	0.978099	4371.89	ABLIM2
13589.8	792.879	4.09928	12797	0.977503	12797	PCNT
4574.13	147.258	4.95708	4426.88	0.975745	4426.88	SYPL2
30434.1	2460.38	3.62874	27973.7	0.972693	27973.7	FHL1
3203.53	71.7523	5.48049	3131.78	0.971132	3131.78	SCN4A
2843.24	29.3074	6.60013	2813.93	0.970898	2813.94	ANKRD23
8278.72	632.501	3.71027	7646.22	0.969578	7646.22	AMOTL1
3981.12	203.1	4.29291	3778.02	0.968062	3778.02	TMEM38A
7477.21	613.798	3.60666	6863.41	0.967335	6863.41	PFKFB3
7244.66	643.188	3.4936	6601.47	0.964943	6601.47	PLIN4
19441.8	2029.77	3.25977	17412	0.964526	17412	FBXO32
3200.62	160.004	4.32217	3040.61	0.963747	3040.61	CLTCL1
2927.5	151.775	4.26966	2775.72	0.960833	2775.73	RGMA
7111.15	753.373	3.23865	6357.78	0.959478	6357.78	MEF2C
6322.52	728.188	3.11812	5594.34	0.955529	5594.34	NFIX
22753.2	3110.87	2.87068	19642.4	0.953743	19642.4	ENO3
23408.5	3216.24	2.86358	20192.3	0.953425	20192.3	SPTB
10620.7	1403.34	2.91994	9217.36	0.953257	9217.36	CSPG4
2131.9	86.8025	4.61826	2045.1	0.952808	2045.1	TBX15
34504.8	4913.31	2.81203	29591.4	0.952201	29591.4	YBX3
2409.69	147.531	4.02976	2262.16	0.952042	2262.17	AMOT

## Sheet: SM_down
SM_mean	Other_mean	M	D	prob	ranking	external_gene_name
1439.74	575209	-8.64214	573770	0.998107	-573770	ALB
1214.38	390471	-8.32885	389256	0.997814	-389256	TF
627.887	200972	-8.32227	200344	0.997688	-200344	APOB
412.623	124983	-8.24269	124570	0.997471	-124570	FGA
1000.01	258891	-8.01618	257891	0.997444	-257891	SERPINA1
162.752	59819	-8.52178	59656.2	0.997321	-59656.2	FGG
277.497	80628.1	-8.18267	80350.6	0.997219	-80350.6	FGB
161.034	50409.5	-8.29019	50248.5	0.996986	-50248.5	AHSG
656.244	123423	-7.55517	122767	0.996711	-122767	HP
107.307	36498.2	-8.40994	36390.9	0.996701	-36390.9	APOA1
108.337	29542	-8.09109	29433.6	0.996099	-29433.6	APOA2
71.0517	22954.2	-8.33567	22883.1	0.995785	-22883.1	GC
198.466	36500.4	-7.52288	36301.9	0.995785	-36301.9	ORM1
74.4757	22150.3	-8.21634	22075.8	0.995595	-22075.8	AMBP
77.3018	22381.1	-8.17757	22303.8	0.995584	-22303.8	VTN
69.935	21253.6	-8.24748	21183.7	0.995519	-21183.7	CYP3A7
38.4964	16640.2	-8.75574	16601.7	0.995123	-16601.7	APOH
123.119	23138.5	-7.5541	23015.4	0.995002	-23015.4	CPS1
109.397	17910.9	-7.35513	17801.5	0.994092	-17801.5	CP
202.048	20088	-6.63549	19885.9	0.9931	-19885.9	CFB
230.438	21394.2	-6.53669	21163.7	0.993037	-21163.7	NPPA
421.278	31564.8	-6.2274	31143.5	0.992985	-31143.5	RYR2
106.995	13925.3	-7.02402	13818.3	0.992668	-13818.3	MYL7
893.911	54380.6	-5.92682	53486.7	0.992548	-53486.7	AGT
239.307	20073.8	-6.39031	19834.5	0.992508	-19834.5	MYBPC3
34.8874	9920.28	-8.15153	9885.4	0.992171	-9885.4	APOC2
512.757	29874.2	-5.86448	29361.4	0.991648	-29361.4	SLC8A1
44.2656	9023.2	-7.67131	8978.94	0.991102	-8978.94	AGXT
773.443	38668.4	-5.64372	37895	0.991026	-37895	SERPINA3
112.464	10282.1	-6.51452	10169.6	0.990101	-10169.6	TNNI3
36.1408	7861.2	-7.76498	7825.06	0.989971	-7825.07	PLG
321.371	14640.8	-5.50961	14319.4	0.988358	-14319.4	CLU
251.521	11952.6	-5.5705	11701	0.987802	-11701	NEBL
370.306	14809.9	-5.3217	14439.6	0.987493	-14439.6	C4A
625.634	21317.6	-5.09058	20692	0.987226	-20692	APOE
359.948	13732.2	-5.25363	13372.3	0.986883	-13372.3	C4B
105.433	7376.62	-6.12857	7271.19	0.986593	-7271.19	SERPINF2
417.683	13679.3	-5.03344	13261.6	0.985579	-13261.6	ITIH4
23.193	5213.3	-7.81236	5190.1	0.985388	-5190.11	F5
34.4093	5350.28	-7.28067	5315.87	0.985219	-5315.88	AZGP1
325.305	11102.8	-5.09299	10777.5	0.984998	-10777.5	ATF5
2343.69	56562.9	-4.593	54219.2	0.984795	-54219.2	HBG2
486.593	14246.6	-4.87175	13760	0.984676	-13760	SORBS2
272.633	9555.53	-5.13131	9282.9	0.984377	-9282.9	PLN
275.277	9476.72	-5.10543	9201.45	0.984202	-9201.45	DSP
117.308	5915.42	-5.65611	5798.11	0.982769	-5798.11	HMGCS2
1607.34	34119.4	-4.40784	32512	0.982729	-32512	HBA1
1284.29	27634.9	-4.42745	26350.6	0.982661	-26350.6	SCD
29.7781	4513.33	-7.2438	4483.55	0.982604	-4483.56	HAMP
130.499	5989.41	-5.52031	5858.91	0.982267	-5858.91	AKR1C1
129.63	5764.26	-5.47466	5634.63	0.981592	-5634.63	SLC4A1
3059.42	58370.9	-4.25392	55311.5	0.981569	-55311.5	HBA2
7194.16	125617	-4.12606	118423	0.98056	-118423	C3
183.407	6207.43	-5.08088	6024.02	0.9805	-6024.02	C5
25.4831	3993.06	-7.29181	3967.58	0.980263	-3967.58	SDC1
353.609	8630.76	-4.60926	8277.15	0.980086	-8277.15	APOC1
171.927	5814.26	-5.07973	5642.34	0.979744	-5642.34	HBG1
306.91	7524.96	-4.6158	7218.05	0.979106	-7218.05	HBB
69.4227	4298.56	-5.9523	4229.14	0.979094	-4229.14	CDH2
21.6483	3679.13	-7.40896	3657.48	0.978651	-3657.49	TFR2
126.86	4815.28	-5.24631	4688.42	0.978244	-4688.43	NDRG4
1709.35	27001.8	-3.98153	25292.5	0.977652	-25292.5	TNNT2
47.1785	3645.88	-6.27199	3598.7	0.976711	-3598.71	SLC13A5
28.2352	3442.77	-6.92993	3414.53	0.976621	-3414.54	ARG1
529.172	9411.02	-4.15254	8881.85	0.976281	-8881.85	MYL4
203.872	5310.28	-4.70305	5106.41	0.976164	-5106.41	CACNA1C
65.2021	3718.39	-5.83362	3653.19	0.975867	-3653.19	C2
427.148	7825.28	-4.19533	7398.13	0.975511	-7398.13	HMGCS1
923.281	13674.4	-3.88856	12751.1	0.974863	-12751.1	ACSL4
138.871	4317.18	-4.95827	4178.31	0.974718	-4178.31	MSMO1
103.972	3922.02	-5.23732	3818.05	0.974521	-3818.05	PKP2
569.477	9126.27	-4.00232	8556.8	0.974312	-8556.8	DHCR24
57.6538	3327.23	-5.85076	3269.58	0.973512	-3269.58	LRG1
85.4362	3509.3	-5.36019	3423.86	0.972769	-3423.86	MST1
388.007	6320.35	-4.02585	5932.34	0.971825	-5932.34	MBNL3
106.571	3548.41	-5.05728	3441.84	0.97152	-3441.85	AKR1C2
34.1192	2934.83	-6.42655	2900.71	0.971495	-2900.72	KRT8
1011.57	12885.1	-3.67103	11873.5	0.971389	-11873.5	FHL2
142.059	3847.32	-4.7593	3705.27	0.971244	-3705.27	TMEM176B
324.937	5581.79	-4.1025	5256.85	0.971225	-5256.85	IGFBP2
38.0658	2937.08	-6.26975	2899.02	0.971196	-2899.02	C6
116.292	3537.06	-4.92673	3420.77	0.970668	-3420.77	SLC38A3
88.4562	3247.55	-5.19825	3159.1	0.970267	-3159.1	A1BG
34.255	2804.5	-6.35529	2770.25	0.970029	-2770.25	TBX20
128.437	3475.5	-4.75809	3347.06	0.969189	-3347.06	ANPEP
39.8927	2765.43	-6.11524	2725.54	0.969034	-2725.55	PLCXD3
105.757	3262.89	-4.94733	3157.14	0.968953	-3157.14	TMEM176A
218.665	4180.58	-4.25691	3961.91	0.968687	-3961.92	LEPR
141.184	3509.6	-4.63566	3368.42	0.96859	-3368.42	SLC4A3
156.668	3630.01	-4.53419	3473.35	0.968455	-3473.35	ADCY5
154.765	3574.32	-4.52951	3419.56	0.968085	-3419.56	CYB5A
94.8189	3094.98	-5.02861	3000.17	0.96808	-3000.17	MGST1
95.9517	3059.38	-4.99479	2963.43	0.967481	-2963.44	KIF1A
119.723	3172.75	-4.72796	3053.02	0.966852	-3053.03	CFI
603.705	7286.2	-3.59325	6682.49	0.966798	-6682.49	ACADSB
1106.86	11720.4	-3.40448	10613.5	0.966093	-10613.5	MYL9
18.0554	2369.85	-7.03623	2351.8	0.965246	-2351.81	CYP4F3
15.7162	2322.97	-7.20757	2307.26	0.964648	-2307.27	SERPINA10
1591.06	15480.8	-3.28242	13889.8	0.964485	-13889.8	MYL3
235.432	3817.11	-4.0191	3581.68	0.964404	-3581.69	MASP1
93.9396	2770.48	-4.88226	2676.54	0.964003	-2676.54	DHCR7
398.36	4954.64	-3.63664	4556.28	0.963533	-4556.28	FHOD3
394.955	4913.17	-3.63689	4518.22	0.963418	-4518.22	EPHX1
76.5718	2532.08	-5.04737	2455.51	0.962016	-2455.51	ABCB11
747.434	7439.29	-3.31515	6691.85	0.961695	-6691.85	ST6GAL1
992.567	9459.42	-3.25252	8466.85	0.961632	-8466.86	ASS1
6775.56	57637.4	-3.08859	50861.8	0.961487	-50861.8	A2M
42.9737	2299.71	-5.74185	2256.73	0.96138	-2256.74	FGF12
233.272	3482.8	-3.90016	3249.53	0.9611	-3249.53	AK4
59.2353	2360.28	-5.31636	2301.04	0.960749	-2301.05	MYZAP
6914.94	56914.3	-3.041	49999.3	0.960036	-49999.3	FTL
55.449	2295.17	-5.37129	2239.72	0.95989	-2239.72	HPN
31.6689	2120.39	-6.06512	2088.72	0.959059	-2088.73	KRT18
482.491	4975.79	-3.36635	4493.3	0.958645	-4493.3	PYGB
864.468	7785.35	-3.17088	6920.89	0.958492	-6920.89	PLA2G2A
77.4032	2321.9	-4.90677	2244.49	0.957997	-2244.5	SORD
1457.03	11746.8	-3.01117	10289.8	0.956436	-10289.8	TGM2
14.3789	1894.76	-7.04192	1880.39	0.955743	-1880.4	LEAP2
84.3583	2212.24	-4.71283	2127.88	0.954854	-2127.89	GATA6
66.4567	2105.12	-4.98534	2038.66	0.954603	-2038.67	ALAS2
329.209	3573.89	-3.44042	3244.68	0.954436	-3244.68	LBH
59.3006	2056.69	-5.11613	1997.39	0.954357	-1997.39	SPTA1
537.766	4835.12	-3.1685	4297.36	0.95363	-4297.36	INSIG1
289.067	3236.03	-3.48475	2946.97	0.952931	-2946.97	SCN5A
568.12	4882.68	-3.10341	4314.56	0.952029	-4314.56	SLC25A37
395.86	3768.49	-3.25092	3372.63	0.951463	-3372.63	CGNL1
877.997	6775.41	-2.94802	5897.42	0.951265	-5897.42	C7
811.362	6334.59	-2.96483	5523.23	0.950972	-5523.23	FBN2
222.327	2729.7	-3.61799	2507.37	0.950651	-2507.37	ALDH4A1
276.489	3021.55	-3.44999	2745.06	0.950609	-2745.06	PCSK6
400.888	3733.07	-3.21909	3332.18	0.950558	-3332.18	PSD3
38.0155	1814.45	-5.5768	1776.43	0.950548	-1776.44	ALDOC
13.3168	1700.23	-6.99634	1686.91	0.950216	-1686.92	ASGR1
