# Supplementary material for: Differential regulation of gene co-expression modules in muscles and liver of preterm newborns
Source: Front Cell Dev Biol. 2025 Sep 30;13:1645959. doi: 10.3389/fcell.2025.1645959 (PMC12518348; doi:10.3389/fcell.2025.1645959)
Supplement: Supplementary file 2 [file Table3.xlsx]

## Sheet: README
Supplemetary Table S3
DEGs associated with either Gestation or Survival identified using DESeq2
DE, differentially expressed
LI, liver
HM, heart muscle
SM,skeletal muscle
DE_percent, percentage of DE-genes up- and downregulated in tissues
DE_in_modules, number of DE-genes present in co-expression modules

## Sheet: DE_percent
Group	DE	Genes	Total	%
LI, Surv.	Down	1281	14237	8.99768
LI, Surv.	Up	860	14237	6.04762
LI, Surv.	Others	12096	14237	84.9547
LI, Gest.	Down	70	14237	0.491677
LI, Gest.	Up	61	14237	0.435485
LI, Gest.	Others	14106	14237	99.0728
HM, Surv.	Down	55	14260	0.385694
HM, Surv.	Up	17	14260	0.119215
HM, Surv.	Others	14188	14260	99.4951
HM, Gest.	Down	388	14260	2.7209
HM, Gest.	Up	361	14260	2.53156
HM, Gest.	Others	13511	14260	94.7475
SM, Surv.	Down	284	14169	2.00438
SM, Surv.	Up	207	14169	1.46094
SM, Surv.	Others	13678	14169	96.5347
SM, Gest.	Down	1373	14169	9.69017
SM, Gest.	Up	1496	14169	10.5583
SM, Gest.	Others	11300	14169	79.7516

## Sheet: DE_in_modules
Module	LI_Gestation	LI_Survival	HM_Gestation	HM_Survival	SM_Gestation	SM_Survival
black	1	45	31	4	266	92
blue		905	270	4	613	21
brown	5	15			47	12
cyan					181	26
green			37	32	548	29
greenyellow	41	159	7	3	168	35
grey60	6	27			9	6
lightcyan	1	73
lightgreen
lightyellow
magenta
midnightblue
pink					11	24
purple	1	122	9	1	166	7
red			122	1	28	62
royalblue
salmon
tan	19	168
turquoise	12	266			133	18
yellow	5	139	47	3	590	125
Total	91	1919	523	48	2760	457

## Sheet: LI_Gestation
external_gene_name	baseMean	log2FC	lfcSE	stat	pvalue	padj	Module	Module_name
TCEAL5	43.3001	-0.0360082	0.00808535	-4.45351	8.44784e-06	0.00372761
GCSAML	25.3579	-0.0358469	0.00702415	-5.10338	3.33635e-07	0.000362378	greenyellow	LI_4
COL24A1	34.8479	-0.0327682	0.00634984	-5.16047	2.46333e-07	0.000297082	greenyellow	LI_4
AFP	17832.4	-0.0324893	0.00914726	-3.55181	0.000382597	0.0447898	greenyellow	LI_4
COL2A1	1736.98	-0.0322322	0.00884734	-3.64315	0.000269317	0.0378002	greenyellow	LI_4
CYP19A1	954.577	-0.0314072	0.00569162	-5.51814	3.42601e-08	6.91075e-05	greenyellow	LI_4
GP5	70.1112	-0.0307512	0.00764349	-4.02318	5.74165e-05	0.0144772	greenyellow	LI_4
PAK3	178.361	-0.0301531	0.00553047	-5.45217	4.97583e-08	8.25045e-05
EGF	23.6491	-0.0291492	0.00751303	-3.87982	0.000104535	0.0220817	greenyellow	LI_4
CMTM5	39.2238	-0.0284562	0.00725421	-3.92271	8.7557e-05	0.0197187	greenyellow	LI_4
CDHR1	31.2091	-0.028385	0.00688814	-4.12085	3.77476e-05	0.0115869	greenyellow	LI_4
ELOVL4	30.4194	-0.0272511	0.00507384	-5.3709	7.83438e-08	0.000110621	brown	LI_3
PF4	385.873	-0.0268083	0.00745478	-3.59613	0.000322989	0.0418398	greenyellow	LI_4
GP9	66.229	-0.0267914	0.00690723	-3.87874	0.000104998	0.0220817	greenyellow	LI_4
EPB41L1	497.559	-0.0263444	0.00537257	-4.9035	9.41457e-07	0.000738521	turquoise	LI_8
ALOX12	58.7794	-0.0260052	0.00676464	-3.84429	0.000120904	0.0235667	greenyellow	LI_4
MPL	23.575	-0.0257469	0.00614747	-4.18822	2.81156e-05	0.00947003	greenyellow	LI_4
TREML1	40.0961	-0.0255465	0.00716333	-3.56629	0.000362068	0.0447898	greenyellow	LI_4
TMEM40	25.4883	-0.0253453	0.0059758	-4.24132	2.22205e-05	0.00845968	greenyellow	LI_4
ITGA2B	440.216	-0.0247978	0.00641109	-3.86795	0.000109753	0.0224596	greenyellow	LI_4
GP1BA	161.654	-0.0247931	0.00668754	-3.70736	0.00020943	0.0332265	greenyellow	LI_4
TRPC6	38.2079	-0.0238038	0.00628072	-3.78998	0.00015066	0.0265915	greenyellow	LI_4
PTGDR2	123.786	-0.0229306	0.00533646	-4.29696	1.73154e-05	0.00698554	turquoise	LI_8
DDX25	68.5655	-0.0225869	0.0052821	-4.27612	1.90175e-05	0.00745908	grey60	LI_9
GP6	45.3484	-0.0221621	0.00628726	-3.52492	0.000423617	0.046368	greenyellow	LI_4
ACRBP	40.6873	-0.0221474	0.00463487	-4.77843	1.76666e-06	0.00113387	greenyellow	LI_4
DPP10	106.494	-0.0221132	0.00525366	-4.2091	2.56387e-05	0.00905045	turquoise	LI_8
MPIG6B	183.222	-0.0220747	0.00600639	-3.67521	0.000237654	0.0353623	greenyellow	LI_4
DUSP9	2355.39	-0.0219126	0.00604456	-3.62519	0.000288754	0.0388446	grey60	LI_9
NRGN	174.097	-0.020749	0.00578593	-3.58612	0.000335639	0.0426957	greenyellow	LI_4
PLCH1	42.7543	-0.0204051	0.00532613	-3.83113	0.000127554	0.0240142	greenyellow	LI_4
ANKRD33B	111.295	-0.0196206	0.0053992	-3.63398	0.000279081	0.0386335	greenyellow	LI_4
TRIM71	425.546	-0.0195067	0.00516806	-3.77448	0.000160343	0.0277149	grey60	LI_9
RNF157	222.328	-0.0190716	0.00512038	-3.72463	0.0001956	0.0317456
TRNP1	447.919	-0.018891	0.00409385	-4.61448	3.94072e-06	0.00206085	greenyellow	LI_4
SGIP1	213.157	-0.0176401	0.00495504	-3.56003	0.000370815	0.0447898
CELSR3	36.4738	-0.0169448	0.00441379	-3.83906	0.000123508	0.0235667	greenyellow	LI_4
PFN2	164.964	-0.0168764	0.00359966	-4.68832	2.75456e-06	0.0016206	brown	LI_3
CYFIP2	944.378	-0.0165754	0.00366024	-4.5285	5.94033e-06	0.00299562	greenyellow	LI_4
USP51	120.366	-0.0145814	0.00376232	-3.87565	0.000106342	0.0220817	grey60	LI_9
WNK4	505.474	-0.0144555	0.00387309	-3.7323	0.000189742	0.031153	brown	LI_3
MLF1	32.1558	-0.0143841	0.00344417	-4.17636	2.96212e-05	0.00952391	greenyellow	LI_4
ELOVL7	70.8378	-0.0137196	0.00344376	-3.98391	6.779e-05	0.0165034	greenyellow	LI_4
CHRM2	43.8976	-0.0134453	0.00360207	-3.73267	0.000189463	0.031153
LGALSL	366.483	-0.0134416	0.00278128	-4.8329	1.3456e-06	0.00099999	greenyellow	LI_4
CADM4	55.5722	-0.0128983	0.00365899	-3.52511	0.000423307	0.046368
RAB37	160.934	-0.0123921	0.00301323	-4.11257	3.91284e-05	0.0117552	greenyellow	LI_4
ZBTB46	367.169	-0.0123327	0.00340204	-3.62509	0.000288859	0.0388446	turquoise	LI_8
SLC29A2	152.976	-0.0117505	0.00335128	-3.50628	0.000454415	0.0489797	greenyellow	LI_4
HOMER1	249.187	-0.0116191	0.00295196	-3.93605	8.28335e-05	0.0191739
GALNT7	283.597	-0.0115266	0.00247288	-4.66119	3.1438e-06	0.00177562	greenyellow	LI_4
GSTP1	1042.22	-0.0111963	0.00264322	-4.23587	2.27669e-05	0.00845968	greenyellow	LI_4
GPRASP2	266.729	-0.0109327	0.00270283	-4.04492	5.23403e-05	0.0136785	turquoise	LI_8
ZFTA	264.742	-0.0108635	0.00243853	-4.45496	8.39085e-06	0.00372761	grey60	LI_9
PAPSS1	315.638	-0.0106386	0.00221618	-4.80043	1.58325e-06	0.00106454	greenyellow	LI_4
HIC2	426.138	-0.010429	0.00291626	-3.57616	0.000348684	0.0439591	greenyellow	LI_4
KIAA0513	290.187	-0.0102731	0.00207103	-4.9604	7.03483e-07	0.000620824	greenyellow	LI_4
PRKCD	321.221	-0.0101265	0.00275556	-3.67493	0.000237919	0.0353623
ARID3A	1049.54	-0.00997497	0.00246859	-4.04075	5.32804e-05	0.0136785	greenyellow	LI_4
NEMP2	149.773	-0.00986574	0.00251577	-3.92155	8.79799e-05	0.0197187	grey60	LI_9
ARMCX1	125.641	-0.00943006	0.00264449	-3.56592	0.000362578	0.0447898	greenyellow	LI_4
FAM217B	169.658	-0.00878364	0.00244414	-3.59375	0.000325948	0.0418398
STK26	215.298	-0.00816483	0.00217543	-3.7532	0.000174591	0.0297014	greenyellow	LI_4
TWNK	148.199	-0.00799345	0.00224827	-3.55537	0.000377442	0.0447898	brown	LI_3
SUPT3H	61.8723	-0.00738286	0.00205424	-3.59396	0.000325694	0.0418398	black	LI_1
CTNNBIP1	229.113	-0.00681627	0.00172593	-3.94933	7.83709e-05	0.0184433	turquoise	LI_8
R3HCC1	246.341	-0.00639513	0.00168733	-3.79008	0.000150598	0.0265915	brown	LI_3
GTF3C6	337.655	-0.00460565	0.001246	-3.69635	0.000218719	0.0343146
BLMH	381.422	-0.00445522	0.00126517	-3.52144	0.00042921	0.0466188
NRAS	1102.96	-0.00362595	0.00101942	-3.55686	0.000375308	0.0447898	greenyellow	LI_4
ATXN7	548.898	0.00524487	0.0014773	3.55031	0.000384782	0.0447898
ARHGEF12	5277.3	0.00535708	0.00146579	3.65475	0.000257431	0.0369303	yellow	LI_10
RAB24	238.545	0.00627179	0.00161674	3.87928	0.000104766	0.0220817	yellow	LI_10
SH3RF1	159.598	0.00718834	0.00188784	3.80771	0.000140262	0.0260592	tan	LI_7
BGN	2146.46	0.00798945	0.0022545	3.54377	0.000394442	0.0447898
SYNPO2	239.795	0.00844593	0.0022725	3.71657	0.000201945	0.032403
NFIA	1315.69	0.00861211	0.00241996	3.55878	0.000372583	0.0447898
FAM110D	30.4389	0.0100312	0.00284468	3.52629	0.000421424	0.046368
TUBE1	236.552	0.0101984	0.00286865	3.55513	0.000377794	0.0447898
SP140L	149.833	0.0103486	0.00285755	3.62148	0.00029292	0.0390192	lightcyan	LI_5
OAF	1847.12	0.0108275	0.00297285	3.64214	0.000270384	0.0378002	purple	LI_6
ATP8B1	595.129	0.0110504	0.00286486	3.85724	0.000114675	0.0228059	tan	LI_7
VEGFA	2657.22	0.0111201	0.00225787	4.92502	8.43534e-07	0.00070063
HSPA2	168.866	0.0112367	0.00317396	3.54029	0.000399683	0.0447898
MAP3K21	28.999	0.0116454	0.00317276	3.67042	0.00024215	0.0356162	tan	LI_7
PDZD4	16.927	0.0133053	0.00281685	4.72346	2.3186e-06	0.00142342
APOL4	89.7105	0.0146304	0.00349359	4.18779	2.81687e-05	0.00947003
APBB3	146.289	0.0146342	0.00283837	5.15585	2.52478e-07	0.000297082
C7	2688.76	0.0161268	0.00436926	3.69096	0.000223409	0.0346652
CBLC	78.2375	0.0169805	0.00424377	4.00127	6.30037e-05	0.0156072	turquoise	LI_8
KCTD14	34.5151	0.0170967	0.00466759	3.66286	0.000249416	0.0363067	tan	LI_7
BCO2	44.04	0.0172059	0.00422377	4.0736	4.62929e-05	0.0133399	tan	LI_7
FRY	689.928	0.0172176	0.00486267	3.54077	0.000398967	0.0447898	tan	LI_7
BLNK	196.309	0.0184796	0.0044722	4.13211	3.59451e-05	0.0112788	tan	LI_7
ANGPTL2	83.0623	0.0190173	0.00524533	3.62557	0.000288328	0.0388446
LAMA5	716.246	0.019421	0.00402915	4.82013	1.43467e-06	0.00101288
GRB14	73.0983	0.0197801	0.00558404	3.54225	0.000396722	0.0447898	tan	LI_7
GJB2	321.087	0.020547	0.0046088	4.45822	8.26439e-06	0.00372761	turquoise	LI_8
COL4A4	50.6735	0.0208551	0.00450882	4.62539	3.73897e-06	0.00203055	tan	LI_7
ABCB4	1072.82	0.020999	0.00553627	3.79299	0.000148842	0.0265915	tan	LI_7
APOL1	642.033	0.021045	0.00489387	4.30028	1.70582e-05	0.00698554	tan	LI_7
ACTA2	623.876	0.021184	0.00561384	3.77354	0.000160951	0.0277149
LMOD1	22.0818	0.0214387	0.00549967	3.89818	9.69166e-05	0.0213822
CYP2D7	68.1415	0.0216886	0.00593677	3.65326	0.000258931	0.0369303	turquoise	LI_8
ALS2CL	121.435	0.0222608	0.00397565	5.5993	2.15223e-08	5.06491e-05	tan	LI_7
VNN1	1008.93	0.0226136	0.00604799	3.73902	0.000184736	0.0310532	yellow	LI_10
HSD17B13	38.4592	0.0240167	0.00428872	5.59996	2.14398e-08	5.06491e-05
ATOH8	68.0231	0.0248675	0.00613955	4.05038	5.11341e-05	0.0136785	tan	LI_7
IRF6	40.7866	0.025873	0.00517715	4.99754	5.80674e-07	0.000546608
ADIRF	64.2312	0.0265629	0.00655484	4.05241	5.06938e-05	0.0136785	yellow	LI_10
INHBA	71.0978	0.0279629	0.00705072	3.96596	7.30998e-05	0.0174944
NAT2	20.9393	0.0296352	0.00771651	3.84049	0.000122788	0.0235667	tan	LI_7
BIRC3	566.875	0.0303196	0.00824933	3.67541	0.000237472	0.0353623	tan	LI_7
UPB1	1049.66	0.0304694	0.00729645	4.17592	2.96779e-05	0.00952391	turquoise	LI_8
TAGLN	445.105	0.0305613	0.0060648	5.03913	4.67658e-07	0.000471666
AHNAK2	41.6871	0.0306121	0.00830206	3.68729	0.000226652	0.0347862
HSD17B6	544.705	0.0316223	0.00819132	3.86046	0.000113171	0.0228059	turquoise	LI_8
AQP9	659.965	0.0322006	0.0078996	4.07624	4.577e-05	0.0133399	tan	LI_7
CCN1	672.692	0.0325916	0.0077189	4.22232	2.41805e-05	0.00875459
APOC4	246.495	0.034179	0.00844925	4.04521	5.22753e-05	0.0136785	tan	LI_7
FNDC5	85.0461	0.034405	0.00788566	4.36299	1.28296e-05	0.00548953	turquoise	LI_8
LIF	65.1201	0.0395085	0.010407	3.79635	0.00014684	0.0265915
HAS2	27.4282	0.0396363	0.0111911	3.54178	0.000397431	0.0447898
DBNDD1	34.4767	0.0427169	0.00718036	5.94913	2.69575e-09	1.2688e-05	yellow	LI_10
HSD11B1	35.5982	0.0478231	0.0117824	4.05886	4.93124e-05	0.0136785
THRSP	36.6445	0.0494493	0.0136709	3.61711	0.000297906	0.0393124	tan	LI_7
PZP	153.654	0.0539496	0.00926577	5.82246	5.79864e-09	2.04692e-05	tan	LI_7
PI15	68.5034	0.0585202	0.0131065	4.46496	8.00826e-06	0.00372761
NPTXR	95.4763	0.0599227	0.00931875	6.43034	1.27323e-10	8.989e-07
CCL19	17.0772	0.0825776	0.0151732	5.44233	5.25879e-08	8.25045e-05
PTX3	303.929	0.0964942	0.0146103	6.60452	3.98797e-11	5.63101e-07

## Sheet: LI_Survival
external_gene_name	baseMean	log2FC	lfcSE	stat	pvalue	padj	Module	Module_name
HBE1	61.8318	-0.00522957	0.000986976	-5.29858	1.16707e-07	1.62778e-05	blue	LI_2
GYPB	272.255	-0.00503822	0.000844078	-5.9689	2.38856e-09	9.61362e-07	blue	LI_2
H3C4	183.946	-0.00496865	0.00119199	-4.16838	3.06769e-05	0.000993438	blue	LI_2
HBG1	11713.8	-0.00496661	0.00111398	-4.45843	8.2561e-06	0.000382578	blue	LI_2
FAM83A	99.5824	-0.00466034	0.00129669	-3.59403	0.000325608	0.00571847	blue	LI_2
SLFN14	142.879	-0.00463919	0.000823187	-5.63564	1.74406e-08	4.63559e-06	blue	LI_2
RGS6	62.585	-0.00459539	0.000707288	-6.4972	8.18312e-11	6.4042e-08	blue	LI_2
ACKR1	70.1118	-0.00455797	0.000930399	-4.89894	9.63554e-07	7.846e-05	blue	LI_2
HBZ	368.075	-0.00454902	0.00119815	-3.7967	0.000146635	0.00320092	blue	LI_2
HBG2	111162	-0.00453323	0.000644061	-7.03851	1.94306e-12	3.42149e-09	blue	LI_2
TMEM158	58.9781	-0.00450945	0.000756726	-5.95915	2.53551e-09	9.92159e-07	blue	LI_2
GYPE	318.303	-0.00449314	0.000950199	-4.72864	2.26034e-06	0.000144734	blue	LI_2
AFP	17832.4	-0.00447875	0.000668808	-6.69661	2.13314e-11	2.50413e-08	greenyellow	LI_4
H2AC25	116.664	-0.00441778	0.00078141	-5.6536	1.57123e-08	4.25654e-06	blue	LI_2
MT1B	145.208	-0.0043989	0.00127221	-3.45767	0.000544864	0.00811598
TMCC2	2447.3	-0.00439662	0.000772713	-5.68985	1.27153e-08	3.5824e-06	blue	LI_2
PHOSPHO1	322.156	-0.004367	0.000872046	-5.00776	5.50669e-07	5.13726e-05	blue	LI_2
SHISA7	26.7248	-0.00432973	0.000939901	-4.60658	4.09337e-06	0.000228506	blue	LI_2
N4BP3	42.6904	-0.00432725	0.000819715	-5.27897	1.29913e-07	1.75388e-05	blue	LI_2
NHLRC4	21.1435	-0.00428332	0.000762114	-5.62031	1.90619e-08	4.88227e-06	blue	LI_2
OR2W3	32.3323	-0.00427967	0.00084191	-5.08329	3.70954e-07	3.87083e-05	blue	LI_2
KLF1	648.226	-0.00416811	0.00066588	-6.25954	3.86104e-10	2.3648e-07	blue	LI_2
AHSP	1335.38	-0.00416692	0.000772668	-5.39289	6.93319e-08	1.15332e-05	blue	LI_2
HBQ1	73.8545	-0.00416432	0.000774585	-5.3762	7.6076e-08	1.23182e-05	blue	LI_2
CRB1	38.4965	-0.00415587	0.000981287	-4.23512	2.28433e-05	0.000798494	blue	LI_2
MYO18B	52.7146	-0.00414552	0.000818838	-5.06269	4.13384e-07	4.15953e-05	blue	LI_2
HEMGN	1988.71	-0.00413007	0.000738625	-5.59157	2.25025e-08	5.28321e-06	blue	LI_2
SLC14A1	264.623	-0.00409738	0.000768049	-5.33479	9.56572e-08	1.4647e-05	blue	LI_2
GP5	70.1112	-0.00406355	0.000789256	-5.14858	2.62473e-07	2.98182e-05	greenyellow	LI_4
LIN28B	34.3874	-0.00405861	0.000785926	-5.16411	2.41581e-07	2.84718e-05	blue	LI_2
ALAS2	4175.38	-0.00399706	0.000706024	-5.66136	1.50181e-08	4.14823e-06	blue	LI_2
KEL	386.665	-0.00396824	0.0007217	-5.49847	3.83108e-08	7.70978e-06	blue	LI_2
RNF182	31.4075	-0.0039041	0.000853901	-4.57208	4.82912e-06	0.000256254	blue	LI_2
LRRC75A	52.4378	-0.00383119	0.00075071	-5.10342	3.33565e-07	3.61457e-05	blue	LI_2
HBM	618.083	-0.00382117	0.000822776	-4.64425	3.4132e-06	0.000198685	blue	LI_2
SLC38A5	176.549	-0.00381159	0.000717008	-5.31597	1.06088e-07	1.52496e-05	blue	LI_2
IFIT1B	123.467	-0.00381126	0.00104581	-3.64433	0.000268092	0.00496269	blue	LI_2
GATA1	284.201	-0.00372792	0.000603366	-6.17854	6.46976e-10	3.25498e-07	blue	LI_2
PF4	385.873	-0.00372376	0.000639038	-5.82714	5.63852e-09	1.8472e-06	greenyellow	LI_4
SLC4A1	11735.3	-0.00370424	0.00070589	-5.24761	1.54083e-07	2.00979e-05	blue	LI_2
COL2A1	1736.98	-0.00368568	0.000751269	-4.90594	9.29811e-07	7.61526e-05	greenyellow	LI_4
SLC6A9	288.18	-0.00368288	0.00069115	-5.32863	9.89573e-08	1.48299e-05	blue	LI_2
TSPO2	111.886	-0.00365862	0.000854112	-4.28353	1.83951e-05	0.000687354	blue	LI_2
YPEL4	289.304	-0.00363936	0.000717315	-5.07359	3.90371e-07	3.95623e-05	blue	LI_2
EPB42	1444.5	-0.00362047	0.00071692	-5.05004	4.41721e-07	4.3212e-05	blue	LI_2
HBA1	66567.9	-0.00349528	0.00064322	-5.43403	5.50938e-08	1.01058e-05	blue	LI_2
PIP5K1B	200.348	-0.00346138	0.000620486	-5.5785	2.42605e-08	5.449e-06	blue	LI_2
GFI1B	324.11	-0.00344937	0.000564132	-6.11447	9.68782e-10	4.29261e-07	blue	LI_2
CA8	97.2406	-0.00344342	0.000719206	-4.78781	1.68615e-06	0.000119361	blue	LI_2
NFE2	904.412	-0.0034379	0.000556358	-6.17929	6.43904e-10	3.25498e-07	blue	LI_2
ANK1	2247.05	-0.00343191	0.00059878	-5.7315	9.95445e-09	2.92142e-06	blue	LI_2
SLC2A1	3272.8	-0.00341907	0.00059364	-5.7595	8.43648e-09	2.64099e-06	blue	LI_2
GALNT5	53.3153	-0.00341462	0.000840775	-4.06128	4.88047e-05	0.00137502	blue	LI_2
TRIM58	974.142	-0.00340154	0.000617053	-5.51257	3.5364e-08	7.32607e-06	blue	LI_2
RHAG	680.264	-0.00338439	0.000611634	-5.53336	3.14154e-08	6.60522e-06	blue	LI_2
SORCS3	15.5421	-0.0033813	0.000938005	-3.60478	0.000312413	0.00557084	brown	LI_3
KRT1	52.3938	-0.00336299	0.0010244	-3.28289	0.00102748	0.0126081	blue	LI_2
HBA2	113976	-0.00336146	0.000643368	-5.22479	1.74355e-07	2.17357e-05	blue	LI_2
SNCA	704.09	-0.00333878	0.000609203	-5.48057	4.23947e-08	8.18101e-06	blue	LI_2
LY6G6F	21.1145	-0.0033033	0.000846908	-3.90043	9.60238e-05	0.00233589	greenyellow	LI_4
CMTM5	39.2238	-0.00327713	0.000778908	-4.20734	2.58396e-05	0.000879234	greenyellow	LI_4
ADD2	1294.39	-0.00327686	0.00073139	-4.48033	7.4529e-06	0.00035258	blue	LI_2
GCSAML	25.3579	-0.00325817	0.000790054	-4.12398	3.72379e-05	0.00115037	greenyellow	LI_4
FHDC1	874.72	-0.00325718	0.000617145	-5.27782	1.30729e-07	1.75388e-05	blue	LI_2
MYL4	391.336	-0.00323783	0.000625398	-5.17723	2.25207e-07	2.73491e-05	blue	LI_2
MED12L	108.245	-0.00323664	0.000640099	-5.05646	4.271e-07	4.20739e-05	greenyellow	LI_4
GP9	66.229	-0.00321488	0.000709855	-4.52893	5.92827e-06	0.000297194	greenyellow	LI_4
ANKLE1	252.913	-0.0032086	0.00064756	-4.95491	7.23644e-07	6.25397e-05	blue	LI_2
SPNS3	20.0823	-0.00320633	0.000767956	-4.17515	2.9779e-05	0.000975574
UTY	389.992	-0.00319628	0.00110332	-2.89696	0.00376799	0.0310226
PPBP	561.329	-0.00318571	0.000566438	-5.62411	1.8647e-08	4.86444e-06	greenyellow	LI_4
PRG3	147.589	-0.0031807	0.000736106	-4.32099	1.55333e-05	0.000606145	greenyellow	LI_4
GP1BB	76.8334	-0.00317631	0.000734282	-4.32574	1.52019e-05	0.000598182	greenyellow	LI_4
RHCE	204.455	-0.00316429	0.000693984	-4.55961	5.12495e-06	0.000265423	blue	LI_2
ALOX12	58.7794	-0.00315327	0.000703532	-4.48206	7.39267e-06	0.000351826	greenyellow	LI_4
C17orf99	295.676	-0.00314507	0.000688916	-4.56525	4.98908e-06	0.00025934	blue	LI_2
PRTN3	2057.11	-0.00314449	0.000698527	-4.50161	6.74412e-06	0.000328735
TAFA4	63.1645	-0.00313232	0.000831015	-3.76927	0.000163726	0.00345789	greenyellow	LI_4
SPTA1	4219.55	-0.00313171	0.000704326	-4.44639	8.73273e-06	0.000396629	blue	LI_2
H2AC13	1392.08	-0.00310554	0.000521561	-5.95433	2.61146e-09	9.9426e-07	blue	LI_2
PRSS57	91.3225	-0.00307763	0.000646674	-4.75917	1.94389e-06	0.00012978	greenyellow	LI_4
PNMT	28.4835	-0.00300736	0.000680465	-4.41957	9.88991e-06	0.000432668	blue	LI_2
CYTL1	15.4478	-0.00300705	0.00060648	-4.9582	7.11498e-07	6.18696e-05	blue	LI_2
ALDH1A3	194.873	-0.00300295	0.00104825	-2.86473	0.00417371	0.0333873
TREML1	40.0961	-0.00299946	0.000738514	-4.06148	4.87629e-05	0.00137502	greenyellow	LI_4
MGAT3	75.5215	-0.00299582	0.000657683	-4.55511	5.23579e-06	0.00027017	blue	LI_2
FLACC1	31.7804	-0.00299046	0.000534132	-5.59872	2.15944e-08	5.24484e-06	blue	LI_2
FAM72C	39.3093	-0.00297919	0.000929026	-3.20679	0.00134227	0.0152488	blue	LI_2
DGKK	61.6103	-0.00297008	0.000801253	-3.70679	0.000209901	0.00415291	grey60	LI_9
RFESD	216.288	-0.00296781	0.000644328	-4.60605	4.10392e-06	0.000228506	blue	LI_2
TUBB1	510.931	-0.00295878	0.000476606	-6.20803	5.36541e-10	3.0233e-07	greenyellow	LI_4
KRT13	22.3298	-0.00295746	0.000966942	-3.05858	0.00222392	0.0214138	blue	LI_2
E2F2	765.074	-0.00294303	0.000583943	-5.03994	4.65688e-07	4.52424e-05	blue	LI_2
STC1	239.961	-0.00294295	0.000923375	-3.18717	0.00143674	0.0161217	black	LI_1
MPL	23.575	-0.00293237	0.000687772	-4.26358	2.01179e-05	0.000724809	greenyellow	LI_4
DEFA1B	1912.82	-0.0029213	0.00106988	-2.73048	0.00632414	0.0442784
H2BC13	787.995	-0.00289351	0.000559327	-5.1732	2.30124e-07	2.77074e-05	blue	LI_2
CTSE	81.7161	-0.00289249	0.000875046	-3.30553	0.000947971	0.0119233	blue	LI_2
OSBP2	906.467	-0.00288722	0.000606393	-4.76131	1.9234e-06	0.000129023	blue	LI_2
KCNH2	517.56	-0.00288714	0.000584875	-4.93634	7.96022e-07	6.7961e-05	blue	LI_2
OSM	15.7989	-0.00287864	0.000838191	-3.43435	0.000593975	0.00859471
MPO	5047.74	-0.0028673	0.00067564	-4.24383	2.19739e-05	0.000775805
ZFY	150.242	-0.00286295	0.000937825	-3.05276	0.00226746	0.0216261	greenyellow	LI_4
RUNDC3A	395.579	-0.00286199	0.000658492	-4.34627	1.3847e-05	0.000560526	blue	LI_2
H4C6	637.155	-0.00285164	0.000560268	-5.08978	3.58477e-07	3.7969e-05	blue	LI_2
GP1BA	161.654	-0.0028514	0.000578603	-4.92807	8.30469e-07	7.00528e-05	greenyellow	LI_4
TAL1	1464.47	-0.00284612	0.000508716	-5.5947	2.21005e-08	5.27677e-06	blue	LI_2
SMIM5	109.148	-0.0028399	0.000634445	-4.47619	7.59876e-06	0.000358006	blue	LI_2
H2AC16	647.999	-0.00283453	0.000552962	-5.12608	2.95842e-07	3.31216e-05	blue	LI_2
MLLT3	176.419	-0.00283034	0.000585168	-4.8368	1.31944e-06	9.993e-05	blue	LI_2
CLC	167.922	-0.00282777	0.000603903	-4.68249	2.83405e-06	0.000172083	greenyellow	LI_4
ITGA2B	440.216	-0.00279686	0.000525605	-5.32122	1.03072e-07	1.49759e-05	greenyellow	LI_4
RAB44	41.9814	-0.00279354	0.00075887	-3.68118	0.000232158	0.00447389
COL24A1	34.8479	-0.00279108	0.000717102	-3.89217	9.93522e-05	0.00238428	greenyellow	LI_4
TREML2	60.785	-0.00278843	0.00062872	-4.4351	9.20308e-06	0.000411568	blue	LI_2
XK	544.673	-0.00277948	0.000593429	-4.68376	2.81662e-06	0.000171765	blue	LI_2
KDM5D	379.89	-0.00277569	0.000929382	-2.98659	0.00282107	0.0252802
EPX	458.185	-0.00277391	0.000640319	-4.33208	1.47708e-05	0.000586129	greenyellow	LI_4
GYPA	791.465	-0.00277267	0.000671029	-4.13197	3.59673e-05	0.00112134	blue	LI_2
H2BC9	793.617	-0.00275312	0.000537217	-5.12479	2.97877e-07	3.31216e-05	blue	LI_2
HEPACAM2	19.7537	-0.00275158	0.00099439	-2.76711	0.00565565	0.0413564	blue	LI_2
H2BC14	695.702	-0.00274401	0.000571291	-4.80318	1.56163e-06	0.000113983	blue	LI_2
ELANE	821.312	-0.00273189	0.000678157	-4.0284	5.6158e-05	0.00153611
SERPINB2	15.5265	-0.00271631	0.000861405	-3.15334	0.00161412	0.017282
ICAM4	109.883	-0.00271102	0.00059908	-4.5253	6.03094e-06	0.000299148	blue	LI_2
TSPAN32	188.172	-0.00271032	0.000533407	-5.08114	3.75181e-07	3.88616e-05	blue	LI_2
H3C12	409.999	-0.00269533	0.00056245	-4.79213	1.65024e-06	0.000118607	blue	LI_2
H1-5	2506.39	-0.00269503	0.000536062	-5.02746	4.97016e-07	4.73072e-05	blue	LI_2
ALOX15B	265.484	-0.0026867	0.000808945	-3.32124	0.000896186	0.0114384
H2AC14	508.231	-0.00268556	0.00058391	-4.59928	4.23963e-06	0.000231975	blue	LI_2
EIF1AY	384.041	-0.00268053	0.000910587	-2.94374	0.00324273	0.027939
IGLL1	20.8933	-0.00266519	0.000815759	-3.26713	0.00108642	0.0131031	blue	LI_2
PLPPR3	28.3259	-0.00265553	0.000839447	-3.16342	0.00155925	0.0169223
TCEAL5	43.3001	-0.00265344	0.000790551	-3.35645	0.000789496	0.0104822
ANKRD18B	15.0593	-0.00264901	0.000838425	-3.1595	0.00158039	0.017099	blue	LI_2
RAB6B	176.251	-0.0026482	0.000694941	-3.81069	0.00013858	0.00305027	blue	LI_2
H2BC6	1526.93	-0.00264806	0.00055394	-4.78041	1.74937e-06	0.000121396	blue	LI_2
H3C7	626.219	-0.0026412	0.000532093	-4.9638	6.91281e-07	6.11307e-05	blue	LI_2
SLC22A4	83.6274	-0.00263725	0.00053959	-4.88752	1.02116e-06	8.18573e-05	blue	LI_2
DIO3	336.79	-0.00263333	0.000571124	-4.61079	4.01136e-06	0.000226032	blue	LI_2
ALOX15	31.2123	-0.00262822	0.000786286	-3.34257	0.00083007	0.0108774	greenyellow	LI_4
RAD51	60.2924	-0.00261874	0.000551338	-4.7498	2.03619e-06	0.000134037	blue	LI_2
CTHRC1	19.9653	-0.00261184	0.000934713	-2.79428	0.00520162	0.0389347
H1-3	1209.11	-0.00260654	0.000526572	-4.95001	7.42097e-07	6.37434e-05	blue	LI_2
AGPAT4	200.383	-0.00260486	0.000443744	-5.8702	4.3527e-09	1.49553e-06	blue	LI_2
H3C8	623.893	-0.00259966	0.000534798	-4.861	1.16792e-06	9.18846e-05	blue	LI_2
NLGN4Y	133.221	-0.00259529	0.000959738	-2.70417	0.00684763	0.046781
RGCC	134.196	-0.00259465	0.000573581	-4.5236	6.07968e-06	0.000300507	blue	LI_2
H3C10	967.356	-0.00259316	0.000498747	-5.19935	1.99984e-07	2.44971e-05	blue	LI_2
H2BC17	597.979	-0.00259295	0.000521638	-4.97079	6.66799e-07	5.98293e-05	blue	LI_2
GMPR	309.344	-0.00259191	0.000484138	-5.35366	8.61921e-08	1.37976e-05	blue	LI_2
RGS16	96.8509	-0.00258974	0.000586867	-4.41283	1.02029e-05	0.000442239
HBB	14826.7	-0.00257176	0.00079834	-3.22139	0.0012757	0.0147055	blue	LI_2
SLC25A37	8960.83	-0.00254816	0.000672257	-3.79046	0.000150369	0.00325385	blue	LI_2
DUSP9	2355.39	-0.00254649	0.000476895	-5.33973	9.30844e-08	1.44097e-05	grey60	LI_9
AZU1	787.647	-0.00254234	0.000621928	-4.08783	4.35418e-05	0.00126974
H2BC7	1099.22	-0.00254217	0.000544265	-4.67083	2.99982e-06	0.000179061	blue	LI_2
PRKAR2B	389.309	-0.00253425	0.000380263	-6.66447	2.65621e-11	2.77192e-08	blue	LI_2
H2AC12	501.244	-0.00252754	0.000534439	-4.72933	2.25257e-06	0.000144734	blue	LI_2
DEFA4	329.476	-0.00252037	0.000746459	-3.37644	0.000734314	0.0100041
CTSG	510.352	-0.00251927	0.000682635	-3.69051	0.000223803	0.00435923
IGDCC4	66.8705	-0.00250238	0.00046153	-5.42193	5.89582e-08	1.06304e-05	blue	LI_2
H4C13	314.895	-0.00249649	0.000565026	-4.41836	9.94533e-06	0.000433746	blue	LI_2
RHD	295.576	-0.00248812	0.000723265	-3.44012	0.000581447	0.00848792	blue	LI_2
LYL1	343.958	-0.00248076	0.000405788	-6.11343	9.75109e-10	4.29261e-07	blue	LI_2
H4C1	309.945	-0.00247992	0.000555896	-4.46112	8.15339e-06	0.000379065	blue	LI_2
SPTB	3051.02	-0.00247815	0.000658174	-3.76519	0.00016642	0.00349905	blue	LI_2
TAF4B	82.8538	-0.00247661	0.00047965	-5.16337	2.42537e-07	2.84718e-05	blue	LI_2
TMEM40	25.4883	-0.00246528	0.000642602	-3.83641	0.000124845	0.00282566	greenyellow	LI_4
H3C14	1077.95	-0.00245915	0.000514158	-4.78287	1.72806e-06	0.000120511	blue	LI_2
H3C15	1077.95	-0.00245915	0.000514158	-4.78287	1.72806e-06	0.000120511	blue	LI_2
H2BC3	313.051	-0.00245308	0.000554902	-4.42074	9.83613e-06	0.000431656	blue	LI_2
NT5M	39.4197	-0.00244866	0.000601859	-4.0685	4.73173e-05	0.00134658	blue	LI_2
TMA7B	25.3343	-0.00244735	0.000791922	-3.09039	0.00199891	0.019858	blue	LI_2
GFRA2	66.0348	-0.0024452	0.000531108	-4.60396	4.14532e-06	0.000229143	greenyellow	LI_4
PTGER3	26.891	-0.0024381	0.000501671	-4.85996	1.17408e-06	9.18846e-05	blue	LI_2
GYPC	1238.29	-0.00243657	0.000463875	-5.25264	1.49935e-07	1.97395e-05	blue	LI_2
ZNF730	14.6387	-0.00243575	0.000771523	-3.15706	0.00159366	0.0172162	blue	LI_2
DYRK3	164.433	-0.00242935	0.000506062	-4.8005	1.58268e-06	0.000114924	blue	LI_2
CR1L	135.633	-0.00242546	0.000649564	-3.73398	0.000188477	0.0038514	blue	LI_2
H2AC8	1308.81	-0.00242459	0.000492641	-4.92162	8.58311e-07	7.15445e-05	blue	LI_2
KCNN4	61.5345	-0.00242415	0.000642389	-3.77366	0.000160873	0.00342328	blue	LI_2
PPT2-EGFL8	39.8449	-0.00242345	0.000463761	-5.22564	1.73549e-07	2.17357e-05	blue	LI_2
PIM1	2114.38	-0.00241307	0.000461796	-5.22539	1.73788e-07	2.17357e-05	blue	LI_2
H2AC7	427.187	-0.00241261	0.000512558	-4.70701	2.51379e-06	0.000157386	blue	LI_2
MS4A3	275.333	-0.00241111	0.000645419	-3.73573	0.000187172	0.00383241
F13A1	747.323	-0.00241092	0.000513217	-4.69767	2.63146e-06	0.000161171
H2BC26	206.454	-0.00239991	0.000586024	-4.09524	4.21734e-05	0.00125337	blue	LI_2
CDKN2D	227.497	-0.00239802	0.000467967	-5.12433	2.98604e-07	3.31216e-05	blue	LI_2
ICAM5	122.323	-0.00239268	0.000738004	-3.2421	0.00118653	0.0139019	blue	LI_2
PRG2	791.446	-0.00239162	0.000582461	-4.10606	4.02468e-05	0.00120981	greenyellow	LI_4
PCYT1B	49.3774	-0.00239023	0.000548284	-4.35948	1.30372e-05	0.000535436	blue	LI_2
DNAJC6	331.342	-0.0023802	0.000484165	-4.91609	8.82907e-07	7.2734e-05	blue	LI_2
MBOAT2	559.307	-0.00237855	0.00051405	-4.62708	3.70864e-06	0.000211512	blue	LI_2
PLCB4	18.5505	-0.00237069	0.000673558	-3.51965	0.000432119	0.00695687	blue	LI_2
ERFE	122.116	-0.00237054	0.000740346	-3.20193	0.00136509	0.0154458	blue	LI_2
RNASE3	120.414	-0.00236476	0.000644817	-3.66734	0.000245087	0.00466018
H2BC11	931.984	-0.00236393	0.000522738	-4.5222	6.11995e-06	0.000301439	blue	LI_2
H2AC15	106.192	-0.00235422	0.000537091	-4.38328	1.16905e-05	0.000489339	blue	LI_2
TSPAN5	298.197	-0.00234706	0.000555019	-4.22879	2.34957e-05	0.000817243	blue	LI_2
TRIM10	507.467	-0.00234205	0.000681358	-3.43733	0.000587481	0.00853179	blue	LI_2
CCNE1	94.7589	-0.00233391	0.000611785	-3.81493	0.000136222	0.00302676	blue	LI_2
CDHR1	31.2091	-0.00233002	0.000716033	-3.25406	0.00113767	0.0135015	greenyellow	LI_4
CENPF	1307.06	-0.0023253	0.000494971	-4.69784	2.62927e-06	0.000161171	blue	LI_2
GATA5	38.278	-0.00232138	0.000592075	-3.92075	8.82729e-05	0.00220479	blue	LI_2
COL11A1	19.2981	-0.00231895	0.000721638	-3.21345	0.00131149	0.0150151
RBM38	1141.94	-0.00231695	0.000513669	-4.51058	6.46505e-06	0.000316226	blue	LI_2
MPIG6B	183.222	-0.00231255	0.000510554	-4.52949	5.91274e-06	0.000297194	greenyellow	LI_4
H3C11	624.897	-0.00231127	0.000517455	-4.46661	7.94671e-06	0.00037068	blue	LI_2
POC1B-GALNT4	30.8568	-0.00229477	0.000654975	-3.5036	0.000459008	0.00724893	blue	LI_2
UCP2	1079.33	-0.00228673	0.000460761	-4.96295	6.94322e-07	6.11307e-05	blue	LI_2
BEND5	20.6564	-0.00228377	0.000682412	-3.34662	0.000818033	0.0107798	greenyellow	LI_4
H2BC10	329.714	-0.00227459	0.000522138	-4.35631	1.32273e-05	0.000541666	blue	LI_2
C11orf21	117.399	-0.00227445	0.000499488	-4.55357	5.27433e-06	0.000271166	blue	LI_2
H2AC17	721.989	-0.00227444	0.000496309	-4.58271	4.58985e-06	0.00024658	blue	LI_2
KIF15	202.013	-0.00227312	0.000482606	-4.71009	2.47605e-06	0.000155715	blue	LI_2
MYB	247.728	-0.00227268	0.000440732	-5.1566	2.51478e-07	2.88764e-05	blue	LI_2
DNM3	75.8637	-0.00226379	0.000506471	-4.46973	7.83178e-06	0.000367754	greenyellow	LI_4
LANCL3	94.1317	-0.0022566	0.000564545	-3.9972	6.40954e-05	0.00170361	blue	LI_2
BPGM	985.14	-0.00225637	0.000563773	-4.00226	6.27396e-05	0.00168025	blue	LI_2
DEFA3	1374.16	-0.00225471	0.000721897	-3.12331	0.00178827	0.0185095	greenyellow	LI_4
SLC1A5	975.465	-0.00223497	0.000474041	-4.71471	2.42057e-06	0.000152909	blue	LI_2
TFRC	7413.33	-0.00222878	0.000452591	-4.9245	8.4578e-07	7.09197e-05	blue	LI_2
OLFM4	826.85	-0.00222834	0.000776615	-2.86929	0.00411394	0.0330402	greenyellow	LI_4
KBTBD8	60.0543	-0.00222541	0.000476695	-4.66841	3.03541e-06	0.000180421	blue	LI_2
H3C6	292.024	-0.00222506	0.000576176	-3.86177	0.000112569	0.00262544	blue	LI_2
CA1	468.586	-0.00222482	0.000804171	-2.7666	0.00566436	0.0413564	blue	LI_2
DEPDC1B	107.356	-0.00221815	0.000493957	-4.49057	7.10321e-06	0.000342681	blue	LI_2
HJURP	305.683	-0.00221234	0.000523361	-4.22717	2.36646e-05	0.000819074	blue	LI_2
SPN	828.217	-0.0022098	0.000378622	-5.83645	5.33263e-09	1.78859e-06	blue	LI_2
COCH	22.1504	-0.00219	0.000634687	-3.45051	0.000559527	0.00823725	blue	LI_2
FAM178B	139.312	-0.00216699	0.000496237	-4.36684	1.26056e-05	0.00052314	blue	LI_2
CCNB2	216.284	-0.00216546	0.000478481	-4.52569	6.01989e-06	0.000299148	blue	LI_2
IGFBP1	10190.1	-0.00216448	0.000589586	-3.67119	0.000241424	0.00461458	black	LI_1
KIF2C	213.446	-0.0021641	0.000488148	-4.43328	9.28115e-06	0.000413746	blue	LI_2
LXN	113.572	-0.00216356	0.000515475	-4.19722	2.70211e-05	0.000910636	blue	LI_2
NCAPH	154.156	-0.00215846	0.000487336	-4.42911	9.46231e-06	0.000417855	blue	LI_2
RGS10	137.603	-0.00214672	0.000408532	-5.2547	1.48264e-07	1.97037e-05	blue	LI_2
H3C13	185.034	-0.00214614	0.000519404	-4.13192	3.59739e-05	0.00112134	blue	LI_2
BUB1	377.746	-0.00214614	0.000468375	-4.58209	4.60357e-06	0.00024658	blue	LI_2
NCAPG	347.82	-0.0021454	0.000496105	-4.32449	1.52888e-05	0.000599926	blue	LI_2
GRAP2	301.668	-0.00213912	0.000571737	-3.74144	0.000182967	0.0037575	blue	LI_2
CDCA7	81.8454	-0.00213753	0.00042739	-5.00136	5.69271e-07	5.24138e-05	blue	LI_2
SDK2	59.609	-0.00213609	0.000672009	-3.17866	0.0014796	0.0163604
MYBL2	452.372	-0.00212918	0.000512879	-4.15144	3.30393e-05	0.00105062	blue	LI_2
DLGAP5	346.159	-0.00212383	0.000537053	-3.95461	7.66591e-05	0.00197061	blue	LI_2
CFAP119	16.0841	-0.00212086	0.000489528	-4.33245	1.47461e-05	0.000586129	blue	LI_2
CDC20	353.621	-0.00211774	0.00048873	-4.33315	1.46994e-05	0.000586129	blue	LI_2
MLC1	170.5	-0.00211595	0.000499113	-4.23942	2.24097e-05	0.000787244	greenyellow	LI_4
RNASE2	197.737	-0.00211589	0.000637267	-3.32026	0.000899321	0.0114442
DLK1	9508.31	-0.00211071	0.000317449	-6.64897	2.95157e-11	2.77192e-08	greenyellow	LI_4
SPECC1	669.114	-0.00211019	0.000367021	-5.74949	8.9511e-09	2.68285e-06	blue	LI_2
SLC6A8	602.998	-0.00210831	0.000528734	-3.98747	6.67807e-05	0.00177164	blue	LI_2
FAM72B	57.6045	-0.00210768	0.00057122	-3.68979	0.000224438	0.0043609	blue	LI_2
H2AC4	264.318	-0.00210732	0.000512841	-4.10911	3.9719e-05	0.00120544	blue	LI_2
SHCBP1	164.689	-0.00210633	0.000496112	-4.24568	2.17933e-05	0.000771362	blue	LI_2
H4C9	512.95	-0.00210142	0.000515846	-4.07373	4.62655e-05	0.00132738	blue	LI_2
DGKI	27.3373	-0.00209673	0.000606982	-3.45435	0.000551627	0.00817189	blue	LI_2
BCL11A	159.657	-0.00209517	0.000451745	-4.63795	3.51874e-06	0.000203752	blue	LI_2
TICRR	152.693	-0.00209504	0.000483975	-4.32881	1.49914e-05	0.000591553	blue	LI_2
DLGAP1	62.008	-0.00208238	0.000537191	-3.87643	0.000105999	0.00252189
KCNQ4	20.0164	-0.00207965	0.000531091	-3.9158	9.01038e-05	0.00224256	blue	LI_2
CCDC169	26.3793	-0.00207778	0.000634695	-3.27366	0.00106164	0.0129371	blue	LI_2
H2AC11	1866.34	-0.00207297	0.000502172	-4.12801	3.65922e-05	0.00113541	blue	LI_2
PLEK2	68.0412	-0.00206964	0.000567094	-3.64955	0.000262697	0.00489499	blue	LI_2
HK1	2010.14	-0.00206764	0.000505057	-4.09388	4.24217e-05	0.00125545	blue	LI_2
C8orf88	30.882	-0.00206568	0.000520544	-3.96831	7.2385e-05	0.00189181	blue	LI_2
ANKRD33B	111.295	-0.00206261	0.000472365	-4.36655	1.26224e-05	0.00052314	greenyellow	LI_4
B4GALNT4	14.9573	-0.00205676	0.000563985	-3.64684	0.000265484	0.00492738	greenyellow	LI_4
HBD	77.9132	-0.00205462	0.00070126	-2.9299	0.00339077	0.028844	blue	LI_2
PLCH1	42.7543	-0.00205413	0.000491251	-4.18143	2.89684e-05	0.000957931	greenyellow	LI_4
EBF1	28.7477	-0.00205061	0.000575285	-3.56451	0.000364534	0.0061573	blue	LI_2
HMGB2	1746.85	-0.00204666	0.000447754	-4.57094	4.85534e-06	0.000256254	blue	LI_2
ACSL6	583.178	-0.00204635	0.000683936	-2.99202	0.00277139	0.024962	blue	LI_2
GRIK5	14.7508	-0.00204118	0.000654103	-3.12057	0.001805	0.0185734	greenyellow	LI_4
ATP2A1	32.7614	-0.00203171	0.000727995	-2.79083	0.00525731	0.0392058
GP6	45.3484	-0.00202916	0.000568952	-3.56648	0.000361808	0.00613332	greenyellow	LI_4
KIF18A	104.804	-0.00202349	0.00052436	-3.85897	0.000113866	0.00264254	blue	LI_2
TRIM59	186.376	-0.00202204	0.000493201	-4.09983	4.1345e-05	0.00123135	blue	LI_2
H4C8	749	-0.0020158	0.000439721	-4.58428	4.55558e-06	0.000245879	blue	LI_2
MKI67	3372.87	-0.00201134	0.000494147	-4.07033	4.69471e-05	0.00133875	blue	LI_2
MT1H	5845.54	-0.00200899	0.000369068	-5.44342	5.22665e-08	9.94971e-06	black	LI_1
NRGN	174.097	-0.00200854	0.000492169	-4.081	4.4843e-05	0.00129447	greenyellow	LI_4
DNAJA4	606.07	-0.00200558	0.000557022	-3.60054	0.000317554	0.00560575	blue	LI_2
GATA2	77.7735	-0.00200231	0.000421946	-4.74542	2.08073e-06	0.000136011	greenyellow	LI_4
H2BC18	1876.03	-0.00200053	0.000481147	-4.15784	3.21265e-05	0.00102856	blue	LI_2
SLC22A16	40.3087	-0.00199686	0.000637774	-3.13098	0.00174221	0.0181931	blue	LI_2
HPGDS	14.9216	-0.00199012	0.000590617	-3.36955	0.000752902	0.0101591	blue	LI_2
P2RX1	97.1122	-0.00198937	0.00051808	-3.83989	0.000123088	0.00280572	greenyellow	LI_4
RIPOR3	896.739	-0.00198827	0.000499466	-3.98079	6.86854e-05	0.00181533	blue	LI_2
CHST2	407.557	-0.00198528	0.000417409	-4.75619	1.97279e-06	0.000131088	blue	LI_2
H4C14	2559.34	-0.0019842	0.000484815	-4.0927	4.26376e-05	0.00125728	blue	LI_2
HASPIN	50.9032	-0.00198036	0.000516232	-3.83617	0.000124965	0.00282566	blue	LI_2
CEBPE	35.4117	-0.00197915	0.000725672	-2.72733	0.0063849	0.0446151
PRC1	508.022	-0.00197758	0.000512626	-3.85775	0.000114434	0.00264744	blue	LI_2
MCM10	149.283	-0.00197447	0.000463545	-4.2595	2.04887e-05	0.000732548	blue	LI_2
EXO1	117.029	-0.00197388	0.000537952	-3.66924	0.000243273	0.00464362	blue	LI_2
PAX5	43.3723	-0.00197325	0.000721025	-2.73673	0.00620541	0.0437117	blue	LI_2
H4C4	759.864	-0.00197078	0.000505169	-3.90124	9.57024e-05	0.00233246	blue	LI_2
KIF23	234.646	-0.00197052	0.000495542	-3.97649	6.99391e-05	0.0018347	blue	LI_2
ATAD5	265.096	-0.00196947	0.000430874	-4.57087	4.85695e-06	0.000256254	blue	LI_2
CIT	466.355	-0.00196029	0.000503559	-3.89286	9.90675e-05	0.00238151	blue	LI_2
H2BC5	1970.39	-0.00195627	0.000405165	-4.82833	1.37682e-06	0.000102621	blue	LI_2
KIF11	430.602	-0.00195485	0.000437599	-4.4672	7.92482e-06	0.00037068	blue	LI_2
SERPINB10	41.4341	-0.00195199	0.000663682	-2.94116	0.00326987	0.0281046
OAT	1365.74	-0.00194749	0.000419212	-4.6456	3.39097e-06	0.00019821	blue	LI_2
MARCHF3	214.72	-0.00194708	0.000475533	-4.09451	4.23057e-05	0.00125465	blue	LI_2
AFF2	72.7665	-0.00193676	0.000523807	-3.69746	0.000217764	0.00426654	greenyellow	LI_4
H2BC8	1012.24	-0.00192617	0.000468804	-4.10869	3.97906e-05	0.00120544	blue	LI_2
ORC1	173.043	-0.00192358	0.000492088	-3.90901	9.26756e-05	0.00228238	blue	LI_2
MT1M	3348.15	-0.0019234	0.000541295	-3.55334	0.000380376	0.00634877	black	LI_1
MTURN	295.162	-0.0019221	0.000303327	-6.33672	2.34701e-10	1.5744e-07	blue	LI_2
FAM117A	554.091	-0.00191991	0.000333663	-5.75404	8.71363e-09	2.66845e-06	blue	LI_2
HMMR	223.814	-0.00191688	0.000463891	-4.13218	3.59343e-05	0.00112134	blue	LI_2
KIFC1	237.218	-0.00191406	0.000470055	-4.07199	4.66129e-05	0.00133192	blue	LI_2
AMPD3	185.896	-0.0019134	0.00035354	-5.41213	6.2279e-08	1.09275e-05	blue	LI_2
CEACAM6	140.116	-0.00191165	0.000640295	-2.98558	0.00283038	0.0253475
LOX	292.937	-0.00189427	0.000650368	-2.91262	0.0035841	0.0299107
ZIM2	40.7157	-0.00189344	0.000524747	-3.6083	0.000308208	0.00551979	greenyellow	LI_4
E2F8	144.976	-0.00189053	0.000581605	-3.25054	0.00115185	0.0136025	blue	LI_2
FAM72A	54.1007	-0.00188917	0.000449502	-4.20279	2.63643e-05	0.000894924	blue	LI_2
TCP11L2	740.833	-0.00187912	0.00035849	-5.24175	1.59061e-07	2.03699e-05	blue	LI_2
CDC25C	45.168	-0.00187573	0.000556481	-3.3707	0.000749775	0.0101363	blue	LI_2
EME1	27.8126	-0.00186812	0.000555713	-3.36167	0.000774734	0.0103447	blue	LI_2
E2F7	71.7821	-0.0018662	0.00059784	-3.12157	0.00179887	0.018551	blue	LI_2
RAB27B	176.518	-0.00186457	0.000422911	-4.40889	1.03901e-05	0.0004476	greenyellow	LI_4
UHRF1	358.178	-0.00185872	0.000434778	-4.27511	1.91045e-05	0.000706697	blue	LI_2
CLEC5A	62.5925	-0.00185507	0.000569195	-3.25911	0.00111762	0.0133649
CYP19A1	954.577	-0.00184956	0.000524488	-3.52641	0.000421236	0.00682569	greenyellow	LI_4
KIF4A	217.014	-0.00184537	0.000476645	-3.87158	0.000108134	0.00256445	blue	LI_2
EFNA3	53.6095	-0.00183911	0.000601605	-3.057	0.00223566	0.0214535
PRKCQ	45.6766	-0.00183729	0.000405358	-4.53251	5.82874e-06	0.000294299	blue	LI_2
OXCT1	97.8343	-0.00183717	0.000363254	-5.05753	4.24727e-07	4.20739e-05	blue	LI_2
FECH	2248.04	-0.00183041	0.000432937	-4.22789	2.35895e-05	0.000818486	blue	LI_2
PTTG1	193.43	-0.00182884	0.000496907	-3.68045	0.000232822	0.00448056	blue	LI_2
PCLAF	210.732	-0.00181785	0.000490116	-3.70901	0.000208073	0.00412253	blue	LI_2
TRIM71	425.546	-0.00181623	0.000439617	-4.13138	3.60592e-05	0.00112134	grey60	LI_9
MRC2	338.844	-0.00181435	0.000458039	-3.96113	7.4596e-05	0.00193493	blue	LI_2
CD101	18.7002	-0.00181338	0.000628124	-2.88698	0.00388963	0.031709
SLFN13	148.124	-0.00180897	0.000398501	-4.53944	5.64043e-06	0.000286847	blue	LI_2
CENPI	92.2525	-0.00180838	0.00041941	-4.31172	1.61991e-05	0.000628642	blue	LI_2
ARMH4	30.0385	-0.00180772	0.000552686	-3.27079	0.00107247	0.0130128	blue	LI_2
BUB1B	193.314	-0.00180598	0.000454067	-3.97735	6.96874e-05	0.0018315	blue	LI_2
NDUFA4L2	14.687	-0.00179717	0.000646432	-2.78014	0.00543362	0.0401802
ACSBG1	36.4953	-0.00179405	0.000655598	-2.7365	0.00620958	0.0437153	blue	LI_2
SERPINI1	178.079	-0.00179373	0.000339289	-5.28674	1.24515e-07	1.71964e-05	blue	LI_2
SLC2A14	82.4368	-0.00179306	0.000563955	-3.17944	0.0014756	0.0163447	blue	LI_2
ZNF177	18.9074	-0.00178705	0.000520825	-3.43119	0.000600942	0.00866476	greenyellow	LI_4
SLC35F2	13.9009	-0.00178229	0.000606679	-2.93779	0.00330562	0.028325	blue	LI_2
MTFR2	22.49	-0.00177928	0.000506246	-3.51465	0.000440328	0.00704875	blue	LI_2
RAG1	49.6525	-0.00177816	0.000506339	-3.51179	0.000445095	0.00710891	blue	LI_2
GBGT1	137.037	-0.00177504	0.000464153	-3.82425	0.000131169	0.00293298	blue	LI_2
PRR11	227.68	-0.00177497	0.000399085	-4.44761	8.68301e-06	0.00039585	blue	LI_2
RAD54L	73.0884	-0.00177464	0.000492085	-3.60638	0.000310503	0.00555084	blue	LI_2
CENPA	53.8516	-0.00177367	0.000520962	-3.40461	0.000662584	0.00925974	blue	LI_2
CDCA2	180.996	-0.00177342	0.000481415	-3.68376	0.000229815	0.00444089	blue	LI_2
CST7	174.08	-0.0017672	0.000589044	-3.00012	0.00269872	0.0244481
SMOX	558.905	-0.00176351	0.0005164	-3.415	0.000637816	0.00905737	blue	LI_2
SELP	175.838	-0.00175712	0.000478025	-3.67579	0.000237118	0.0045508	greenyellow	LI_4
PPOX	309.079	-0.00175684	0.000418667	-4.19626	2.71361e-05	0.000912331	blue	LI_2
PTGS1	233.574	-0.00175637	0.000346039	-5.07565	3.86184e-07	3.94215e-05	greenyellow	LI_4
MACIR	126.016	-0.00175308	0.000268765	-6.52273	6.90379e-11	5.7208e-08	blue	LI_2
MFSD2B	208.925	-0.00174864	0.000468334	-3.73375	0.000188647	0.0038514	blue	LI_2
ADAM12	27.5499	-0.00174797	0.000556014	-3.14376	0.00166795	0.0176419	greenyellow	LI_4
H4C2	1179.03	-0.00174325	0.000421514	-4.13569	3.53892e-05	0.00111528	blue	LI_2
PFKFB4	88.2354	-0.00174159	0.000350853	-4.96387	6.91005e-07	6.11307e-05	blue	LI_2
FOXQ1	252.864	-0.0017376	0.000466608	-3.72389	0.000196174	0.00396257
CKAP2L	198.776	-0.00173718	0.000479586	-3.62226	0.000292044	0.00526475	blue	LI_2
HAVCR1	78.2632	-0.00173069	0.000638813	-2.70923	0.00674402	0.0462559
GTSE1	155.665	-0.00172563	0.000507803	-3.39823	0.000678226	0.00944088	blue	LI_2
COL9A1	18.6412	-0.00172519	0.000614145	-2.80909	0.00496816	0.0376271
CDCA8	173.064	-0.00172383	0.000446439	-3.8613	0.000112786	0.00262614	blue	LI_2
SEC14L5	23.9833	-0.00172122	0.000570177	-3.01874	0.00253826	0.0233807	greenyellow	LI_4
H4C5	2271.52	-0.00171453	0.000443832	-3.86302	0.000111993	0.00262293	blue	LI_2
PLEKHG4	29.8905	-0.00171147	0.000533357	-3.20887	0.00133259	0.0151756	greenyellow	LI_4
BTK	193.092	-0.00170376	0.000368394	-4.62482	3.74927e-06	0.000212967	blue	LI_2
H2BC15	940.852	-0.00170291	0.000435818	-3.90739	9.3299e-05	0.00228574	blue	LI_2
TTK	138.213	-0.00170041	0.000467326	-3.6386	0.000274126	0.00506109	blue	LI_2
GLP2R	17.8583	-0.00169943	0.000550487	-3.08714	0.00202092	0.0200109	blue	LI_2
EGFLAM	79.2296	-0.00169384	0.000380677	-4.44954	8.6053e-06	0.000393581	greenyellow	LI_4
KIF14	192.124	-0.00169288	0.000448119	-3.77774	0.000158261	0.00338304	blue	LI_2
APOBEC3C	271.913	-0.00169038	0.000396168	-4.26683	1.9827e-05	0.000719854	blue	LI_2
CDCA7L	158.625	-0.0016869	0.000310459	-5.43357	5.52389e-08	1.01058e-05	blue	LI_2
FPGT-TNNI3K	17.5876	-0.00168546	0.000600879	-2.80499	0.00503176	0.038027
SYNGR1	177.657	-0.00168338	0.000419443	-4.01337	5.98574e-05	0.00162469	blue	LI_2
ANXA2R	14.2987	-0.0016812	0.000484235	-3.47187	0.000516841	0.00791181	blue	LI_2
IKZF1	487.257	-0.00167819	0.000363718	-4.61399	3.95017e-06	0.000223478	blue	LI_2
ITGA4	863.975	-0.00167334	0.000413268	-4.04905	5.14257e-05	0.00143169	blue	LI_2
RFTN2	178.149	-0.00167006	0.000412964	-4.04408	5.25301e-05	0.00145668	greenyellow	LI_4
SLC7A1	826.186	-0.00166649	0.00045733	-3.64396	0.000268477	0.00496331	blue	LI_2
MPP1	1539.58	-0.00166285	0.000347529	-4.78477	1.71183e-06	0.000120511	blue	LI_2
TROAP	159.276	-0.00165774	0.000496338	-3.33995	0.000837946	0.0109298	blue	LI_2
XPO7	2732.08	-0.0016545	0.000404649	-4.08874	4.33721e-05	0.0012676	blue	LI_2
LMO2	416.126	-0.00165405	0.000329877	-5.01414	5.32703e-07	5.03066e-05	blue	LI_2
CDK1	299.792	-0.00165347	0.000464063	-3.56303	0.0003666	0.00617608	blue	LI_2
ST8SIA1	66.3616	-0.00165159	0.000573667	-2.879	0.00398942	0.0322611	blue	LI_2
CYS1	27.3311	-0.00164798	0.000442521	-3.72407	0.000196034	0.00396257	grey60	LI_9
C1QTNF7	30.4459	-0.00164757	0.000482965	-3.41136	0.000646398	0.00911847	greenyellow	LI_4
CPOX	1484.06	-0.00164754	0.000481967	-3.41837	0.000629983	0.00898916	blue	LI_2
HMBS	1214.36	-0.00164691	0.000506868	-3.2492	0.00115732	0.0136314	blue	LI_2
RNF24	334.14	-0.00164431	0.000318757	-5.15852	2.4891e-07	2.88764e-05	blue	LI_2
BNIP3L	2361.55	-0.00164256	0.000384224	-4.275	1.91135e-05	0.000706697	blue	LI_2
ITM2A	55.4595	-0.00164164	0.000337323	-4.86668	1.13489e-06	8.98155e-05	blue	LI_2
NUF2	99.9927	-0.00163528	0.00051944	-3.14816	0.00164301	0.0174812	blue	LI_2
CIP2A	157.743	-0.00163502	0.000419319	-3.89922	9.65027e-05	0.00233982	blue	LI_2
GALNT6	177.093	-0.001635	0.000509382	-3.20978	0.00132838	0.0151399	blue	LI_2
SNX22	364.024	-0.00163178	0.000513324	-3.17885	0.00147858	0.0163604	blue	LI_2
SLC7A5	1528.36	-0.00162773	0.000482615	-3.37273	0.000744256	0.0101005	blue	LI_2
H4C11	3223.51	-0.00162646	0.000443611	-3.66641	0.000245978	0.00466364	blue	LI_2
DCK	407.771	-0.00162207	0.000380687	-4.26089	2.03616e-05	0.000730565	blue	LI_2
CENPE	443.301	-0.0016195	0.000466611	-3.47078	0.000518955	0.00791181	blue	LI_2
CCNA2	401.819	-0.0016192	0.000457981	-3.53552	0.000406971	0.00666894	blue	LI_2
CDCA4	126.846	-0.00161457	0.000400145	-4.03496	5.46119e-05	0.00149964	blue	LI_2
P2RY1	184.868	-0.00160466	0.000266543	-6.02027	1.74123e-09	7.21431e-07	greenyellow	LI_4
B3GALNT1	143.532	-0.00160227	0.000390165	-4.10665	4.01444e-05	0.00120981	blue	LI_2
PLK1	282.289	-0.00160071	0.000452434	-3.538	0.00040317	0.00663488	blue	LI_2
KIF26A	161.612	-0.00160057	0.000395239	-4.04962	5.13009e-05	0.00143104	blue	LI_2
SLC2A5	84.5387	-0.00159946	0.000502462	-3.18324	0.00145634	0.0161922
STOX1	37.4698	-0.00159829	0.000486392	-3.28601	0.00101618	0.012513	grey60	LI_9
TFCP2L1	75.7252	-0.00159311	0.000593468	-2.68441	0.00726579	0.0488977
PMAIP1	34.5253	-0.00158994	0.000501028	-3.17335	0.00150691	0.016568	blue	LI_2
EFNA5	37.1067	-0.00158248	0.000455077	-3.47739	0.000506329	0.00778177	blue	LI_2
CDT1	282.886	-0.00157933	0.00041959	-3.76398	0.000167228	0.00350557	blue	LI_2
SLITRK6	93.6416	-0.00157759	0.000564242	-2.79595	0.00517478	0.0388239	grey60	LI_9
CPA3	29.9994	-0.00157679	0.00046206	-3.41251	0.000643665	0.00909905	greenyellow	LI_4
GSN	5533.92	-0.00157473	0.00041495	-3.79499	0.000147648	0.00320975	greenyellow	LI_4
SHISA2	14.5204	-0.0015732	0.000505821	-3.11018	0.00186971	0.0189759	blue	LI_2
NATD1	893.194	-0.00157239	0.000382515	-4.11067	3.94518e-05	0.00120294	blue	LI_2
KIT	155.03	-0.00156864	0.000323398	-4.85048	1.23163e-06	9.53292e-05	blue	LI_2
MT1F	4275.89	-0.00156839	0.000356441	-4.40013	1.08187e-05	0.00046043	black	LI_1
SEMA7A	314.378	-0.00156742	0.000568744	-2.75593	0.0058526	0.0422148	blue	LI_2
ABCA7	630.597	-0.00155808	0.000419798	-3.7115	0.000206035	0.00410088	blue	LI_2
TESPA1	53.7849	-0.00155382	0.000420781	-3.6927	0.000221887	0.00432925	blue	LI_2
TRPV2	177.042	-0.00155093	0.000414164	-3.74472	0.000180595	0.00372481	blue	LI_2
PTPN7	121.081	-0.00154717	0.000435092	-3.55596	0.000376604	0.00629327	blue	LI_2
CCRL2	57.8913	-0.00154476	0.000440406	-3.50759	0.000452186	0.00718956	blue	LI_2
ARHGEF39	98.1809	-0.0015447	0.000482532	-3.20124	0.00136837	0.0154705	blue	LI_2
H2AC21	262.66	-0.00154279	0.000447235	-3.44961	0.000561392	0.00825504	blue	LI_2
FBXO32	78.0353	-0.00153979	0.00040571	-3.7953	0.000147465	0.00320975	black	LI_1
IGSF21	27.7476	-0.00153936	0.000422318	-3.64502	0.000267374	0.00495592	blue	LI_2
TPX2	666.564	-0.00152974	0.000454332	-3.36701	0.000759874	0.0102141	blue	LI_2
RGS18	130.699	-0.00152884	0.000406541	-3.76059	0.000169511	0.00354287	greenyellow	LI_4
NEIL3	60.1317	-0.00152621	0.000400059	-3.81496	0.000136203	0.00302676	blue	LI_2
ABCC5	528.463	-0.00152388	0.000358617	-4.24932	2.14421e-05	0.000762766	blue	LI_2
HROB	28.5992	-0.00151909	0.000433494	-3.50429	0.000457835	0.00723852	blue	LI_2
CEACAM8	146.193	-0.0015163	0.000529769	-2.8622	0.00420717	0.0335977
CDKN1C	216.891	-0.0015125	0.000421427	-3.589	0.000331952	0.00578458	black	LI_1
PLEK	735.127	-0.00151035	0.000363019	-4.16051	3.17532e-05	0.00101892	greenyellow	LI_4
KIF18B	272.382	-0.00150963	0.000474294	-3.18291	0.00145804	0.0161983	blue	LI_2
PLK4	143.294	-0.00150734	0.000460336	-3.27444	0.00105872	0.0129141	blue	LI_2
ZIK1	62.968	-0.00149752	0.000363859	-4.11565	3.86089e-05	0.00118372	blue	LI_2
NUSAP1	490.689	-0.00149429	0.000460974	-3.2416	0.00118861	0.0139019	blue	LI_2
SKA3	50.0188	-0.00149396	0.000432489	-3.45432	0.000551677	0.00817189	blue	LI_2
TENT5C	3882.35	-0.00149325	0.000496539	-3.00732	0.00263562	0.0240311	blue	LI_2
HMGA1	1373.43	-0.00149308	0.000366622	-4.07254	4.65025e-05	0.00133147	blue	LI_2
H2BC12L	663.142	-0.00149157	0.000417005	-3.57687	0.000347732	0.00595925	blue	LI_2
CCDC183	48.8972	-0.00149105	0.000539489	-2.76382	0.00571287	0.0415903	greenyellow	LI_4
UBE2C	145.478	-0.00149092	0.000438851	-3.39732	0.000680485	0.00946297	blue	LI_2
MUC1	63.2091	-0.00149007	0.000509919	-2.92216	0.0034761	0.029322	blue	LI_2
TRAK2	2357.78	-0.00148925	0.000360178	-4.13476	3.55326e-05	0.00111729	blue	LI_2
CDCA3	99.8085	-0.00148877	0.000490395	-3.03585	0.00239859	0.0225109	blue	LI_2
ARHGAP11A	354.504	-0.00148869	0.000446621	-3.33324	0.000858419	0.0110839	blue	LI_2
TAFA2	23.3334	-0.00148214	0.000407471	-3.63741	0.000275393	0.00507783	blue	LI_2
CCNF	332.367	-0.00148134	0.00047418	-3.12401	0.00178402	0.0184815	blue	LI_2
TOP2A	1466.8	-0.00148039	0.000439473	-3.36857	0.000755601	0.0101761	blue	LI_2
BEX1	363.728	-0.0014769	0.000509348	-2.89959	0.00373647	0.030781	greenyellow	LI_4
CD36	2397.37	-0.00147602	0.000296599	-4.97647	6.47534e-07	5.84731e-05	blue	LI_2
NEURL1	49.977	-0.00147458	0.000488529	-3.01841	0.00254106	0.0233807	blue	LI_2
CENPP	91.2375	-0.00146892	0.000450274	-3.26228	0.00110522	0.0132616	blue	LI_2
DIAPH3	130.737	-0.00146804	0.000455942	-3.2198	0.00128281	0.0147517	blue	LI_2
P2RY8	87.1705	-0.00146747	0.000460653	-3.18563	0.00144441	0.0161607
CTBP2	352.633	-0.00146743	0.000267353	-5.48873	4.04831e-08	7.92063e-06	blue	LI_2
CENPM	45.1017	-0.00146287	0.000445563	-3.2832	0.00102637	0.0126055	blue	LI_2
PPP1R15A	1375.42	-0.00146237	0.000474023	-3.08502	0.00203536	0.0201174	blue	LI_2
TNFRSF19	33.4909	-0.00146132	0.000435132	-3.35833	0.000784138	0.0104406	blue	LI_2
ANGPT2	65.7662	-0.00145663	0.000381339	-3.81978	0.000133569	0.0029772	black	LI_1
CLSPN	253.647	-0.00145642	0.000443772	-3.28192	0.00103102	0.0126186	blue	LI_2
PPP2R2B	64.5204	-0.00145335	0.000528611	-2.74936	0.00597109	0.0427629	grey60	LI_9
H2BC4	2000.89	-0.00145146	0.000350349	-4.14289	3.42952e-05	0.00108566	blue	LI_2
H2AX	870.142	-0.00144945	0.000402238	-3.60346	0.000314006	0.00558063	blue	LI_2
AURKB	126.03	-0.00143896	0.000494606	-2.90931	0.00362232	0.0301048	blue	LI_2
ATP2A3	341.802	-0.0014361	0.000425225	-3.37728	0.00073207	0.00998545	greenyellow	LI_4
TACC3	446.371	-0.00143227	0.000400922	-3.57243	0.000353682	0.00603186	blue	LI_2
PKMYT1	95.2055	-0.0014269	0.00052533	-2.7162	0.00660361	0.0456427	blue	LI_2
BMP5	15.7377	-0.00142375	0.000432679	-3.29055	0.000999926	0.0123778
CNRIP1	167.921	-0.00142153	0.000296869	-4.78841	1.68108e-06	0.000119361	blue	LI_2
ATP1B2	364.658	-0.00141526	0.000391223	-3.61752	0.000297441	0.00534444	blue	LI_2
SESN3	1042.1	-0.00141514	0.000240808	-5.87663	4.18704e-09	1.47457e-06	blue	LI_2
CILP	34.5963	-0.00141351	0.000457133	-3.09213	0.00198725	0.019826
BSPRY	19.3153	-0.00141228	0.000475308	-2.97129	0.00296552	0.0261914	blue	LI_2
DTL	207.218	-0.0014069	0.000452965	-3.10598	0.00189653	0.0191652	blue	LI_2
PCOLCE2	167.126	-0.00140077	0.000299869	-4.67128	2.99324e-06	0.000179061	greenyellow	LI_4
ASPM	753.384	-0.00139962	0.000428362	-3.26737	0.00108553	0.0131031	blue	LI_2
ERMAP	1067.57	-0.00139765	0.000345737	-4.04251	5.28812e-05	0.00146353	blue	LI_2
NCAPG2	363.269	-0.00139337	0.00037059	-3.75988	0.000169998	0.00354779	blue	LI_2
MAP7D2	70.2717	-0.00139296	0.000340865	-4.08654	4.37852e-05	0.00127176	grey60	LI_9
CYGB	71.6058	-0.00139129	0.000460292	-3.02262	0.002506	0.0231793
S1PR4	38.9129	-0.001391	0.000486649	-2.85832	0.00425895	0.0338989
COL4A5	166.919	-0.00138282	0.000327978	-4.2162	2.4845e-05	0.000851733	blue	LI_2
PEG3	6413.66	-0.00138163	0.00037802	-3.6549	0.000257282	0.00480681	greenyellow	LI_4
FANCB	41.4655	-0.00138013	0.000446392	-3.09174	0.00198986	0.019838	blue	LI_2
OIP5	29.0129	-0.00137954	0.000503602	-2.73934	0.00615619	0.0434698	blue	LI_2
RAB38	16.1506	-0.00137667	0.000396793	-3.46948	0.000521461	0.00792336	greenyellow	LI_4
CHAF1A	209.239	-0.00137523	0.000389735	-3.52863	0.000417713	0.00678699	blue	LI_2
VRK1	204.42	-0.0013741	0.000309785	-4.43566	9.17885e-06	0.000411568	blue	LI_2
MCM2	523.518	-0.00136954	0.000400376	-3.42063	0.000624764	0.00892602	blue	LI_2
ZNF853	37.4597	-0.00136933	0.000366966	-3.7315	0.000190343	0.00387665	greenyellow	LI_4
GNA15	116.499	-0.00136914	0.000373547	-3.66525	0.000247102	0.00466611	blue	LI_2
NDRG1	3135.41	-0.00136533	0.00041	-3.33007	0.000868246	0.0111698	greenyellow	LI_4
KIF20A	216.543	-0.0013653	0.000464807	-2.93735	0.00331034	0.0283482	blue	LI_2
KIF20B	284.188	-0.00136449	0.000340044	-4.0127	6.00286e-05	0.0016262	blue	LI_2
C21orf58	144.02	-0.00136277	0.000444318	-3.06711	0.0021614	0.0209406	blue	LI_2
PLXNA4	93.4665	-0.00136193	0.000394925	-3.44857	0.000563564	0.00826111
PSMC3IP	27.5688	-0.00136153	0.000465604	-2.92423	0.0034531	0.029163	blue	LI_2
DCAF12	2213.63	-0.00136134	0.000354004	-3.84555	0.000120281	0.00275513	blue	LI_2
DMTN	1617.98	-0.00136027	0.000397395	-3.42297	0.000619413	0.00886755	blue	LI_2
CDCA5	141.661	-0.00135702	0.000436049	-3.11208	0.00185777	0.018882	blue	LI_2
CENPU	143.516	-0.0013555	0.000449724	-3.01408	0.00257764	0.023594	blue	LI_2
EDNRA	132.643	-0.00135516	0.000250466	-5.41055	6.28329e-08	1.09275e-05	blue	LI_2
MXD3	108.073	-0.00135488	0.000412795	-3.28222	0.00102995	0.0126186	blue	LI_2
FANCI	395.783	-0.00135441	0.00040772	-3.32191	0.000894032	0.0114384	blue	LI_2
YPEL3	407.357	-0.00135346	0.000290837	-4.65366	3.26101e-06	0.00019222	blue	LI_2
CCNB1	320.69	-0.00135266	0.000441364	-3.06473	0.0021787	0.0210937	blue	LI_2
EPOR	389.304	-0.00135006	0.00038117	-3.54189	0.000397275	0.00656857	blue	LI_2
GDF11	123.387	-0.00134683	0.000409718	-3.28721	0.00101186	0.0124816	greenyellow	LI_4
FAM83D	145.593	-0.00134575	0.00038967	-3.45357	0.000553211	0.00818602	blue	LI_2
UBAC1	775.132	-0.00134468	0.000382113	-3.51907	0.000433064	0.00696197	blue	LI_2
WDR76	176.921	-0.00134456	0.000355627	-3.7808	0.000156322	0.00335661	blue	LI_2
POLQ	185.595	-0.00134426	0.000411219	-3.26896	0.00107945	0.0130708	blue	LI_2
MTHFD2	294.782	-0.00133996	0.00045079	-2.97248	0.00295406	0.0261229	blue	LI_2
ZDHHC2	344.749	-0.00133849	0.000243225	-5.50307	3.73239e-08	7.62002e-06	blue	LI_2
NARF	1110.87	-0.00133801	0.000439355	-3.04539	0.00232375	0.0219696	blue	LI_2
ERCC6L	47.1348	-0.00133741	0.0004956	-2.69857	0.00696387	0.0473191	blue	LI_2
MAD2L1	134.991	-0.00133397	0.00038482	-3.46647	0.000527347	0.0079622	blue	LI_2
ISX	178.579	-0.0013312	0.000439375	-3.02975	0.00244755	0.0227947	grey60	LI_9
INTS6L	123.472	-0.00133	0.000291143	-4.5682	4.91931e-06	0.000256918	blue	LI_2
YOD1	1121.95	-0.00132777	0.000347319	-3.8229	0.000131892	0.00294448	blue	LI_2
COL21A1	40.9304	-0.00132539	0.000367663	-3.60491	0.000312257	0.00557084	blue	LI_2
MIS18BP1	352.528	-0.00132286	0.000266661	-4.96083	7.01941e-07	6.14177e-05	blue	LI_2
EGLN3	137.738	-0.0013155	0.000444998	-2.9562	0.00311455	0.0271582	blue	LI_2
ASF1B	95.7518	-0.00131518	0.00039945	-3.29246	0.000993143	0.0123164	blue	LI_2
CCNE2	67.906	-0.00131339	0.000429811	-3.05574	0.00224504	0.0215244	blue	LI_2
STIL	222.348	-0.00131292	0.000418089	-3.14028	0.00168785	0.0177802	blue	LI_2
MXI1	752.865	-0.00131256	0.000335359	-3.91389	9.08203e-05	0.00225621	blue	LI_2
SEPTIN5	57.9451	-0.00131171	0.000344029	-3.81278	0.000137413	0.00304358	greenyellow	LI_4
S100A4	164.012	-0.00130953	0.000413676	-3.16559	0.00154768	0.0168747	blue	LI_2
WDHD1	188.41	-0.00130932	0.00040467	-3.23554	0.00121414	0.0141235	blue	LI_2
RPIA	167.874	-0.00130722	0.000313091	-4.1752	2.97723e-05	0.000975574	blue	LI_2
DCLRE1B	148.726	-0.00130691	0.000312923	-4.17645	2.96098e-05	0.000974565	blue	LI_2
IRAG1	85.973	-0.00130641	0.000342509	-3.81422	0.000136612	0.00303063	greenyellow	LI_4
CITED2	1054.83	-0.00130301	0.000283026	-4.60383	4.1479e-06	0.000229143	blue	LI_2
ROBO2	109.014	-0.00130272	0.000446101	-2.92023	0.00349773	0.029434	greenyellow	LI_4
ABCB10	1203.09	-0.00130089	0.000423091	-3.07473	0.00210695	0.0206115	blue	LI_2
H2BC12	990.571	-0.00130088	0.000385845	-3.3715	0.000747597	0.0101263	blue	LI_2
MZT1	85.8636	-0.00129834	0.000360368	-3.60281	0.000314801	0.00558514	blue	LI_2
BCAT1	484.864	-0.0012977	0.000425949	-3.0466	0.00231444	0.0219109	blue	LI_2
TFDP1	1182.15	-0.00129744	0.000455813	-2.84643	0.00442128	0.0347559	blue	LI_2
DSCC1	44.1225	-0.00129689	0.000424458	-3.0554	0.00224763	0.0215244	blue	LI_2
H2AC20	621.434	-0.00129426	0.000303388	-4.26601	1.99001e-05	0.000720651	blue	LI_2
AGAP2	46.8693	-0.0012927	0.000395456	-3.26889	0.0010797	0.0130708
PARPBP	85.0683	-0.00129235	0.000450002	-2.87188	0.00408043	0.0328463	blue	LI_2
LAMB1	3878.57	-0.00129228	0.000253583	-5.09608	3.46756e-07	3.70057e-05	greenyellow	LI_4
TBC1D10C	44.4357	-0.00128886	0.000391458	-3.29247	0.000993122	0.0123164
FERMT3	502.69	-0.00128838	0.000311831	-4.13167	3.60143e-05	0.00112134
PDE5A	120.607	-0.00128448	0.000349168	-3.67869	0.000234437	0.00450547	greenyellow	LI_4
IL12RB2	26.9928	-0.001283	0.00046699	-2.74738	0.00600738	0.042892	blue	LI_2
H4C3	1306.59	-0.00128178	0.000392944	-3.262	0.00110631	0.0132635	blue	LI_2
ACSS1	357.997	-0.00127934	0.000339323	-3.77027	0.000163068	0.00344916	blue	LI_2
CCDC8	132.032	-0.00127916	0.000291649	-4.38596	1.15477e-05	0.000487042	blue	LI_2
MAP1A	94.9488	-0.00127762	0.000376529	-3.39314	0.000690974	0.00957104	greenyellow	LI_4
LAT	67.9444	-0.00127729	0.000361283	-3.53542	0.000407134	0.00666894	greenyellow	LI_4
NUP62CL	21.6125	-0.00127565	0.000407321	-3.13182	0.00173728	0.0181686	blue	LI_2
CLIC2	230.202	-0.00127457	0.00034213	-3.72541	0.000194996	0.00395238	blue	LI_2
EZH2	204.254	-0.00127407	0.000396836	-3.21057	0.00132472	0.0151103	blue	LI_2
GDPD5	164.364	-0.00127285	0.000335275	-3.79644	0.000146787	0.00320092	blue	LI_2
ZNF257	15.9722	-0.00127157	0.000464148	-2.73957	0.00615187	0.0434698	blue	LI_2
ABCC4	350.085	-0.00126978	0.00029274	-4.33757	1.44067e-05	0.000578195	blue	LI_2
RBL1	219.794	-0.00126928	0.000332935	-3.81239	0.000137628	0.00304358	blue	LI_2
LINGO1	57.1208	-0.00126899	0.000402323	-3.15417	0.00160956	0.0172819	greenyellow	LI_4
BLM	160.05	-0.00126855	0.000386701	-3.28045	0.00103643	0.0126627	blue	LI_2
ZWINT	172.533	-0.00126743	0.000435087	-2.91305	0.00357919	0.0298874	blue	LI_2
NUDT1	58.7016	-0.0012672	0.00040514	-3.12781	0.00176114	0.0183364	blue	LI_2
SLC24A3	60.2331	-0.00126254	0.000345527	-3.65397	0.00025822	0.00481793	black	LI_1
RACGAP1	313.788	-0.00126254	0.000405175	-3.11604	0.00183297	0.0187697	blue	LI_2
TGFB1	845.246	-0.00126102	0.000281467	-4.48016	7.45858e-06	0.00035258	greenyellow	LI_4
SGO1	74.1674	-0.00126052	0.000450421	-2.79854	0.00513339	0.0386087	blue	LI_2
RAB3IL1	317.3	-0.00125908	0.000320392	-3.92981	8.5012e-05	0.0021347	blue	LI_2
SMC2	538.021	-0.00125848	0.000300717	-4.18494	2.85247e-05	0.000945478	blue	LI_2
TK1	202.747	-0.001253	0.000465633	-2.69096	0.00712457	0.0481286	blue	LI_2
PIGQ	726.202	-0.00125205	0.000397065	-3.15327	0.00161453	0.017282	blue	LI_2
H1-2	3774.19	-0.00125177	0.000351976	-3.55641	0.000375952	0.00629264	blue	LI_2
ZNF704	585.76	-0.00125175	0.000260068	-4.81316	1.48559e-06	0.000109568	grey60	LI_9
BANK1	39.9261	-0.00124914	0.000378351	-3.30153	0.000961591	0.0120623	greenyellow	LI_4
CTF1	19.4088	-0.00124868	0.000410755	-3.03997	0.00236603	0.0223243	grey60	LI_9
TBX20	28.3399	-0.00124783	0.000436735	-2.85717	0.00427434	0.0339645
SLC16A9	148.762	-0.00124265	0.000403761	-3.07769	0.00208613	0.0204504	blue	LI_2
STK32C	84.801	-0.00124	0.000380725	-3.25694	0.00112621	0.0134367	greenyellow	LI_4
ANLN	370.666	-0.0012336	0.000428807	-2.87682	0.00401703	0.03241	blue	LI_2
ATP8B4	245.441	-0.0012321	0.000317095	-3.88559	0.000102082	0.00243733
LRRC34	15.8603	-0.00123159	0.000394528	-3.12168	0.00179823	0.018551	blue	LI_2
C18orf54	50.3612	-0.00123063	0.000336013	-3.66247	0.000249799	0.00468378	blue	LI_2
YPEL1	35.4552	-0.0012267	0.000397498	-3.08605	0.00202833	0.0200654	blue	LI_2
SLC25A12	44.1559	-0.00122581	0.000349302	-3.5093	0.000449291	0.00715418	blue	LI_2
MYLIP	268.395	-0.0012249	0.000298117	-4.10877	3.97769e-05	0.00120544	black	LI_1
CDKN3	80.0674	-0.0012242	0.000437511	-2.7981	0.00514042	0.0386409	blue	LI_2
XYLT1	65.0094	-0.00122308	0.000350957	-3.485	0.000492139	0.0076268	blue	LI_2
SHLD1	29.6407	-0.00122101	0.000286069	-4.26825	1.97013e-05	0.000719854	blue	LI_2
SMC4	1348.74	-0.0012189	0.000391285	-3.11511	0.00183873	0.0187697	blue	LI_2
MS4A14	18.3242	-0.00121796	0.000442159	-2.75459	0.00587664	0.0423222	blue	LI_2
ADGRL3	37.114	-0.00121529	0.000404912	-3.00136	0.00268779	0.0243805	blue	LI_2
CKAP2	429.55	-0.00121452	0.000344737	-3.52302	0.000426652	0.00689248	blue	LI_2
FOXO4	388.374	-0.00121346	0.00034053	-3.56345	0.000366007	0.00617478	blue	LI_2
PIM2	321.925	-0.00121341	0.000369	-3.28837	0.0010077	0.0124521	blue	LI_2
UBE2O	891.685	-0.00121174	0.000321745	-3.76614	0.000165791	0.00349625	blue	LI_2
MELK	118.817	-0.00120823	0.000422883	-2.85714	0.0042748	0.0339645	blue	LI_2
CCDC34	89.9796	-0.00120768	0.000324542	-3.72119	0.000198285	0.00399035	blue	LI_2
RAD51AP1	64.1382	-0.00120364	0.000435571	-2.76337	0.00572081	0.0416011	blue	LI_2
LTBP1	896.729	-0.00120198	0.000307293	-3.91151	9.17223e-05	0.00226683	blue	LI_2
KCNMB4	48.5741	-0.00119898	0.000333631	-3.59374	0.000325969	0.00571847	greenyellow	LI_4
EPHA4	53.9631	-0.00119852	0.00041033	-2.92086	0.00349064	0.0293919
CPZ	31.5488	-0.00119782	0.000414788	-2.88778	0.00387974	0.0316467	blue	LI_2
TRO	70.7173	-0.0011965	0.000350191	-3.4167	0.000633849	0.00901012	blue	LI_2
STK17A	327.381	-0.00119561	0.000386768	-3.09129	0.00199287	0.019854
CYBRD1	566.167	-0.00119501	0.000247012	-4.83785	1.31253e-06	9.993e-05	blue	LI_2
CCDC88B	122.334	-0.00119478	0.000303926	-3.93115	8.45403e-05	0.00213045	blue	LI_2
PBX1	612.683	-0.00119387	0.000193906	-6.15698	7.41459e-10	3.48165e-07	greenyellow	LI_4
CENPK	62.2891	-0.00119331	0.000418097	-2.85414	0.00431539	0.0341896	blue	LI_2
ZNF486	47.2851	-0.00119149	0.000274934	-4.33372	1.46609e-05	0.000586129	blue	LI_2
FANCD2	252.451	-0.00118974	0.000391514	-3.03882	0.00237503	0.0223793	blue	LI_2
MT1G	12387.5	-0.00118928	0.000369208	-3.22116	0.00127674	0.0147055
FBXO5	188.345	-0.00118651	0.000376102	-3.15476	0.00160627	0.0172598	blue	LI_2
MMP16	66.4714	-0.00118325	0.000381996	-3.09755	0.00195128	0.0195781	blue	LI_2
H1-4	3098.2	-0.00118316	0.000355939	-3.32406	0.000887175	0.0113615	blue	LI_2
STRIP2	96.6846	-0.00118218	0.000317295	-3.7258	0.000194695	0.00395196	blue	LI_2
CALHM6	39.1409	-0.00117966	0.000435735	-2.70728	0.00678364	0.0464565
ZNF521	98.6587	-0.00117732	0.000312666	-3.76543	0.000166264	0.00349905	greenyellow	LI_4
TESMIN	36.5287	-0.00117693	0.00042604	-2.76248	0.00573645	0.0416543	blue	LI_2
E2F1	114.894	-0.00117658	0.000330242	-3.56277	0.000366961	0.00617608	blue	LI_2
BLVRB	1847.89	-0.00117241	0.000338731	-3.46119	0.000537789	0.00805939	blue	LI_2
BIRC5	212.527	-0.0011722	0.000396706	-2.95483	0.00312839	0.0272183	blue	LI_2
INKA1	16.9986	-0.00116602	0.00039134	-2.97956	0.00288664	0.0256813	greenyellow	LI_4
ZNF273	105.411	-0.00116552	0.000329508	-3.53714	0.000404485	0.00664875	blue	LI_2
NEFH	53.9988	-0.00116317	0.000335409	-3.46792	0.000524498	0.00794163	blue	LI_2
CD226	224.232	-0.00115492	0.000331702	-3.48181	0.000498034	0.00767594	greenyellow	LI_4
MAGED4	159.239	-0.00115295	0.000299155	-3.85402	0.000116196	0.00267897	greenyellow	LI_4
EHBP1L1	1202.99	-0.00114726	0.000352869	-3.25122	0.00114909	0.0135913	blue	LI_2
NAALAD2	71.5622	-0.0011458	0.000419003	-2.73458	0.00624604	0.0439052	grey60	LI_9
ZNF43	133.221	-0.00114325	0.000228874	-4.9951	5.8806e-07	5.34452e-05	blue	LI_2
NRCAM	130.852	-0.00114295	0.000405775	-2.81671	0.00485189	0.0369284	blue	LI_2
H2BC21	2207.26	-0.00114291	0.000314407	-3.63513	0.000277843	0.00510962	blue	LI_2
TRERF1	78.3109	-0.00114209	0.00025911	-4.40773	1.04462e-05	0.000448645
DIPK1B	172.749	-0.00114206	0.000347367	-3.28777	0.00100985	0.0124677	grey60	LI_9
PLCL2	219.471	-0.00113826	0.00030783	-3.69767	0.000217586	0.00426654	blue	LI_2
NCEH1	381.371	-0.0011343	0.000364192	-3.11458	0.00184208	0.0187767	blue	LI_2
SRGN	3105.5	-0.00113308	0.000416811	-2.71844	0.00655901	0.0454812
ALDH3B1	195.891	-0.00113294	0.000326368	-3.47136	0.00051783	0.00791181	blue	LI_2
ZNF83	222.385	-0.00113189	0.000231879	-4.88138	1.05344e-06	8.3841e-05	blue	LI_2
RASGRP2	130.422	-0.00113035	0.000315524	-3.58245	0.000340388	0.00589104
SEMA4D	260.129	-0.00112793	0.000269303	-4.18834	2.81002e-05	0.000933602	blue	LI_2
IGSF1	1707.66	-0.0011261	0.000366767	-3.07035	0.00213805	0.020828	grey60	LI_9
FBXO30	550.607	-0.001126	0.00026181	-4.30082	1.70171e-05	0.000651411	blue	LI_2
MOB1B	944.641	-0.00112529	0.000270281	-4.16341	3.13524e-05	0.00100836	blue	LI_2
FBXO43	19.0687	-0.00112465	0.000358413	-3.13786	0.00170187	0.0178878	blue	LI_2
OSBPL3	90.8277	-0.00112428	0.000413213	-2.72084	0.00651172	0.0452544	blue	LI_2
PIP4K2A	1256.83	-0.00112404	0.000280214	-4.01137	6.03666e-05	0.00163222	blue	LI_2
CCDC171	29.7041	-0.00112393	0.000348879	-3.22155	0.00127501	0.0147055
KIF22	423.846	-0.00112387	0.00029936	-3.75423	0.000173873	0.00361794	blue	LI_2
ABCB6	880.309	-0.00112372	0.000239061	-4.70057	2.59434e-06	0.000160842	blue	LI_2
SLC25A39	1995.16	-0.00111947	0.000352318	-3.17745	0.00148574	0.0164025	blue	LI_2
HK2	348.1	-0.00111656	0.000400423	-2.78846	0.00529597	0.0394315
PCNT	804.525	-0.00111623	0.00024272	-4.59884	4.24857e-06	0.000231975	blue	LI_2
SYK	389.575	-0.00111454	0.000357011	-3.12187	0.00179707	0.018551
NUDT17	15.4342	-0.00111175	0.000330843	-3.36034	0.000778456	0.0103846	blue	LI_2
CCND2	675.035	-0.00110923	0.000281166	-3.94513	7.9758e-05	0.00203371	blue	LI_2
SPA17	35.4566	-0.00110643	0.000413115	-2.67825	0.00740069	0.0494093	blue	LI_2
ZNF229	136.061	-0.00110546	0.00030803	-3.5888	0.000332202	0.00578458	greenyellow	LI_4
CDC7	123.187	-0.00110463	0.000373317	-2.95896	0.00308675	0.0270081	blue	LI_2
PLXNB3	33.7762	-0.00110329	0.000354144	-3.11538	0.00183705	0.0187697	greenyellow	LI_4
AGTPBP1	546.31	-0.00110217	0.000348441	-3.16315	0.00156072	0.0169252
ZNF681	64.6902	-0.0011003	0.000252914	-4.3505	1.35828e-05	0.000551416	blue	LI_2
ABCG2	338.281	-0.00110012	0.000320753	-3.42981	0.000603997	0.00868214	blue	LI_2
ATP8A1	350.226	-0.00109501	0.000231431	-4.73148	2.2289e-06	0.00014403	greenyellow	LI_4
TTC26	46.4395	-0.00109393	0.000291228	-3.75627	0.000172462	0.00359389	blue	LI_2
LIN9	72.9827	-0.00109211	0.000277355	-3.93758	8.23089e-05	0.00208541	blue	LI_2
GALNT10	497.091	-0.00109162	0.000329457	-3.31339	0.000921714	0.0116555	blue	LI_2
CRACD	188.924	-0.00109136	0.000231107	-4.72231	2.33181e-06	0.000148635	blue	LI_2
BBS12	46.2553	-0.00108845	0.000323097	-3.36879	0.000754984	0.0101761	blue	LI_2
ADAMTS6	34.2896	-0.00108507	0.00034195	-3.17318	0.00150778	0.016568
ESCO2	151.002	-0.00108135	0.000389	-2.77983	0.00543877	0.0401973	blue	LI_2
NREP	792.8	-0.00108052	0.000386897	-2.79279	0.0052256	0.0390727	grey60	LI_9
PARVB	423.704	-0.00107988	0.000302662	-3.56796	0.000359776	0.00611359	blue	LI_2
SPEF2	75.8423	-0.00107714	0.000306105	-3.51885	0.000433424	0.00696197	blue	LI_2
FEN1	271.481	-0.00107631	0.000379562	-2.83566	0.00457316	0.0354653	blue	LI_2
ZNF415	59.6056	-0.00107468	0.000366046	-2.93592	0.00332557	0.028444	greenyellow	LI_4
CCP110	295.594	-0.00107452	0.000320519	-3.35244	0.000801025	0.0106153	blue	LI_2
FAM83F	148.23	-0.00107446	0.000350038	-3.06954	0.00214387	0.020828
HELLS	339.44	-0.00107386	0.000318819	-3.36825	0.000756474	0.0101781	blue	LI_2
B3GNT7	108.083	-0.00107299	0.000328253	-3.26878	0.00108011	0.0130708	blue	LI_2
ATOSB	389.985	-0.00107116	0.000329712	-3.24877	0.00115904	0.0136402	blue	LI_2
SKA1	162.83	-0.00106991	0.00039342	-2.7195	0.00653801	0.0453923	blue	LI_2
ADCY7	424.903	-0.0010681	0.00032395	-3.2971	0.00097688	0.0122214	blue	LI_2
HPSE	182.902	-0.00106587	0.000378024	-2.81958	0.00480868	0.0367552
SLC36A1	435.08	-0.00106358	0.000272387	-3.90465	9.43613e-05	0.00230376	blue	LI_2
GPR137C	45.212	-0.00106234	0.000392541	-2.70632	0.00680339	0.0465692	grey60	LI_9
TSPAN13	168.394	-0.0010622	0.000379949	-2.79565	0.00517962	0.0388239	blue	LI_2
INCENP	343.164	-0.00106203	0.000335089	-3.16942	0.00152746	0.016706	blue	LI_2
STK17B	426.902	-0.00105894	0.000327425	-3.23415	0.00122004	0.0141805	blue	LI_2
CHST11	303.239	-0.00105865	0.000362382	-2.92136	0.00348506	0.0293624	blue	LI_2
SPIN4	145.942	-0.00105855	0.000323462	-3.27255	0.00106582	0.012956	blue	LI_2
LMNB1	493.606	-0.00105813	0.000304856	-3.47093	0.000518661	0.00791181	blue	LI_2
FBN2	214.139	-0.00105602	0.000384456	-2.74678	0.00601833	0.0429267
CLEC11A	97.4927	-0.00105492	0.000354702	-2.9741	0.00293851	0.0260345	greenyellow	LI_4
LCA5	61.0568	-0.00105321	0.000231392	-4.55163	5.3231e-06	0.000272678	blue	LI_2
NUDT4	2675.81	-0.00105268	0.000323431	-3.25474	0.00113495	0.013492	blue	LI_2
ROR1	42.4256	-0.00105256	0.000300554	-3.50208	0.000461646	0.00726766	blue	LI_2
AQP1	521.898	-0.00105221	0.000373636	-2.81613	0.00486059	0.0369515	blue	LI_2
H2AC6	1791.35	-0.00105193	0.00022031	-4.77478	1.79902e-06	0.000123471	blue	LI_2
ARHGAP33	121.801	-0.00105	0.000393057	-2.67136	0.00755435	0.049907	blue	LI_2
SLC6A6	361.202	-0.00104708	0.000265991	-3.93652	8.2671e-05	0.00208707	black	LI_1
PLAG1	234.226	-0.0010458	0.000192449	-5.43418	5.5048e-08	1.01058e-05	blue	LI_2
FRAS1	291.097	-0.00104573	0.000273327	-3.82594	0.000130272	0.00291866	greenyellow	LI_4
CPXM1	92.3525	-0.0010453	0.000244978	-4.2669	1.98204e-05	0.000719854	blue	LI_2
EGFL8	83.8962	-0.00104477	0.000375585	-2.78171	0.00540725	0.0400273	blue	LI_2
TYMS	463.617	-0.00104173	0.000378945	-2.74903	0.00597715	0.0427629	blue	LI_2
BSG	4344.47	-0.00104099	0.000269923	-3.85663	0.000114961	0.00265485	blue	LI_2
TRPC1	128.751	-0.00103956	0.000293975	-3.53624	0.000405871	0.00666376	greenyellow	LI_4
TCEANC	117.803	-0.00103955	0.000286469	-3.62883	0.00028471	0.00519116	blue	LI_2
MOSPD1	234.092	-0.00103531	0.000303862	-3.40717	0.00065641	0.00921119	blue	LI_2
CCNDBP1	694.665	-0.00103459	0.000269878	-3.83355	0.000126309	0.00285146	blue	LI_2
ANKRD36	290.007	-0.00103382	0.000264169	-3.91349	9.09725e-05	0.00225621	blue	LI_2
PGM2L1	288.162	-0.00102912	0.000250795	-4.10343	4.07065e-05	0.0012149	blue	LI_2
ADAM33	20.2975	-0.00102775	0.000377516	-2.72241	0.0064807	0.0451202	blue	LI_2
DYNC2H1	143.35	-0.00102372	0.000334102	-3.06411	0.00218322	0.021123
DZIP1L	34.1534	-0.0010236	0.000356059	-2.8748	0.00404282	0.0325994
CSGALNACT1	108.503	-0.00102292	0.000256586	-3.98666	6.70097e-05	0.00177437
HDGFL3	122.691	-0.00102051	0.000381231	-2.67689	0.00743088	0.0495404	blue	LI_2
STX2	190.38	-0.00101883	0.000364448	-2.79554	0.00518129	0.0388239	blue	LI_2
MARCHF8	1687.99	-0.00101594	0.000301203	-3.37294	0.000743701	0.0101005	blue	LI_2
GPSM2	235.912	-0.00101569	0.000332037	-3.05896	0.00222108	0.0214017	blue	LI_2
CALCOCO1	1035.57	-0.00101486	0.000210079	-4.83086	1.35942e-06	0.000101862	blue	LI_2
RAPGEF2	1629.58	-0.00101402	0.00019495	-5.20147	1.97717e-07	2.4432e-05	blue	LI_2
U2AF1	296.35	-0.00101322	0.000305129	-3.32064	0.000898118	0.0114392
RNF144A	188.96	-0.00101316	0.000229128	-4.4218	9.78824e-06	0.000430897	blue	LI_2
P4HA1	1399.24	-0.00101275	0.000378845	-2.67325	0.00751211	0.0498695	black	LI_1
FAR1	270.967	-0.00101031	0.000298121	-3.38891	0.000701708	0.00970064	blue	LI_2
IRAG2	82.7285	-0.00100994	0.00030935	-3.26473	0.00109568	0.0131809	greenyellow	LI_4
LRFN4	45.3857	-0.00100834	0.000373635	-2.69874	0.00696028	0.0473191	blue	LI_2
ENDOD1	368.896	-0.00100609	0.000244932	-4.10763	3.99746e-05	0.00120842	blue	LI_2
CCDC102B	39.5239	-0.0010058	0.000360729	-2.78824	0.00529951	0.0394344	blue	LI_2
TCF3	621.193	-0.00100158	0.000356041	-2.81312	0.0049064	0.0371994	blue	LI_2
PRKCB	335.283	-0.00100101	0.000325132	-3.07877	0.00207855	0.0204046
RAC2	357.476	-0.00100054	0.000363511	-2.75243	0.00591553	0.042473
TET3	966.998	-0.000994445	0.000286846	-3.46682	0.000526649	0.00796019	blue	LI_2
ADAMTS14	18.9108	-0.000991797	0.000333607	-2.97295	0.00294952	0.0261156	blue	LI_2
MCM7	931.966	-0.00098868	0.000323571	-3.05553	0.00224663	0.0215244	blue	LI_2
PRDX2	4126.17	-0.000983842	0.000335315	-2.93408	0.00334539	0.0285269	blue	LI_2
PPME1	672.488	-0.000983362	0.000345622	-2.84519	0.00443846	0.0348132	blue	LI_2
ARHGAP6	77.7919	-0.000981131	0.000341559	-2.87251	0.00407225	0.0327992	greenyellow	LI_4
LDB1	609.972	-0.000979424	0.000293108	-3.34152	0.000833215	0.0109085	blue	LI_2
TANGO2	501.109	-0.000978957	0.00033531	-2.91955	0.00350534	0.0294558	blue	LI_2
FAM110A	90.7348	-0.0009786	0.000292462	-3.34608	0.00081963	0.0107807	blue	LI_2
MKRN1	1180.64	-0.000974026	0.000245494	-3.96761	7.25956e-05	0.0018938	blue	LI_2
ZMYND8	697.77	-0.000973967	0.000289589	-3.36327	0.000770239	0.0103132	blue	LI_2
BLVRA	161.95	-0.000973681	0.000317118	-3.07041	0.00213768	0.020828	blue	LI_2
MAP9	106.315	-0.000971525	0.000253698	-3.82946	0.000128424	0.00288995
CENPL	93.0996	-0.000967907	0.000333631	-2.90113	0.00371822	0.0306486	blue	LI_2
NCAPD2	889.755	-0.000966697	0.000332303	-2.90908	0.00362492	0.0301086	blue	LI_2
ALAD	1956.87	-0.000965731	0.000274888	-3.51318	0.000442778	0.00707993	blue	LI_2
ATP1B3	404.356	-0.000964229	0.000333344	-2.8926	0.00382071	0.0312888	blue	LI_2
CHTF18	130.292	-0.000963901	0.000360061	-2.67705	0.00742733	0.0495402	blue	LI_2
RAB2B	440.305	-0.000963665	0.000292494	-3.29465	0.000985432	0.0122739	blue	LI_2
DOK3	174.854	-0.00096354	0.000343678	-2.80361	0.00505335	0.0381493
CCNG2	344.638	-0.000961848	0.000249819	-3.85017	0.000118034	0.00270806	black	LI_1
PLPPR1	155.15	-0.000961522	0.000352249	-2.72966	0.00633994	0.0443271	grey60	LI_9
DAPP1	61.5171	-0.00096143	0.000333334	-2.88428	0.00392305	0.0318947	greenyellow	LI_4
UROS	655.505	-0.000959786	0.000275137	-3.48839	0.00048593	0.0075536	blue	LI_2
FBXL20	555.702	-0.00095946	0.000200322	-4.7896	1.67114e-06	0.000119361	blue	LI_2
DNAJC9	412.931	-0.00095901	0.000312461	-3.06921	0.00214623	0.0208366	blue	LI_2
PCGF2	261.461	-0.000957913	0.000224445	-4.26792	1.97305e-05	0.000719854	greenyellow	LI_4
ATG14	428.352	-0.000955432	0.000235717	-4.0533	5.04998e-05	0.00141149	blue	LI_2
LDHB	1067.99	-0.000953686	0.000212495	-4.48803	7.18839e-06	0.000343264	blue	LI_2
NCF4	145.905	-0.000949946	0.000345691	-2.74797	0.00599661	0.0428803
NRG3	81.4442	-0.000947978	0.000333733	-2.84052	0.00450394	0.0350593	grey60	LI_9
RFXAP	34.6716	-0.000942679	0.000289486	-3.25639	0.00112839	0.0134367	blue	LI_2
ADCY3	106.872	-0.000940458	0.000253208	-3.71418	0.000203866	0.00408326	blue	LI_2
CARD9	39.009	-0.000938932	0.000345783	-2.71538	0.00661999	0.0457136
KITLG	90.2998	-0.000936352	0.000217917	-4.29682	1.73262e-05	0.000660267	blue	LI_2
HOXB2	37.1516	-0.000936202	0.000335438	-2.79098	0.00525486	0.0392058	blue	LI_2
LRRC17	98.9879	-0.000933709	0.000275885	-3.38442	0.000713292	0.00981265	greenyellow	LI_4
BIN2	255.68	-0.000933692	0.000322393	-2.89613	0.00377794	0.0310682
DEF6	64.8687	-0.000932278	0.000341284	-2.73168	0.00630121	0.0441618
GPRASP1	349.245	-0.000930822	0.000294958	-3.15578	0.0016007	0.0172393
KNSTRN	159.96	-0.000929456	0.000281016	-3.30748	0.000941384	0.0118616	blue	LI_2
CORO2B	29.3872	-0.000929313	0.000253643	-3.66386	0.00024844	0.00467894
GALNT7	283.597	-0.000927659	0.000225934	-4.10588	4.02784e-05	0.00120981	greenyellow	LI_4
PHF19	208.261	-0.000925844	0.000337442	-2.74371	0.00607488	0.0431552	blue	LI_2
NT5DC2	157.765	-0.000924551	0.000317381	-2.91306	0.00357904	0.0298874	blue	LI_2
ZNF888	105.973	-0.000924292	0.000270954	-3.41125	0.00064665	0.00911847	blue	LI_2
TMEM231	40.2812	-0.000924021	0.000288059	-3.20775	0.00133777	0.01521	blue	LI_2
USP51	120.366	-0.000923799	0.000334682	-2.76023	0.00577602	0.0418553	grey60	LI_9
LAMA4	377.382	-0.000923796	0.00027861	-3.31573	0.000914053	0.0115803
MYC	658.48	-0.000923493	0.000315654	-2.92565	0.00343737	0.0290825	blue	LI_2
FREM1	186.641	-0.000923284	0.000301374	-3.06358	0.00218706	0.0211311	grey60	LI_9
REXO2	313.973	-0.00092327	0.000230522	-4.00512	6.1985e-05	0.00166321	blue	LI_2
RFX3	188.148	-0.000922606	0.000268934	-3.43061	0.000602237	0.00867455	blue	LI_2
TSC22D4	538.931	-0.000921277	0.00026549	-3.4701	0.000520261	0.0079146	blue	LI_2
ZC3HAV1L	107.178	-0.000920092	0.000204594	-4.49715	6.88707e-06	0.000334545	blue	LI_2
IKZF2	67.942	-0.000919825	0.000316748	-2.90397	0.00368465	0.0304611	blue	LI_2
SLC25A36	256.401	-0.00091939	0.000237873	-3.86504	0.000111069	0.00261206	blue	LI_2
AKR1E2	30.8619	-0.000917013	0.000329512	-2.78294	0.00538687	0.0398974	blue	LI_2
SMIM10	40.6905	-0.000915583	0.000268568	-3.40913	0.000651695	0.00917126	blue	LI_2
IGF1R	704.501	-0.000914461	0.000255308	-3.58179	0.000341243	0.00589104	blue	LI_2
RPS6KA5	143.091	-0.000913893	0.000260621	-3.5066	0.000453874	0.00720825	blue	LI_2
CCDC88C	408.087	-0.000913849	0.000213658	-4.27717	1.89286e-05	0.000703554	blue	LI_2
MAP3K12	99.7147	-0.000913191	0.000234149	-3.90004	9.61749e-05	0.00233589	greenyellow	LI_4
ZNF660	93.3104	-0.000913117	0.000288882	-3.16087	0.00157301	0.0170323	greenyellow	LI_4
ARHGAP19	330.074	-0.000912667	0.000281614	-3.24084	0.00119177	0.0139208	blue	LI_2
DIPK2A	518.07	-0.000912461	0.000229844	-3.96992	7.18961e-05	0.00188253	black	LI_1
MED25	515.738	-0.000911772	0.000284952	-3.19974	0.0013755	0.0155138	blue	LI_2
PDCD4	1451.82	-0.000908564	0.000163282	-5.56439	2.63077e-08	5.79057e-06	blue	LI_2
KNTC1	420.495	-0.000903395	0.000320092	-2.8223	0.00476812	0.0365643	blue	LI_2
GUCY1A1	165.118	-0.000902643	0.000207958	-4.34051	1.42151e-05	0.000572138	blue	LI_2
DENND2A	188.043	-0.000901416	0.000328054	-2.74777	0.00600018	0.042884	greenyellow	LI_4
G6PD	379.435	-0.000898606	0.000216834	-4.1442	3.40996e-05	0.00108189	greenyellow	LI_4
CRLF3	230.182	-0.00089571	0.000266782	-3.35746	0.000786627	0.0104639	blue	LI_2
PRRT3	24.1617	-0.000895407	0.000270572	-3.30931	0.000935253	0.0118055	blue	LI_2
NRROS	120.985	-0.000895283	0.000264832	-3.38057	0.000723368	0.00992991
DYRK1B	150.117	-0.000895186	0.000232051	-3.85771	0.000114452	0.00264744	greenyellow	LI_4
ZDHHC17	507.137	-0.000894476	0.000211887	-4.22147	2.42713e-05	0.000835964	blue	LI_2
PLAGL1	166.454	-0.000892686	0.000256438	-3.4811	0.000499354	0.00768786	blue	LI_2
EIF2AK1	3244.27	-0.000890959	0.000254891	-3.49545	0.000473272	0.00744082	blue	LI_2
ARMCX1	125.641	-0.000890751	0.000227938	-3.90786	9.31186e-05	0.00228574	greenyellow	LI_4
UROD	1336.59	-0.000890614	0.000331988	-2.68267	0.00730372	0.0489632	blue	LI_2
CEP135	153.203	-0.000888423	0.000291704	-3.04563	0.0023219	0.0219668	blue	LI_2
SGCD	72.1063	-0.000884583	0.000303916	-2.91061	0.00360719	0.0300322
CCDC77	76.8413	-0.000884047	0.000228621	-3.86686	0.000110245	0.00260424	blue	LI_2
CHST10	50.7946	-0.000882997	0.000248646	-3.55123	0.000383436	0.00636965	blue	LI_2
MCM5	685.002	-0.000880518	0.000304777	-2.88905	0.00386404	0.0315688	blue	LI_2
KMT5C	107.445	-0.000876478	0.000278822	-3.1435	0.00166939	0.0176419	blue	LI_2
CPT1A	3099.68	-0.000875685	0.000328033	-2.6695	0.00759641	0.0499891	greenyellow	LI_4
FUZ	80.0689	-0.000874247	0.00020519	-4.26067	2.03813e-05	0.000730565	blue	LI_2
E2F4	693.251	-0.000873772	0.000292916	-2.98301	0.0028543	0.0254968	blue	LI_2
SPDL1	117.715	-0.000872913	0.000243893	-3.57908	0.0003448	0.00592341	blue	LI_2
PCDH9	445.534	-0.000872342	0.000256818	-3.39673	0.000681958	0.00946478	grey60	LI_9
UNC13D	313.092	-0.000872338	0.000285863	-3.05159	0.0022763	0.021681
FAM89B	276.107	-0.000871738	0.000260758	-3.34309	0.000828501	0.0108669	blue	LI_2
GALNT14	45.2462	-0.000870146	0.000312035	-2.78862	0.00529337	0.0394315
CENPJ	149.446	-0.000869394	0.000245148	-3.54641	0.000390524	0.00647213	blue	LI_2
TERF2IP	1036.48	-0.000868255	0.000242391	-3.58204	0.000340916	0.00589104	blue	LI_2
ZNF678	158.353	-0.000868016	0.00023379	-3.7128	0.000204976	0.00409574	blue	LI_2
C2orf88	210.186	-0.000867003	0.000259691	-3.3386	0.000842017	0.0109475	blue	LI_2
MCM8	218.699	-0.000863889	0.00027681	-3.12087	0.00180319	0.0185684	blue	LI_2
TMEM17	18.6352	-0.00086252	0.000303518	-2.84174	0.00448674	0.0350112	greenyellow	LI_4
PDE10A	38.7696	-0.000860859	0.000304356	-2.82846	0.00467726	0.0360244	blue	LI_2
SRI	368.999	-0.000859142	0.000205039	-4.19014	2.78782e-05	0.000928418	blue	LI_2
ZNF451	1410.27	-0.000858027	0.000261422	-3.28215	0.00103018	0.0126186	blue	LI_2
RIMKLB	173.233	-0.000857225	0.000250806	-3.41788	0.000631098	0.00898916	blue	LI_2
KIAA1586	223.33	-0.000852084	0.000271479	-3.13867	0.00169714	0.0178548	blue	LI_2
CBX6	537.295	-0.000846313	0.000241047	-3.51098	0.000446455	0.00712255	blue	LI_2
LIPE	47.452	-0.000845544	0.000285753	-2.95901	0.00308634	0.0270081	blue	LI_2
PRIM1	120.515	-0.000844386	0.000284266	-2.97041	0.00297402	0.02625	blue	LI_2
RUNX1T1	86.6535	-0.000843656	0.00030855	-2.73426	0.00625214	0.0439052	blue	LI_2
ABTB1	196.787	-0.00084175	0.000246794	-3.41074	0.000647867	0.0091265	black	LI_1
ANP32B	1707.75	-0.000841286	0.000243684	-3.45237	0.000555695	0.00821414	blue	LI_2
TBC1D22B	264.35	-0.000840476	0.000277642	-3.02719	0.00246839	0.0229217	blue	LI_2
CCDC18	161.778	-0.000838546	0.000241625	-3.47044	0.000519605	0.00791316	blue	LI_2
EIF5A2	57.4589	-0.000837267	0.000291944	-2.86791	0.00413199	0.0331288	blue	LI_2
MINPP1	619.013	-0.000836656	0.000265346	-3.15308	0.00161559	0.017282	blue	LI_2
KMT5A	521.495	-0.00083589	0.000269257	-3.10443	0.00190644	0.019216	blue	LI_2
DSTYK	310.507	-0.00083493	0.000210802	-3.96073	7.47214e-05	0.00193493	blue	LI_2
PTK7	234.261	-0.000832916	0.000217014	-3.83807	0.000124003	0.00282092	greenyellow	LI_4
ZNF667	92.0876	-0.000828844	0.000250125	-3.31372	0.000920629	0.0116522	greenyellow	LI_4
DLL4	187.929	-0.000828018	0.000296484	-2.7928	0.00522548	0.0390727	black	LI_1
SPINT2	296.046	-0.000825207	0.000187285	-4.40616	1.0522e-05	0.000450526	blue	LI_2
CDON	226.41	-0.000824852	0.000278559	-2.96115	0.00306497	0.0268843	grey60	LI_9
CCND3	420.792	-0.000824693	0.000284833	-2.89536	0.00378724	0.0311265	blue	LI_2
ADAMTS5	150.998	-0.000823755	0.000302394	-2.72411	0.00644752	0.0449635
RELT	125.015	-0.000821951	0.000297108	-2.76651	0.00566607	0.0413564	blue	LI_2
PLVAP	226.143	-0.000820518	0.000269744	-3.04184	0.0023514	0.0222012	greenyellow	LI_4
MAP3K5	142.291	-0.000818565	0.000289662	-2.82593	0.00471436	0.0361717	blue	LI_2
ZEB2	1451.61	-0.000817447	0.000187441	-4.36108	1.29424e-05	0.000533099	blue	LI_2
ADIPOR1	2252.77	-0.000814479	0.000285453	-2.85329	0.0043269	0.0342433	blue	LI_2
BARD1	194.174	-0.000813075	0.000193534	-4.20119	2.65518e-05	0.000899122	blue	LI_2
MCM6	547.498	-0.000812206	0.000289464	-2.8059	0.00501765	0.0379611	blue	LI_2
ADISSP	161.779	-0.000811932	0.000289916	-2.80057	0.0051012	0.0384115	blue	LI_2
NPRL3	504.063	-0.00081112	0.000250203	-3.24185	0.00118758	0.0139019	blue	LI_2
RSRP1	865.06	-0.000810689	0.000232093	-3.49295	0.000477708	0.00748034	blue	LI_2
PTK2B	515.43	-0.000810379	0.000233391	-3.47219	0.000516231	0.00791181	blue	LI_2
AFAP1L2	64.4615	-0.000809673	0.000243196	-3.3293	0.000870632	0.0111903	grey60	LI_9
PCYOX1L	64.1897	-0.000806283	0.000287398	-2.80545	0.00502458	0.0379932	blue	LI_2
XRCC2	104.22	-0.000805732	0.00028099	-2.86747	0.00413763	0.0331552	blue	LI_2
KCNE3	283.775	-0.000805385	0.000220715	-3.64899	0.000263274	0.00489926	greenyellow	LI_4
ZNF93	42.5476	-0.00080355	0.000279192	-2.87813	0.00400043	0.0323317	blue	LI_2
TSPYL4	363.301	-0.000803428	0.000212941	-3.77301	0.000161289	0.00342496	grey60	LI_9
ATP7A	390.696	-0.00079841	0.000238528	-3.34724	0.0008162	0.0107657	blue	LI_2
HIC2	426.138	-0.000798112	0.000244254	-3.26754	0.00108485	0.0131031	greenyellow	LI_4
SCN9A	334.823	-0.000797683	0.000233704	-3.41323	0.000641986	0.0090891	brown	LI_3
NSD2	1396.3	-0.000797353	0.000287106	-2.77721	0.00548279	0.0404112	blue	LI_2
FANCE	39.0616	-0.000796837	0.000281831	-2.82736	0.00469334	0.0360965	blue	LI_2
BRD8	570.411	-0.000796668	0.000252933	-3.14973	0.00163424	0.0174262	blue	LI_2
TMC6	419.594	-0.000792326	0.000263583	-3.00598	0.00264726	0.024106	blue	LI_2
TMC8	159.824	-0.00079115	0.000291488	-2.71418	0.00664401	0.0458346	blue	LI_2
SGO2	149.42	-0.000791086	0.00028071	-2.81816	0.00483	0.0368582	blue	LI_2
IFT52	129.698	-0.000790267	0.000187503	-4.2147	2.50113e-05	0.000853109	blue	LI_2
RAVER2	145.439	-0.000789808	0.000188254	-4.19544	2.72339e-05	0.000913438	blue	LI_2
FAM104A	476.571	-0.000788933	0.000295172	-2.67279	0.0075223	0.0498907	blue	LI_2
ZC3H6	331.975	-0.000788427	0.000257839	-3.05783	0.00222946	0.0214232	blue	LI_2
MECOM	124.887	-0.000787171	0.000279164	-2.81974	0.0048062	0.0367552
MED28	1031.02	-0.000786844	0.000166869	-4.71535	2.41294e-06	0.000152909	blue	LI_2
PHF7	56.2982	-0.000784347	0.000220262	-3.56097	0.000369491	0.00621124	blue	LI_2
PAQR8	116.962	-0.000779887	0.000280994	-2.77546	0.00551235	0.0405496
BMP2K	1349.43	-0.00077528	0.000240623	-3.22198	0.00127309	0.0147055	blue	LI_2
PSIP1	474.649	-0.00077474	0.000206596	-3.75003	0.000176811	0.00367366	blue	LI_2
SIAH2	1630.08	-0.000774563	0.00028301	-2.73688	0.00620253	0.0437117	blue	LI_2
CLK1	1040.4	-0.00077142	0.000269131	-2.86633	0.00415258	0.0332371	black	LI_1
BRD3OS	114.275	-0.000768198	0.000283917	-2.70572	0.00681575	0.0466311
GUCY1B1	174.457	-0.000767296	0.000225328	-3.40524	0.000661058	0.00925678	greenyellow	LI_4
MICB	53.9108	-0.000767238	0.000261885	-2.92967	0.00339324	0.0288476	blue	LI_2
MEIS1	202.052	-0.000766772	0.000183921	-4.16904	3.05888e-05	0.000992869	greenyellow	LI_4
ZNF185	68.138	-0.000766322	0.00026195	-2.92545	0.00343957	0.0290836	greenyellow	LI_4
INAFM2	176.792	-0.000765178	0.000206029	-3.71393	0.000204062	0.00408326	greenyellow	LI_4
PDGFRB	765.185	-0.000764911	0.000248642	-3.07636	0.00209544	0.0205132	blue	LI_2
ZNF711	269.192	-0.00076439	0.000271209	-2.81845	0.00482559	0.0368546	grey60	LI_9
HAUS4	212.15	-0.00076378	0.00021498	-3.5528	0.00038115	0.00634899	blue	LI_2
JARID2	584.168	-0.000763587	0.000219266	-3.48248	0.000496799	0.00766529	blue	LI_2
LDAF1	32.9396	-0.000762778	0.00027249	-2.79929	0.00512155	0.0385402	blue	LI_2
FAM78A	150.511	-0.00076006	0.000231361	-3.28517	0.00101921	0.0125394	blue	LI_2
WASF2	2116.02	-0.000758876	0.00020262	-3.74533	0.00018016	0.00372129	blue	LI_2
ZNF14	48.8648	-0.000756516	0.000283192	-2.67139	0.00755381	0.049907	blue	LI_2
CA2	684.179	-0.00075625	0.000249472	-3.03141	0.00243417	0.0227238	blue	LI_2
FANCM	131.582	-0.000755681	0.000256629	-2.94465	0.00323324	0.0279085	blue	LI_2
LZTFL1	142.288	-0.000755385	0.000201489	-3.74901	0.000177537	0.00368331	blue	LI_2
FBXO7	2651.78	-0.000754027	0.000241313	-3.12468	0.00177997	0.0184779	blue	LI_2
RCSD1	307.391	-0.000752927	0.000226022	-3.33121	0.000864695	0.0111343
MIS18A	69.6559	-0.00075283	0.000263722	-2.85463	0.00430865	0.0341611	blue	LI_2
MAP4K5	523.445	-0.000751783	0.000188898	-3.97984	6.89618e-05	0.00181922	blue	LI_2
ITGAE	64.9437	-0.000751457	0.000204655	-3.67182	0.000240831	0.0046095	greenyellow	LI_4
SMTN	456.292	-0.000750298	0.000230627	-3.25329	0.00114076	0.0135268	blue	LI_2
REXO5	102.13	-0.000749535	0.000261266	-2.86886	0.00411955	0.0330479	blue	LI_2
CEP97	184.811	-0.000745741	0.000207042	-3.60189	0.000315909	0.00559072	blue	LI_2
POC1A	111.873	-0.00074574	0.000279012	-2.67279	0.00752239	0.0498907	blue	LI_2
THRA	260.031	-0.000745288	0.000190602	-3.91019	9.22245e-05	0.00227525	blue	LI_2
SP4	213.929	-0.000742211	0.000248743	-2.98385	0.00284645	0.0254428	blue	LI_2
GRK6	339.576	-0.000741049	0.000219222	-3.38035	0.000723931	0.00992991	blue	LI_2
TLCD4-RWDD3	51.2026	-0.000740973	0.000251711	-2.94375	0.00324263	0.027939
TET1	233.004	-0.000739114	0.000201769	-3.66318	0.000249107	0.00468378	greenyellow	LI_4
HEXIM1	598.682	-0.000737305	0.000198499	-3.7144	0.000203685	0.00408326	black	LI_1
DBN1	152.01	-0.000733691	0.00024312	-3.01781	0.00254611	0.0234119
BBOF1	50.2808	-0.000733532	0.000267013	-2.74718	0.00601102	0.0428963
SVBP	84.017	-0.000733311	0.000161718	-4.53451	5.77367e-06	0.000292567	blue	LI_2
CDC27	1428.15	-0.000729047	0.000250427	-2.91121	0.00360029	0.0300102	blue	LI_2
SYT11	64.2068	-0.000728278	0.000228678	-3.18472	0.00144892	0.0161607
CTTNBP2	93.0539	-0.000728165	0.000260469	-2.79559	0.00518045	0.0388239	brown	LI_3
POLA1	299.819	-0.000726308	0.000271598	-2.6742	0.00749071	0.0497978	blue	LI_2
WASF1	154.453	-0.000724781	0.000199837	-3.62686	0.000286894	0.00521481	blue	LI_2
MSH2	340.431	-0.000724526	0.0002572	-2.81697	0.00484785	0.0369284	blue	LI_2
PCDH18	234.064	-0.000724238	0.000223584	-3.23922	0.00119859	0.0139888
C4orf46	63.64	-0.000723653	0.000247254	-2.92676	0.00342513	0.0290137	blue	LI_2
STAM	374.616	-0.000722388	0.000231131	-3.12545	0.00177536	0.0184436	blue	LI_2
DEDD2	349.27	-0.000717611	0.00022941	-3.12808	0.00175954	0.0183333	blue	LI_2
SYNGAP1	188.636	-0.000717519	0.000232854	-3.08141	0.00206023	0.0202813
CDYL	465.859	-0.000716894	0.000175289	-4.08977	4.31795e-05	0.00126477	black	LI_1
IKZF4	108.527	-0.00071681	0.000243717	-2.94115	0.00326992	0.0281046	blue	LI_2
PDE3A	221.499	-0.000714598	0.000223318	-3.19991	0.00137471	0.0155138	black	LI_1
PRDM10	222.646	-0.000714218	0.000176778	-4.0402	5.34055e-05	0.00147226	blue	LI_2
STK11	1088.06	-0.00071141	0.000203844	-3.48997	0.000483079	0.00753614	blue	LI_2
TOPBP1	513.392	-0.000711206	0.000213286	-3.33452	0.000854458	0.0110466	blue	LI_2
DOCK11	305.49	-0.000711036	0.000250999	-2.83282	0.0046139	0.0356864
PRDM5	94.6513	-0.000709282	0.000241302	-2.93939	0.00328854	0.0282301
STMN1	858.397	-0.000709229	0.000245899	-2.88423	0.00392373	0.0318947	blue	LI_2
TMEM164	305.541	-0.000706895	0.000240949	-2.93379	0.00334849	0.0285361	blue	LI_2
AGO2	2656.89	-0.000706437	0.000256473	-2.75443	0.0058795	0.0423222	blue	LI_2
SFR1	46.8548	-0.000703286	0.000217223	-3.23762	0.0012053	0.0140323	blue	LI_2
TMEM216	39.4297	-0.000701233	0.00024144	-2.90438	0.00367977	0.0304386
WWC3	307.739	-0.000701078	0.000224558	-3.12204	0.00179602	0.018551	blue	LI_2
MDM1	108.533	-0.000697314	0.0002602	-2.67992	0.00736399	0.0492343	blue	LI_2
RNF145	493.29	-0.000694814	0.000202435	-3.43228	0.000598529	0.0086388
SVIP	167.583	-0.000691276	0.000247826	-2.78937	0.00528112	0.0393625	black	LI_1
ZNF850	215.23	-0.00069115	0.000227614	-3.0365	0.0023934	0.0225072	blue	LI_2
ARID3A	1049.54	-0.000690555	0.000211058	-3.27187	0.00106837	0.0129743	greenyellow	LI_4
KIF3C	83.1183	-0.000689973	0.000258188	-2.67237	0.00753179	0.049907	greenyellow	LI_4
ADGRG1	103.397	-0.000687935	0.00024896	-2.76323	0.00572322	0.0416011	greenyellow	LI_4
PELI2	131.935	-0.000687183	0.000230768	-2.97782	0.00290311	0.0257857	black	LI_1
CENPN	170.812	-0.000686577	0.000218404	-3.14361	0.0016688	0.0176419	blue	LI_2
DENND4A	2090.27	-0.000686247	0.000213703	-3.21121	0.00132176	0.0150888	blue	LI_2
MEF2C	417.152	-0.000685836	0.000172919	-3.96623	7.30192e-05	0.00190133	greenyellow	LI_4
PFDN4	78.5611	-0.00068417	0.000192383	-3.5563	0.00037612	0.00629264	blue	LI_2
PAPSS1	315.638	-0.000682948	0.000204521	-3.33925	0.000840049	0.0109471	greenyellow	LI_4
L3MBTL3	231.278	-0.000682312	0.000242095	-2.81836	0.00482691	0.0368546	turquoise	LI_8
ANKRD27	311.151	-0.000682116	0.000244971	-2.78447	0.0053615	0.0397304	blue	LI_2
SLF1	103.846	-0.000681932	0.000241788	-2.82037	0.00479682	0.0367044	blue	LI_2
FKBP8	2373.06	-0.000679598	0.000217672	-3.12212	0.00179556	0.018551	blue	LI_2
ASAP1	1122.53	-0.000679113	0.000193699	-3.50602	0.000454865	0.00721586	blue	LI_2
GSTP1	1042.22	-0.000678921	0.000244086	-2.78148	0.00541109	0.0400347	greenyellow	LI_4
TRIM23	310.28	-0.000677655	0.00015729	-4.30832	1.645e-05	0.00063488	blue	LI_2
NCOA4	10035.5	-0.000677477	0.000215335	-3.14615	0.00165433	0.0175619	blue	LI_2
HENMT1	64.2467	-0.000675716	0.000231539	-2.91837	0.00351868	0.0295011
GNPDA2	67.6589	-0.000674648	0.000163674	-4.12191	3.7574e-05	0.00115822	blue	LI_2
ZNF23	145.494	-0.000673886	0.000231114	-2.91582	0.00354757	0.0296938	blue	LI_2
TMEM131L	556.15	-0.000673432	0.000247014	-2.72629	0.00640501	0.0446956	blue	LI_2
NUP107	441.206	-0.00067334	0.000186112	-3.61793	0.00029697	0.00534281	blue	LI_2
SYNE2	2681.63	-0.0006733	0.000247685	-2.71837	0.0065605	0.0454812
CKAP5	1390.75	-0.000672407	0.000211477	-3.17957	0.00147493	0.0163447	blue	LI_2
CCBE1	296.234	-0.000667795	0.000238813	-2.79631	0.00516901	0.0388144	black	LI_1
JAK2	429.415	-0.000666781	0.000179901	-3.70638	0.000210244	0.00415388	blue	LI_2
INPP5D	414.253	-0.000666679	0.00022587	-2.95161	0.00316124	0.0273907	blue	LI_2
RNASEH2B	340.211	-0.000666066	0.00017655	-3.77268	0.000161501	0.00342496	blue	LI_2
UBXN7	1084.97	-0.000662284	0.000118737	-5.57772	2.43691e-08	5.449e-06	greenyellow	LI_4
NEMP1	270.177	-0.000662187	0.000242164	-2.73446	0.00624824	0.0439052	blue	LI_2
FOXO3	2406.21	-0.000660556	0.000208582	-3.16688	0.00154082	0.016826	blue	LI_2
CHST12	298.838	-0.000660032	0.000211279	-3.12398	0.00178425	0.0184815
RCC2	906.087	-0.000658976	0.000212031	-3.10792	0.00188409	0.0190944	blue	LI_2
G2E3	213.61	-0.000658191	0.000222124	-2.96317	0.00304485	0.0267746	blue	LI_2
APH1B	206.145	-0.000656894	0.000179122	-3.66729	0.00024513	0.00466018	greenyellow	LI_4
EZH1	440.132	-0.000655811	0.000241919	-2.71087	0.00671072	0.0460916	blue	LI_2
PEAR1	186.226	-0.000655077	0.000210416	-3.11326	0.00185035	0.0188338	black	LI_1
FKBPL	48.1933	-0.000654993	0.000211451	-3.0976	0.00195092	0.0195781	blue	LI_2
NDEL1	711.313	-0.000654289	0.000216364	-3.02402	0.00249442	0.0231025	blue	LI_2
ATG2B	1897.78	-0.00065195	0.000163043	-3.99864	6.37082e-05	0.00169652	blue	LI_2
TXNDC16	310.508	-0.000651516	0.000219916	-2.96256	0.00305091	0.0267944	black	LI_1
SEC14L1	1817.5	-0.000649899	0.000196251	-3.31156	0.000927766	0.0117215	black	LI_1
PGBD2	65.6762	-0.000648279	0.000223319	-2.90293	0.00369692	0.0305285	blue	LI_2
ARL6IP6	127.41	-0.000648215	0.000217382	-2.98192	0.00286443	0.0255388	blue	LI_2
ARHGEF6	295.816	-0.000647139	0.000221672	-2.91935	0.00350763	0.0294558
WRN	405.024	-0.000645965	0.000234187	-2.75833	0.00580968	0.0420128	blue	LI_2
CEP250	440.768	-0.000645723	0.000219785	-2.93798	0.00330363	0.028325	blue	LI_2
CLCN4	313.043	-0.000645357	0.000198579	-3.24988	0.00115456	0.0136102	blue	LI_2
CENPQ	48.6294	-0.000644777	0.000226924	-2.84138	0.00449188	0.0350178	blue	LI_2
ZFYVE1	446.011	-0.000642525	0.000148675	-4.32167	1.5485e-05	0.000605936	blue	LI_2
ASH2L	558.896	-0.000637565	0.000219239	-2.90809	0.00363643	0.0301687	blue	LI_2
ZFP36L2	1848.79	-0.000634522	0.00014768	-4.29661	1.73428e-05	0.000660267	greenyellow	LI_4
MXD4	420.817	-0.000634437	0.000171475	-3.69988	0.000215702	0.00423793	blue	LI_2
KDM7A	892.968	-0.000633919	0.000205313	-3.08757	0.002018	0.0200109	blue	LI_2
NEDD1	231.714	-0.000629601	0.000213499	-2.94897	0.00318839	0.027589	blue	LI_2
INPP5F	302.715	-0.00062882	0.000188009	-3.34463	0.000823938	0.0108272
ARHGEF17	462.865	-0.000628416	0.000197864	-3.176	0.00149323	0.0164723	greenyellow	LI_4
MORC3	800.592	-0.000627546	0.000182518	-3.43828	0.000585427	0.00851953	blue	LI_2
PFKM	346.121	-0.000625306	0.000179997	-3.47398	0.000512791	0.00786895	blue	LI_2
HIPK1	1836.65	-0.000624207	0.000158038	-3.94973	7.82402e-05	0.00200395	blue	LI_2
CDK19	274.944	-0.000623134	0.00016886	-3.69024	0.000224042	0.00435923	blue	LI_2
MAFG	455.171	-0.00062292	0.000194814	-3.19752	0.00138616	0.0156215	blue	LI_2
KCTD9	374.327	-0.000622426	0.00020754	-2.99907	0.00270807	0.0244907	blue	LI_2
GABARAPL2	856.746	-0.000622243	0.000199743	-3.11522	0.00183809	0.0187697	blue	LI_2
PARP6	211.595	-0.000620597	0.00018442	-3.36513	0.000765073	0.0102628
KLF3	2092.89	-0.000618651	0.000162741	-3.80144	0.000143855	0.00316145	blue	LI_2
SIRT1	347.925	-0.000618403	0.000208834	-2.96122	0.00306425	0.0268843	blue	LI_2
CEP112	156.955	-0.000616141	0.000229464	-2.68513	0.00725011	0.0488671	brown	LI_3
DEK	1058.85	-0.000615823	0.000206958	-2.97559	0.0029243	0.0259249	blue	LI_2
DHX40	379.771	-0.000615593	0.000181517	-3.39138	0.000695415	0.0096231	blue	LI_2
SLC40A1	5477.19	-0.0006137	0.000194968	-3.1477	0.00164558	0.0174953
TMEM91	54.1833	-0.00061304	0.000222526	-2.75491	0.00587076	0.0423025	greenyellow	LI_4
FOXJ2	439.329	-0.000611275	0.000178308	-3.42819	0.000607617	0.00872528	blue	LI_2
RNF215	89.1554	-0.000610902	0.000187428	-3.25939	0.0011165	0.013363	blue	LI_2
USP7	2381.83	-0.00060977	0.000195773	-3.11468	0.00184146	0.0187767	blue	LI_2
NXF1	816.859	-0.000608854	0.000137456	-4.42943	9.44807e-06	0.000417855	blue	LI_2
DCP2	1211.75	-0.00060731	0.00019366	-3.13597	0.00171288	0.0179667	blue	LI_2
HPS4	566.993	-0.000606384	0.000191677	-3.16356	0.00155851	0.0169223	blue	LI_2
LIMS1	710.384	-0.000606221	0.000162029	-3.74142	0.00018298	0.0037575	black	LI_1
CNPPD1	560.947	-0.000605764	0.000198684	-3.04888	0.00229693	0.0217818	blue	LI_2
HAUS3	224.48	-0.000605464	0.00017651	-3.43019	0.000603155	0.0086789	blue	LI_2
CENPC	389.99	-0.000605226	0.000209051	-2.89511	0.00379026	0.0311332	blue	LI_2
SLU7	555.772	-0.000603135	0.000172591	-3.49459	0.000474783	0.00744795	black	LI_1
ROGDI	213.561	-0.000602914	0.000187516	-3.21527	0.00130323	0.01495	blue	LI_2
BROX	546.879	-0.000602484	0.000140494	-4.28833	1.80024e-05	0.00068121	blue	LI_2
DCAF16	402.866	-0.000601015	0.000157698	-3.81119	0.000138302	0.00305027	blue	LI_2
DSC2	934.233	-0.000599942	0.000198023	-3.02967	0.00244825	0.0227947
FAM117B	143.967	-0.000599107	0.000169054	-3.54388	0.000394279	0.00652669	blue	LI_2
APBB1	176.511	-0.000598899	0.000221855	-2.69951	0.00694414	0.0473	greenyellow	LI_4
ZNF175	199.394	-0.000596132	0.000186653	-3.19379	0.00140418	0.0157866	blue	LI_2
ZNF81	156.597	-0.000594896	0.000221515	-2.68558	0.00724044	0.0488253
FAM217B	169.658	-0.000593898	0.000215252	-2.75908	0.00579651	0.0419391
SLC45A4	214.044	-0.00059361	0.000209355	-2.83542	0.00457648	0.0354653
STK26	215.298	-0.000589362	0.000191098	-3.08408	0.0020418	0.0201421	greenyellow	LI_4
ZBTB34	469.017	-0.000586866	0.000172669	-3.3988	0.000676822	0.00943065	blue	LI_2
HYCC1	461.996	-0.000585545	0.000147857	-3.9602	7.48871e-05	0.00193566	blue	LI_2
FBXL7	98.2627	-0.000583447	0.000187194	-3.1168	0.00182827	0.0187697
ISCA1	619.055	-0.000581876	0.000170724	-3.40829	0.000653709	0.00919041	black	LI_1
CEP44	220.965	-0.000580474	0.000186488	-3.11266	0.00185412	0.0188585	blue	LI_2
ZNF350	89.728	-0.000578163	0.000216499	-2.67051	0.00757357	0.0499252	blue	LI_2
SLC25A38	328.835	-0.000577425	0.000195633	-2.95157	0.00316159	0.0273907	blue	LI_2
RABL6	571.095	-0.00057723	0.000206532	-2.79488	0.00519196	0.0388831	blue	LI_2
DUT	463.196	-0.000576906	0.00019342	-2.98266	0.00285756	0.0255098	blue	LI_2
PAN3	558.038	-0.000576199	0.000154889	-3.72009	0.000199156	0.00400215	blue	LI_2
FBXO9	797.039	-0.000574409	0.000190517	-3.015	0.00256977	0.0235526	blue	LI_2
ZNF154	211.427	-0.000574031	0.000187068	-3.06857	0.00215086	0.0208672	greenyellow	LI_4
WIPI2	876.172	-0.000573203	0.000157883	-3.63055	0.000282813	0.00518748	blue	LI_2
FBXO34	453.464	-0.000572066	0.000207536	-2.75646	0.005843	0.0421888	blue	LI_2
ZCCHC8	393.11	-0.000570565	0.000162768	-3.50539	0.000455942	0.0072248	blue	LI_2
CEP295	352.65	-0.000569718	0.000170744	-3.33668	0.000847851	0.0109877	blue	LI_2
PKD2	254.815	-0.000565079	0.000185291	-3.04968	0.00229088	0.0217611
GAPVD1	1613.45	-0.000564868	0.000196045	-2.88131	0.00396024	0.0320805	blue	LI_2
PDCD10	427.192	-0.000564561	0.000185286	-3.04697	0.00231164	0.0218992	blue	LI_2
ZNF581	107.242	-0.000563861	0.000186799	-3.01854	0.00253999	0.0233807	greenyellow	LI_4
WNK1	8814.12	-0.000562907	0.000181827	-3.09583	0.00196262	0.019622	blue	LI_2
DISC1	119.977	-0.000558566	0.000205883	-2.71302	0.00666729	0.0459727	blue	LI_2
CLSTN1	692.666	-0.000558558	0.000164323	-3.39915	0.000675963	0.00942801
WDR26	2919.44	-0.000557623	0.000188365	-2.96034	0.00307304	0.0269383	blue	LI_2
SPATA5	266.522	-0.000557601	0.00017443	-3.1967	0.00139008	0.0156532	blue	LI_2
PLAGL2	433.649	-0.000557293	0.000197867	-2.81651	0.00485493	0.0369284	blue	LI_2
IFT172	196.517	-0.000552867	0.00020202	-2.7367	0.00620596	0.0437117	greenyellow	LI_4
CHD3	651.94	-0.000552454	0.000158393	-3.48787	0.000486879	0.0075536	blue	LI_2
SLC12A6	514.322	-0.000551265	0.00018158	-3.03593	0.00239796	0.0225109	blue	LI_2
SMC3	890.912	-0.000550821	0.000158981	-3.4647	0.000530822	0.00798046	blue	LI_2
DAAM1	795.015	-0.000549972	0.000182336	-3.01626	0.00255914	0.023501	blue	LI_2
PPIP5K2	1252.23	-0.000549882	0.000176192	-3.12093	0.00180281	0.0185684	blue	LI_2
PHIP	1238.37	-0.000547956	0.00011334	-4.83461	1.33408e-06	0.000100498	blue	LI_2
CCSAP	129.1	-0.000547954	0.000192066	-2.85294	0.00433167	0.0342618	blue	LI_2
OGFRL1	390.142	-0.000547532	0.000174102	-3.14489	0.00166147	0.0175986	blue	LI_2
NAP1L1	1801.29	-0.00054746	0.00014407	-3.79995	0.000144726	0.0031732	blue	LI_2
CBX5	2639.06	-0.0005465	0.000158328	-3.45169	0.000557077	0.00821733	blue	LI_2
ZKSCAN8	579.607	-0.000546098	0.000141279	-3.8654	0.000110908	0.00261206	blue	LI_2
ZNF419	124.448	-0.000545465	0.000179754	-3.0345	0.00240934	0.0225967	blue	LI_2
ZNF749	112.216	-0.000544058	0.00020155	-2.69937	0.00694709	0.0473	blue	LI_2
STMP1	583.837	-0.000542715	0.000171073	-3.17242	0.00151176	0.0165858	black	LI_1
ABI2	579.283	-0.000541533	0.000143205	-3.78153	0.000155868	0.00335223	blue	LI_2
ZNF550	133.2	-0.000539836	0.000167217	-3.22835	0.00124507	0.0144357	blue	LI_2
SAV1	338.548	-0.000538566	0.00019947	-2.69998	0.00693433	0.0473	blue	LI_2
CNOT6	548.726	-0.000535546	0.000167758	-3.19238	0.00141107	0.0158514	blue	LI_2
C9orf78	621.802	-0.000533136	0.000194468	-2.74151	0.00611575	0.04338	blue	LI_2
BICRAL	400.442	-0.000531684	0.000156516	-3.39699	0.000681326	0.00946478	greenyellow	LI_4
TCP11L1	157.434	-0.000530472	0.000175981	-3.01437	0.00257514	0.0235864
DDI2	2732.55	-0.000529373	0.000173433	-3.05231	0.00227085	0.0216438	blue	LI_2
EDRF1	261.427	-0.000526313	0.000162069	-3.24746	0.0011644	0.0136919	blue	LI_2
EP300	3181.69	-0.000525991	0.000165093	-3.18602	0.00144242	0.0161521	blue	LI_2
SLC25A51	174.019	-0.000525799	0.00018455	-2.84908	0.00438458	0.0346026	blue	LI_2
NBDY	66.419	-0.00052515	0.00019316	-2.71873	0.00655321	0.0454754
HARBI1	55.1994	-0.000524804	0.000178833	-2.9346	0.00333981	0.0285139	blue	LI_2
TMEM234	91.2427	-0.000522871	0.000177652	-2.94324	0.00324801	0.0279557	greenyellow	LI_4
VRK2	239.715	-0.000519744	0.000135676	-3.83079	0.000127734	0.00287902	blue	LI_2
GPANK1	213.759	-0.000519652	0.000171369	-3.03235	0.00242657	0.0226979	greenyellow	LI_4
POMK	120.188	-0.000519573	0.000170364	-3.04979	0.00229004	0.0217611	blue	LI_2
ERV3-1	116.391	-0.00051937	0.000187729	-2.76659	0.00566459	0.0413564
MAF1	645.746	-0.000515275	0.000151332	-3.40492	0.000661828	0.00925837	black	LI_1
SLC44A2	735.336	-0.000514326	0.000166928	-3.08113	0.00206218	0.0202863	blue	LI_2
CDKN1B	958.752	-0.000513114	0.000162918	-3.14952	0.00163537	0.0174262	blue	LI_2
USP1	547.96	-0.000513053	0.000190665	-2.69086	0.00712687	0.0481286	blue	LI_2
SCML2	135.204	-0.000510541	0.000162565	-3.14054	0.00168635	0.0177802	blue	LI_2
ZNF430	113.144	-0.00050645	0.000174176	-2.90769	0.00364108	0.0301894	blue	LI_2
GTDC1	280.367	-0.000505044	0.000168922	-2.9898	0.0027916	0.0250667	blue	LI_2
RTN3	1746.61	-0.000500667	0.000174425	-2.87039	0.00409963	0.0329714
C15orf39	294.392	-0.000499384	0.000176669	-2.82666	0.00470359	0.036118	blue	LI_2
OAZ1	4053.15	-0.00049815	0.000168584	-2.9549	0.00312769	0.0272183	black	LI_1
LINS1	133.574	-0.000497771	0.000180959	-2.75074	0.00594609	0.0426558	blue	LI_2
RPA2	290.372	-0.000495721	0.000139059	-3.56484	0.000364082	0.00615706	blue	LI_2
NRF1	173.395	-0.000495553	0.000134546	-3.68314	0.00023038	0.0044457	blue	LI_2
UBXN6	1239.79	-0.000493506	0.000152418	-3.23783	0.00120441	0.0140323	black	LI_1
PDCL	147.139	-0.000490317	0.000142772	-3.43426	0.000594185	0.00859471	blue	LI_2
GIGYF1	734.372	-0.000488937	0.000175179	-2.79107	0.00525336	0.0392058	blue	LI_2
ANO10	228.942	-0.000485703	0.000130941	-3.70932	0.000207817	0.00412253
EIF1B	516.095	-0.000482176	0.000178698	-2.69827	0.00697005	0.0473191	blue	LI_2
RNF2	224.085	-0.000481465	0.000141011	-3.41437	0.000639299	0.00906642	blue	LI_2
SH3BGRL	474.924	-0.000481089	0.000152126	-3.16244	0.0015645	0.0169532	blue	LI_2
MED13L	2429.59	-0.00048099	0.000119165	-4.03632	5.42962e-05	0.00149389	blue	LI_2
CNOT8	506.499	-0.000480278	0.000139631	-3.43962	0.000582529	0.00849491	blue	LI_2
SLC35E2B	810.981	-0.000478221	0.000133735	-3.5759	0.000349031	0.00597425
RMND5A	2280.29	-0.000478071	0.000150852	-3.16914	0.00152892	0.016709	black	LI_1
TGS1	286.696	-0.000477889	0.000172317	-2.77331	0.00554894	0.0407761	blue	LI_2
LUC7L3	982.526	-0.000474947	0.000162266	-2.92697	0.00342282	0.0290116	blue	LI_2
AFF1	2952.23	-0.000474754	0.000130833	-3.6287	0.000284856	0.00519116	blue	LI_2
RAD21	2403.86	-0.00047376	0.00016175	-2.92896	0.00340097	0.0288785	blue	LI_2
MINDY3	183.172	-0.000470866	0.000113044	-4.16532	3.10916e-05	0.00100226	blue	LI_2
MTMR3	1104.45	-0.000469681	0.000149574	-3.14012	0.00168878	0.0177802	blue	LI_2
THOC5	364.508	-0.00046371	0.000127126	-3.64765	0.000264648	0.00491833
RSBN1	349.004	-0.000461435	0.000141304	-3.26554	0.00109256	0.0131546	blue	LI_2
NUP153	1512.66	-0.000460366	0.000137043	-3.35928	0.00078145	0.0104147	blue	LI_2
POLR1D	710.664	-0.000459494	0.000164948	-2.7857	0.0053413	0.0396433	black	LI_1
ZNF70	162.292	-0.000458799	0.000146749	-3.12642	0.00176951	0.0184099	blue	LI_2
N4BP2	1092.79	-0.000457462	0.000156019	-2.9321	0.0033668	0.0286574	greenyellow	LI_4
HNRNPUL2-BSCL2	539.177	-0.000455517	0.000115937	-3.929	8.52994e-05	0.0021381	blue	LI_2
TMED8	379.478	-0.00045477	0.000160625	-2.83125	0.00463659	0.0357548	greenyellow	LI_4
KDM5B	1190.66	-0.000453552	0.000133129	-3.40686	0.000657148	0.00921119	blue	LI_2
ADD3	1185.69	-0.000451793	0.000125422	-3.60218	0.000315561	0.00559072	greenyellow	LI_4
UBR1	732.081	-0.000448987	0.00015711	-2.85779	0.00426602	0.0339331	blue	LI_2
PPM1D	306.373	-0.000448441	0.000156083	-2.87309	0.00406478	0.0327577	blue	LI_2
MFSD14B	594.901	-0.000448159	0.000135892	-3.29791	0.000974079	0.0121972	blue	LI_2
WDR48	607.589	-0.000447052	0.000147422	-3.03245	0.00242575	0.0226979	black	LI_1
RAP2A	835.004	-0.000446706	0.000151113	-2.95611	0.00311547	0.0271582	greenyellow	LI_4
MBTD1	369.873	-0.000442776	0.00015484	-2.85957	0.00424213	0.0338157	greenyellow	LI_4
BMT2	104.954	-0.000441768	0.000161121	-2.74183	0.00610973	0.04338	blue	LI_2
KIZ	128.875	-0.00044165	0.000155958	-2.83184	0.00462804	0.0357548	greenyellow	LI_4
OTUD5	664.608	-0.000440327	0.000128684	-3.42177	0.000622141	0.00889756	blue	LI_2
SLC22A23	1204.38	-0.000438746	0.000158813	-2.76266	0.00573328	0.0416527
RCOR3	422.803	-0.000437092	0.000131615	-3.32098	0.00089703	0.0114384	blue	LI_2
WDR81	884.629	-0.000436896	0.000133666	-3.26856	0.00108096	0.0130708
PCMTD1	708.478	-0.000433759	0.000142958	-3.03418	0.00241192	0.0226059	black	LI_1
KLHDC3	744.262	-0.000433517	0.000140881	-3.07718	0.0020897	0.0204712
RBMS3	419.784	-0.00043312	0.000137498	-3.15001	0.00163264	0.0174235
STAT5B	944.728	-0.000431734	0.000125446	-3.44159	0.000578316	0.00845098	blue	LI_2
MSL2	522.954	-0.000426753	0.000139776	-3.05312	0.00226473	0.0216235	blue	LI_2
MAT2B	573.435	-0.000425784	0.000120446	-3.53505	0.000407702	0.00667049	greenyellow	LI_4
ADD1	2425.64	-0.000423258	0.000145275	-2.91349	0.00357417	0.0298809	blue	LI_2
FBXL3	593.712	-0.00042143	0.000148632	-2.83539	0.00457697	0.0354653	black	LI_1
PPP1R12A	888.223	-0.000420038	0.000154974	-2.71037	0.00672076	0.0461381	blue	LI_2
USP11	711.058	-0.000420025	0.000133388	-3.1489	0.00163888	0.0174504	greenyellow	LI_4
HP1BP3	1705.26	-0.00041955	0.000136003	-3.08487	0.00203644	0.0201174	blue	LI_2
RMI1	154.35	-0.000419162	0.000134793	-3.10968	0.0018729	0.0189946	blue	LI_2
NUMA1	2042.73	-0.000418709	0.000144276	-2.90214	0.00370626	0.030568	blue	LI_2
SYNJ1	345.535	-0.000416238	0.000150388	-2.76776	0.00564436	0.0413191	blue	LI_2
DBR1	131.997	-0.000414303	0.000142264	-2.9122	0.00358887	0.0299328	blue	LI_2
MBD5	425.508	-0.000414068	0.000145085	-2.85397	0.00431769	0.0341896	blue	LI_2
MSH6	1109.25	-0.000413842	0.000126024	-3.28385	0.00102401	0.0125875	greenyellow	LI_4
UNC45A	495.599	-0.000410656	0.000134247	-3.05895	0.00222115	0.0214017	blue	LI_2
CHAMP1	406.306	-0.000409907	0.000127549	-3.21372	0.00131029	0.0150151	blue	LI_2
MACO1	883.465	-0.000408577	0.000129498	-3.15507	0.00160457	0.0172546	black	LI_1
MSANTD7	205.912	-0.000408093	0.000152065	-2.68368	0.00728167	0.0489394	blue	LI_2
KAT6B	609.136	-0.0004071	0.00013481	-3.01981	0.00252934	0.0233186	blue	LI_2
TAB3	1726.18	-0.000405796	0.000141377	-2.87031	0.00410065	0.0329714	grey60	LI_9
TAF3	194.476	-0.000405426	0.000126841	-3.19632	0.00139191	0.0156612	blue	LI_2
EIF3L	2129.94	-0.000405376	0.000147004	-2.75758	0.00582315	0.042067	black	LI_1
NCOA1	1290.43	-0.000404578	0.000131177	-3.08421	0.00204092	0.0201421
MAPRE1	793.765	-0.00040316	0.000142629	-2.82663	0.00470401	0.036118	blue	LI_2
TET2	664.01	-0.000400795	0.000145249	-2.75936	0.0057915	0.0419354	blue	LI_2
ZNF304	144.129	-0.000398714	0.000137798	-2.89347	0.00381006	0.0312412	blue	LI_2
UBR2	1618.63	-0.000397476	0.00013812	-2.87776	0.00400503	0.0323503	blue	LI_2
RANBP9	641.841	-0.000394189	9.98357e-05	-3.94838	7.86821e-05	0.0020116	black	LI_1
KIDINS220	1558.26	-0.000393905	0.000130281	-3.02351	0.00249861	0.0231261	blue	LI_2
PABPC1	9610.28	-0.000393792	0.000146715	-2.68406	0.00727339	0.048907	blue	LI_2
CTCF	822.669	-0.000393599	0.000129024	-3.05058	0.00228398	0.0217395	blue	LI_2
CPNE1	733.977	-0.000393053	0.000129458	-3.03615	0.00239619	0.0225109	greenyellow	LI_4
RPLP0	10781.7	-0.000389157	0.000144954	-2.6847	0.0072595	0.0488977	black	LI_1
POLR2A	2902.03	-0.000388724	0.000102302	-3.79975	0.000144841	0.0031732	blue	LI_2
METTL22	244.38	-0.00038768	0.000145021	-2.67326	0.00751182	0.0498695	blue	LI_2
PRKACB	444.849	-0.000386868	0.000134791	-2.87013	0.00410303	0.0329717	grey60	LI_9
UBE4B	757.666	-0.000384192	0.00013586	-2.82786	0.00468606	0.0360724
PIK3C3	647.46	-0.000383129	0.000109992	-3.48323	0.000495394	0.00766039	blue	LI_2
RCOR1	826.094	-0.000382359	0.000121646	-3.14322	0.00167103	0.017646	blue	LI_2
CLCN3	1355.33	-0.00037965	0.000133328	-2.8475	0.00440647	0.034717	blue	LI_2
RNF44	371.973	-0.000377323	0.000118734	-3.17788	0.00148355	0.0163912
NAP1L4	1308.23	-0.000376803	0.000137819	-2.73403	0.00625634	0.0439128	blue	LI_2
ZNF543	157.782	-0.000375933	0.000126465	-2.97261	0.00295275	0.0261229	blue	LI_2
TLK2	459.791	-0.000371277	0.000133178	-2.78782	0.00530643	0.0394468	blue	LI_2
RSRC1	258.323	-0.000370305	0.000128348	-2.88517	0.00391208	0.0318736	blue	LI_2
TBC1D23	507.312	-0.00037011	0.000119755	-3.09056	0.00199779	0.019858	blue	LI_2
DPF2	410.015	-0.000368702	0.000120398	-3.06237	0.00219593	0.0211877	blue	LI_2
EXOC1	264.97	-0.000365289	0.000125335	-2.91449	0.00356269	0.0298026	blue	LI_2
TRIM28	1699.86	-0.000364476	0.000123979	-2.93982	0.00328406	0.0282089	blue	LI_2
DYRK1A	1453.16	-0.000364267	8.8546e-05	-4.11387	3.89075e-05	0.00118891	blue	LI_2
RBMX	1300.14	-0.000364032	0.000134012	-2.71642	0.00659914	0.0456368	blue	LI_2
CHRAC1	215.21	-0.000363848	0.000104994	-3.46543	0.000529393	0.00797601	black	LI_1
MED1	669.801	-0.000361031	0.000124051	-2.91033	0.00361044	0.0300415	blue	LI_2
MTR	1368.58	-0.000360784	0.000121394	-2.972	0.00295865	0.0261471	greenyellow	LI_4
DCTN3	271.705	-0.000358072	0.000112361	-3.18681	0.00143853	0.0161217	blue	LI_2
CIZ1	501.971	-0.000356715	0.000130132	-2.74119	0.00612171	0.0433854	blue	LI_2
C2CD5	502.092	-0.0003555	0.000131219	-2.7092	0.00674449	0.0462559	blue	LI_2
SLC25A40	227.736	-0.000353332	0.00011816	-2.9903	0.00278708	0.0250654	greenyellow	LI_4
GTF2A1	647.521	-0.00035258	0.000107934	-3.26663	0.00108836	0.0131152	greenyellow	LI_4
THAP3	82.0952	-0.000352285	0.000126514	-2.78455	0.00536022	0.0397304	blue	LI_2
BIN3	133.304	-0.000348809	0.000120593	-2.89245	0.00382254	0.0312888	blue	LI_2
ZNF384	392.838	-0.000348773	9.03499e-05	-3.86024	0.000113274	0.00263315	blue	LI_2
STAG1	698.016	-0.000348771	0.000122458	-2.8481	0.00439812	0.0346735	blue	LI_2
AP4E1	355.732	-0.000344927	0.00012144	-2.8403	0.00450716	0.0350593	blue	LI_2
IP6K2	381.886	-0.000341941	0.000125839	-2.71729	0.00658183	0.0455618	greenyellow	LI_4
TEX10	223.93	-0.000339669	0.000115993	-2.92834	0.00340774	0.0289186	blue	LI_2
STRBP	399.245	-0.000334991	0.000125219	-2.67524	0.00746747	0.0496902	blue	LI_2
STX7	610.314	-0.000332182	0.0001128	-2.94487	0.00323095	0.0279058	blue	LI_2
NEK7	598.395	-0.000331592	0.000110026	-3.01375	0.00258042	0.0236041	blue	LI_2
CSPP1	287.935	-0.000328317	0.000106533	-3.08183	0.0020573	0.0202666	blue	LI_2
POLR2B	1105.53	-0.000327441	0.000105451	-3.10515	0.00190181	0.0192048	blue	LI_2
LCOR	1606.69	-0.000326812	0.000121107	-2.69853	0.00696465	0.0473191	blue	LI_2
ARID1A	2158.41	-0.000324154	9.71434e-05	-3.33686	0.000847298	0.0109877	greenyellow	LI_4
R3HCC1L	209.182	-0.000312746	9.65698e-05	-3.23854	0.00120142	0.0140103	blue	LI_2
CPSF6	786.597	-0.000310529	9.69053e-05	-3.20446	0.00135318	0.0153356	blue	LI_2
VPS35	1288.53	-0.000308848	0.000115254	-2.67971	0.00736859	0.0492416	greenyellow	LI_4
DDX6	2664.42	-0.000308778	9.4972e-05	-3.25125	0.00114899	0.0135913	blue	LI_2
THRAP3	2406.59	-0.000306736	9.88163e-05	-3.1041	0.00190858	0.019216	blue	LI_2
E4F1	196.454	-0.000306126	0.000101462	-3.01716	0.00255157	0.0234468
KIFAP3	282.014	-0.000305691	0.000110596	-2.76402	0.00570938	0.0415864	greenyellow	LI_4
BLMH	381.422	-0.00030243	0.000111827	-2.70444	0.00684202	0.0467655
UBN2	940.633	-0.00029959	8.72658e-05	-3.43307	0.00059678	0.0086224	blue	LI_2
BPTF	1805.12	-0.000292873	9.67227e-05	-3.02797	0.00246203	0.022891
HDAC3	456.063	-0.000292013	9.7066e-05	-3.00839	0.00262633	0.0239619	greenyellow	LI_4
LSM14A	1194.98	-0.000288872	6.74347e-05	-4.28373	1.83787e-05	0.000687354	blue	LI_2
MFSD11	336.37	-0.000279151	9.35271e-05	-2.98471	0.00283851	0.0254042	greenyellow	LI_4
ZNHIT6	198.415	-0.000261351	8.39431e-05	-3.11342	0.00184931	0.0188338
TRIM33	881.906	-0.000259952	9.46103e-05	-2.74761	0.00600321	0.042884	blue	LI_2
TSNAX	415.07	-0.000250135	8.6765e-05	-2.8829	0.00394029	0.0319698	black	LI_1
MAPK1	2136.3	-0.000241687	8.56409e-05	-2.82209	0.00477114	0.0365675
RALBP1	989.599	-0.000241242	8.29447e-05	-2.90847	0.00363203	0.0301499	black	LI_1
CAND1	1984.55	-0.000207542	7.0133e-05	-2.95927	0.00308372	0.0270081
ZFR	1219.39	-0.000203131	6.91182e-05	-2.9389	0.00329383	0.0282583	greenyellow	LI_4
ENSA	1054.52	-0.000193201	7.17439e-05	-2.69293	0.0070827	0.0479682	blue	LI_2
DDX19A	707.304	0.000214997	6.60297e-05	3.25607	0.00112966	0.0134404	yellow	LI_10
PSMB1	1133.58	0.000239999	8.95177e-05	2.68102	0.00733976	0.0491189	yellow	LI_10
EIF3G	868.315	0.000257843	8.19633e-05	3.14584	0.00165612	0.0175676	yellow	LI_10
TRAPPC8	838.751	0.000260922	9.5169e-05	2.74167	0.00611279	0.04338	yellow	LI_10
PSMC2	1018.68	0.00026131	9.59886e-05	2.72231	0.0064828	0.0451202
CIAO1	853.472	0.000268699	9.73095e-05	2.76129	0.00575741	0.0417464	turquoise	LI_8
PRKAG1	394.839	0.000277009	7.90998e-05	3.50202	0.000461742	0.00726766	yellow	LI_10
TPP2	1076.6	0.000281058	7.51009e-05	3.74241	0.000182261	0.00375368	yellow	LI_10
COQ4	303.173	0.000286903	9.18269e-05	3.12439	0.00178172	0.0184815	yellow	LI_10
PYURF	527.707	0.000288923	0.000108173	2.67094	0.00756381	0.049907	turquoise	LI_8
NSUN2	648.992	0.000289006	9.75524e-05	2.96257	0.00305085	0.0267944	purple	LI_6
DCTN6	243.564	0.000292092	0.000100075	2.91873	0.0035146	0.0294879	yellow	LI_10
BCAP31	1175.35	0.000293142	0.000102172	2.86911	0.00411624	0.0330402	yellow	LI_10
SRFBP1	188.678	0.000293536	9.96191e-05	2.94658	0.00321309	0.0277856	yellow	LI_10
ABCF3	605.808	0.000293975	0.000108236	2.71606	0.00660648	0.0456427	purple	LI_6
ANXA7	1612.06	0.000294691	0.000102007	2.88892	0.0038657	0.0315688	yellow	LI_10
PTPN11	2394.77	0.000294801	0.000109503	2.69218	0.00709873	0.0480159	yellow	LI_10
ZNF706	334.33	0.000298492	0.000102229	2.91983	0.00350223	0.0294543	yellow	LI_10
PUF60	974.54	0.000298511	8.95238e-05	3.33443	0.000854749	0.0110466	turquoise	LI_8
ERAL1	389.933	0.000300585	0.000105299	2.85459	0.00430925	0.0341611	turquoise	LI_8
RAC1	2110.42	0.000300611	8.75339e-05	3.43422	0.000594254	0.00859471	yellow	LI_10
PSMB2	1381.45	0.000303096	0.000106934	2.83442	0.00459083	0.0355335	tan	LI_7
MRFAP1	2456.98	0.000304676	9.76566e-05	3.11987	0.00180931	0.0186042	yellow	LI_10
MTX1	264.79	0.000304703	0.000101123	3.0132	0.00258512	0.0236318	yellow	LI_10
IWS1	642.266	0.000307353	0.000106112	2.8965	0.00377347	0.0310495	yellow	LI_10
QTRT1	230.249	0.000309152	9.20993e-05	3.35673	0.000788698	0.0104815	purple	LI_6
MPG	209.476	0.000309302	0.000105091	2.94318	0.00324864	0.0279557	yellow	LI_10
POLR2K	280.27	0.000312436	0.000115787	2.69838	0.00696777	0.0473191	yellow	LI_10
MGRN1	911.512	0.000315024	0.000101101	3.11594	0.00183357	0.0187697	purple	LI_6
EIF4G3	1324.53	0.000319151	0.000119557	2.66945	0.00759754	0.0499891	purple	LI_6
RAB12	435.139	0.0003195	0.000115841	2.7581	0.00581384	0.0420213	turquoise	LI_8
GIT2	668.657	0.000321089	0.000108615	2.9562	0.00311453	0.0271582
UBP1	661.184	0.000321466	0.00010627	3.02498	0.00248646	0.0230512	lightcyan	LI_5
MRPS18A	384.027	0.000322198	0.000113338	2.8428	0.00447188	0.0349243	turquoise	LI_8
FASTKD2	512.429	0.000323083	0.000118483	2.72683	0.00639457	0.0446605	yellow	LI_10
IDH3G	428.619	0.000326598	9.05165e-05	3.60816	0.000308375	0.00551979	purple	LI_6
RTCB	846.135	0.0003276	7.54127e-05	4.34409	1.39855e-05	0.000564507	purple	LI_6
FAM120A	2608.04	0.000330376	9.11019e-05	3.62645	0.00028735	0.00521562	purple	LI_6
PSMA5	847.259	0.000330816	9.13334e-05	3.62207	0.000292258	0.00526475	tan	LI_7
CLPP	305.964	0.000331444	0.000105893	3.13	0.00174806	0.0182272	yellow	LI_10
RPL26L1	163.03	0.000333816	0.000114689	2.91062	0.00360717	0.0300322	yellow	LI_10
NOP10	551.995	0.000335377	0.000114503	2.92898	0.00340074	0.0288785	yellow	LI_10
TIPRL	393.416	0.000335464	0.000109351	3.06778	0.00215654	0.0209079	yellow	LI_10
RNH1	836.163	0.000336251	9.81566e-05	3.42566	0.000613317	0.00879816
CXXC5	934.699	0.000337154	0.000112319	3.00177	0.00268417	0.0243633	purple	LI_6
MRPS22	542.163	0.000337826	0.000126525	2.67004	0.00758424	0.0499715
USO1	2275.84	0.000340033	0.000123928	2.7438	0.00607322	0.0431552	yellow	LI_10
MRPL38	486.636	0.000341071	0.000113968	2.99269	0.0027653	0.0249231	purple	LI_6
PDZD11	180.819	0.000341137	0.000109667	3.11066	0.00186669	0.018959	yellow	LI_10
MICOS13	178.662	0.000341276	0.000121861	2.80054	0.00510172	0.0384115	yellow	LI_10
DRG2	291.114	0.000341923	0.000115829	2.95197	0.00315756	0.0273895	brown	LI_3
SMIM15	511.589	0.000342923	0.00012026	2.85152	0.00435113	0.0343771	yellow	LI_10
SYPL1	788.599	0.00034313	0.000125695	2.72987	0.00633595	0.0443271	yellow	LI_10
MYH9	9128.45	0.000345753	8.0391e-05	4.3009	1.70108e-05	0.000651411	tan	LI_7
LRRC42	249.265	0.000348702	0.000120878	2.88474	0.00391742	0.0318947	turquoise	LI_8
MRPS10	439.334	0.000349865	0.000101117	3.45999	0.000540196	0.00806971	yellow	LI_10
TMEM186	107.485	0.000352501	0.000126268	2.79169	0.00524336	0.0391705	brown	LI_3
DUS1L	623.354	0.000353004	9.57081e-05	3.68834	0.000225722	0.00437982	turquoise	LI_8
UQCRC2	2093.44	0.000353619	0.000125893	2.80888	0.00497138	0.0376313	turquoise	LI_8
ELMO2	413.351	0.000353935	0.000102915	3.43911	0.000583625	0.0085021	purple	LI_6
TRABD	361.985	0.000355959	0.000118041	3.01557	0.00256501	0.0235242
TPGS1	166.535	0.000359841	0.000131036	2.74613	0.00603029	0.0429734	turquoise	LI_8
PACSIN2	833.987	0.000363222	0.00013492	2.69212	0.00709995	0.0480159	yellow	LI_10
SMUG1	221.775	0.000363815	0.000113258	3.21226	0.00131693	0.0150459	yellow	LI_10
PSMA3	683.796	0.00036435	0.000118024	3.08707	0.0020214	0.0200109	tan	LI_7
MCTS1	264.265	0.00036461	0.000111416	3.27252	0.00106594	0.012956	yellow	LI_10
MRPS5	710.913	0.000366142	0.000133342	2.74589	0.00603477	0.0429787
FPGS	400.785	0.000366436	0.000116129	3.15542	0.00160265	0.0172472	purple	LI_6
SNAP29	843.666	0.000367259	0.000110764	3.3157	0.000914123	0.0115803	yellow	LI_10
MRPS15	626.255	0.000367495	0.000126491	2.9053	0.00366906	0.0303857	yellow	LI_10
PGAM5	594.356	0.000369618	0.00010826	3.41418	0.00063974	0.00906642	purple	LI_6
NF1	1752.27	0.000370375	9.39067e-05	3.94407	8.0109e-05	0.002037	purple	LI_6
MAP3K2	1646.73	0.00037043	0.000134559	2.75293	0.00590651	0.0424367	turquoise	LI_8
CALD1	3795.28	0.000370834	0.000133086	2.78643	0.00532922	0.0395744	turquoise	LI_8
NDUFA12	370.704	0.000371267	0.000131954	2.8136	0.00489899	0.0371632	turquoise	LI_8
SGK3	270.503	0.000371408	0.000104704	3.54722	0.00038932	0.00645977	turquoise	LI_8
FAAP100	295.491	0.000372125	0.000121829	3.05449	0.00225446	0.0215492	lightcyan	LI_5
PIK3C2A	1536.66	0.000372133	0.00012147	3.06358	0.00218705	0.0211311	yellow	LI_10
ZXDC	589.066	0.000374852	0.000131783	2.84446	0.00444866	0.0348545	purple	LI_6
ELK4	1687.33	0.000376088	0.000137202	2.74112	0.00612292	0.0433854	yellow	LI_10
NAXD	701.35	0.0003767	0.000133044	2.83139	0.00463456	0.0357548	turquoise	LI_8
SEC22A	191.819	0.000377958	0.000131103	2.88292	0.0039401	0.0319698	turquoise	LI_8
PGAP6	598.325	0.000379703	0.00014215	2.67115	0.00755909	0.049907
TSPAN4	321.626	0.000382326	0.000139306	2.7445	0.00606032	0.0431327	turquoise	LI_8
MLX	633.071	0.000382862	0.000106643	3.59014	0.000330497	0.0057835	yellow	LI_10
BLCAP	476.104	0.00038384	0.00014044	2.73313	0.00627354	0.0440116	purple	LI_6
SCYL3	268.373	0.000384944	0.00011522	3.34094	0.000834956	0.010911	turquoise	LI_8
SUB1	1281.97	0.00038587	9.50372e-05	4.0602	4.9031e-05	0.00137864	yellow	LI_10
CYB561D2	82.577	0.0003859	0.000142935	2.69983	0.00693752	0.0473	tan	LI_7
MRPL27	316.204	0.00038789	0.000100969	3.84168	0.000122197	0.00278994	yellow	LI_10
TMUB1	354.91	0.000388592	0.000145358	2.67335	0.00750979	0.0498695	turquoise	LI_8
OSTF1	480.418	0.00038986	0.000111943	3.48266	0.000496466	0.00766529
TMEM259	1656.41	0.000390531	9.56788e-05	4.08169	4.47092e-05	0.00129326	purple	LI_6
EIF2B2	240.478	0.000391045	0.000140751	2.77827	0.00546486	0.0403689
CDS2	1289.5	0.000392683	0.000100804	3.89553	9.79846e-05	0.00236354	yellow	LI_10
ENTR1	267.728	0.000394247	0.000147577	2.67146	0.00755213	0.049907	purple	LI_6
PCGF1	73.1023	0.000394941	0.000123386	3.20087	0.00137015	0.0154782	yellow	LI_10
CRCP	458.078	0.000395795	0.000125944	3.14264	0.00167434	0.0176677	yellow	LI_10
GMFB	662.342	0.000396052	0.000143154	2.76662	0.005664	0.0413564	turquoise	LI_8
RBSN	605.162	0.000396907	0.000120551	3.29244	0.000993213	0.0123164	yellow	LI_10
GSR	1447.99	0.00039967	0.000114487	3.49097	0.000481265	0.00752451	purple	LI_6
TRIM5	495.765	0.000402291	0.00014807	2.7169	0.00658963	0.0455934	turquoise	LI_8
CRK	1211.43	0.000404695	0.00012705	3.18533	0.00144588	0.0161607	purple	LI_6
MRPL12	644.072	0.000406405	0.00014558	2.79164	0.00524424	0.0391705	yellow	LI_10
BAD	171.833	0.000406759	0.00011832	3.43778	0.000586505	0.00852642	turquoise	LI_8
NTMT1	196.197	0.000406825	0.000146942	2.7686	0.00562972	0.0412407	yellow	LI_10
POLR1C	147.544	0.000407641	0.000131642	3.09659	0.0019576	0.0195882	tan	LI_7
TUT1	381.254	0.000408248	0.000152204	2.68224	0.00731303	0.0489632	turquoise	LI_8
CHMP4A	259.974	0.000408921	8.88925e-05	4.60018	4.22131e-06	0.000231975	yellow	LI_10
PLEKHG1	496.029	0.00040928	0.00014506	2.82146	0.00478056	0.0366198	turquoise	LI_8
COA4	447.947	0.000411146	0.000122261	3.36287	0.000771367	0.0103132	yellow	LI_10
CORO1B	574.247	0.000412236	0.000129858	3.17451	0.00150092	0.0165183	purple	LI_6
CCDC25	570.005	0.000412264	0.000144896	2.84524	0.00443785	0.0348132	turquoise	LI_8
LPP	3701.32	0.000412516	0.000152145	2.71133	0.00670139	0.04605	turquoise	LI_8
DYNLT1	326.993	0.000413216	0.000123695	3.34061	0.000835945	0.0109138	yellow	LI_10
MOV10	1093.35	0.000414108	0.000146188	2.8327	0.00461564	0.0356864	turquoise	LI_8
ARHGDIA	1912.46	0.000414421	0.000132106	3.13703	0.00170666	0.0179148
PBDC1	187.39	0.000414535	0.000125332	3.3075	0.000941328	0.0118616	tan	LI_7
POGK	720.2	0.000416523	0.000111923	3.72152	0.000198024	0.00399035	purple	LI_6
BCKDK	608.996	0.00041673	0.000126443	3.29579	0.000981464	0.0122556	yellow	LI_10
PRORP	476.074	0.000416926	0.000110111	3.78643	0.000152828	0.00329692	yellow	LI_10
ESYT1	1518.66	0.000417501	0.000133177	3.13493	0.00171894	0.0180068	brown	LI_3
MDH2	2124.7	0.000418306	0.000125308	3.33821	0.000843195	0.0109475	yellow	LI_10
MRPL4	401.741	0.000419036	0.000109962	3.81074	0.000138552	0.00305027	turquoise	LI_8
MVB12A	136.89	0.000420019	0.000138555	3.03142	0.00243409	0.0227238	purple	LI_6
YAP1	860.581	0.000420532	0.000151666	2.77275	0.00555843	0.0408033
MIA3	1919.55	0.000421034	0.000112849	3.73095	0.000190761	0.0038777	purple	LI_6
SCO1	856.935	0.000421894	0.000117531	3.58963	0.000331145	0.00578458	turquoise	LI_8
NOC3L	271.815	0.000422141	0.00011511	3.66729	0.000245133	0.00466018	yellow	LI_10
MRPS16	959.236	0.000422563	0.000102424	4.12563	3.69724e-05	0.00114468	yellow	LI_10
OSBP	2200.56	0.000424424	0.000138777	3.05831	0.0022259	0.0214182	purple	LI_6
GORASP2	1019.61	0.000427187	0.000128751	3.31792	0.000906893	0.0115094	tan	LI_7
ANTKMT	120.016	0.000427593	0.000159769	2.67632	0.00744351	0.0496011	yellow	LI_10
GSS	419.429	0.000427905	0.000134416	3.18344	0.00145535	0.0161922	tan	LI_7
MLF2	1965.06	0.000429505	0.00013869	3.09688	0.00195572	0.0195882	turquoise	LI_8
TNFRSF14	506.234	0.000429567	0.000152904	2.80939	0.00496353	0.0376123	turquoise	LI_8
MRPL58	226.457	0.000429617	0.000113809	3.77488	0.000160087	0.0034158	turquoise	LI_8
DHRS3	2057.37	0.00042973	0.000141448	3.03808	0.00238091	0.0224197
LYPLA2	637.965	0.000430384	0.000124275	3.46315	0.000533885	0.00800941	turquoise	LI_8
EXOSC4	115.98	0.000430683	0.000155974	2.76125	0.00575803	0.0417464	yellow	LI_10
PPP2R5A	1282.9	0.000430833	0.000150731	2.85829	0.00425932	0.0338989	yellow	LI_10
COPRS	216.729	0.000431426	0.00015148	2.84807	0.00439849	0.0346735	turquoise	LI_8
CMPK1	2371.16	0.000434239	0.000142166	3.05444	0.00225481	0.0215492	yellow	LI_10
MRPS18B	850.159	0.00043556	0.000154592	2.81748	0.00484023	0.0369076	turquoise	LI_8
UTP15	226.752	0.000437879	0.00013627	3.21332	0.00131211	0.0150151	yellow	LI_10
IFNAR2	797.041	0.000439385	0.00014027	3.13242	0.00173374	0.018145	turquoise	LI_8
C18orf32	504.545	0.000440257	0.000161699	2.7227	0.00647518	0.0451117	yellow	LI_10
CASP8	303.705	0.000442531	0.000135729	3.2604	0.00111256	0.0133271	lightcyan	LI_5
EBNA1BP2	415.457	0.000442685	0.000157127	2.81738	0.00484171	0.0369076	purple	LI_6
SIMC1	121.159	0.000442751	0.000159427	2.77714	0.005484	0.0404112	brown	LI_3
RABL3	324.114	0.000443453	0.000124832	3.55239	0.000381742	0.00634899	yellow	LI_10
CNP	907.421	0.000444337	0.000165651	2.68237	0.00731017	0.0489632	lightcyan	LI_5
TMEM160	61.6087	0.000445527	0.000166072	2.68273	0.00730238	0.0489632	yellow	LI_10
EMC10	1217.18	0.00044584	0.000163696	2.72358	0.00645781	0.0450129	purple	LI_6
MRPL55	173.971	0.00044598	0.000137479	3.24399	0.00117869	0.0138369	yellow	LI_10
GORASP1	354.777	0.000447062	0.000128142	3.48879	0.000485206	0.0075526	purple	LI_6
AHCYL1	1514.74	0.000447537	0.000123304	3.62955	0.000283913	0.00519116	turquoise	LI_8
THUMPD3	411.909	0.000447929	0.000156477	2.86258	0.00420209	0.0335762	turquoise	LI_8
PRKACA	1533.79	0.000448175	0.000132383	3.38545	0.000710611	0.00979489	purple	LI_6
MRPS25	717.227	0.000449228	0.000150877	2.97744	0.00290664	0.0258008	turquoise	LI_8
SH3RF1	159.598	0.000449472	0.0001682	2.67225	0.00753455	0.049907	tan	LI_7
GIPC1	436.325	0.000449594	0.000141409	3.17939	0.00147586	0.0163447	purple	LI_6
BNIP1	65.2123	0.000450208	0.000148526	3.03117	0.00243611	0.0227268	yellow	LI_10
SSH1	830.995	0.000450837	0.000142503	3.1637	0.00155777	0.0169223	tan	LI_7
DNAJA3	1231.48	0.000451132	0.000151388	2.97997	0.00288273	0.0256694	turquoise	LI_8
LAMTOR2	282.15	0.000452026	0.000119824	3.77241	0.000161681	0.00342496	yellow	LI_10
NFKB1	769.865	0.000452673	0.000148062	3.05732	0.00223322	0.0214447	tan	LI_7
MALSU1	286.77	0.000452769	0.000145727	3.10696	0.00189024	0.0191292	turquoise	LI_8
TOM1	871.327	0.000452826	0.000111008	4.07923	4.51859e-05	0.0013017	purple	LI_6
AK2	1322.8	0.000454747	9.92884e-05	4.58006	4.64844e-06	0.00024804	yellow	LI_10
OXNAD1	190.246	0.00045514	0.000151687	3.00052	0.00269518	0.0244318	yellow	LI_10
TMEM33	1620.9	0.000455637	0.000156959	2.90291	0.00369714	0.0305285	yellow	LI_10
PDLIM5	1570.29	0.00045587	0.000143798	3.17022	0.00152324	0.0166728	turquoise	LI_8
EIF6	878.452	0.000456989	0.000117654	3.88417	0.00010268	0.00244747	yellow	LI_10
ARRDC1	190.583	0.000459935	0.000169261	2.71731	0.00658159	0.0455618	turquoise	LI_8
BPNT1	210.358	0.000460516	0.000166555	2.76495	0.00569314	0.041511	turquoise	LI_8
ITGA6	830.566	0.000462455	0.000154632	2.99068	0.0027836	0.0250559	turquoise	LI_8
AOPEP	423.839	0.00046369	0.000171809	2.69887	0.00695749	0.0473191	tan	LI_7
FAM8A1	1259.68	0.000463841	0.000173625	2.67151	0.00755106	0.049907	turquoise	LI_8
MRPL14	394.92	0.000466671	0.000160372	2.90994	0.00361499	0.0300616	turquoise	LI_8
MRPL54	312.488	0.000467196	0.000142681	3.27441	0.00105883	0.0129141	yellow	LI_10
ALKBH2	104.301	0.000468341	0.000171089	2.73741	0.0061926	0.0436831	turquoise	LI_8
TJP1	1441.07	0.000468384	0.000115701	4.04823	5.16072e-05	0.00143391	tan	LI_7
PDCD5	307.266	0.000469852	0.000172649	2.72143	0.00649996	0.0452172
RAB11FIP1	399.868	0.000469882	0.000153825	3.05465	0.0022532	0.0215492
FAM114A1	989.18	0.000470389	0.000152266	3.08927	0.00200651	0.0199194	purple	LI_6
GUSB	1249.64	0.000470414	0.000135794	3.46418	0.000531842	0.00798728	turquoise	LI_8
PITPNB	1286.27	0.000470568	0.000131422	3.5806	0.000342808	0.00591081	tan	LI_7
MECR	161.007	0.000470698	0.000162618	2.8945	0.00379764	0.0311756	lightcyan	LI_5
SOCS6	552.243	0.000470805	0.000159332	2.95487	0.00312802	0.0272183	yellow	LI_10
MRPL36	179.702	0.00047217	0.000136893	3.44919	0.000562269	0.00825931	yellow	LI_10
MRPL2	434.949	0.000473075	0.000131917	3.58615	0.000335598	0.00583651	yellow	LI_10
OSGIN2	215.634	0.000473906	0.000160248	2.95733	0.00310314	0.0271179
TPST2	1335.65	0.000474111	0.000167691	2.82729	0.00469431	0.0360965	tan	LI_7
CLTB	268.465	0.000474599	0.000117018	4.05578	4.99675e-05	0.00139939
EML4	2015.2	0.000476412	0.000177601	2.68249	0.00730763	0.0489632	turquoise	LI_8
RASSF3	496.696	0.00047697	0.000132836	3.59067	0.000329824	0.0057789	turquoise	LI_8
GRPEL1	646.831	0.000479517	0.00016426	2.91926	0.00350868	0.0294558	yellow	LI_10
HMCES	500.286	0.000480468	0.000156021	3.07952	0.00207335	0.0203677	turquoise	LI_8
EDF1	1333.28	0.000482712	9.85597e-05	4.89767	9.6982e-07	7.85164e-05	yellow	LI_10
MRPL19	756.3	0.000484138	0.000152651	3.17153	0.00151638	0.0166235	turquoise	LI_8
MPV17	270.098	0.000485241	0.000169601	2.86107	0.00422215	0.0336983
BID	423.643	0.000485496	0.000154075	3.15104	0.0016269	0.0173754	turquoise	LI_8
FAM98A	408.605	0.000485633	0.00015714	3.09045	0.00199852	0.019858	purple	LI_6
HSCB	152.401	0.000486039	0.000177869	2.73257	0.00628425	0.0440648	turquoise	LI_8
SEC24A	1716.76	0.00048727	0.000143919	3.38573	0.000709896	0.00979461	yellow	LI_10
GORAB	144.918	0.000489826	0.000181735	2.69528	0.00703303	0.0477007	tan	LI_7
OSBPL11	468.15	0.000490112	0.000138991	3.52621	0.000421548	0.00682569	yellow	LI_10
GALE	435.355	0.000491124	0.000170056	2.88802	0.0038768	0.0316411	turquoise	LI_8
ASPSCR1	264.074	0.000491719	0.000133137	3.69334	0.000221325	0.00432427	turquoise	LI_8
IRF8	329.641	0.000491997	0.000182377	2.6977	0.00698213	0.0473783
TBC1D8	491.258	0.000492103	0.000142027	3.46487	0.000530494	0.00798046	yellow	LI_10
LYSMD2	135.809	0.00049215	0.000172696	2.84981	0.00437458	0.034543	tan	LI_7
ECHDC1	688.73	0.000493275	0.000146385	3.3697	0.000752495	0.0101591	turquoise	LI_8
SLC38A10	1535.81	0.000493373	0.000177923	2.77296	0.00555495	0.0407991	purple	LI_6
DLAT	563.375	0.000493523	0.000146658	3.36513	0.000765083	0.0102628	purple	LI_6
MAP3K13	461.565	0.000493602	0.000127798	3.86235	0.0001123	0.00262351	yellow	LI_10
IMP4	546.069	0.000493844	0.00012684	3.89345	9.88284e-05	0.00237982	yellow	LI_10
MMAA	499.792	0.000494084	0.00016334	3.02489	0.00248724	0.0230512	yellow	LI_10
IL13RA1	1958.16	0.000495085	0.000185033	2.67565	0.00745843	0.0496536
RAB8A	939.252	0.00049743	8.98296e-05	5.53749	3.06841e-08	6.54919e-06	purple	LI_6
CCDC50	1511.81	0.000498143	0.000152179	3.2734	0.00106264	0.0129381	yellow	LI_10
HEXA	1053.57	0.000498339	0.000164428	3.03074	0.00243959	0.0227442	turquoise	LI_8
TAX1BP3	384.896	0.000499263	0.000173138	2.88362	0.00393134	0.0319381	purple	LI_6
ISOC1	978.46	0.000501675	0.000171572	2.924	0.00345566	0.0291671	turquoise	LI_8
TNFRSF1A	1625.24	0.000502013	0.000183489	2.73593	0.00622035	0.0437693
PPP2CB	1415.27	0.000502188	0.00016582	3.02851	0.00245762	0.0228669	yellow	LI_10
BCAR1	707.708	0.000503153	0.000176951	2.84346	0.00446269	0.0349061	yellow	LI_10
ITPK1	521.969	0.000503223	0.000164829	3.053	0.00226565	0.0216235	purple	LI_6
ABLIM1	1369.85	0.000503437	0.00014512	3.4691	0.000522196	0.00792336	purple	LI_6
SHC2	932.982	0.000503564	0.000177345	2.83946	0.00451898	0.0351319	purple	LI_6
RBM47	1046.98	0.000506448	0.000178649	2.83487	0.00458436	0.035503	turquoise	LI_8
LONP2	3261.51	0.000506907	0.000131099	3.86659	0.000110366	0.00260424	purple	LI_6
DNAJC30	218.249	0.000508262	0.000169149	3.00482	0.00265737	0.0241668	lightcyan	LI_5
FBXL6	142.116	0.000513007	0.000138251	3.71069	0.000206692	0.00410673	purple	LI_6
B3GAT3	230.212	0.000513516	0.00014326	3.58451	0.000337708	0.00585873	purple	LI_6
TMEM205	942.565	0.000513886	0.00015392	3.33866	0.000841837	0.0109475	turquoise	LI_8
PNPO	1897.22	0.00051485	0.000192717	2.67154	0.0075505	0.049907	turquoise	LI_8
TMEM53	311.251	0.000515002	0.000188671	2.72963	0.00634054	0.0443271	turquoise	LI_8
MRPL34	362.333	0.000518497	0.000174706	2.96783	0.00299911	0.0264384	yellow	LI_10
CRAT	1394.86	0.000518547	0.000180866	2.86702	0.00414357	0.0331839	turquoise	LI_8
MYO6	943.307	0.000518621	0.000193924	2.67435	0.0074875	0.0497978	purple	LI_6
SPRYD4	754.168	0.000518934	0.000193394	2.6833	0.00729006	0.0489491	turquoise	LI_8
VAV2	1164.16	0.00051907	0.000136928	3.79081	0.000150156	0.00325385	turquoise	LI_8
AGAP3	257.455	0.00052338	0.00018588	2.81569	0.00486731	0.0369826	purple	LI_6
FHIP2B	361.09	0.000527506	0.00017372	3.03653	0.00239315	0.0225072	tan	LI_7
EARS2	423.795	0.000528518	0.000157864	3.34794	0.000814161	0.0107489	purple	LI_6
MYL12A	1970.28	0.00052957	0.000164342	3.22237	0.00127136	0.0147041	yellow	LI_10
STAT2	2416.99	0.00053115	0.000195893	2.71143	0.00669934	0.04605	lightcyan	LI_5
SMAGP	83.9322	0.000531353	0.000187055	2.84063	0.0045025	0.0350593	turquoise	LI_8
PTPA	722.758	0.000531659	0.000164469	3.23259	0.00122673	0.0142465	tan	LI_7
PON2	2404.11	0.000533539	0.000196567	2.71429	0.00664189	0.0458346	tan	LI_7
NDUFS7	578.934	0.000534593	0.0001351	3.95702	7.58891e-05	0.00195439	turquoise	LI_8
GLRX2	233.539	0.000535911	0.000200678	2.67051	0.00757365	0.0499252	yellow	LI_10
SMAD5	1258.99	0.000536398	0.000154629	3.46894	0.000522524	0.00792336	tan	LI_7
SHLD2	746.291	0.000536808	0.000189285	2.83597	0.00456866	0.0354593	turquoise	LI_8
S100A16	637.425	0.000537003	0.000193312	2.77791	0.00547093	0.0403925	yellow	LI_10
TXNDC11	914.985	0.000538059	0.000131472	4.09257	4.2662e-05	0.00125728	yellow	LI_10
NBPF9	1470.85	0.000538836	0.000195998	2.74919	0.00597436	0.0427629	tan	LI_7
TACO1	459.276	0.000540495	0.000199291	2.71209	0.00668612	0.0460349	turquoise	LI_8
RASSF7	228.61	0.000541926	0.000157058	3.45048	0.000559597	0.00823725	purple	LI_6
RGL3	147.647	0.000542094	0.00019077	2.84162	0.00448855	0.0350112	tan	LI_7
MFSD12	427.88	0.000542144	0.000181309	2.99017	0.00278821	0.0250654	purple	LI_6
SEPTIN9	2742.57	0.000543785	0.000139508	3.89787	9.70406e-05	0.00234479	purple	LI_6
MOCS1	476.808	0.00054415	0.000193386	2.8138	0.00489596	0.0371602	purple	LI_6
ASGR1	3581.79	0.000545067	0.000180392	3.02157	0.00251468	0.0232138	turquoise	LI_8
SCP2	2788.09	0.000547955	0.000174793	3.13488	0.00171925	0.0180068	turquoise	LI_8
POMGNT1	520.542	0.00055191	0.000125921	4.38299	1.17063e-05	0.000489339	purple	LI_6
PWWP2B	87.9937	0.000554642	0.000207649	2.67106	0.00756117	0.049907	purple	LI_6
NHERF1	2105.63	0.000555703	0.000182663	3.04223	0.00234833	0.0221871	turquoise	LI_8
MRPS26	337.989	0.00055587	0.000173449	3.2048	0.00135156	0.0153296	turquoise	LI_8
SMCO4	326.219	0.000558836	0.00020601	2.71266	0.00667458	0.0460004	yellow	LI_10
HYAL2	459.685	0.000562963	0.000172998	3.25416	0.00113727	0.0135015	yellow	LI_10
SQOR	687.799	0.000564354	0.000204821	2.75536	0.00586284	0.0422671
SDHB	1069.76	0.000565352	0.000181439	3.11593	0.00183365	0.0187697	turquoise	LI_8
TMEM177	212.36	0.00056607	0.000209393	2.70338	0.0068638	0.0468688	turquoise	LI_8
SOD1	2427.02	0.000566772	0.000189061	2.99783	0.00271908	0.0245694	turquoise	LI_8
AKNA	651.769	0.000567085	0.000187664	3.02181	0.00251265	0.0232103
HEBP2	631.129	0.000567313	0.000192632	2.94505	0.00322899	0.0279058	turquoise	LI_8
DEXI	352.013	0.000567577	0.000158564	3.57949	0.000344262	0.00592263	purple	LI_6
TANGO6	307.68	0.000568626	0.000165491	3.436	0.000590369	0.00856491	lightcyan	LI_5
PLD2	170.852	0.000569373	0.000183617	3.10088	0.00192949	0.0194009	tan	LI_7
PCCB	1334.05	0.000572971	0.000195679	2.92812	0.00341022	0.0289222	turquoise	LI_8
OGFR	715.369	0.000575073	0.000147988	3.88594	0.000101936	0.00243733	turquoise	LI_8
RRAS2	324.264	0.000575298	0.000161072	3.57169	0.00035469	0.00604174	turquoise	LI_8
SEPHS2	4785.51	0.000577283	0.000215049	2.68443	0.00726532	0.0488977	turquoise	LI_8
ACTG1	15629.5	0.000577424	0.000197455	2.92433	0.00345201	0.029163	purple	LI_6
PICK1	199.66	0.000577974	0.000150097	3.85067	0.000117796	0.00270701	purple	LI_6
RRAS	129.527	0.00057802	0.000192217	3.00712	0.00263733	0.0240311
TXN	1495.12	0.000578972	0.000197322	2.93414	0.0033447	0.0285269	turquoise	LI_8
CHKA	407.696	0.000579066	0.000177824	3.2564	0.00112834	0.0134367	yellow	LI_10
GGCX	3300.43	0.000579406	0.000142608	4.06293	4.84605e-05	0.00137081	turquoise	LI_8
DAG1	2112.42	0.000580262	0.000195734	2.96455	0.00303126	0.0266883	purple	LI_6
PARP8	333.045	0.000581071	0.00015769	3.68489	0.000228804	0.00442742	tan	LI_7
IVD	1348.25	0.000581526	0.000210116	2.76765	0.00564629	0.0413191	turquoise	LI_8
CTSD	14689.3	0.000581821	0.000213818	2.7211	0.0065065	0.0452404
PHYKPL	607.796	0.000582671	0.000152279	3.82635	0.000130058	0.00291866	tan	LI_7
DECR2	705.947	0.000583137	0.000187871	3.10392	0.00190973	0.019216	purple	LI_6
ANXA4	1033.79	0.000585202	0.000213564	2.74018	0.00614058	0.0434525	turquoise	LI_8
PSEN2	135.503	0.000585733	0.000181852	3.22093	0.00127774	0.0147055	purple	LI_6
TRIM35	281.554	0.000586427	0.000179957	3.2587	0.00111925	0.0133731	purple	LI_6
HEXB	1374.2	0.000588175	0.000166176	3.53946	0.00040095	0.0066138	yellow	LI_10
PINX1	93.2001	0.000588608	0.000167223	3.5199	0.000431706	0.00695687	yellow	LI_10
EEF2KMT	115.645	0.000589676	0.000215948	2.73064	0.00632123	0.0442784	purple	LI_6
RHOC	1169.45	0.000590139	0.000179046	3.29602	0.000980637	0.0122556	turquoise	LI_8
ARHGAP32	366.678	0.000590319	0.000153818	3.83777	0.000124155	0.00282092	turquoise	LI_8
DYNLT3	288.906	0.000591608	0.000217698	2.71756	0.00657656	0.0455618	yellow	LI_10
MYL12B	2157.68	0.000592522	0.000121979	4.85758	1.18828e-06	9.24819e-05	yellow	LI_10
CDC42SE1	1068.95	0.000592599	0.00017961	3.29936	0.000969064	0.0121452
PLEC	2987.8	0.000593026	0.00019264	3.07842	0.00208105	0.0204148	brown	LI_3
PRKAG2	230.047	0.00059472	0.000214167	2.7769	0.00548795	0.0404123	yellow	LI_10
MLH3	350.732	0.000595695	0.000168597	3.53325	0.000410489	0.00670053	tan	LI_7
ADIPOR2	1950.86	0.000596534	0.000163052	3.65856	0.00025364	0.00474505	tan	LI_7
TRMT11	287.789	0.000596864	0.000188577	3.1651	0.00155028	0.01689	tan	LI_7
KIF21A	912.662	0.000597118	0.000199721	2.98977	0.00279192	0.0250667	purple	LI_6
AP1S1	187.741	0.000598268	0.000157565	3.79696	0.000146481	0.00320092	turquoise	LI_8
CPTP	375.582	0.000600683	0.000214306	2.80292	0.00506422	0.038184	turquoise	LI_8
MBD4	585.291	0.000603215	0.000219663	2.74609	0.00603098	0.0429734	yellow	LI_10
ANXA11	1096.88	0.000603633	0.000142413	4.23859	2.24924e-05	0.000788185	purple	LI_6
CARD10	564.278	0.000603641	0.000202292	2.984	0.00284504	0.0254428	purple	LI_6
TDRD7	241.673	0.00060675	0.000210872	2.87735	0.00401036	0.0323748	lightcyan	LI_5
FUCA1	827.881	0.000608058	0.000218211	2.78656	0.00532716	0.0395744	turquoise	LI_8
SRA1	282.543	0.0006101	0.000192711	3.16587	0.00154618	0.0168715
TMEM263	835.26	0.000611006	0.00016231	3.76443	0.000166928	0.0035045	yellow	LI_10
STBD1	1387.14	0.000616596	0.000208079	2.96328	0.00304375	0.0267746	yellow	LI_10
IFT43	182.107	0.000619561	0.000223746	2.76904	0.00562216	0.0412067
LIMD1	1009.02	0.000620504	0.000170673	3.63563	0.000277305	0.00510641	turquoise	LI_8
NDUFV2	1652.18	0.00062065	0.000131171	4.73161	2.22741e-06	0.00014403	yellow	LI_10
GPR180	249.062	0.000623497	0.000210818	2.95752	0.00310129	0.0271179	purple	LI_6
BIN1	403.11	0.00062399	0.000196806	3.17058	0.00152134	0.0166649	turquoise	LI_8
ETHE1	234.644	0.000624517	0.000202293	3.08719	0.00202057	0.0200109	yellow	LI_10
ABCA5	1148.35	0.000625573	0.000225309	2.77652	0.00549447	0.0404392	purple	LI_6
CPB2	5884.72	0.000625868	0.000227534	2.75066	0.00594751	0.0426558	turquoise	LI_8
AKR1A1	1278.64	0.000626785	0.000206684	3.03258	0.00242472	0.0226979	turquoise	LI_8
ITGB5	1609.58	0.000627142	0.000215021	2.91665	0.00353809	0.029632	purple	LI_6
ARVCF	331.005	0.000628014	0.000215205	2.91822	0.00352037	0.0295011
NAGLU	603	0.000630602	0.000168777	3.73629	0.000186752	0.00382937	turquoise	LI_8
DLGAP4	646.429	0.000630602	0.000143508	4.39419	1.11186e-05	0.000470353	tan	LI_7
SHISA5	1763.03	0.000631915	0.000185183	3.41238	0.000643981	0.00909905	turquoise	LI_8
NUDT14	55.0069	0.000632848	0.00021871	2.89355	0.00380916	0.0312412	tan	LI_7
PSME1	882.419	0.000632991	0.000126671	4.99712	5.81932e-07	5.32317e-05	tan	LI_7
GMDS	198.989	0.000633033	0.000227945	2.77713	0.00548417	0.0404112	tan	LI_7
ADAM19	297.229	0.000633388	0.000225934	2.80342	0.00505637	0.0381516	yellow	LI_10
NIPSNAP3A	320.908	0.000634002	0.000159357	3.9785	6.93504e-05	0.00182605	turquoise	LI_8
NECTIN2	2203.01	0.00063586	0.000175459	3.62398	0.000290104	0.00523936	tan	LI_7
SELENOO	712.375	0.000636316	0.000191423	3.32414	0.000886916	0.0113615	turquoise	LI_8
FRK	1203.87	0.00063735	0.000232714	2.73877	0.00616702	0.0435244	brown	LI_3
LRRC8B	220.975	0.000637362	0.000228602	2.78809	0.00530197	0.0394344
SCCPDH	1755.57	0.000639277	0.000223805	2.8564	0.00428481	0.0340115	turquoise	LI_8
SMIM19	236.065	0.000639544	0.000212806	3.00528	0.00265332	0.0241456	turquoise	LI_8
SERPINF1	4877.3	0.00063984	0.000228705	2.79766	0.00514742	0.0386729	yellow	LI_10
ZBTB7B	636.483	0.000640684	0.000177963	3.6001	0.000318098	0.00560833	purple	LI_6
HIP1R	482.826	0.000641124	0.000192827	3.32487	0.000884611	0.0113493	purple	LI_6
PMM2	459.212	0.000641694	0.00017522	3.66223	0.000250032	0.00468378
IRF9	510.969	0.000642663	0.000230756	2.78504	0.00535217	0.039703	lightcyan	LI_5
FBXW5	1245.08	0.000645534	0.000146415	4.40893	1.03884e-05	0.0004476	purple	LI_6
CGNL1	2495.98	0.000645539	0.000239134	2.69949	0.00694466	0.0473	turquoise	LI_8
CDC42EP1	1465.97	0.000645583	0.000226859	2.84575	0.00443072	0.0347912
INF2	901.968	0.000646314	0.000174455	3.70476	0.000211588	0.00417456	purple	LI_6
COMT	1256.77	0.000647865	0.000226267	2.86328	0.0041928	0.033521	turquoise	LI_8
DNPH1	238.026	0.000648409	0.000184994	3.50503	0.000456552	0.00722635	turquoise	LI_8
APOE	44524.4	0.000648632	0.000211785	3.0627	0.00219353	0.021179	turquoise	LI_8
MAIP1	261.01	0.00064873	0.000197713	3.28117	0.00103378	0.0126414	yellow	LI_10
SIPA1L3	579.292	0.00064967	0.000210717	3.08314	0.00204826	0.0201916	brown	LI_3
EPS8L2	1097.31	0.000650945	0.000240078	2.71138	0.00670028	0.04605	turquoise	LI_8
LAMP2	3220.64	0.00065104	0.000184206	3.5343	0.00040886	0.00668169	turquoise	LI_8
ADAR	3900.24	0.00065133	0.000167509	3.88833	0.000100937	0.0024182	lightcyan	LI_5
CNDP2	2112.95	0.000651707	0.000153454	4.24691	2.16743e-05	0.000769081	purple	LI_6
LRRC61	293.845	0.000654072	0.000222767	2.93612	0.00332347	0.0284433	turquoise	LI_8
RBMXL1	369.988	0.000655532	0.000153573	4.26853	1.96769e-05	0.000719854	yellow	LI_10
SETD7	1447.13	0.000658565	0.000157786	4.17379	2.99579e-05	0.000979159	purple	LI_6
CSRP1	937.305	0.00066065	0.000174772	3.78007	0.000156786	0.00335661	turquoise	LI_8
RRBP1	8015.79	0.000662248	0.000182429	3.63016	0.000283244	0.00518863	tan	LI_7
MYO1C	1830.97	0.000662309	0.00016555	4.00066	6.31654e-05	0.00168845	purple	LI_6
SLC23A2	794.494	0.000663555	0.000212816	3.11798	0.00182097	0.0187104	tan	LI_7
ECHDC2	1567.7	0.000665664	0.000230932	2.88251	0.00394524	0.0319773	tan	LI_7
ADK	535.899	0.000666277	0.000184252	3.61612	0.000299053	0.00536657	yellow	LI_10
URGCP	436.079	0.000666909	0.000155745	4.28205	1.8518e-05	0.000690113	purple	LI_6
LRFN3	65.6353	0.000668932	0.000245367	2.72625	0.00640593	0.0446956	lightcyan	LI_5
PLXNB2	2732.31	0.000669004	0.000211477	3.16348	0.00155893	0.0169223	turquoise	LI_8
MYO5B	803.082	0.000669658	0.000206052	3.24994	0.00115428	0.0136102	turquoise	LI_8
APOC1	18229.7	0.000671464	0.000242225	2.77207	0.00557008	0.0408676	turquoise	LI_8
PROX1	3801.97	0.00067376	0.000201663	3.34101	0.000834731	0.010911	turquoise	LI_8
ST3GAL5	174.957	0.000673917	0.000207326	3.25051	0.00115197	0.0136025	turquoise	LI_8
COA7	363.984	0.000676429	0.000178701	3.78526	0.000153548	0.00330738	purple	LI_6
CLMN	2187.25	0.000676614	0.000230754	2.93219	0.0033658	0.0286574	turquoise	LI_8
BTN3A1	224.908	0.000677832	0.000253919	2.66948	0.00759683	0.0499891	lightcyan	LI_5
DDR1	200.332	0.000678164	0.000250952	2.70237	0.00688476	0.0469892	purple	LI_6
CXorf38	285.897	0.000678491	0.000125184	5.41995	5.96152e-08	1.06304e-05	tan	LI_7
VASN	755.83	0.000678998	0.000192339	3.53022	0.00041522	0.00676128	tan	LI_7
CCDC120	245.423	0.000682967	0.000239991	2.8458	0.00443001	0.0347912	purple	LI_6
ZNF485	28.8682	0.000682974	0.000222296	3.07236	0.0021237	0.0207322
FAAH	132.509	0.000685328	0.000253121	2.70751	0.00677897	0.0464472	turquoise	LI_8
MYD88	642.459	0.000686977	0.000187425	3.66535	0.000247003	0.00466611	purple	LI_6
MTHFD1	1454.67	0.000688304	0.000185456	3.71141	0.000206107	0.00410088	turquoise	LI_8
TRIM8	1077.31	0.000689139	0.000218542	3.15335	0.00161406	0.017282	tan	LI_7
COMTD1	74.1616	0.00069039	0.000226337	3.05028	0.00228628	0.0217467	yellow	LI_10
MMACHC	308.389	0.000692627	0.000230942	2.99914	0.00270746	0.0244907	lightcyan	LI_5
MORC4	1007.22	0.000692685	0.000144391	4.79729	1.6083e-06	0.000116185	tan	LI_7
FAHD2A	627.365	0.000693304	0.000223297	3.10485	0.00190375	0.0192107	turquoise	LI_8
PARP9	1462.66	0.000693608	0.000240605	2.88276	0.00394204	0.0319698	lightcyan	LI_5
COPZ2	79.4063	0.00069432	0.000237282	2.92613	0.00343203	0.0290547	turquoise	LI_8
RIPK4	342.592	0.000694462	0.000224674	3.09098	0.00199495	0.019858	yellow	LI_10
SPTBN1	10185.3	0.000696321	0.000145858	4.77397	1.80628e-06	0.000123471	tan	LI_7
DIAPH2	602.137	0.000696787	0.000141724	4.91651	8.80998e-07	7.2734e-05	tan	LI_7
SEM1	497.476	0.000697251	0.000165425	4.21491	2.49878e-05	0.000853109	tan	LI_7
ARHGEF35	134.747	0.000698365	0.0002406	2.9026	0.0037008	0.0305408	yellow	LI_10
RIOX2	315.119	0.000699007	0.000245799	2.84382	0.00445766	0.0348861	tan	LI_7
FAM177A1	836.205	0.000701024	0.000212119	3.30486	0.000950227	0.011941	yellow	LI_10
NBPF11	290.641	0.000701805	0.000233048	3.01142	0.00260028	0.0237396	turquoise	LI_8
LRMDA	162.839	0.000702878	0.000245811	2.85943	0.00424407	0.0338157	turquoise	LI_8
CPN2	2402.3	0.000704021	0.000259638	2.71155	0.00669689	0.04605	turquoise	LI_8
MAD2L2	220.144	0.000704905	0.000133548	5.27828	1.30406e-07	1.75388e-05	yellow	LI_10
MBNL2	1911.89	0.000705534	0.000257403	2.74097	0.00612576	0.0433854	tan	LI_7
ATG101	253.719	0.00070679	0.000160072	4.41545	1.00798e-05	0.000438254	yellow	LI_10
GRINA	1917.45	0.000708087	0.000197821	3.57944	0.000344334	0.00592263
GOLT1A	619.202	0.000709649	0.000210126	3.37726	0.000732117	0.00998545	turquoise	LI_8
CA5A	1550.46	0.000712451	0.000264862	2.6899	0.0071474	0.0482441	turquoise	LI_8
MAP3K14	132.323	0.000714078	0.000200195	3.56691	0.000361213	0.0061306	tan	LI_7
KYAT1	143.826	0.000714776	0.000197153	3.62549	0.000288411	0.00522216	turquoise	LI_8
TPMT	479.224	0.000715332	0.000149994	4.76907	1.85078e-06	0.000124746	turquoise	LI_8
SLC12A7	1613.49	0.000716598	0.000142533	5.02759	4.96681e-07	4.73072e-05	purple	LI_6
SLC2A8	160.173	0.000718189	0.000173527	4.13878	3.49159e-05	0.00110283	turquoise	LI_8
SCLY	431.849	0.000718278	0.000215887	3.32709	0.000877567	0.0112692	brown	LI_3
HADH	1318.41	0.000722869	0.000238857	3.02637	0.00247512	0.022969	turquoise	LI_8
SLC25A22	220.076	0.000728536	0.000206308	3.5313	0.000413525	0.00674228	purple	LI_6
FYCO1	953.012	0.000731657	0.000201773	3.62615	0.000287679	0.00521562	brown	LI_3
NDUFAF5	144.286	0.000732844	0.000234053	3.1311	0.00174154	0.0181931	turquoise	LI_8
UAP1	1038.02	0.000733905	0.00021912	3.34933	0.000810072	0.010715	yellow	LI_10
NNT	1819.65	0.000734161	0.000195107	3.76287	0.000167973	0.00351596	turquoise	LI_8
VAMP5	214.985	0.000734753	0.00014013	5.24338	1.57658e-07	2.03699e-05	purple	LI_6
TTC22	107.464	0.000734921	0.000261123	2.81447	0.00488582	0.0371032	turquoise	LI_8
EIF2AK2	1385.81	0.000736079	0.000239794	3.06963	0.00214324	0.020828	lightcyan	LI_5
RIPK3	78.2659	0.000740996	0.000210077	3.52725	0.000419895	0.00681458	purple	LI_6
ZNF684	102.47	0.000741874	0.000198057	3.74577	0.000179841	0.00372015	turquoise	LI_8
SALL1	569.27	0.000742087	0.000268943	2.75927	0.00579302	0.0419354	turquoise	LI_8
LACC1	167.236	0.000742864	0.000271685	2.73428	0.00625163	0.0439052	purple	LI_6
GHR	711.332	0.000743764	0.000224055	3.31956	0.000901599	0.0114628	tan	LI_7
IRAK2	469.445	0.000746271	0.000222853	3.34872	0.000811863	0.0107286	purple	LI_6
NINJ1	855.416	0.000746508	0.000185116	4.03265	5.51518e-05	0.00151153	yellow	LI_10
TRIM25	1105.15	0.000750081	0.000175094	4.28386	1.83676e-05	0.000687354	purple	LI_6
ZNF774	32.7245	0.000750108	0.000191734	3.91224	9.14453e-05	0.00226395
STARD10	1735.43	0.000751463	0.000260117	2.88894	0.00386538	0.0315688	turquoise	LI_8
LRRC8A	1196.91	0.000752077	0.000183252	4.10405	4.05978e-05	0.00121423	purple	LI_6
TRIP6	435.155	0.000753444	0.000217415	3.46547	0.000529309	0.00797601	turquoise	LI_8
NTN4	319.332	0.000754674	0.000265472	2.84276	0.00447245	0.0349243	turquoise	LI_8
CST3	2087.17	0.000756309	0.000205192	3.68586	0.00022793	0.00441657	tan	LI_7
BCAR3	191.859	0.000756685	0.000276209	2.73953	0.00615262	0.0434698	purple	LI_6
MVP	791.408	0.000758522	0.000266792	2.84312	0.00446744	0.0349239
PARP14	2311.88	0.000762198	0.000237729	3.20616	0.00134519	0.0152697	lightcyan	LI_5
LAMP1	3524.04	0.000762279	0.000171172	4.45329	8.45658e-06	0.000389307	turquoise	LI_8
TAPBP	3074.82	0.000762344	0.000177016	4.30663	1.6576e-05	0.000637996	tan	LI_7
MID2	139.244	0.000763975	0.000228058	3.34992	0.000808362	0.0107024	purple	LI_6
FDX1	626.454	0.000765345	0.000181181	4.22419	2.398e-05	0.000827958	turquoise	LI_8
ZNG1F	116.237	0.000768633	0.000280075	2.74438	0.00606252	0.0431327
ABCA10	45.9614	0.000769261	0.000280738	2.74013	0.00614141	0.0434525	lightcyan	LI_5
CYP4V2	2312.48	0.000769674	0.000271096	2.83912	0.00452381	0.03515	turquoise	LI_8
ACOT4	109.776	0.000769945	0.000247765	3.10757	0.00188633	0.0191034	turquoise	LI_8
SDC1	8417.62	0.000770606	0.0002444	3.15306	0.00161571	0.017282	turquoise	LI_8
TUBE1	236.552	0.000774653	0.000217639	3.55935	0.000371769	0.00623465
HMOX2	498.448	0.000775322	0.000219641	3.52994	0.00041565	0.00676128	yellow	LI_10
ATP8B1	595.129	0.000776365	0.000243821	3.18416	0.00145176	0.0161763	tan	LI_7
LSR	1953.57	0.000781878	0.000190511	4.10411	4.05882e-05	0.00121423	turquoise	LI_8
HMGCL	1634.96	0.000785701	0.000255884	3.07053	0.00213678	0.020828	turquoise	LI_8
IDUA	96.7439	0.000788808	0.0001944	4.05765	4.95694e-05	0.001391	turquoise	LI_8
ZNF593	131.076	0.000789066	0.000195967	4.02652	5.66083e-05	0.00154543	yellow	LI_10
FRAT1	147.992	0.000790624	0.000263629	2.999	0.00270863	0.0244907	turquoise	LI_8
LTBR	1143.26	0.000792483	0.000196083	4.04156	5.30958e-05	0.00146659	tan	LI_7
STS	210.665	0.000793494	0.000193914	4.09199	4.27693e-05	0.00125781	tan	LI_7
FAH	1585.39	0.000793701	0.000278781	2.84704	0.00441278	0.0347278	turquoise	LI_8
EEF1AKMT4	66.79	0.000798048	0.000177487	4.49638	6.91192e-06	0.000334599	yellow	LI_10
NAPRT	514.631	0.000798361	0.000199652	3.99877	6.36728e-05	0.00169652	turquoise	LI_8
RGN	1606.25	0.000802496	0.000298396	2.68937	0.00715867	0.048297	turquoise	LI_8
CADM1	581.276	0.000804015	0.000258818	3.10649	0.00189326	0.019146	turquoise	LI_8
SERPING1	18178.7	0.00080571	0.000229203	3.51527	0.000439307	0.0070404	tan	LI_7
PTK6	15.1916	0.000806544	0.000243936	3.30637	0.000945116	0.011898	turquoise	LI_8
UBA7	293.057	0.000806988	0.000298381	2.70455	0.00683964	0.0467655	lightcyan	LI_5
SLC27A4	308.26	0.000811967	0.000228564	3.55247	0.000381628	0.00634899	purple	LI_6
C19orf12	846.132	0.000812004	0.000275165	2.95098	0.0031677	0.0274268	turquoise	LI_8
TK2	619.56	0.000812556	0.000199887	4.06508	4.80167e-05	0.00136099	turquoise	LI_8
TST	2925.4	0.000812569	0.000270643	3.00237	0.00267887	0.0243309	turquoise	LI_8
TPD52L1	216.204	0.000813997	0.000235476	3.45682	0.000546598	0.00813086	turquoise	LI_8
TNFAIP1	846.059	0.000817302	0.00016986	4.81164	1.497e-06	0.000109835
SEC14L2	581.271	0.00081875	0.000248589	3.29358	0.000989194	0.0123099	turquoise	LI_8
PARP12	489.031	0.000822419	0.000258642	3.17975	0.00147401	0.0163447	lightcyan	LI_5
DAB2IP	322.473	0.000822687	0.000235411	3.49468	0.000474628	0.00744795	purple	LI_6
UQCRQ	1531.96	0.000822868	0.000235764	3.49022	0.000482625	0.00753614	yellow	LI_10
PPARGC1B	100.266	0.000825069	0.000298429	2.76471	0.0056973	0.0415198	brown	LI_3
RNF207	236.92	0.000825185	0.000306502	2.69227	0.00709681	0.0480159	lightcyan	LI_5
UBE2L6	1100.17	0.000826107	0.000289651	2.85207	0.00434351	0.0343362	yellow	LI_10
CAP2	142.11	0.000831286	0.000299583	2.77481	0.00552338	0.0406095	turquoise	LI_8
CHPF	844.416	0.000831712	0.000204494	4.06718	4.75861e-05	0.0013515
STX1B	49.4932	0.000831773	0.000306647	2.71248	0.0066782	0.0460029	turquoise	LI_8
ECHS1	2378.86	0.000831978	0.000270617	3.07437	0.00210946	0.0206218	turquoise	LI_8
MTSS2	2552.72	0.00083386	0.000217954	3.82585	0.000130321	0.00291866	purple	LI_6
TICAM1	192.646	0.000835923	0.000226182	3.69579	0.000219202	0.00428876	tan	LI_7
ACAT1	2864.95	0.000836081	0.000242606	3.44625	0.000568421	0.00832365	yellow	LI_10
CD151	630.275	0.000836446	0.00024996	3.34632	0.000818905	0.0107807	tan	LI_7
SLC25A45	147.752	0.000837439	0.000251093	3.33517	0.000852459	0.0110373	lightcyan	LI_5
TJP3	172.438	0.000838689	0.000271141	3.09318	0.00198023	0.019784	turquoise	LI_8
MAGIX	76.3405	0.000839318	0.000277921	3.01999	0.00252785	0.0233186	purple	LI_6
APBB3	146.289	0.000842625	0.000249295	3.38003	0.000724767	0.0099317
KLHL5	1209.81	0.000846321	0.000245818	3.44287	0.000575568	0.00841955
SMIM6	18.8783	0.000847755	0.000267972	3.16359	0.00155836	0.0169223	turquoise	LI_8
ACACB	1724.44	0.000848917	0.000267391	3.17481	0.00149932	0.0165137	purple	LI_6
DDX60L	331.151	0.000849405	0.000307392	2.76326	0.00572265	0.0416011	lightcyan	LI_5
FITM1	19.4842	0.000854125	0.000244808	3.48896	0.00048491	0.0075526	yellow	LI_10
SLC35F6	986.421	0.000854541	0.000213152	4.00908	6.09565e-05	0.00164501	purple	LI_6
LAD1	320.068	0.000858096	0.000306156	2.8028	0.00506608	0.038184	turquoise	LI_8
TOR4A	347.432	0.000862324	0.00018335	4.70316	2.56168e-06	0.000159674	purple	LI_6
DTNA	164.265	0.000863263	0.00029841	2.89288	0.00381728	0.0312822
SHTN1	613.783	0.000863825	0.000185783	4.64964	3.32514e-06	0.000195172	tan	LI_7
SLC44A3	84.6424	0.000865107	0.000305516	2.83162	0.00463126	0.0357548	lightcyan	LI_5
PTPN3	1356.97	0.000866914	0.000274644	3.1565	0.00159676	0.0172364	purple	LI_6
MACROD1	94.7663	0.000867798	0.000312486	2.77708	0.00548493	0.0404112	turquoise	LI_8
A1BG	6848.59	0.000868702	0.000251245	3.45759	0.000545022	0.00811598	turquoise	LI_8
LONRF3	196.681	0.000873123	0.000240879	3.62474	0.000289252	0.00523067	yellow	LI_10
NBPF20	665.956	0.000875811	0.00029398	2.97915	0.00289048	0.0256897	purple	LI_6
IL4R	1535.34	0.000877904	0.000270835	3.24147	0.00118917	0.0139019
LIMS2	120.191	0.000880121	0.000248733	3.53842	0.000402535	0.00663218	lightcyan	LI_5
EHD4	614.424	0.000883594	0.000237291	3.72368	0.000196342	0.00396257
SPAG1	78.3328	0.000883802	0.000286934	3.08016	0.00206891	0.0203383	purple	LI_6
ALDH2	8312.16	0.000887417	0.000284813	3.11578	0.00183457	0.0187697	turquoise	LI_8
CYP27A1	3348.34	0.000887511	0.000322002	2.75623	0.00584725	0.0421979	turquoise	LI_8
KLHL25	171.676	0.000888784	0.000260877	3.40691	0.000657036	0.00921119	yellow	LI_10
F12	2787.48	0.000888966	0.000332236	2.67571	0.00745716	0.0496536	turquoise	LI_8
RAB17	420.467	0.000890996	0.000323568	2.75366	0.0058933	0.0423782	turquoise	LI_8
CHCHD10	892.565	0.000891317	0.000267	3.33827	0.000843029	0.0109475	yellow	LI_10
TMEM63A	647.985	0.000893393	0.000196771	4.54028	5.61795e-06	0.000286739	lightcyan	LI_5
FABP3	68.857	0.000894765	0.000313256	2.85634	0.00428554	0.0340115
DHRS1	278.967	0.000898671	0.000307564	2.9219	0.00347906	0.0293295	turquoise	LI_8
PXMP2	782.248	0.000902142	0.000315418	2.86014	0.0042345	0.0337777	turquoise	LI_8
ZXDB	377.257	0.000903745	0.00028051	3.22179	0.00127392	0.0147055
GAMT	1471.21	0.000903974	0.00031124	2.90442	0.0036793	0.0304386	turquoise	LI_8
TIGAR	81.4911	0.000904619	0.000337471	2.68059	0.00734935	0.0491597
ADGRV1	129.605	0.000911124	0.000258596	3.52335	0.000426134	0.00689203	turquoise	LI_8
SHROOM1	1048.39	0.000911701	0.000298151	3.05785	0.00222929	0.0214232	tan	LI_7
C11orf24	589.987	0.00091269	0.000199801	4.56799	4.92425e-06	0.000256918	purple	LI_6
FBXO6	121.898	0.000912692	0.000248508	3.67268	0.000240017	0.00460016	turquoise	LI_8
B2M	9805.72	0.000913357	0.000233778	3.90694	9.34728e-05	0.00228603	tan	LI_7
HS1BP3	393.387	0.000918926	0.000216085	4.25261	2.11289e-05	0.000753528	turquoise	LI_8
TRIM14	699.278	0.000919389	0.000266088	3.45521	0.000549869	0.00816229	lightcyan	LI_5
SPR	306.804	0.00092093	0.000262922	3.50267	0.000460614	0.00726615	turquoise	LI_8
PDGFA	99.1082	0.000922382	0.00032425	2.84467	0.00444578	0.0348512
METTL1	86.9574	0.000923545	0.000218191	4.23274	2.30858e-05	0.000804975	yellow	LI_10
MAP7	338.993	0.000924609	0.000187475	4.9319	8.14325e-07	6.91048e-05	turquoise	LI_8
LPGAT1	4106.13	0.000924927	0.000214239	4.31727	1.57973e-05	0.000614743	tan	LI_7
NUGGC	392.022	0.000927904	0.000322254	2.87942	0.00398406	0.0322363	turquoise	LI_8
PSME2	858.731	0.000929809	0.000199802	4.65364	3.26121e-06	0.00019222	tan	LI_7
PTPRU	245.166	0.000930738	0.000254032	3.66386	0.000248445	0.00467894	purple	LI_6
SLC15A3	169.1	0.0009346	0.000339911	2.74954	0.00596785	0.0427615	tan	LI_7
HKDC1	1136.1	0.000937532	0.000309642	3.02779	0.00246346	0.022891	turquoise	LI_8
TPM1	1166.25	0.000938849	0.000186615	5.03094	4.88088e-07	4.70938e-05	tan	LI_7
HLA-C	4397.73	0.000939949	0.000211424	4.4458	8.75641e-06	0.000396629	tan	LI_7
NSMF	240.634	0.000941476	0.000249426	3.77458	0.000160279	0.0034158	yellow	LI_10
C2orf16	35.6111	0.000942619	0.000342413	2.75287	0.00590746	0.0424367	turquoise	LI_8
IER2	805.847	0.000946946	0.000294719	3.21305	0.00131335	0.0150172
DNASE2	121.825	0.000948301	0.000348562	2.72061	0.00651618	0.045263	tan	LI_7
FGD5	372.435	0.00095003	0.000207935	4.56889	4.90319e-06	0.000256918	turquoise	LI_8
TRAF4	360.514	0.000957223	0.000225649	4.2421	2.21441e-05	0.000779861	tan	LI_7
HFE	287.719	0.000962892	0.000287982	3.34358	0.000827038	0.0108579	turquoise	LI_8
NFKB2	491.527	0.000966403	0.000314802	3.06987	0.0021415	0.020828	tan	LI_7
CEACAM1	1212.46	0.000967616	0.000189098	5.117	3.10438e-07	3.41652e-05	yellow	LI_10
RNF213	4398.58	0.000968703	0.000279347	3.46774	0.000524857	0.00794163	lightcyan	LI_5
DMRTA1	67.9832	0.000970929	0.000324864	2.98873	0.00280141	0.025136	turquoise	LI_8
RTN4R	30.5295	0.00097167	0.000352801	2.75416	0.00588434	0.0423354	turquoise	LI_8
ANO5	110.005	0.000971962	0.000341423	2.8468	0.00441615	0.034735	purple	LI_6
ABHD2	5569.76	0.000977424	0.000247769	3.94489	7.98353e-05	0.00203371	tan	LI_7
ALPK3	1357.84	0.000979166	0.0002977	3.2891	0.00100508	0.0124306	purple	LI_6
POLR1E	396.769	0.000979452	0.000213545	4.58664	4.50438e-06	0.000244051	yellow	LI_10
MYRF	855.368	0.000981344	0.000205669	4.77146	1.82894e-06	0.000123867	turquoise	LI_8
ARHGEF5	578.003	0.000986185	0.000226549	4.35307	1.34244e-05	0.000548142	purple	LI_6
RHOD	347.668	0.000986542	0.000333673	2.95661	0.00311038	0.0271582
MMP15	1153.7	0.000987043	0.000224471	4.3972	1.09657e-05	0.000465284	turquoise	LI_8
KCNJ11	50.9536	0.000987324	0.000310004	3.18488	0.00144814	0.0161607
PKIB	46.6633	0.000989993	0.000369007	2.68286	0.00729957	0.0489632	tan	LI_7
LAP3	1044.92	0.00099323	0.000247789	4.00836	6.11407e-05	0.00164682	tan	LI_7
TNFSF15	33.2117	0.000998188	0.000371975	2.68348	0.00728608	0.0489456	tan	LI_7
GCKR	664.041	0.000999994	0.000288991	3.4603	0.000539582	0.00806971	purple	LI_6
NKX3-1	51.7388	0.00100119	0.000353689	2.8307	0.00464457	0.0357921	tan	LI_7
SHB	511.271	0.00100293	0.000232673	4.31049	1.62893e-05	0.000630406	tan	LI_7
C1orf226	319.181	0.00100734	0.000376227	2.67749	0.00741767	0.0494992	purple	LI_6
EEPD1	263.408	0.0010079	0.000262729	3.83629	0.000124906	0.00282566	turquoise	LI_8
MPZ	43.5456	0.00101477	0.000340491	2.98031	0.00287954	0.0256573	purple	LI_6
PHETA1	169.993	0.00101889	0.000264444	3.85295	0.000116703	0.00268627	turquoise	LI_8
RBCK1	1056.18	0.00101999	0.000249545	4.08739	4.36256e-05	0.00126974	tan	LI_7
HMCN2	131.876	0.00102191	0.000234035	4.36648	1.26264e-05	0.00052314
ABAT	4422.45	0.00102252	0.000316893	3.2267	0.00125227	0.0144952	turquoise	LI_8
DBH	23.1544	0.00102367	0.000370713	2.76136	0.00575611	0.0417464	turquoise	LI_8
CPED1	724.784	0.00102375	0.00036959	2.76996	0.00560639	0.0411125	turquoise	LI_8
TPRN	260.305	0.00102647	0.000312287	3.28693	0.00101287	0.0124832	tan	LI_7
RARRES2	3428.53	0.00102819	0.000288806	3.56014	0.000370651	0.00622331	turquoise	LI_8
SOX9	118.616	0.00103699	0.000359985	2.88064	0.00396869	0.0321305	tan	LI_7
PPP1R3B	2507.67	0.00105056	0.000344533	3.04924	0.00229421	0.021778	turquoise	LI_8
NBPF15	628.071	0.00105713	0.000244068	4.33129	1.48236e-05	0.000586574	tan	LI_7
USP35	363.817	0.00105876	0.000392974	2.69422	0.00705542	0.0478295	tan	LI_7
HPD	7313.93	0.00106074	0.000351747	3.01563	0.00256445	0.0235242	turquoise	LI_8
SERINC2	1117.7	0.00106155	0.000314326	3.37722	0.000732233	0.00998545	tan	LI_7
ANG	3351	0.00106496	0.000307771	3.46022	0.000539736	0.00806971	tan	LI_7
RGS3	717.327	0.00106538	0.000302693	3.51967	0.000432077	0.00695687	turquoise	LI_8
SLC2A10	654.403	0.00106609	0.000293878	3.62766	0.000285998	0.00520524
APOL6	1946.92	0.00106736	0.000260985	4.08974	4.31857e-05	0.00126477	lightcyan	LI_5
RTN4RL1	20.5061	0.00106764	0.000347755	3.07008	0.00214002	0.020828	turquoise	LI_8
EPHA1	316.335	0.00106808	0.000359616	2.97007	0.00297735	0.026263	turquoise	LI_8
HSD3B7	637.102	0.00107393	0.000224998	4.77308	1.81433e-06	0.000123471	purple	LI_6
TM6SF2	46.7934	0.00107631	0.000343798	3.13064	0.00174428	0.0182012	turquoise	LI_8
SYNPO	445.023	0.00107751	0.000392695	2.74389	0.00607165	0.0431552	tan	LI_7
ABCB1	441.512	0.00107829	0.000367305	2.93568	0.00332815	0.0284488	purple	LI_6
OCIAD2	233.798	0.00107865	0.000365164	2.95389	0.00313801	0.0272535	turquoise	LI_8
AGRN	987.657	0.00107887	0.000309694	3.48369	0.00049456	0.00765591	lightcyan	LI_5
HLA-A	4954.4	0.00107948	0.000302369	3.57009	0.000356855	0.00607127	tan	LI_7
OAF	1847.12	0.00107981	0.000212363	5.08472	3.68165e-07	3.8704e-05	purple	LI_6
FAM83G	616.027	0.00108381	0.000314254	3.44883	0.000563014	0.00826111	purple	LI_6
GFRA1	688.203	0.00108636	0.000301714	3.60061	0.000317468	0.00560575	tan	LI_7
KRT8	4805.73	0.00109154	0.000190953	5.71626	1.08891e-08	3.13051e-06	purple	LI_6
MOCOS	425.82	0.00109288	0.000291576	3.74818	0.000178119	0.00368995	purple	LI_6
MYO7A	637.867	0.00109994	0.000305763	3.59734	0.000321484	0.00565387	turquoise	LI_8
PIK3AP1	2029.97	0.00110006	0.000331252	3.32091	0.000897244	0.0114384	tan	LI_7
HLA-B	4182.23	0.00110033	0.000354459	3.10426	0.00190755	0.019216	lightcyan	LI_5
CCND1	2500.88	0.00110125	0.000245319	4.48904	7.15447e-06	0.000343065	turquoise	LI_8
IFITM3	10276.4	0.00110166	0.000381949	2.88431	0.00392267	0.0318947
ABCC3	932.127	0.001102	0.000339427	3.24665	0.0011677	0.0137193	purple	LI_6
MLPH	294.022	0.00110518	0.0003468	3.1868	0.00143856	0.0161217	tan	LI_7
SQSTM1	7494.27	0.00110636	0.000345498	3.20221	0.00136377	0.0154432	purple	LI_6
NFKBIE	171.439	0.0011081	0.000298546	3.71164	0.00020592	0.00410088	tan	LI_7
ACBD4	187.788	0.00110846	0.000249855	4.43642	9.14675e-06	0.000411568	turquoise	LI_8
PLA2G4C	94.1938	0.00110901	0.000302438	3.6669	0.000245507	0.00466099
RAPGEF4	153.226	0.00111572	0.000368001	3.03184	0.00243065	0.022721	turquoise	LI_8
NUDT8	65.7252	0.00111634	0.000264776	4.21616	2.485e-05	0.000851733	turquoise	LI_8
TRABD2B	86.0248	0.00111653	0.00041595	2.68428	0.00726852	0.0488977
CD14	2374.57	0.0011231	0.000333042	3.37226	0.000745549	0.0101083	tan	LI_7
NBPF12	645.848	0.0011256	0.000276281	4.07411	4.61897e-05	0.00132738	turquoise	LI_8
LITAF	747.044	0.00112574	0.000375795	2.99563	0.00273878	0.0247315	tan	LI_7
ALDH1B1	1199.74	0.00112765	0.000332799	3.38839	0.000703041	0.00970955	turquoise	LI_8
TUBB2A	711.866	0.00112966	0.000315376	3.58196	0.000341021	0.00589104	tan	LI_7
XDH	939.362	0.00113121	0.000383066	2.95303	0.0031467	0.0273122	turquoise	LI_8
GBP3	120.195	0.00113145	0.000378794	2.98697	0.0028176	0.0252651	turquoise	LI_8
CELSR1	83.4136	0.00113267	0.000371517	3.04878	0.0022977	0.0217818	purple	LI_6
KRT18	3967.52	0.00113392	0.000213627	5.30794	1.10871e-07	1.57761e-05	tan	LI_7
SERPINB8	252.042	0.00113489	0.000273182	4.15431	3.26267e-05	0.00103985	tan	LI_7
IFI35	197.688	0.00113593	0.000329075	3.45189	0.000556678	0.00821733	lightcyan	LI_5
STEAP3	1806.35	0.00113854	0.000313497	3.63173	0.000281532	0.00517072	lightcyan	LI_5
SRCIN1	35.3531	0.00114235	0.000361954	3.15607	0.00159909	0.0172393
ACTR3C	225.293	0.00114687	0.000380779	3.0119	0.00259616	0.0237173	tan	LI_7
DPP4	902.669	0.00114889	0.000428797	2.67933	0.00737697	0.0492742	turquoise	LI_8
PDE11A	127.524	0.00115134	0.000343196	3.35476	0.000794339	0.0105366	tan	LI_7
GPT	562.908	0.00115614	0.000426885	2.7083	0.00676283	0.0463591	turquoise	LI_8
WWC1	685.843	0.0011565	0.000350232	3.30209	0.000959661	0.0120488
SYTL5	22.5324	0.00116643	0.000362306	3.21947	0.00128428	0.0147567
SHFL	868.943	0.00116682	0.000240775	4.84611	1.25907e-06	9.69212e-05	tan	LI_7
OTUB2	22.253	0.00116727	0.000379757	3.07371	0.00211413	0.0206531	purple	LI_6
CLTRN	33.9612	0.00117151	0.000417822	2.80386	0.0050495	0.0381406	turquoise	LI_8
UGT2B4	5484.61	0.00117454	0.00038863	3.02227	0.00250887	0.0231906	turquoise	LI_8
PTPRT	27.6988	0.00117902	0.000441246	2.67202	0.00753959	0.049907	yellow	LI_10
LAMA5	716.246	0.00118029	0.000329938	3.57732	0.00034714	0.00595635
PITPNM2	277.266	0.00119159	0.00024932	4.77937	1.75842e-06	0.000121426	tan	LI_7
CDKN1A	631.362	0.00120969	0.00036425	3.32104	0.000896821	0.0114384	yellow	LI_10
BLNK	196.309	0.0012098	0.00040423	2.99284	0.00276395	0.0249231	tan	LI_7
ITGB4	59.1972	0.00121069	0.000390979	3.09655	0.00195784	0.0195882	tan	LI_7
C1R	14027.6	0.0012128	0.000337903	3.5892	0.0003317	0.00578458	tan	LI_7
LEAP2	3984.75	0.0012187	0.000430451	2.83121	0.00463719	0.0357548	turquoise	LI_8
MYH14	1578.13	0.00122232	0.000284525	4.29602	1.7389e-05	0.000660267	turquoise	LI_8
IRF7	265.599	0.00123232	0.000364651	3.37944	0.000726347	0.00994368	tan	LI_7
ELF3	715.552	0.0012344	0.000458214	2.69393	0.00706144	0.0478473	tan	LI_7
BATF2	31.2012	0.00123445	0.000406208	3.03896	0.00237396	0.0223793	lightcyan	LI_5
TRPV4	104.2	0.00123965	0.000372039	3.33206	0.000862063	0.0111139	lightcyan	LI_5
ENPEP	477.698	0.00124029	0.000327502	3.78713	0.000152395	0.00329262	tan	LI_7
GJB2	321.087	0.00124744	0.000420766	2.96469	0.00302986	0.0266883	turquoise	LI_8
TAP1	301.632	0.00125609	0.000342642	3.66591	0.000246465	0.00466611	tan	LI_7
RIGI	339.415	0.00125674	0.000381343	3.29557	0.000982222	0.0122556	lightcyan	LI_5
TDRD15	54.3678	0.00125832	0.000349669	3.59862	0.000319909	0.00563319	tan	LI_7
SLC13A3	263.138	0.00127161	0.000400463	3.17535	0.00149654	0.0164959	tan	LI_7
SNX10	467.691	0.00127543	0.000323809	3.93885	8.1874e-05	0.00207812
FRY	689.928	0.00128714	0.000409281	3.14488	0.00166154	0.0175986	tan	LI_7
SPTBN2	138.664	0.00129583	0.000310595	4.17208	3.01832e-05	0.000981965	lightcyan	LI_5
MAP2	109.14	0.00130234	0.000436684	2.98234	0.00286058	0.0255206	tan	LI_7
SLC16A14	47.8669	0.00131573	0.000445305	2.95466	0.00313009	0.0272183	yellow	LI_10
AKR1C3	1454.8	0.00131984	0.000463537	2.84731	0.00440903	0.0347177	turquoise	LI_8
REEP6	1121.7	0.00132293	0.000389875	3.39321	0.000690789	0.00957104	turquoise	LI_8
LGALS3BP	1619	0.00132473	0.000392452	3.37553	0.000736748	0.0100276	lightcyan	LI_5
PLEKHF1	33.2561	0.00135499	0.000419797	3.22774	0.00124773	0.0144546	tan	LI_7
BMP2	225.57	0.00135514	0.00043189	3.1377	0.00170281	0.0178878	turquoise	LI_8
SLC35C1	663.03	0.00135625	0.0004353	3.11566	0.00183536	0.0187697
SLFN5	378.347	0.00135762	0.000399359	3.39948	0.000675129	0.00942571	lightcyan	LI_5
HLA-F	145.006	0.00135894	0.000452613	3.00242	0.00267843	0.0243309	lightcyan	LI_5
TNFRSF12A	433.587	0.00136019	0.000404227	3.36491	0.000765684	0.0102628	yellow	LI_10
MGAT4B	1567.52	0.00136296	0.000307654	4.43017	9.41571e-06	0.000417855	turquoise	LI_8
PARP10	347.139	0.00136706	0.000348802	3.91931	8.88029e-05	0.0022141	lightcyan	LI_5
TYMP	830.67	0.00137493	0.000417536	3.29296	0.000991375	0.0123164
MGLL	1363.24	0.00139001	0.000312045	4.45452	8.40807e-06	0.000388343	purple	LI_6
STAP2	283.44	0.00139081	0.000301748	4.60917	4.04284e-06	0.000226898	turquoise	LI_8
SLC22A7	2761.51	0.00140386	0.000494242	2.84044	0.00450511	0.0350593	turquoise	LI_8
PSMB8	413.859	0.00140434	0.000263649	5.32655	1.00097e-07	1.48429e-05	tan	LI_7
IFIH1	351.926	0.0014168	0.000353527	4.00762	6.13324e-05	0.00164884	lightcyan	LI_5
IRF6	40.7866	0.00142329	0.000436138	3.2634	0.00110084	0.0132316
EFNA2	35.9234	0.00142659	0.000397918	3.58513	0.000336904	0.005852	tan	LI_7
SYT12	62.3818	0.0014376	0.000366254	3.92515	8.66752e-05	0.00216873	lightcyan	LI_5
RELB	198.068	0.00145179	0.000384035	3.78036	0.000156605	0.00335661	tan	LI_7
ST14	150.049	0.0014557	0.000346597	4.19997	2.6695e-05	0.000901806	tan	LI_7
KCND3	241.487	0.00145772	0.0004154	3.5092	0.000449453	0.00715418	tan	LI_7
ACSM2B	2296.23	0.00146692	0.000435197	3.37071	0.000749749	0.0101363	turquoise	LI_8
NBPF8	379.358	0.0014683	0.000319353	4.59773	4.27113e-06	0.000232307	tan	LI_7
DHX58	96.5341	0.00146894	0.000365672	4.01709	5.89217e-05	0.00160237	lightcyan	LI_5
GBP1	465.195	0.00148105	0.000359881	4.11538	3.86535e-05	0.00118372	yellow	LI_10
LGALS4	31.9904	0.00150117	0.000509943	2.9438	0.00324209	0.027939	tan	LI_7
TMEM184A	176.374	0.00150963	0.000383477	3.93668	8.26149e-05	0.00208707	turquoise	LI_8
APOL3	200.574	0.00151489	0.000314195	4.82151	1.42477e-06	0.000105635	lightcyan	LI_5
STAT1	2689.54	0.00151988	0.000364215	4.17303	3.00578e-05	0.000980147	lightcyan	LI_5
USP18	150.379	0.00152633	0.000467775	3.26296	0.00110256	0.013241	lightcyan	LI_5
APOL1	642.033	0.00152849	0.000413052	3.70048	0.000215194	0.00423386	tan	LI_7
KCTD14	34.5151	0.00153098	0.000357047	4.2879	1.80373e-05	0.00068121	tan	LI_7
SOWAHA	159.262	0.00154569	0.000417588	3.70148	0.000214348	0.00422311	turquoise	LI_8
TAP2	368.376	0.00154664	0.000369085	4.19046	2.78383e-05	0.000928418	tan	LI_7
CES3	59.7361	0.0015494	0.000486494	3.18484	0.00144834	0.0161607	turquoise	LI_8
TRIM15	58.4358	0.00156838	0.000405915	3.86381	0.000111632	0.00262094	tan	LI_7
ODF3B	165.59	0.00157065	0.000420931	3.73138	0.000190434	0.00387665	tan	LI_7
SDCBP2	273.33	0.00157167	0.000405482	3.87606	0.00010616	0.00252189	turquoise	LI_8
GPR153	44.3284	0.00157375	0.000436747	3.60334	0.000314151	0.00558063
[truncated: 142 more rows]

## Sheet: HM_Gestation
external_gene_name	baseMean	log2FC	lfcSE	stat	pvalue	padj	Module	Module_name
EDAR	17.3175	-0.0331597	0.00813457	-4.0764	4.57391e-05	0.00457502	purple	HM_5
SULT1E1	143.244	-0.0311147	0.00704146	-4.41878	9.9258e-06	0.00164651	green	HM_3
ADAMTS16	14.9225	-0.031068	0.00838268	-3.70621	0.000210384	0.0114479
MADCAM1	18.5061	-0.0305792	0.0063004	-4.85353	1.21281e-06	0.000518199	green	HM_3
OPCML	29.4632	-0.0288497	0.00649025	-4.44508	8.78575e-06	0.00154849
FAM83B	55.0249	-0.0280486	0.0046545	-6.02612	1.67938e-09	7.89309e-06	blue	HM_2
VSTM2L	225.304	-0.0253682	0.00546116	-4.64519	3.39758e-06	0.000957501	blue	HM_2
PF4	21.5525	-0.0245524	0.00569899	-4.3082	1.64587e-05	0.00239261	blue	HM_2
GJA5	1253.49	-0.0231405	0.00492294	-4.70055	2.59467e-06	0.000802577	blue	HM_2
LRRC3B	16.1055	-0.0230899	0.00642199	-3.59545	0.000323833	0.014288	blue	HM_2
NXPH2	13.5476	-0.0230111	0.00682761	-3.3703	0.000750876	0.0234753	blue	HM_2
ZNF883	20.4219	-0.0217647	0.00616516	-3.53027	0.000415136	0.016726	blue	HM_2
ZNF185	240.755	-0.0212061	0.00296168	-7.16014	8.05951e-13	7.80474e-09	blue	HM_2
ATP8A2	36.014	-0.02101	0.00570691	-3.68151	0.00023186	0.0121532
TMIGD3	14.7763	-0.0207799	0.00664026	-3.12938	0.00175173	0.0396458
PPBP	35.1714	-0.0200887	0.00600599	-3.34478	0.000823491	0.0250242	green	HM_3
CLDN11	73.9815	-0.0196941	0.00460038	-4.28096	1.86089e-05	0.00249891	blue	HM_2
C11orf87	31.1034	-0.0189189	0.00506542	-3.73491	0.000187785	0.0106563	blue	HM_2
HAS3	17.3763	-0.0185558	0.00597195	-3.10715	0.00188897	0.0411027	blue	HM_2
NCF1	25.211	-0.0185451	0.00506095	-3.66435	0.000247963	0.0126347	blue	HM_2
MIXL1	25.5577	-0.018375	0.00410886	-4.47206	7.74715e-06	0.00145646
PRND	49.3635	-0.0169815	0.00561282	-3.02549	0.0024823	0.0480776
WNT5A	134.509	-0.0166633	0.00371285	-4.488	7.18953e-06	0.00140986	blue	HM_2
BMF	642.901	-0.0165551	0.00414459	-3.99439	6.48607e-05	0.005849	blue	HM_2
MYCN	80.0709	-0.0160065	0.00473919	-3.37748	0.000731528	0.023075
SYT9	44.2725	-0.0159644	0.00461698	-3.45775	0.000544702	0.0193947	blue	HM_2
PPP2R2B	46.126	-0.0158548	0.00479872	-3.30395	0.000953312	0.0274655
SLC28A3	32.0512	-0.015163	0.00480673	-3.15453	0.00160754	0.0374032	blue	HM_2
SYT13	25.7298	-0.0150658	0.00463797	-3.24837	0.00116067	0.0311129	blue	HM_2
ESRP2	40.132	-0.0148376	0.00394071	-3.7652	0.000166417	0.0100643	purple	HM_5
RASL11B	226.716	-0.0148006	0.00292963	-5.05204	4.37106e-07	0.000260609
DAB1	298.537	-0.0146725	0.00401001	-3.65897	0.000253229	0.0126347
PRKG2	18.1673	-0.0142945	0.00472992	-3.02214	0.00250998	0.0482125
CXXC4	192.055	-0.0142176	0.00338427	-4.20109	2.65638e-05	0.00302056	blue	HM_2
NUDT11	15.2367	-0.0137474	0.00386337	-3.5584	0.000373125	0.0156347	green	HM_3
H3-7	18.0869	-0.0137354	0.00406596	-3.37815	0.000729747	0.0230705	blue	HM_2
INKA1	16.5546	-0.0136855	0.00431931	-3.16844	0.0015326	0.036197
CTTNBP2	176.868	-0.0136816	0.00320138	-4.27366	1.92286e-05	0.00251997	blue	HM_2
INKA2	775.14	-0.0136266	0.00266767	-5.10808	3.25451e-07	0.000229443	blue	HM_2
MAGED4B	140.398	-0.0133247	0.00314207	-4.24075	2.22776e-05	0.00270788	purple	HM_5
P2RX1	99.8524	-0.0131541	0.00435433	-3.02092	0.00252004	0.0482125	black	HM_1
C7orf31	55.339	-0.0130772	0.00278315	-4.69869	2.61834e-06	0.000802577	blue	HM_2
ZFAT	202.655	-0.0129747	0.00404267	-3.20945	0.00132989	0.0333655	green	HM_3
FRAT2	188.82	-0.0127544	0.0029077	-4.38643	1.15228e-05	0.00180524	blue	HM_2
TFAP4	105.807	-0.0126781	0.00297595	-4.26017	2.04267e-05	0.00257158	blue	HM_2
FRAT1	64.6341	-0.0125841	0.00338894	-3.71328	0.000204589	0.0113126	blue	HM_2
PRLR	86.3745	-0.0125208	0.0038788	-3.228	0.00124659	0.0323766	blue	HM_2
APCDD1	222.237	-0.0124903	0.00343886	-3.6321	0.000281122	0.0132569
FLRT3	103.23	-0.0122807	0.0038603	-3.18127	0.00146632	0.0353421
REPS2	123.264	-0.0122467	0.00326405	-3.752	0.000175429	0.0103064	blue	HM_2
ZNF835	101.001	-0.0119613	0.00252913	-4.72944	2.25144e-06	0.000738262	blue	HM_2
KLHL13	1337.53	-0.0119594	0.00327379	-3.65307	0.000259123	0.012789
RASD2	401.401	-0.0119052	0.00312162	-3.81377	0.000136862	0.00897558	green	HM_3
ZBTB12	81.8731	-0.0118488	0.00342298	-3.46154	0.00053709	0.0192385	blue	HM_2
HEXIM2	33.088	-0.011837	0.00338427	-3.49766	0.00046936	0.0177582	blue	HM_2
ZNF581	116.816	-0.0117075	0.00316024	-3.70463	0.000211699	0.0114479	blue	HM_2
CLIP3	165.455	-0.0113102	0.00261841	-4.3195	1.56383e-05	0.00234574	blue	HM_2
KCNQ3	322.631	-0.0112578	0.00307758	-3.65799	0.000254199	0.0126347	blue	HM_2
CBX8	64.0631	-0.0112253	0.00294303	-3.81419	0.000136629	0.00897558	blue	HM_2
SPATA25	32.1008	-0.0112115	0.00263401	-4.25642	2.07724e-05	0.00257442	blue	HM_2
BCL11A	780.116	-0.0111729	0.0022128	-5.04923	4.4359e-07	0.000260609	blue	HM_2
SIRT4	35.7392	-0.0111664	0.00324661	-3.43941	0.000582979	0.0202963	blue	HM_2
SKIDA1	136.086	-0.0111653	0.00292589	-3.81603	0.000135618	0.00897558	blue	HM_2
FZD1	4410.45	-0.0111051	0.00317133	-3.5017	0.000462304	0.0176635	blue	HM_2
SBSPON	296.532	-0.0110707	0.00349828	-3.16461	0.0015529	0.0364324
TTC30B	55.491	-0.0110476	0.00324133	-3.40836	0.00065354	0.0215097	blue	HM_2
MAGEL2	35.8803	-0.0110278	0.00295182	-3.73593	0.000187024	0.0106563
ZSWIM3	54.569	-0.0109978	0.00308277	-3.56752	0.000360378	0.0153052	blue	HM_2
AMOTL2	1531.87	-0.0109897	0.00207562	-5.29465	1.19247e-07	0.000120099	blue	HM_2
CDC42BPG	39.0567	-0.0109382	0.0034437	-3.17631	0.00149163	0.0357079	blue	HM_2
RAC3	21.0126	-0.010928	0.0030034	-3.63853	0.000274194	0.0130173	blue	HM_2
ROR2	225.32	-0.0109261	0.00331903	-3.29197	0.000994868	0.0280553
MYLIP	386.456	-0.0109197	0.00229591	-4.75615	1.97321e-06	0.000702484	blue	HM_2
ZNF280B	34.9687	-0.0108988	0.00323965	-3.36419	0.000767698	0.0238426
PIEZO2	135.026	-0.0108928	0.00340867	-3.19561	0.00139537	0.034217
PURG	22.2023	-0.0108682	0.00351921	-3.08824	0.00201345	0.0421211	purple	HM_5
ZNF696	85.425	-0.0108243	0.00266326	-4.0643	4.81773e-05	0.0047838	blue	HM_2
CASTOR1	88.1414	-0.0107751	0.00332613	-3.23953	0.00119728	0.0315544	blue	HM_2
PIFO	80.8409	-0.0107686	0.0034605	-3.11186	0.0018591	0.0408943	blue	HM_2
ADAMTS12	560.22	-0.010726	0.00240495	-4.45996	8.19744e-06	0.00147947
TNK1	41.2001	-0.0106519	0.00300278	-3.54734	0.000389141	0.0160906	purple	HM_5
ULK4	78.8201	-0.0106413	0.00352792	-3.01632	0.00255864	0.048621	blue	HM_2
HENMT1	36.8078	-0.0106317	0.00305816	-3.47651	0.000507981	0.0187011	blue	HM_2
FAM171A2	54.4557	-0.0105728	0.00297266	-3.55668	0.000375578	0.015648	blue	HM_2
CBX2	140.402	-0.0105454	0.00245667	-4.29254	1.76637e-05	0.00242867	blue	HM_2
NAT14	104.286	-0.0105347	0.00195611	-5.38552	7.22337e-08	8.48746e-05	green	HM_3
ZKSCAN4	76.0584	-0.0105044	0.00266586	-3.94035	8.13631e-05	0.00686958	blue	HM_2
SOCS6	1421.27	-0.0105017	0.00215474	-4.87379	1.09476e-06	0.00048238	blue	HM_2
ALDH3B1	239.46	-0.0104948	0.00334248	-3.13982	0.00169053	0.0389193	blue	HM_2
GCK	92.4381	-0.010475	0.00301854	-3.47022	0.000520038	0.0189962
PRX	253.621	-0.0104337	0.00276311	-3.77606	0.00015933	0.00989671	purple	HM_5
CRISPLD1	97.9788	-0.0104188	0.00288792	-3.60773	0.000308886	0.0139765	blue	HM_2
LRRC61	74.6432	-0.0103944	0.00216268	-4.80624	1.53794e-06	0.000619569	blue	HM_2
FZD2	87.6567	-0.0103834	0.00305525	-3.39853	0.000677491	0.0220615
MBOAT1	208.951	-0.0103769	0.0020456	-5.07281	3.91979e-07	0.000251223	blue	HM_2
MAP10	80.9952	-0.0103547	0.00240679	-4.30229	1.69043e-05	0.00239261	blue	HM_2
FZD8	831.756	-0.0102792	0.00317299	-3.2396	0.00119699	0.0315544	green	HM_3
CRIP1	815.478	-0.0102786	0.00306821	-3.35003	0.000808037	0.0247954	green	HM_3
CCDC102A	75.3604	-0.0100914	0.00260722	-3.87055	0.000108589	0.00808473	blue	HM_2
SERTAD4	132.583	-0.0100608	0.003164	-3.17978	0.00147388	0.0354123	blue	HM_2
NEK11	47.896	-0.0100409	0.00320454	-3.13332	0.0017284	0.0395623	purple	HM_5
MEX3B	168.142	-0.00982413	0.00283732	-3.46247	0.000535237	0.0192385	blue	HM_2
TRMO	73.3919	-0.00981881	0.00218683	-4.48997	7.1234e-06	0.00140986	blue	HM_2
FGFR2	47.4054	-0.00979424	0.00318241	-3.07762	0.00208664	0.0432035
SOX11	536.042	-0.00978696	0.00226407	-4.32273	1.54107e-05	0.00233646
PRIMA1	176.795	-0.00976105	0.00296723	-3.28961	0.00100325	0.0282351	blue	HM_2
NSUN7	92.2024	-0.00973363	0.00253393	-3.84132	0.000122375	0.00837616	blue	HM_2
OGDHL	225.058	-0.00970543	0.00271912	-3.56932	0.000357905	0.0152461	blue	HM_2
NCOA5	319.339	-0.00969177	0.0023728	-4.08454	4.41647e-05	0.00451248	blue	HM_2
NUP62CL	43.4803	-0.00969166	0.00227018	-4.26911	1.96252e-05	0.00251997	blue	HM_2
KBTBD7	188.105	-0.00965619	0.00251641	-3.83729	0.000124399	0.00843279	blue	HM_2
USP27X	47.1615	-0.00953041	0.00244914	-3.89134	9.96937e-05	0.00782374	blue	HM_2
EPHA7	431.675	-0.00952544	0.00262571	-3.62776	0.000285888	0.0133478
FBLIM1	2348.11	-0.0094967	0.00228555	-4.1551	3.25141e-05	0.00355386	blue	HM_2
AMDHD2	111.652	-0.00949107	0.00291334	-3.2578	0.00112279	0.030445	blue	HM_2
RCOR2	195.467	-0.00932559	0.00276256	-3.37571	0.000736264	0.0231726	blue	HM_2
IGBP1	610.964	-0.00923858	0.0025032	-3.69072	0.000223624	0.0118689	blue	HM_2
VPS37D	31.1299	-0.00920353	0.00295272	-3.11697	0.00182719	0.0405261	blue	HM_2
ZNF618	377.652	-0.00918742	0.00206108	-4.45757	8.28921e-06	0.00147947	blue	HM_2
SFXN2	103.011	-0.00906337	0.00258193	-3.51031	0.000447583	0.0172749
NEURL2	99.3876	-0.00904759	0.00210339	-4.30144	1.69688e-05	0.00239261	blue	HM_2
SNCAIP	68.4563	-0.00904095	0.00284036	-3.18302	0.00145746	0.035249	blue	HM_2
ORAI3	144.111	-0.00902932	0.00199853	-4.51797	6.24349e-06	0.00135436	blue	HM_2
MEST	322.89	-0.00898084	0.00253427	-3.54376	0.000394465	0.016263
RHOBTB1	499.078	-0.00895154	0.00252863	-3.54008	0.000400013	0.0164437	blue	HM_2
LLGL2	203.267	-0.00890718	0.00258101	-3.45104	0.000558434	0.0196848
MTUS2	4792.38	-0.00890244	0.00251635	-3.53784	0.000403411	0.0164868	blue	HM_2
TEPSIN	117.688	-0.00880632	0.00261127	-3.37243	0.000745082	0.0233852	purple	HM_5
HSPB2	686.179	-0.00870082	0.00247292	-3.51844	0.000434093	0.0170218
ZNF786	76.5416	-0.00869948	0.00192309	-4.52369	6.07709e-06	0.00133886	blue	HM_2
ZNF319	193.613	-0.00857363	0.00184727	-4.64124	3.4633e-06	0.000957501	blue	HM_2
GPATCH3	130.542	-0.008557	0.00244416	-3.501	0.000463511	0.0176635	blue	HM_2
CTNS	170.451	-0.00854291	0.0018299	-4.66851	3.03386e-06	0.000891198
RAB42	39.3657	-0.00850873	0.00224315	-3.7932	0.000148716	0.00949139	blue	HM_2
NR1H3	110.251	-0.00849807	0.00247524	-3.43324	0.000596424	0.0206624	blue	HM_2
PIK3CD	217.038	-0.00849315	0.00274986	-3.08858	0.00201119	0.0421211	purple	HM_5
GLI3	331.903	-0.0084763	0.0026085	-3.24949	0.00115611	0.0310498
PRICKLE1	1293.77	-0.00846927	0.00216907	-3.90457	9.4393e-05	0.00756217	blue	HM_2
FGF2	309.512	-0.00844234	0.00226118	-3.7336	0.000188764	0.0106563
ZFP82	194.069	-0.00844084	0.00143834	-5.86845	4.39889e-09	1.24049e-05	blue	HM_2
KCTD11	125.336	-0.00840289	0.00203925	-4.12059	3.77908e-05	0.00403675	blue	HM_2
MRPL45	391.77	-0.00835475	0.00203626	-4.10298	4.07863e-05	0.00422858	blue	HM_2
TST	203.869	-0.00832799	0.00243156	-3.42496	0.000614888	0.0207974	blue	HM_2
PEX6	368.332	-0.00827502	0.00231678	-3.57177	0.000354573	0.0151499	blue	HM_2
FAM217B	438.865	-0.0082743	0.00213284	-3.87947	0.000104685	0.00804444	blue	HM_2
VIM	11692.7	-0.00825832	0.00221225	-3.733	0.000189216	0.0106563	green	HM_3
TM7SF2	195.463	-0.00824522	0.00183037	-4.50467	6.64775e-06	0.00137843	blue	HM_2
ZNF436	789.002	-0.00821395	0.00218518	-3.75893	0.000170641	0.0101521	blue	HM_2
ZNF813	95.3961	-0.00817517	0.0019566	-4.17826	2.93743e-05	0.00331342	blue	HM_2
ZNF691	98.0818	-0.00815785	0.00206936	-3.94221	8.07342e-05	0.00685754	blue	HM_2
BCL2L11	341.52	-0.00813329	0.00226233	-3.5951	0.000324266	0.014288	blue	HM_2
BRF2	113.065	-0.00809021	0.00222172	-3.64141	0.000271145	0.0130173	blue	HM_2
ZNF180	103.928	-0.00807262	0.00234668	-3.44002	0.000581665	0.0202963	blue	HM_2
BEND5	64.1087	-0.00806667	0.00265608	-3.03706	0.00238894	0.0469366	blue	HM_2
SMG8	230.372	-0.00802006	0.00193787	-4.1386	3.49438e-05	0.00379006	blue	HM_2
DACT1	291.675	-0.00798199	0.00250625	-3.18483	0.00144839	0.0350899	green	HM_3
NYNRIN	592.187	-0.00796952	0.0023936	-3.32952	0.000869964	0.0259883	blue	HM_2
DALRD3	150.522	-0.00791772	0.00220126	-3.5969	0.000322032	0.014288	blue	HM_2
C19orf44	102.314	-0.00790614	0.0024934	-3.17082	0.00152007	0.0359967	blue	HM_2
ZNHIT3	179.157	-0.00785149	0.00205425	-3.82207	0.000132336	0.00884328	blue	HM_2
TBCC	151.624	-0.00785078	0.0022063	-3.55834	0.000373199	0.0156347	blue	HM_2
WASHC2C	790.633	-0.00783886	0.00194477	-4.03074	5.56013e-05	0.00536971	blue	HM_2
PGBD2	62.0868	-0.00782028	0.00210935	-3.70744	0.000209368	0.0114479	blue	HM_2
ING4	234.099	-0.00781005	0.00250951	-3.11218	0.0018571	0.0408943	blue	HM_2
ZNF775	109.802	-0.00780442	0.00174147	-4.48151	7.41183e-06	0.00141225	blue	HM_2
ZNF229	226.94	-0.00779648	0.00203957	-3.82262	0.000132043	0.00884328	blue	HM_2
CGNL1	4910.48	-0.00770162	0.00236589	-3.25528	0.00113281	0.0306577	blue	HM_2
AMER1	474.84	-0.0076998	0.00224725	-3.42632	0.000611826	0.0207873	blue	HM_2
CNNM3	280.441	-0.00769822	0.0025117	-3.06495	0.00217708	0.0446025	blue	HM_2
PATZ1	451.467	-0.00762685	0.00178668	-4.26873	1.96593e-05	0.00251997	blue	HM_2
DHRS3	1020.79	-0.00754704	0.00217552	-3.46908	0.000522242	0.0190258	blue	HM_2
ZNF771	81.6107	-0.00747885	0.00244546	-3.05826	0.00222629	0.0449724	blue	HM_2
ACVR2B	839.939	-0.00747747	0.00218335	-3.42476	0.000615332	0.0207974	blue	HM_2
MACIR	73.5317	-0.00745553	0.00218973	-3.40477	0.000662193	0.0217138
KBTBD11	296.269	-0.00742175	0.0022585	-3.28615	0.00101569	0.028415	green	HM_3
FAM50B	184.867	-0.00741614	0.00211166	-3.51199	0.000444761	0.0172749	blue	HM_2
ARHGEF25	340.048	-0.00736798	0.00182162	-4.04474	5.23807e-05	0.00509357
SNX18	773.466	-0.00735648	0.00166178	-4.42688	9.56049e-06	0.0016072
FGF13	560.02	-0.00735177	0.0021612	-3.4017	0.000669669	0.0218572	blue	HM_2
LZTS3	299.343	-0.00732951	0.0022211	-3.29995	0.000967018	0.0275454	green	HM_3
FRMD5	1088.45	-0.00730397	0.00226611	-3.22313	0.00126798	0.0327445
SHROOM2	134.506	-0.00730155	0.00233208	-3.13092	0.00174261	0.0396301	green	HM_3
ZNF212	134.69	-0.00727671	0.001988	-3.66031	0.000251913	0.0126347	blue	HM_2
PCDH18	551.404	-0.00725903	0.00219829	-3.30213	0.000959531	0.027522	blue	HM_2
ZNF69	126.457	-0.00725781	0.00212729	-3.41177	0.000645422	0.0214128	blue	HM_2
SIX5	365.886	-0.00723647	0.00198818	-3.63974	0.000272911	0.0130173	blue	HM_2
KCTD21	124.346	-0.00718042	0.00224426	-3.19946	0.00137685	0.0339724	blue	HM_2
NFRKB	419.84	-0.00708911	0.00156114	-4.54099	5.59896e-06	0.00126809	blue	HM_2
RFXANK	248.805	-0.00708407	0.00176344	-4.01719	5.8897e-05	0.00553632	blue	HM_2
RASSF9	150.238	-0.00707654	0.0022872	-3.09397	0.00197494	0.0416244	blue	HM_2
ALG1	95.4154	-0.00705242	0.00201146	-3.50611	0.000454707	0.0174693	blue	HM_2
SALL2	320.412	-0.0070497	0.0022288	-3.16301	0.00156149	0.0365126	blue	HM_2
PEG3	1101.83	-0.00701913	0.00186205	-3.76956	0.000163533	0.0100643	blue	HM_2
C20orf96	64.8741	-0.00696759	0.0019189	-3.63103	0.000282291	0.0132677	blue	HM_2
ASXL3	363.286	-0.00695118	0.0021705	-3.20258	0.00136204	0.0338966	blue	HM_2
FANCF	135.298	-0.00693515	0.00168673	-4.1116	3.92932e-05	0.00415972	blue	HM_2
GPX7	275.783	-0.00686815	0.00200754	-3.42118	0.000623505	0.020932
ZNF594	285.351	-0.0068677	0.00201095	-3.41516	0.000637455	0.0212133	blue	HM_2
RPP25L	129.641	-0.00685677	0.00200094	-3.42678	0.000610794	0.0207873	blue	HM_2
HEXD	163.996	-0.00684895	0.00203287	-3.3691	0.000754128	0.0235248	blue	HM_2
RCSD1	1693.75	-0.00682779	0.00179718	-3.79917	0.000145181	0.00939015	blue	HM_2
WASHC2A	897.64	-0.00681942	0.00209248	-3.25901	0.00111802	0.030445	blue	HM_2
ASB13	120.988	-0.00681566	0.00203308	-3.35238	0.000801194	0.0246656	blue	HM_2
SOX12	1157.62	-0.00680306	0.00195055	-3.48776	0.000487082	0.0183143	blue	HM_2
PRDM11	993.014	-0.00670161	0.00173456	-3.86357	0.000111741	0.00808473	blue	HM_2
ZNF282	459.514	-0.00669884	0.00176436	-3.79675	0.000146606	0.00943903	blue	HM_2
ZNF174	119.786	-0.00667503	0.00167268	-3.99062	6.59002e-05	0.005849	blue	HM_2
ZNF205	123.392	-0.00666684	0.00176731	-3.7723	0.000161747	0.0100028	blue	HM_2
MEPCE	451.84	-0.00665248	0.00175383	-3.79312	0.000148766	0.00949139	blue	HM_2
SLU7	448.802	-0.00665054	0.002204	-3.01749	0.00254878	0.0485302	blue	HM_2
SAC3D1	61.7229	-0.00663855	0.00208282	-3.18729	0.00143611	0.0348815	blue	HM_2
ZNF277	176.773	-0.0066347	0.00197102	-3.36612	0.000762327	0.023728	blue	HM_2
BOLA1	86.1316	-0.00663054	0.00206587	-3.20957	0.00132935	0.0333655	blue	HM_2
JAGN1	167.871	-0.00659665	0.0019294	-3.41902	0.000628483	0.0210102	blue	HM_2
SRSF6	1500.87	-0.0065788	0.00148621	-4.42656	9.5748e-06	0.0016072	blue	HM_2
ZNF625	81.9196	-0.00654155	0.00198634	-3.29326	0.000990312	0.0280553	blue	HM_2
SUPT3H	162.436	-0.00652365	0.00194822	-3.34852	0.000812446	0.0247954	green	HM_3
MRM2	168.92	-0.00651717	0.0019621	-3.32152	0.000895288	0.0264645	blue	HM_2
CDKN1B	1236.64	-0.00648976	0.00215086	-3.01729	0.00255042	0.0485302	blue	HM_2
ISYNA1	552.686	-0.00648194	0.00202204	-3.20564	0.00134764	0.0337508
ZBTB34	523.35	-0.00646986	0.00128714	-5.02654	4.99407e-07	0.000281666	green	HM_3
IGF2BP1	812.127	-0.00640871	0.00179071	-3.57887	0.000345089	0.014964
MPST	678.998	-0.00639433	0.00181594	-3.52121	0.000429575	0.0170218	blue	HM_2
ADPRS	131.105	-0.00638067	0.00173169	-3.68464	0.000229022	0.0120944	blue	HM_2
DIXDC1	750.454	-0.00635186	0.00204962	-3.09904	0.00194147	0.0413515	blue	HM_2
PGLS	166.28	-0.00632776	0.00202373	-3.12678	0.00176732	0.0396732	blue	HM_2
FBXO10	227.686	-0.00630318	0.00208622	-3.02134	0.0025166	0.0482125
NOA1	352.394	-0.00629887	0.00160435	-3.92611	8.63313e-05	0.00711855	blue	HM_2
PIH1D1	176.323	-0.00626164	0.00190183	-3.29244	0.000993222	0.0280553	blue	HM_2
ZNF671	189.192	-0.00623374	0.00176888	-3.52412	0.000424887	0.0170196	blue	HM_2
XRCC1	335.308	-0.00622455	0.00161121	-3.86328	0.000111873	0.00808473	blue	HM_2
PYGO2	379.879	-0.00621727	0.00124164	-5.00733	5.51912e-07	0.000299306	blue	HM_2
PRKCZ	320.084	-0.00619773	0.00180678	-3.43027	0.000602986	0.0207873
OGG1	286.034	-0.00618208	0.00167504	-3.69071	0.000223631	0.0118689	blue	HM_2
MAP4K2	204.779	-0.00617171	0.00192139	-3.21211	0.00131765	0.033236	green	HM_3
ALKBH4	119.532	-0.00616928	0.00186653	-3.30521	0.000949048	0.0274213	blue	HM_2
ZFP3	460.21	-0.00614802	0.00199136	-3.08735	0.00201947	0.0421222
THAP11	356.42	-0.00613813	0.00127957	-4.79703	1.61032e-06	0.000630708	blue	HM_2
SFT2D3	124.452	-0.00612723	0.00178636	-3.43	0.000603577	0.0207873
UBE4B	2079.53	-0.00611087	0.00190691	-3.2046	0.00135251	0.0337528	blue	HM_2
SNX30	484.219	-0.00609204	0.00130333	-4.67423	2.95065e-06	0.000885195	blue	HM_2
KCTD1	227.827	-0.0060574	0.00191292	-3.16657	0.0015425	0.0363092	blue	HM_2
MBTD1	443.948	-0.00605314	0.00191359	-3.16324	0.00156022	0.0365126	blue	HM_2
SLC25A6	4025.02	-0.00598672	0.00157525	-3.80048	0.000144417	0.00938379	green	HM_3
SNX15	215.982	-0.00596944	0.00197673	-3.01986	0.00252893	0.048317	blue	HM_2
SURF2	67.0965	-0.00595405	0.00182471	-3.26301	0.00110234	0.0301622	blue	HM_2
C9orf64	244.674	-0.00595059	0.00175613	-3.38847	0.000702837	0.0224716	blue	HM_2
ARMC5	127.261	-0.00593467	0.00184356	-3.21914	0.00128575	0.0329964	blue	HM_2
CTDSP1	1537.08	-0.00593042	0.00161163	-3.67977	0.000233447	0.0121911	blue	HM_2
C8orf82	394.606	-0.00589025	0.001496	-3.93733	8.23948e-05	0.00691528
ZNF619	162.671	-0.00587669	0.00182502	-3.22006	0.00128162	0.0329761	blue	HM_2
DVL2	404.406	-0.00586141	0.00138718	-4.22541	2.3851e-05	0.00282098	blue	HM_2
ERP29	487.334	-0.00585424	0.00164422	-3.56049	0.000370162	0.0156266	blue	HM_2
CHST14	209.752	-0.00584289	0.00190539	-3.06651	0.00216575	0.0445147	blue	HM_2
ZBTB24	146.125	-0.00582564	0.00174746	-3.33377	0.000856769	0.0257579	blue	HM_2
REXO4	267.72	-0.00577675	0.00155065	-3.72537	0.000195028	0.0108666	blue	HM_2
CCDC120	73.7975	-0.00577452	0.00173631	-3.32574	0.000881854	0.0261771	blue	HM_2
RFNG	236.153	-0.00576614	0.00166915	-3.45453	0.000551245	0.0195782	blue	HM_2
WDCP	160.219	-0.00575599	0.00184705	-3.11632	0.00183123	0.0405343	blue	HM_2
AFAP1L2	149.706	-0.00574745	0.00165951	-3.46334	0.000533514	0.0192385
ZNF446	146.487	-0.00574246	0.00188939	-3.03932	0.00237111	0.0467863	blue	HM_2
GALNT7	183.653	-0.00572231	0.00174048	-3.28777	0.00100983	0.0283638	blue	HM_2
RNF113A	96.5197	-0.00571818	0.00161687	-3.53657	0.000405363	0.0164868	green	HM_3
ZNF623	461.828	-0.00569865	0.0014796	-3.85149	0.000117402	0.00817703	blue	HM_2
CRTC1	348.096	-0.0056724	0.00187769	-3.02095	0.00251986	0.0482125	blue	HM_2
ZNF500	230.992	-0.00566815	0.00185392	-3.05738	0.00223279	0.045039	blue	HM_2
GEMIN4	286.572	-0.00566498	0.00176921	-3.20198	0.00136489	0.0338966	blue	HM_2
NBPF11	209.715	-0.00566419	0.00176161	-3.21535	0.00130286	0.0330844	blue	HM_2
PRMT2	648.699	-0.00562609	0.00178744	-3.14757	0.00164631	0.0380541
PANK1	339.757	-0.00562225	0.00187053	-3.00569	0.00264975	0.0498818	blue	HM_2
B4GALNT3	4365.18	-0.00562055	0.00183892	-3.05644	0.00223983	0.0450522
BRAT1	277.294	-0.00561793	0.0015084	-3.72443	0.000195754	0.0108666	blue	HM_2
GTF3C4	875.916	-0.0056132	0.00142653	-3.93487	8.32405e-05	0.00694492	blue	HM_2
SCYL3	180.416	-0.00560823	0.00185839	-3.01779	0.00254626	0.0485302	blue	HM_2
HIC2	190.121	-0.0056003	0.00178856	-3.13118	0.00174103	0.0396301	green	HM_3
GUCY1A2	1378.79	-0.00560002	0.00176627	-3.17054	0.00152156	0.0359967
SYDE1	503.741	-0.00559332	0.00122037	-4.58331	4.57668e-06	0.00113213	blue	HM_2
POLR1D	758.028	-0.00557439	0.00172317	-3.23497	0.00121655	0.0318552	blue	HM_2
ZNF646	442.135	-0.00555259	0.00157666	-3.52174	0.000428719	0.0170218	blue	HM_2
RUNX1T1	1423.62	-0.00550537	0.00158204	-3.47991	0.000501589	0.0186116
CACFD1	164.972	-0.0054984	0.00149959	-3.66661	0.000245787	0.0126347	blue	HM_2
CSNK2A2	955.631	-0.00546396	0.00164017	-3.33134	0.000864291	0.0258737	green	HM_3
PPP1R3D	235.033	-0.00545465	0.00139914	-3.89858	9.67596e-05	0.00770797	blue	HM_2
MYG1	249.337	-0.00543064	0.00179305	-3.02872	0.00245589	0.0477039	blue	HM_2
NOB1	233.662	-0.00541775	0.00177571	-3.05104	0.00228051	0.0454812
BTBD2	977.208	-0.00541104	0.00122934	-4.40158	1.07464e-05	0.00172186	blue	HM_2
MAZ	1927.9	-0.00538378	0.00153586	-3.50539	0.000455937	0.0174693
GTF2F1	696.298	-0.0053361	0.00146429	-3.64416	0.000268271	0.0129542	blue	HM_2
SMCR8	721.046	-0.00531888	0.00154108	-3.45139	0.000557697	0.0196848	blue	HM_2
PTOV1	1400.4	-0.00531781	0.00123586	-4.30292	1.6856e-05	0.00239261	green	HM_3
KIF13A	3018.01	-0.00530337	0.001413	-3.75327	0.000174545	0.0102974	blue	HM_2
SF3B4	389.285	-0.00528842	0.00141256	-3.74385	0.000181225	0.0105155	green	HM_3
CNOT3	485.226	-0.00527757	0.0012385	-4.26125	2.03289e-05	0.00257158	blue	HM_2
INTS6L	265.579	-0.00527747	0.00166333	-3.17284	0.00150954	0.0359967
LTA4H	822.156	-0.00527133	0.00163303	-3.22794	0.00124684	0.0323766	blue	HM_2
LGR4	1399.01	-0.00525081	0.00158732	-3.30797	0.000939735	0.0272639	blue	HM_2
TRIM11	172.665	-0.005248	0.00159411	-3.29212	0.000994336	0.0280553	blue	HM_2
INTS5	234.09	-0.00520363	0.00123249	-4.22206	2.42085e-05	0.00282098	blue	HM_2
SLC35D1	346.475	-0.00520182	0.00167719	-3.10151	0.00192536	0.0413515	blue	HM_2
RETREG3	618.023	-0.00519244	0.00171754	-3.02318	0.00250133	0.0482125	blue	HM_2
EPC2	524.884	-0.00519012	0.00152546	-3.40233	0.000668134	0.0218572	blue	HM_2
DTX3	473.243	-0.00516538	0.00132846	-3.88823	0.000100977	0.00786616	blue	HM_2
SORBS3	1024.7	-0.00516025	0.00139029	-3.71163	0.000205929	0.0113422	green	HM_3
USP21	222.222	-0.00515567	0.00133509	-3.86165	0.000112624	0.00808473	blue	HM_2
PCGF2	548.296	-0.00514968	0.00160835	-3.20185	0.00136548	0.0338966	green	HM_3
RBM48	183.786	-0.00510484	0.00163224	-3.12751	0.00176294	0.0396732	blue	HM_2
STK39	1462.15	-0.0051007	0.00148081	-3.44453	0.000572043	0.0201142
PRR14L	1207.27	-0.00509311	0.0015027	-3.3893	0.00070071	0.0224716	blue	HM_2
LDB1	1143.11	-0.00508927	0.00157334	-3.23469	0.00121773	0.0318552	blue	HM_2
GLRB	181.359	-0.00508145	0.00154742	-3.28383	0.00102408	0.0285366
C21orf91	201.454	-0.00507538	0.00161969	-3.13355	0.00172705	0.0395623
KBTBD6	275.159	-0.00506757	0.0013882	-3.65046	0.000261771	0.0128158	blue	HM_2
DDX20	211.383	-0.0050645	0.00141344	-3.5831	0.000339539	0.0147762	blue	HM_2
IRF2BP1	359.373	-0.00506375	0.00115978	-4.36613	1.26467e-05	0.00195954	blue	HM_2
TRIM23	358.618	-0.00505886	0.00163008	-3.10344	0.00191284	0.0413033	blue	HM_2
SOX13	238.564	-0.00504088	0.00156827	-3.2143	0.00130763	0.0331015	blue	HM_2
ZKSCAN2	306.449	-0.0050331	0.00159738	-3.15084	0.00162803	0.0377552
KIF1A	5784.69	-0.00500408	0.00155495	-3.21816	0.00129016	0.0330149
BRPF3	740.308	-0.00495944	0.00128756	-3.8518	0.000117253	0.00817703	blue	HM_2
MOB3A	410.31	-0.00495524	0.00161927	-3.06017	0.00221212	0.0447502
TYK2	942.747	-0.00488045	0.00123171	-3.96233	7.42222e-05	0.00646008	blue	HM_2
ZNF324	195.183	-0.00486587	0.00106433	-4.57176	4.83649e-06	0.00113658	blue	HM_2
MGME1	205.218	-0.00484171	0.00146851	-3.29702	0.000977155	0.027778	blue	HM_2
MEN1	251.776	-0.0048207	0.00159146	-3.0291	0.00245282	0.0477039	blue	HM_2
SELENOH	389.692	-0.00481528	0.00146949	-3.27683	0.00104979	0.0290806	green	HM_3
RNF185	485.906	-0.00479724	0.00124616	-3.84961	0.000118306	0.00817703	blue	HM_2
TRIR	855.666	-0.00479434	0.00132869	-3.60832	0.000308181	0.0139765	green	HM_3
PCBP2	6546.89	-0.00479014	0.00108773	-4.40381	1.06365e-05	0.00172186	green	HM_3
ZKSCAN5	236.984	-0.00477636	0.00141153	-3.38382	0.00071486	0.0227529	blue	HM_2
RETREG2	584.334	-0.00476219	0.00143753	-3.31275	0.000923823	0.0270522	blue	HM_2
CHAMP1	387.296	-0.00470731	0.0015347	-3.06726	0.00216032	0.0444678
CTDSP2	2750.11	-0.00468945	0.00149309	-3.14077	0.00168506	0.038886	blue	HM_2
MRPL10	442.597	-0.00466345	0.00150593	-3.09673	0.00195669	0.0415503	blue	HM_2
KDELR1	1356.9	-0.00465754	0.00139091	-3.34855	0.000812364	0.0247954	blue	HM_2
RDH14	452.41	-0.00465004	0.00152983	-3.03959	0.00236903	0.0467863	blue	HM_2
BUD13	198.645	-0.00462214	0.00149142	-3.09916	0.0019407	0.0413515	blue	HM_2
ASB6	215.202	-0.00461517	0.00126582	-3.64598	0.000266375	0.0129068
OBI1	295.981	-0.00459327	0.00147756	-3.10869	0.00187922	0.0411007	blue	HM_2
UBTF	1171.85	-0.00455947	0.00134884	-3.38028	0.000724113	0.0229955	blue	HM_2
NONO	2610.47	-0.00455482	0.00119268	-3.81897	0.000134012	0.00891303	green	HM_3
PALS2	293.106	-0.00451608	0.00145446	-3.10498	0.00190291	0.0412278
RAB24	199.056	-0.0045103	0.00142192	-3.17198	0.00151404	0.0359967	blue	HM_2
ZBTB26	178.539	-0.00450485	0.00131672	-3.42128	0.000623282	0.020932	blue	HM_2
TBC1D13	273.509	-0.00450379	0.00124683	-3.61221	0.000303604	0.0138538	blue	HM_2
ZNF217	565.807	-0.00449579	0.00139056	-3.23308	0.00122461	0.031976	green	HM_3
COG8	567.632	-0.00447924	0.00117178	-3.82258	0.000132062	0.00884328	blue	HM_2
TRIM24	1068.34	-0.00441708	0.00137387	-3.21506	0.00130416	0.0330844
PHC1	1258.16	-0.00438561	0.00102191	-4.29157	1.77414e-05	0.00242867	blue	HM_2
PPP1R26	556.012	-0.0043664	0.00113107	-3.86042	0.000113191	0.00808473	blue	HM_2
MAP3K1	646.353	-0.00435827	0.00135775	-3.20993	0.00132767	0.0333655	green	HM_3
TRIM32	298.794	-0.00435246	0.00135381	-3.21497	0.0013046	0.0330844	blue	HM_2
UBE3D	69.3909	-0.00435184	0.00139271	-3.12472	0.00177975	0.0396732	blue	HM_2
CCDC71	150.334	-0.00434573	0.00131193	-3.31247	0.000924765	0.0270522	blue	HM_2
ETAA1	216.744	-0.00431088	0.00140769	-3.06238	0.00219584	0.0447418	blue	HM_2
RCC2	621.48	-0.00429125	0.00135561	-3.16555	0.00154787	0.0363751
EXD2	431.443	-0.00427396	0.00136549	-3.12997	0.00174822	0.0396301	blue	HM_2
CCDC22	165.43	-0.00424977	0.00139387	-3.04889	0.00229687	0.0456782	blue	HM_2
CAPN1	1318.46	-0.00421672	0.00112889	-3.73528	0.00018751	0.0106563	blue	HM_2
IP6K1	699.18	-0.00420867	0.00121708	-3.45799	0.000544212	0.0193947	blue	HM_2
TTI2	150.151	-0.00417054	0.00115637	-3.60658	0.000310258	0.0139765	blue	HM_2
ZNF777	225.326	-0.00414973	0.00112139	-3.70052	0.000215157	0.0115469	blue	HM_2
SETDB1	501.323	-0.00411701	0.0013473	-3.05574	0.00224508	0.0450934	blue	HM_2
RGL2	758.145	-0.00411334	0.00134794	-3.05158	0.00227644	0.0454724
NT5C	165.122	-0.00403075	0.00130262	-3.09433	0.00197256	0.0416244	green	HM_3
RACK1	7103.17	-0.00402976	0.00133193	-3.0255	0.00248224	0.0480776	blue	HM_2
EIF3D	1258.23	-0.00400719	0.00114036	-3.51397	0.000441458	0.0171949	blue	HM_2
CCDC8	1107.91	-0.00400353	0.00121271	-3.30133	0.000962293	0.027522
SLC35D2	265.126	-0.00398072	0.00113149	-3.51813	0.0004346	0.0170218	blue	HM_2
EIF3F	2072.39	-0.00394504	0.00125271	-3.14921	0.00163711	0.0379035	blue	HM_2
TADA3	607.441	-0.00394044	0.00112003	-3.51815	0.000434566	0.0170218	blue	HM_2
ZBTB1	504.162	-0.0039357	0.00120502	-3.26609	0.00109044	0.0299129	blue	HM_2
SURF6	333.298	-0.00392406	0.00128679	-3.04949	0.00229229	0.0456516
CCDC6	666.048	-0.0039174	0.00110329	-3.55065	0.00038428	0.0159363
NFYC	900.814	-0.00391253	0.00115461	-3.38862	0.000702465	0.0224716
DNMT3A	1345.2	-0.00388221	0.00116201	-3.34093	0.000834994	0.0252649	blue	HM_2
MED23	520.318	-0.00388158	0.00117156	-3.31316	0.000922475	0.0270522	blue	HM_2
ZCCHC3	619.154	-0.00387396	0.00122733	-3.1564	0.00159728	0.0372257	green	HM_3
ERGIC3	951.368	-0.00383704	0.00120692	-3.17921	0.00147677	0.0354123	blue	HM_2
CIZ1	1060.21	-0.00377326	0.00123174	-3.06337	0.00218859	0.0446587	green	HM_3
DSTYK	501.64	-0.00373754	0.00119589	-3.12532	0.00177612	0.0396732	blue	HM_2
TRIM28	2086.58	-0.00355873	0.00116483	-3.05515	0.00224946	0.0451173	green	HM_3
AAMP	893.089	-0.00353032	0.00114101	-3.09403	0.00197456	0.0416244	blue	HM_2
ZSCAN29	372.575	-0.00352858	0.00110887	-3.18215	0.00146185	0.0352947	blue	HM_2
CHMP1A	470.698	-0.00349213	0.00115551	-3.02217	0.00250973	0.0482125
PPP1R8	330.067	-0.00347765	0.00104607	-3.3245	0.000885758	0.0262378
PKD2	575.357	-0.00346693	0.00113423	-3.05664	0.00223835	0.0450522	green	HM_3
ZNF384	477.809	-0.00346651	0.00107074	-3.23748	0.00120591	0.0316635	blue	HM_2
GID8	718.41	-0.00319845	0.000994216	-3.21706	0.0012951	0.0330815	green	HM_3
PSMC6	806.121	0.00228949	0.000759807	3.01325	0.00258468	0.0489838
ANKRD17	3410.47	0.00318319	0.000892838	3.56524	0.000363517	0.0153922
MDN1	1939.65	0.00324907	0.00101023	3.21617	0.00129915	0.0330844
SAR1B	1077.77	0.00326596	0.00106697	3.06097	0.00220618	0.0447502
NUP98	1573.02	0.0034288	0.00110992	3.08923	0.00200673	0.0421211	red	HM_6
AFF1	3073.6	0.00348097	0.000947576	3.67355	0.000239202	0.0123998
ZNF460	1125.04	0.00352489	0.00104898	3.3603	0.000778569	0.0240742
EEA1	1116.95	0.00361632	0.00112965	3.20127	0.00136824	0.0339054
FUBP1	1347.39	0.00365801	0.00110515	3.30998	0.000933039	0.0272378
TASOR2	1512.66	0.00372031	0.00114698	3.24357	0.00118042	0.0315544	red	HM_6
ENSA	1280.6	0.00375216	0.000834425	4.4967	6.90173e-06	0.00140986
RAB1A	941.675	0.00382495	0.00120633	3.17074	0.00152053	0.0359967	red	HM_6
GPBP1	1326.23	0.00386621	0.00104344	3.70527	0.000211168	0.0114479
PSMD11	894.144	0.00391878	0.00127315	3.07803	0.00208377	0.0432035
NGLY1	462.491	0.00396717	0.00109403	3.62619	0.000287631	0.0133848	red	HM_6
USP12	474.736	0.00397503	0.00131474	3.02345	0.00249914	0.0482125	red	HM_6
ZNF207	1760.35	0.00400149	0.00123488	3.24039	0.00119365	0.0315544	yellow	HM_7
HERC1	4494.93	0.00403177	0.00115887	3.47905	0.00050319	0.018622	red	HM_6
AKAP6	6229.48	0.00403597	0.00129891	3.10719	0.00188878	0.0411027
PSMD7	834.468	0.00403649	0.00130598	3.09077	0.00199639	0.0420135	red	HM_6
PNPO	443.552	0.00405235	0.00130953	3.09449	0.00197149	0.0416244	yellow	HM_7
PSMD12	685.04	0.00410085	0.00128645	3.18772	0.00143398	0.0348815
AHCYL1	1199.87	0.00411434	0.00132502	3.10512	0.00190201	0.0412278	red	HM_6
STXBP1	467.559	0.00431897	0.00132073	3.27015	0.00107491	0.0296599
ARHGAP35	3743.7	0.00436498	0.0013644	3.19918	0.00137817	0.0339724
PSMA3	395.202	0.0043702	0.00121834	3.58701	0.000334489	0.0146015
LAMA2	26288.5	0.00438126	0.0011304	3.87586	0.000106247	0.00804444
EIF4E	639.957	0.00443921	0.00126114	3.51998	0.000431573	0.0170218
ZBED5	733.368	0.0044623	0.0014342	3.11134	0.00186239	0.0409029
RAB5A	675.028	0.0044997	0.00122843	3.66296	0.00024932	0.0126347	red	HM_6
PPA2	437.858	0.0045525	0.0013623	3.34177	0.000832451	0.0252421
USP32	898.027	0.00457939	0.00144418	3.17093	0.00151953	0.0359967
SPCS2	663.13	0.00463762	0.00154101	3.00947	0.00261707	0.0494647
CEP85L	288.945	0.00465733	0.00153357	3.03692	0.0023901	0.0469366
OGFRL1	453.174	0.00468639	0.0014402	3.25398	0.00113799	0.0307387
CLIP1	1569.05	0.00470895	0.00133138	3.53689	0.00040487	0.0164868	red	HM_6
TRA2B	1026.14	0.00475459	0.00125826	3.7787	0.000157649	0.00983564	red	HM_6
CAST	3610.82	0.00475503	0.00143934	3.30361	0.000954476	0.0274655
SPAG9	2096.48	0.00485012	0.00156496	3.09919	0.0019405	0.0413515
PIGT	859.458	0.0048618	0.00156949	3.0977	0.00195026	0.0414762
SCPEP1	243.306	0.00488155	0.00146165	3.33974	0.000838559	0.0253184
ARL2	302.766	0.00488227	0.00158515	3.08001	0.00206995	0.0430476
GTF3C1	2706.43	0.00493177	0.00155688	3.16772	0.00153641	0.0362264	red	HM_6
UBE3C	1536.41	0.00498033	0.00131656	3.78284	0.000155049	0.00971982	red	HM_6
ZNF548	387.479	0.0050064	0.00129532	3.86499	0.000111094	0.00808473
RPS6KA3	988.153	0.00505055	0.00130306	3.87591	0.000106225	0.00804444	red	HM_6
IGIP	83.7074	0.00507463	0.00153702	3.30159	0.000961372	0.027522
SLC15A4	264.941	0.00510661	0.00162654	3.13956	0.00169202	0.0389193	yellow	HM_7
CLN8	505.522	0.00512413	0.00165034	3.10489	0.0019035	0.0412278	red	HM_6
DUSP16	588.801	0.00515908	0.00171631	3.00592	0.00264777	0.0498818
ATG4A	145.723	0.0051611	0.00150959	3.41887	0.000628814	0.0210102
PDHX	1007.19	0.00518022	0.00137726	3.76124	0.00016907	0.0101261
RASSF1	186.872	0.00524419	0.00173484	3.02286	0.002504	0.0482125	greenyellow	HM_4
AFF4	3188.12	0.00524838	0.00170718	3.0743	0.00211	0.0435593
INIP	238.438	0.00529297	0.00171718	3.08235	0.00205371	0.042773
NXPE3	597.497	0.00533233	0.00162538	3.28067	0.00103562	0.0288012	red	HM_6
TIMM17A	459.027	0.00535253	0.00157901	3.38981	0.000699414	0.0224716	red	HM_6
PDZD8	975.123	0.00538429	0.00148974	3.61426	0.000301206	0.013789
DTNA	1581.48	0.00540093	0.00153881	3.50982	0.000448413	0.0172749	red	HM_6
PRKACA	4158.32	0.00543456	0.00153839	3.53262	0.000411465	0.0166714
CNOT9	542.526	0.00543618	0.00163146	3.33209	0.000861952	0.0258586	red	HM_6
LMAN1	1610.79	0.00545033	0.00136532	3.99199	6.55208e-05	0.005849	red	HM_6
PABIR1	361.796	0.00554503	0.00166719	3.32596	0.000881135	0.0261771
AMD1	1042.86	0.00559452	0.00179972	3.10854	0.00188014	0.0411007	red	HM_6
ZBTB43	905.588	0.00562284	0.00156367	3.59592	0.000323241	0.014288
PDLIM5	15867.8	0.00564171	0.00164759	3.42423	0.000616547	0.0207974	red	HM_6
WNK1	10865.6	0.00575394	0.00140138	4.10591	4.02718e-05	0.00420617	red	HM_6
ETF1	1149.8	0.00580068	0.00169861	3.41496	0.000637903	0.0212133	red	HM_6
RCAN2	2058.54	0.00580747	0.00159715	3.63615	0.00027674	0.0130941
CREM	394.966	0.00589253	0.00188458	3.12671	0.00176774	0.0396732
CHD1	906.486	0.00591285	0.00185325	3.19054	0.00142009	0.0347023	yellow	HM_7
DYNLT3	158.172	0.00591299	0.00191107	3.09407	0.00197428	0.0416244	red	HM_6
RUBCN	595.499	0.00592874	0.0018929	3.13209	0.00173569	0.0396008	red	HM_6
FYTTD1	1198.82	0.00594597	0.00157827	3.76739	0.000164961	0.0100643
SLC25A32	305.712	0.00597643	0.00165688	3.60704	0.000309711	0.0139765	red	HM_6
RSRC2	735.405	0.00600406	0.00126554	4.74428	2.09251e-06	0.000702484
DNAJB4	701.19	0.00604491	0.00193485	3.12422	0.00178278	0.0396732
CCDC47	1111.43	0.0061109	0.00167011	3.65899	0.000253214	0.0126347	red	HM_6
PPFIBP1	1822.4	0.00611318	0.00157729	3.87575	0.000106298	0.00804444	black	HM_1
LIMCH1	2478.87	0.00616481	0.00174328	3.53632	0.000405738	0.0164868
DCUN1D3	372.509	0.00620443	0.00202666	3.0614	0.00220305	0.0447502	red	HM_6
OSGIN2	180.056	0.00622672	0.00199163	3.12645	0.00176933	0.0396732
ADAM9	1990.64	0.00629448	0.00141156	4.45924	8.22512e-06	0.00147947	red	HM_6
VLDLR	1910.52	0.00629631	0.00204456	3.07954	0.00207319	0.0430515	red	HM_6
TARS1	978.537	0.00633289	0.0020331	3.11489	0.00184011	0.0406079
DDX5	4176.31	0.0063342	0.00138436	4.57555	4.74973e-06	0.0011351	red	HM_6
COQ10B	268.862	0.00637351	0.00161181	3.95427	7.67698e-05	0.00660033	red	HM_6
PREX2	587.931	0.00642032	0.00177153	3.62417	0.000289896	0.0134458	black	HM_1
EOGT	229.499	0.0064437	0.00171501	3.75723	0.000171804	0.0101783	red	HM_6
MPP1	302.035	0.00646157	0.00158514	4.07634	4.57502e-05	0.00457502
LIMS1	845.937	0.00647379	0.001889	3.4271	0.000610069	0.0207873	red	HM_6
HSPA4L	505.877	0.00649671	0.00215529	3.01431	0.00257568	0.048879
TINAGL1	1435.69	0.00664203	0.00207232	3.20512	0.00135007	0.0337518	red	HM_6
SLC31A1	567.679	0.00668582	0.00189875	3.52117	0.000429639	0.0170218	red	HM_6
GARS1	682.075	0.0066871	0.00194227	3.44293	0.000575438	0.0201332	red	HM_6
NPLOC4	1378.9	0.00678006	0.00151118	4.48662	7.23635e-06	0.00140986	yellow	HM_7
TUBG1	460.945	0.00679319	0.00223745	3.03613	0.00239635	0.0469937
TECRL	3126.68	0.00683498	0.00180553	3.78559	0.000153345	0.00969582
NKTR	1710.29	0.0068694	0.00217251	3.16196	0.00156709	0.0365828	yellow	HM_7
AK1	1447.34	0.00687683	0.00219527	3.13257	0.00173282	0.0395994
SELENOK	527.799	0.00688255	0.00197593	3.48319	0.000495468	0.0185308
XPOT	871.049	0.0069207	0.00227439	3.04289	0.00234321	0.0465341
PCDHGB7	430.573	0.00693601	0.00172214	4.02756	5.63581e-05	0.00537753	black	HM_1
PIK3R3	996.94	0.00694237	0.0018812	3.69039	0.000223909	0.0118689
DIAPH1	1019.68	0.00697507	0.00218171	3.19706	0.00138834	0.0341038	red	HM_6
PPP2R1B	229.214	0.00709349	0.0023421	3.02868	0.00245625	0.0477039	yellow	HM_7
DST	14764.4	0.00713935	0.00135638	5.26355	1.41304e-07	0.000124524	yellow	HM_7
TAF13	136.948	0.00721485	0.00189295	3.81144	0.000138162	0.00901888
KLF7	831.106	0.00723861	0.00184805	3.91688	8.97009e-05	0.00731088	red	HM_6
COL6A3	10741.9	0.00723965	0.0021697	3.33671	0.000847759	0.0255415	black	HM_1
PCDHGB6	367.623	0.00724855	0.00192748	3.76063	0.000169487	0.0101261
CCNH	286.95	0.0072585	0.00210227	3.4527	0.000554998	0.019662	yellow	HM_7
STOM	3542.18	0.00730024	0.00212977	3.42771	0.000608688	0.0207873	red	HM_6
CES2	837.625	0.00733298	0.00194804	3.76429	0.000167024	0.0100643
BCAR1	1338.54	0.00739278	0.00188963	3.91229	9.14262e-05	0.00736634	red	HM_6
EPB41	787.751	0.00741919	0.00204455	3.62876	0.000284781	0.0133402	yellow	HM_7
LPCAT3	485.898	0.00746013	0.00230109	3.24199	0.00118697	0.0315544	red	HM_6
MALT1	691.971	0.00748728	0.00208427	3.59228	0.000327793	0.0143984
KLHL6	106.944	0.00751004	0.00247908	3.02937	0.00245063	0.0477039	yellow	HM_7
TTC39B	193.928	0.00752267	0.00242397	3.10345	0.00191281	0.0413033	yellow	HM_7
LRRC51	71.7216	0.00761097	0.002292	3.32067	0.000898012	0.0264895	yellow	HM_7
PCDHGA10	271.692	0.00773474	0.00238658	3.24093	0.00119141	0.0315544	yellow	HM_7
RERG	59.2	0.00775967	0.00212723	3.64779	0.000264507	0.0128605
SPAAR	64.9324	0.00777345	0.00248055	3.13376	0.00172584	0.0395623
SLC12A7	3784.45	0.00777792	0.00208633	3.72804	0.000192974	0.0107973
ARSG	76.5096	0.00781486	0.00242677	3.22028	0.00128067	0.0329761	yellow	HM_7
MAP3K14	425.707	0.00784422	0.00237704	3.29999	0.000966891	0.0275454	red	HM_6
ATF7IP2	400.588	0.00786151	0.00240956	3.26264	0.00110381	0.0301622
TM4SF1	791.915	0.00796678	0.00245805	3.2411	0.00119069	0.0315544	red	HM_6
ZCCHC2	669.76	0.00797715	0.00200056	3.98745	6.67865e-05	0.005849
PCDHGC3	943.438	0.0079775	0.00262382	3.04042	0.00236251	0.0467857	red	HM_6
TGFB3	282.144	0.00798747	0.00264063	3.02484	0.00248767	0.0481154	red	HM_6
CNNM4	324.593	0.00799267	0.00219596	3.63972	0.000272936	0.0130173
DNAJB5	851.674	0.00802754	0.0026444	3.03567	0.0024	0.0469999
DHRS11	73.7639	0.0081101	0.00250464	3.23803	0.00120357	0.031661
FGFR1	1940.41	0.00821122	0.00227788	3.60477	0.000312428	0.0140294	red	HM_6
PIGA	174.166	0.00824288	0.00220635	3.73599	0.000186982	0.0106563	black	HM_1
YARS1	588.54	0.00826286	0.00267601	3.08776	0.00201672	0.0421222	red	HM_6
PCDHGB5	303.194	0.00826931	0.00179377	4.61001	4.02647e-06	0.00102781
MAFK	672.604	0.00830744	0.00273868	3.03337	0.00241838	0.0472943	red	HM_6
CPEB4	3441.41	0.00835995	0.00217152	3.84981	0.000118208	0.00817703	greenyellow	HM_4
CTNND2	563.832	0.00837249	0.00228839	3.65869	0.00025351	0.0126347	red	HM_6
CDK17	677.608	0.00841696	0.00263923	3.18918	0.00142679	0.0348058	red	HM_6
PCDHGA11	213.858	0.00841963	0.0021785	3.86487	0.00011115	0.00808473	yellow	HM_7
PALMD	854.003	0.00842381	0.002022	4.16607	3.099e-05	0.00346793
PCDHGA1	43.5311	0.00855369	0.00278123	3.0755	0.00210147	0.0434468
SYNM	4392.41	0.00858974	0.00245691	3.49615	0.000472019	0.0177954
SEC14L1	1838.31	0.00863135	0.00208888	4.13205	3.59538e-05	0.00386984	red	HM_6
UBE2QL1	193.177	0.00873546	0.00285135	3.06363	0.00218671	0.0446587
KBTBD12	1014.78	0.00875929	0.00219494	3.99068	6.58843e-05	0.005849
PRMT9	219.716	0.00876151	0.00258859	3.38466	0.000712669	0.0227345
STEAP4	857.16	0.00880914	0.00288467	3.05378	0.00225978	0.0452598	black	HM_1
NEU3	514.672	0.0088199	0.00233161	3.78275	0.000155104	0.00971982	red	HM_6
IPMK	130.474	0.00882679	0.00227873	3.87355	0.000107259	0.00804444	red	HM_6
LRP2BP	45.6011	0.00887236	0.00292108	3.03736	0.00238663	0.0469366	yellow	HM_7
PCDHGA6	348.026	0.00887789	0.00213438	4.15946	3.18997e-05	0.00351395	yellow	HM_7
STEAP2	125.069	0.00887838	0.0028401	3.12608	0.00177153	0.0396732
GRAMD1B	329.169	0.00891245	0.00292066	3.05152	0.00227684	0.0454724
KCTD10	721.682	0.00894196	0.00257147	3.47738	0.000506346	0.0186898	red	HM_6
CXCL16	99.3975	0.00896248	0.00273635	3.27534	0.00105536	0.0291777
JPH1	863.161	0.00900823	0.0029923	3.01047	0.00260841	0.0493673	red	HM_6
FAS	44.0749	0.00902304	0.00246031	3.66745	0.000244983	0.0126347
ADGRL4	313.504	0.00903368	0.00232728	3.88165	0.00010375	0.0080378	black	HM_1
PCDHGA9	203.688	0.00903504	0.00210038	4.30161	1.69558e-05	0.00239261	yellow	HM_7
PLK3	75.4608	0.00908961	0.00292462	3.10796	0.00188384	0.0411027	yellow	HM_7
CD59	3901.84	0.00909334	0.00184904	4.91788	8.74884e-07	0.000411196	red	HM_6
PCDHGB1	75.32	0.00914337	0.00281212	3.25142	0.0011483	0.0309126	yellow	HM_7
SOD3	89.455	0.00923617	0.00292955	3.15276	0.00161732	0.0375687
USP36	599.725	0.00925068	0.00237752	3.89089	9.98775e-05	0.00782374	greenyellow	HM_4
ZBTB21	276.123	0.00927827	0.00220279	4.21205	2.53064e-05	0.00292476	red	HM_6
IQCJ-SCHIP1	274.2	0.00930642	0.00303673	3.06461	0.00217951	0.0446025	red	HM_6
MAFG	431.233	0.00935787	0.00233885	4.00106	6.30599e-05	0.00577754
SLFN11	281.588	0.00938515	0.00221103	4.2447	2.18887e-05	0.00268374	black	HM_1
TSPAN7	129.232	0.00949071	0.00279997	3.38958	0.000700005	0.0224716	black	HM_1
ERRFI1	291.006	0.00951796	0.00277673	3.42776	0.000608585	0.0207873	black	HM_1
PCDHGB4	234.85	0.00952627	0.00174746	5.45149	4.9949e-08	7.20408e-05
PVR	538.061	0.0095485	0.00175832	5.43048	5.6202e-08	7.20408e-05	red	HM_6
FGL2	167.006	0.00958128	0.00276299	3.46772	0.000524896	0.0190258
VMP1	935.259	0.00960911	0.00274625	3.499	0.000467007	0.0177488	red	HM_6
MAP2K3	349.671	0.00966448	0.00288819	3.3462	0.00081926	0.0249494	red	HM_6
LRRC73	21.9284	0.00966654	0.00311829	3.09995	0.00193556	0.0413515
PCDHGA5	143.533	0.00972846	0.00230148	4.22705	2.36778e-05	0.00282098	yellow	HM_7
ANGPTL2	722.448	0.00975707	0.00318262	3.06573	0.00217137	0.0445653	black	HM_1
ADAMTS1	1645.61	0.0097709	0.00276837	3.52948	0.00041637	0.016726
A4GALT	1390.22	0.00986052	0.00234288	4.20872	2.5682e-05	0.00294403	red	HM_6
PPP1R13L	270.986	0.00992183	0.00271259	3.6577	0.000254486	0.0126347
ELOVL5	626.52	0.00994431	0.00287221	3.46225	0.000535687	0.0192385	red	HM_6
THBD	604.759	0.00996598	0.00300518	3.31627	0.00091228	0.0268542	red	HM_6
CCDC62	23.1963	0.00997726	0.00271239	3.6784	0.0002347	0.0122113	yellow	HM_7
ALDH1A1	82.8184	0.00998225	0.0030013	3.32598	0.000881089	0.0261771
SCML1	95.4108	0.00999267	0.00279364	3.57693	0.000347647	0.0149903
CCNL1	655.098	0.0100254	0.00274602	3.65086	0.000261361	0.0128158	yellow	HM_7
SDC4	922.324	0.010071	0.00304412	3.30833	0.000938543	0.0272639	red	HM_6
GALNT16	397.47	0.0101157	0.0029375	3.44365	0.000573927	0.0201303	yellow	HM_7
PPARGC1A	3986.53	0.0101477	0.00285207	3.55801	0.000373681	0.0156347
DIRAS1	1262.43	0.0101554	0.00271752	3.737	0.000186228	0.0106563	red	HM_6
PCDHGA3	113.141	0.0101696	0.00253106	4.01792	5.8714e-05	0.00553632	yellow	HM_7
PCDHGA8	180.812	0.0101962	0.00263896	3.86372	0.000111673	0.00808473	yellow	HM_7
COL8A1	445.296	0.0102006	0.00238683	4.27369	1.9226e-05	0.00251997
P2RY2	46.1594	0.0102148	0.00283795	3.59937	0.000318988	0.0142524	red	HM_6
HYAL1	107.957	0.0102553	0.00215944	4.74905	2.04374e-06	0.000702484
IL4R	269.076	0.0102646	0.00337748	3.03915	0.0023725	0.0467863	black	HM_1
DDIT3	137.551	0.0102999	0.00313545	3.28498	0.0010199	0.0284765
FLT1	2926.72	0.010322	0.00331845	3.11049	0.00186776	0.040957	greenyellow	HM_4
PTGIR	48.8535	0.0103751	0.00334695	3.09987	0.00193604	0.0413515	red	HM_6
CD274	306.234	0.0104188	0.00271446	3.83824	0.000123919	0.00843279	red	HM_6
MGLL	1061.65	0.0104763	0.00201174	5.20759	1.91304e-07	0.00015867
ABI3BP	261.44	0.0106531	0.0032695	3.25832	0.00112075	0.030445
NIPSNAP3B	220.627	0.0106559	0.00292046	3.6487	0.000263575	0.0128596
PCDHGA12	192	0.01072	0.0026794	4.0009	6.31022e-05	0.00577754	yellow	HM_7
CA2	107.84	0.0107207	0.00234297	4.57568	4.74672e-06	0.0011351	red	HM_6
ABHD2	1169.12	0.0107352	0.00254238	4.22249	2.41614e-05	0.00282098	red	HM_6
ITGAX	72.6031	0.0107635	0.00335046	3.21254	0.00131568	0.033236	yellow	HM_7
RAB20	159.778	0.010792	0.00351328	3.07176	0.002128	0.0438667	greenyellow	HM_4
RNF144B	248.396	0.0107979	0.00308738	3.49742	0.000469775	0.0177582
NDNF	103.376	0.0108359	0.0031306	3.46129	0.000537585	0.0192385
DLL1	105.072	0.0108814	0.00340328	3.19734	0.00138701	0.0341038
PCDHGB2	138.823	0.0108986	0.00207021	5.26449	1.40581e-07	0.000124524	yellow	HM_7
GADD45A	472.946	0.0109464	0.00322867	3.39039	0.000697941	0.0224716
PCDHGB3	199.589	0.0109642	0.00223497	4.90574	9.30752e-07	0.000423342	yellow	HM_7
PCDHGA4	143.57	0.0110024	0.00230868	4.76566	1.88237e-06	0.000702484	yellow	HM_7
FBXW7	1206.5	0.0111002	0.00225031	4.93274	8.1085e-07	0.000398994
FAM178B	21.0218	0.0111764	0.0035858	3.11684	0.00182799	0.0405261	yellow	HM_7
SLC1A2	153.433	0.0112127	0.00302688	3.70438	0.000211908	0.0114479
PPTC7	985.395	0.011312	0.00259253	4.3633	1.28118e-05	0.00196354	red	HM_6
NCEH1	213.8	0.0113271	0.00286978	3.94703	7.9127e-05	0.00676176	red	HM_6
TAMALIN	174.053	0.0113674	0.00255937	4.44148	8.93409e-06	0.00155519
HSPB8	2032.88	0.0113942	0.00221197	5.15117	2.58866e-07	0.000202779
MBP	162.562	0.0115148	0.00255249	4.51119	6.44662e-06	0.00137723
CLEC2B	32.943	0.0115238	0.00324046	3.55623	0.000376217	0.015648	black	HM_1
GARNL3	510.501	0.0115429	0.00270187	4.27217	1.93579e-05	0.00251997	yellow	HM_7
STAT3	4299.2	0.0117943	0.00356817	3.30542	0.000948355	0.0274213	black	HM_1
PTGDS	2483.92	0.0118217	0.00334931	3.52959	0.00041621	0.016726
PDE3A	2420.16	0.0118564	0.00254376	4.66097	3.14724e-06	0.000905635
NR1D1	433.296	0.0120284	0.00283806	4.23826	2.25263e-05	0.00271471
NTRK2	276.047	0.0120579	0.00357591	3.37197	0.000746335	0.0233852
PCDHGA7	146.959	0.01215	0.00239133	5.08085	3.75743e-07	0.000251223
SNED1	116.223	0.0121823	0.0040058	3.04116	0.00235666	0.0467355	black	HM_1
PCDHGC4	52.4275	0.0121971	0.00336739	3.62212	0.000292199	0.0135082	yellow	HM_7
SLC25A25	141.858	0.0122367	0.00298573	4.09838	4.16046e-05	0.00428194	red	HM_6
EMP1	1318.17	0.0122466	0.00304098	4.0272	5.6445e-05	0.00537753	red	HM_6
CREB5	915.292	0.0123505	0.00395338	3.12404	0.00178389	0.0396732
ULBP1	19.216	0.012413	0.00364234	3.40799	0.000654445	0.0215097	red	HM_6
GEM	396.288	0.0124337	0.00339425	3.66315	0.000249131	0.0126347	red	HM_6
NFKBID	22.5019	0.0124699	0.00367886	3.38962	0.000699908	0.0224716	yellow	HM_7
SLC25A30	1674.36	0.0125268	0.00370782	3.37848	0.000728865	0.0230705
MYC	342.084	0.01264	0.00382095	3.30807	0.000939407	0.0272639	black	HM_1
LIMS3	38.4179	0.0128134	0.0037584	3.40926	0.000651387	0.0215095
ETS2	1960.82	0.0129014	0.00356545	3.61845	0.000296371	0.0136563	black	HM_1
PCDHGC5	68.1285	0.012933	0.0034349	3.76517	0.000166436	0.0100643	yellow	HM_7
MIDN	1615.81	0.0130486	0.00287511	4.53849	5.66594e-06	0.00126809	red	HM_6
GIMAP8	528.678	0.0130832	0.00328071	3.98793	6.66522e-05	0.005849	black	HM_1
GPR4	168.705	0.0132197	0.00367313	3.59902	0.000319415	0.0142524	red	HM_6
PXDNL	303.597	0.0132414	0.00353242	3.74853	0.000177873	0.0104024
L1CAM	40.4869	0.0133642	0.00383275	3.48684	0.000488773	0.018329
FOSL2	2247.81	0.0133947	0.00374342	3.57819	0.000345977	0.014964	black	HM_1
SCN1B	96.8558	0.013399	0.00385768	3.47333	0.000514047	0.0188752	red	HM_6
C11orf96	373.056	0.0134081	0.00419666	3.19494	0.0013986	0.0342365	red	HM_6
CD209	94.1374	0.0134243	0.00416458	3.22344	0.00126661	0.0327445	black	HM_1
TMEM176B	831.274	0.0134419	0.0040133	3.34933	0.000810058	0.0247954	red	HM_6
IFRD1	390.154	0.0134475	0.00391337	3.43629	0.00058973	0.0204808	yellow	HM_7
DNAJA4	1965.72	0.0134515	0.0043939	3.06139	0.00220311	0.0447502	red	HM_6
P2RY8	92.4256	0.0134859	0.00366147	3.68319	0.00023033	0.0121181
IGF1	200.253	0.0135849	0.00385876	3.52055	0.000430659	0.0170218
CHODL	16.5268	0.0135961	0.00448423	3.03198	0.00242957	0.0474473
HLA-DRB1	293.144	0.0136098	0.00392422	3.46817	0.000524017	0.0190258
AQP7	241.747	0.0136916	0.00438028	3.12573	0.00177364	0.0396732	yellow	HM_7
SHISAL1	18.9554	0.0137795	0.00430534	3.20056	0.00137159	0.0339288
SEMA7A	35.0482	0.0137919	0.00433796	3.17935	0.00147606	0.0354123	black	HM_1
TMEM176A	465.59	0.013844	0.00423561	3.26847	0.00108129	0.0297197	red	HM_6
MAPK4	149.954	0.0139038	0.00405569	3.42822	0.000607559	0.0207873	red	HM_6
PARVB	579.983	0.0139182	0.00348799	3.99033	6.59824e-05	0.005849
IP6K3	108.947	0.0139217	0.00431791	3.22417	0.0012634	0.0327445
HBEGF	339.43	0.013957	0.0032794	4.25597	2.08145e-05	0.00257442	red	HM_6
EIF2AK3	515.228	0.0140372	0.00295485	4.75055	2.02861e-06	0.000702484	red	HM_6
MGP	934.407	0.0140836	0.00347986	4.04719	5.18365e-05	0.00507566	red	HM_6
CDH19	563.625	0.0141289	0.00362659	3.8959	9.78335e-05	0.00774973	black	HM_1
PCOLCE2	120.097	0.014238	0.00369339	3.855	0.000115731	0.00815904
APOA1	106.652	0.0142568	0.00465865	3.0603	0.00221118	0.0447502
RNF122	303.67	0.0144432	0.00404214	3.57316	0.000352702	0.0151158	black	HM_1
CXCL12	1197.94	0.0145118	0.00337784	4.29618	1.7377e-05	0.0024259	red	HM_6
BCL3	208.361	0.0146538	0.00436608	3.35629	0.000789962	0.024373	black	HM_1
IZUMO1	13.8493	0.0146572	0.00373469	3.92461	8.68708e-05	0.00712139	yellow	HM_7
RBKS	39.1286	0.0147006	0.00329291	4.4643	8.03318e-06	0.00147947	greenyellow	HM_4
SPHK1	47.9001	0.0147287	0.00475258	3.0991	0.00194112	0.0413515	red	HM_6
SGMS2	190.203	0.0147557	0.00393738	3.7476	0.000178538	0.0104024	red	HM_6
RHD	18.7687	0.0147573	0.00384103	3.84201	0.000122031	0.00837616	yellow	HM_7
AOX1	46.0861	0.0148425	0.00427702	3.4703	0.000519879	0.0189962
HSPB6	1871.71	0.0149715	0.00463736	3.22846	0.00124459	0.0323766	red	HM_6
MYPN	2537.33	0.0151167	0.00304723	4.96081	7.01987e-07	0.000366593	red	HM_6
RASGRF2	95.0891	0.0151206	0.00331346	4.56339	5.03345e-06	0.00116347	red	HM_6
SYPL2	192.869	0.0152644	0.00356308	4.28404	1.83528e-05	0.00248821	red	HM_6
C4B	671.702	0.0153047	0.00468202	3.26883	0.00107991	0.0297197	black	HM_1
TYRP1	54.8026	0.0154292	0.00497519	3.10123	0.00192721	0.0413515
MYOC	23.7315	0.0154889	0.00440651	3.51501	0.000439736	0.0171753
NRXN3	20.1895	0.0157301	0.00407645	3.85878	0.000113952	0.00808473	yellow	HM_7
MLPH	12.9904	0.0158343	0.00491925	3.21884	0.00128709	0.0329964
TUBA4A	247.15	0.0159396	0.00411416	3.87432	0.000106921	0.00804444	red	HM_6
FAM43A	444.558	0.0159589	0.00469785	3.39706	0.000681145	0.0221294	greenyellow	HM_4
PCDHB3	13.0956	0.015984	0.00445295	3.58953	0.000331276	0.0145062
PFKFB2	713.535	0.0160409	0.00505667	3.17223	0.00151272	0.0359967	red	HM_6
GATA3	16.5811	0.0160443	0.00426036	3.76594	0.000165922	0.0100643
CSRNP1	441.767	0.0160524	0.00408238	3.93211	8.42032e-05	0.00698391	red	HM_6
PLIN4	454.246	0.016058	0.00348545	4.60716	4.08208e-06	0.00102781
ASB18	140.624	0.0162567	0.00395521	4.1102	3.9532e-05	0.00415972	yellow	HM_7
DOCK3	89.0732	0.0163856	0.00354637	4.62039	3.83017e-06	0.0010001	yellow	HM_7
ZC3H12A	54.4223	0.0166471	0.00460502	3.61498	0.000300374	0.013789	red	HM_6
GIMAP5	310.642	0.016651	0.00371278	4.48477	7.29927e-06	0.00140986
FSTL3	376.174	0.0166759	0.00533021	3.12856	0.00175663	0.0396732	red	HM_6
ANGPT2	183.049	0.0168243	0.0045077	3.73235	0.000189698	0.0106563	black	HM_1
TMEM59L	21.393	0.0169707	0.00464596	3.65279	0.000259408	0.012789	red	HM_6
ASNS	205.024	0.017039	0.00519801	3.27798	0.00104553	0.0290197
DUSP8	476.533	0.017068	0.00352165	4.84658	1.25609e-06	0.000520909
HLA-DQB1	72.3857	0.0172438	0.00558359	3.0883	0.00201302	0.0421211
ADAMTS9	2820.18	0.0175891	0.00480656	3.65939	0.000252818	0.0126347	red	HM_6
RARRES2	84.6232	0.0176645	0.00424548	4.16078	3.17162e-05	0.00351395	red	HM_6
TNFRSF11B	39.7307	0.0176756	0.00542494	3.25822	0.00112114	0.030445	red	HM_6
IL2RA	17.5145	0.0181681	0.00522025	3.48031	0.000500833	0.0186116	red	HM_6
ANK1	917.109	0.0182794	0.00456397	4.00517	6.19742e-05	0.00574892
CRISPLD2	442.548	0.0184407	0.00314113	5.87074	4.33848e-09	1.24049e-05
SRRM3	13.1894	0.0184568	0.00569623	3.24018	0.00119454	0.0315544	red	HM_6
SHC3	11.8662	0.0188547	0.00602337	3.13026	0.00174649	0.0396301
BMP2	81.0325	0.0193378	0.00435785	4.43746	9.10281e-06	0.00156524
MUC3A	66.3318	0.0196726	0.00482197	4.07979	4.50771e-05	0.00457257
ADRB1	78.976	0.0197506	0.0056754	3.48003	0.000501358	0.0186116	black	HM_1
ELL2	607.451	0.0197605	0.00400789	4.9304	8.20625e-07	0.000398994	yellow	HM_7
ACTG2	40.1261	0.0198577	0.00640118	3.1022	0.00192091	0.0413515	black	HM_1
ADAMTS4	749.552	0.0199203	0.00662595	3.00641	0.00264356	0.0498818	red	HM_6
ZFP36	1055.22	0.0200261	0.00432435	4.631	3.63897e-06	0.000968102
LDLR	879.324	0.0203981	0.00515149	3.95965	7.50598e-05	0.00649291	red	HM_6
EGR2	34.5299	0.0205855	0.00531989	3.86954	0.000109041	0.00808473
XIRP1	19090.1	0.0206624	0.0040206	5.13913	2.76019e-07	0.000204835	red	HM_6
GREB1L	19.672	0.0206689	0.00606215	3.4095	0.000650825	0.0215095	red	HM_6
ABRA	392.238	0.0208735	0.00564109	3.70026	0.000215378	0.0115469
ADRA1A	154.377	0.0217149	0.00493777	4.39771	1.09397e-05	0.00173314
ZNF331	537.204	0.0217447	0.00482458	4.50707	6.57289e-06	0.00137843
EGR3	63.1844	0.0225294	0.00561673	4.01112	6.04321e-05	0.00564299	red	HM_6
GPRC5A	69.4767	0.0237515	0.00504254	4.71022	2.47445e-06	0.000792948	red	HM_6
ATP6V1FNB	17.972	0.024196	0.00719575	3.36254	0.000772282	0.0239323	red	HM_6
EGR1	1183.46	0.0244857	0.00625553	3.91424	9.06892e-05	0.00734895
CSDC2	63.262	0.0244921	0.00556293	4.40274	1.06894e-05	0.00172186	red	HM_6
S100A1	75.6946	0.0249903	0.00539444	4.6326	3.61104e-06	0.000968102
FOSL1	13.8013	0.0253922	0.00772652	3.28637	0.00101489	0.028415	red	HM_6
GPR3	17.6031	0.0258746	0.00711001	3.63918	0.000273512	0.0130173	red	HM_6
VTN	69.1591	0.0264554	0.00849327	3.11486	0.00184032	0.0406079
SYT7	73.6224	0.0274133	0.00385208	7.1165	1.10706e-12	7.80474e-09	red	HM_6
CLIC6	16.7203	0.0274835	0.00712291	3.85846	0.000114104	0.00808473
NR4A3	1146.86	0.027771	0.00856467	3.24251	0.00118483	0.0315544
ACTA1	11353.3	0.0278155	0.00855522	3.25129	0.00114881	0.0309126
SERPINE1	1290.87	0.0285085	0.00811965	3.51105	0.000446335	0.0172749	red	HM_6
PTX3	195.828	0.0285184	0.00753156	3.78653	0.000152769	0.00969582	black	HM_1
MYOM3	1097.47	0.029551	0.00525912	5.61901	1.92052e-08	3.38491e-05	yellow	HM_7
CHI3L1	88.3211	0.0310809	0.00869139	3.57606	0.000348811	0.0149946
COL4A4	165.821	0.0317088	0.00546286	5.80443	6.45868e-09	1.51779e-05
PERM1	41.9152	0.0323708	0.00680752	4.75515	1.98295e-06	0.000702484
COL4A3	15.8221	0.0324327	0.00753175	4.30612	1.66141e-05	0.00239261
CXCL1	65.4465	0.0332266	0.0104255	3.18705	0.00143732	0.0348815	black	HM_1
GRIP2	253.028	0.0334412	0.00630218	5.30629	1.11882e-07	0.000120099	yellow	HM_7
LIF	26.7288	0.0412758	0.0101681	4.05935	4.92089e-05	0.00485206	red	HM_6
CA1	26.8774	0.0459962	0.0084578	5.43832	5.37862e-08	7.20408e-05
ELF3	40.2559	0.0534433	0.00942337	5.67136	1.41672e-08	2.85368e-05	red	HM_6

## Sheet: HM_Survival
external_gene_name	baseMean	log2FC	lfcSE	stat	pvalue	padj	Module	Module_name
HBZ	17.2032	-0.00384477	0.000978498	-3.92925	8.52097e-05	0.0333714	greenyellow	HM_4
EPB42	46.071	-0.00295058	0.000662467	-4.45393	8.43132e-06	0.0105956	greenyellow	HM_4
ESPN	13.5884	-0.00277937	0.000728993	-3.81262	0.000137503	0.0387727
SULT1E1	143.244	-0.00243214	0.000591018	-4.11517	3.86898e-05	0.0218195	green	HM_3
MADCAM1	18.5061	-0.00229884	0.000612328	-3.75426	0.000173855	0.0422495	green	HM_3
ATP2B2	60.6641	-0.00183899	0.000451477	-4.07327	4.6357e-05	0.0233424	blue	HM_2
TMCC2	156.487	-0.00171295	0.000402998	-4.25052	2.13273e-05	0.0187934	greenyellow	HM_4
CCL14	44.6547	-0.00145412	0.000376992	-3.85716	0.000114711	0.0352931
CLDN5	309.39	-0.00136297	0.00030821	-4.42221	9.76969e-06	0.0105956	green	HM_3
MMRN1	185.392	-0.00132381	0.000282238	-4.6904	2.72665e-06	0.00590245	green	HM_3
MAGED4	65.5464	-0.00129829	0.000293214	-4.4278	9.51983e-06	0.0105956
SNCA	107.492	-0.00127637	0.000313213	-4.0751	4.59955e-05	0.0233424	green	HM_3
CTHRC1	52.6152	-0.00124359	0.000326454	-3.80938	0.000139317	0.0387727
PNCK	316.089	-0.0012044	0.000309092	-3.89658	9.75592e-05	0.0341236	green	HM_3
EDN1	141.259	-0.00116485	0.000308606	-3.77456	0.000160293	0.039944	green	HM_3
KLHL13	1337.53	-0.00113443	0.000261006	-4.34639	1.38398e-05	0.0139376
DMKN	210.205	-0.0011321	0.000280472	-4.03642	5.42724e-05	0.0254056	green	HM_3
GPIHBP1	239.125	-0.00105645	0.00025996	-4.06389	4.8262e-05	0.0234636	green	HM_3
CITED2	2206.01	-0.00102828	0.00028078	-3.66222	0.000250038	0.0490368	blue	HM_2
GFRA1	533.574	-0.000983617	0.000256458	-3.83539	0.000125366	0.0376072	purple	HM_5
ADGRL3	518.619	-0.000936061	0.000239839	-3.90288	9.50562e-05	0.0341236
BMP5	1142.05	-0.000877517	0.000180974	-4.84885	1.2418e-06	0.00437702
IGF2	24968.9	-0.000844179	0.00017793	-4.74444	2.09082e-06	0.00589568	green	HM_3
SOX7	334.957	-0.0008436	0.000217345	-3.88139	0.00010386	0.0348649	green	HM_3
TMTC2	470.738	-0.000815143	0.000193687	-4.20856	2.57e-05	0.0201302	blue	HM_2
KIF26A	357.977	-0.000790743	0.000201661	-3.92115	8.81256e-05	0.0335806	green	HM_3
BTG1	1662.64	-0.000789413	0.000188341	-4.19139	2.77249e-05	0.0205734	green	HM_3
PELI2	181.612	-0.000751422	0.000194427	-3.8648	0.000111179	0.0352931	green	HM_3
MB21D2	464.08	-0.000715869	0.000193689	-3.69596	0.000219056	0.0460966	green	HM_3
CCDC3	198.173	-0.000710869	0.000188311	-3.77496	0.00016003	0.039944
TIE1	745.883	-0.000668168	0.000171033	-3.90666	9.35811e-05	0.0341236	green	HM_3
PRELID2	263.734	-0.000662706	0.000176809	-3.74813	0.000178155	0.0422495	green	HM_3
FAM171B	130.833	-0.000657894	0.000119805	-5.49139	3.98786e-08	0.000562248	green	HM_3
EFNB2	711.151	-0.000638113	0.000156289	-4.0829	4.44776e-05	0.0233424	black	HM_1
GUCY1A2	1378.79	-0.000574768	0.000138581	-4.14753	3.36087e-05	0.0206022
RPL3	5646.34	-0.000554725	0.000143487	-3.86604	0.000110617	0.0352931	black	HM_1
IRF2BPL	2761	-0.0005412	0.000128584	-4.20893	2.56588e-05	0.0201302	green	HM_3
CLEC14A	429.612	-0.000531384	0.000137799	-3.85623	0.000115149	0.0352931	black	HM_1
ZFP36L2	3545.86	-0.000523593	0.00012596	-4.15681	3.22718e-05	0.0206022
KLHL5	339.742	-0.000488616	0.000133024	-3.67314	0.000239584	0.048955	black	HM_1
NET1	271.801	-0.000467588	0.00012589	-3.71424	0.000203815	0.0442089
RPLP0	9821.75	-0.000453278	0.000101927	-4.44708	8.70464e-06	0.0105956	green	HM_3
CNRIP1	178.95	-0.000427554	0.00011676	-3.66183	0.000250418	0.0490368	green	HM_3
RPL13	11034.4	-0.000403367	0.000105822	-3.81176	0.000137981	0.0387727	green	HM_3
RPL31	4599.21	-0.000395489	0.000106241	-3.72259	0.000197193	0.043441	green	HM_3
RPL18	4116.72	-0.000390614	9.39747e-05	-4.15659	3.23034e-05	0.0206022	green	HM_3
RPLP2	3639.44	-0.000386612	0.000102282	-3.77988	0.000156904	0.039944	green	HM_3
RBM15B	854.653	-0.000376543	9.67364e-05	-3.89246	9.92317e-05	0.0341236	green	HM_3
RPS5	3084.93	-0.000370757	9.74309e-05	-3.80534	0.000141612	0.0387727	green	HM_3
RPS27A	4449.23	-0.000360518	9.64048e-05	-3.73962	0.000184296	0.0422495	green	HM_3
ZNF777	225.326	-0.000360323	8.96484e-05	-4.0193	5.83725e-05	0.0257186	blue	HM_2
RPSA	4502.84	-0.000349527	9.36175e-05	-3.73357	0.000188788	0.0422495	green	HM_3
AHCY	949.109	-0.000335388	8.97491e-05	-3.73695	0.000186269	0.0422495	green	HM_3
KHSRP	1912.73	-0.000333128	9.07985e-05	-3.66887	0.000243622	0.0490368	green	HM_3
NCL	5372.31	-0.000316094	8.60545e-05	-3.67319	0.000239545	0.048955	green	HM_3
GIT2	877.705	0.000263752	7.06389e-05	3.73381	0.000188607	0.0422495
DAP3	866.653	0.000348407	9.23493e-05	3.77271	0.000161487	0.039944
ZNF587	946.986	0.000379197	0.000102218	3.70971	0.000207497	0.0443258	yellow	HM_7
ZNF44	337.062	0.000417296	0.000100325	4.15946	3.19001e-05	0.0206022
ARHGEF6	708.455	0.00046565	0.000112848	4.12633	3.686e-05	0.0216537
RETSAT	169.473	0.000583878	0.00013173	4.43238	9.31978e-06	0.0105956
TPCN1	942.458	0.000721268	0.000166602	4.32929	1.49591e-05	0.0140606	yellow	HM_7
PLIN4	454.246	0.00117073	0.000250391	4.67563	2.9305e-06	0.00590245
SYT7	73.6224	0.00143616	0.000323727	4.43634	9.15022e-06	0.0105956	red	HM_6
GRIP2	253.028	0.00192845	0.00048411	3.9835	6.79087e-05	0.0281601	yellow	HM_7
MX2	108.31	0.00209074	0.000552906	3.78137	0.00015597	0.039944
IFIT3	167.407	0.00252349	0.000631471	3.99621	6.43655e-05	0.0274997
RSAD2	102.187	0.00259242	0.000659001	3.93386	8.35922e-05	0.0333714
MX1	288.37	0.00264288	0.000655859	4.02965	5.58602e-05	0.0254056
IFI44L	176.523	0.0031329	0.000823815	3.80292	0.000143002	0.0387727
IFI6	643.576	0.0038916	0.000743826	5.23187	1.67805e-07	0.000788626
ISG15	149.746	0.00395393	0.000748187	5.28468	1.25921e-07	0.000788626

## Sheet: SM_Gestation
external_gene_name	baseMean	log2FC	lfcSE	stat	pvalue	padj	Module	Module_name
ANKRD63	21.1389	-0.0627793	0.0112193	-5.59567	2.19775e-08	3.56228e-06	black	SM_1
LIX1	14.7785	-0.0578175	0.00908653	-6.36298	1.97871e-10	9.8865e-08	blue	SM_2
ZNF831	41.9151	-0.0461527	0.00888946	-5.19185	2.08219e-07	2.08156e-05	black	SM_1
CLDN14	30.1914	-0.04572	0.0117408	-3.89411	9.85605e-05	0.00193083	cyan	SM_4
SCT	18.2121	-0.0455271	0.00840586	-5.41611	6.09102e-08	7.81774e-06	blue	SM_2
METTL21C	28.7295	-0.0447975	0.00863076	-5.19044	2.09792e-07	2.08156e-05	cyan	SM_4
SYT14	204.124	-0.0428428	0.00873455	-4.90498	9.34347e-07	6.84372e-05	black	SM_1
PHACTR3	197.961	-0.0423356	0.00731124	-5.79048	7.01844e-09	1.46549e-06	black	SM_1
TMIGD3	17.9096	-0.041073	0.0103122	-3.98296	6.80623e-05	0.00146853
DDN	2005.09	-0.0405835	0.00752003	-5.39672	6.78688e-08	8.41945e-06	black	SM_1
FER1L6	63.7838	-0.0395185	0.0108865	-3.63003	0.000283387	0.00405991	black	SM_1
SULT1E1	71.0681	-0.0390648	0.00626629	-6.23412	4.54321e-10	1.76554e-07	cyan	SM_4
RTL9	15.3922	-0.0390539	0.00748982	-5.21426	1.84551e-07	1.88457e-05	blue	SM_2
MYH3	56538.4	-0.0380824	0.00735336	-5.17891	2.23191e-07	2.13106e-05	blue	SM_2
NPY	14.6552	-0.0362683	0.00947712	-3.82693	0.000129751	0.00233809	black	SM_1
PVALEF	19.7662	-0.03609	0.0106286	-3.39556	0.000684875	0.00749133	cyan	SM_4
LMO3	21.0614	-0.036015	0.00648534	-5.55328	2.80351e-08	4.10725e-06	black	SM_1
TAFA4	31.5004	-0.0359345	0.00981082	-3.66274	0.000249533	0.00373765	black	SM_1
FCGBP	944.668	-0.0358571	0.0111873	-3.20518	0.00134979	0.0121594
NNAT	440.267	-0.0356222	0.00664917	-5.3574	8.44294e-08	9.84306e-06	cyan	SM_4
TIGD4	9.58854	-0.0354885	0.00853207	-4.15943	3.19042e-05	0.000864999	blue	SM_2
COL22A1	234.156	-0.03359	0.0078975	-4.25324	2.10698e-05	0.000647838	blue	SM_2
DPYSL5	111.79	-0.0329655	0.00602858	-5.46821	4.54614e-08	6.23534e-06	blue	SM_2
MT1F	25.2842	-0.0327526	0.00784223	-4.17644	2.96109e-05	0.000824567	black	SM_1
CXCL13	13.9134	-0.0326918	0.00863599	-3.78553	0.000153382	0.0026652	cyan	SM_4
MTUS2	532.838	-0.0326488	0.00566199	-5.7663	8.10293e-09	1.6429e-06	cyan	SM_4
CA10	10.1304	-0.0321648	0.00967571	-3.32429	0.000886446	0.00894116	blue	SM_2
CDHR5	13.1756	-0.0319953	0.00891859	-3.58748	0.00033389	0.00460208	cyan	SM_4
KSR2	12.8329	-0.0312141	0.00892255	-3.49834	0.000468162	0.00579609	blue	SM_2
LTK	32.6276	-0.0308323	0.0085197	-3.61894	0.000295815	0.00421002	cyan	SM_4
ONECUT2	18.5214	-0.0300636	0.00924342	-3.25244	0.0011442	0.0107577	black	SM_1
SPTBN2	240.732	-0.0300325	0.0058044	-5.17409	2.29029e-07	2.16311e-05	cyan	SM_4
PCLO	34.741	-0.0298864	0.00806613	-3.70517	0.000211247	0.00335252	blue	SM_2
OSTN	11.8567	-0.0296821	0.0114633	-2.58931	0.00961677	0.0480667	blue	SM_2
FGF14	15.8478	-0.0296174	0.0115222	-2.57047	0.010156	0.0497316	blue	SM_2
ACTC1	16843.9	-0.02959	0.00490735	-6.02973	1.64236e-09	4.59532e-07	blue	SM_2
SLC24A2	25.0665	-0.0293602	0.0068126	-4.3097	1.63477e-05	0.00054344	cyan	SM_4
IL20RA	105.81	-0.0281528	0.00459385	-6.12838	8.8781e-10	2.85638e-07	blue	SM_2
IGFBP1	21.0652	-0.0280513	0.00824124	-3.40377	0.000664626	0.00735266	black	SM_1
TCEAL7	211.167	-0.0274018	0.00533092	-5.14017	2.74492e-07	2.4936e-05	blue	SM_2
PLA2G7	18.9835	-0.0270184	0.00498678	-5.418	6.02704e-08	7.80724e-06	cyan	SM_4
MRAP2	56.2105	-0.0268152	0.00620773	-4.31964	1.56283e-05	0.000529393	blue	SM_2
PKHD1	177.996	-0.0265312	0.00736084	-3.60437	0.000312906	0.00436012	blue	SM_2
KRT80	72.1292	-0.0264587	0.00549377	-4.81614	1.46362e-06	9.89178e-05	blue	SM_2
ETNK2	129.452	-0.0263787	0.00591048	-4.46304	8.08055e-06	0.00032171	black	SM_1
ADARB2	53.5295	-0.0262588	0.00979483	-2.68088	0.00734283	0.0398846	cyan	SM_4
TOX3	17.5941	-0.0260248	0.00749044	-3.4744	0.000511998	0.00616425	cyan	SM_4
CRABP2	191.873	-0.0256773	0.00798368	-3.21622	0.00129891	0.0118052	blue	SM_2
MED12L	109.208	-0.0255731	0.00530197	-4.82332	1.41192e-06	9.66363e-05	blue	SM_2
C1orf87	15.233	-0.0255402	0.00716854	-3.56282	0.000366893	0.00490242	black	SM_1
MINAR1	19.8282	-0.0255174	0.00575452	-4.43432	9.23648e-06	0.000353056	cyan	SM_4
TBX4	73.2111	-0.0254709	0.00582229	-4.37472	1.2159e-05	0.00043505	blue	SM_2
LGI1	99.6324	-0.024686	0.00644369	-3.83104	0.000127604	0.00230943	blue	SM_2
SHISA3	12.4438	-0.0246512	0.00628017	-3.92524	8.66417e-05	0.0017721	blue	SM_2
H4C13	50.0734	-0.0245061	0.00536282	-4.56963	4.88588e-06	0.000230143	blue	SM_2
EGFL6	127.674	-0.0243564	0.00442031	-5.51011	3.58606e-08	5.17205e-06	blue	SM_2
PLCB2	101.868	-0.0241234	0.00396416	-6.08537	1.1622e-09	3.5346e-07	cyan	SM_4
GPC5	16.2911	-0.0240411	0.00756572	-3.17763	0.00148483	0.0129506	blue	SM_2
COL24A1	48.3364	-0.0239404	0.00515186	-4.64695	3.36878e-06	0.00017651	cyan	SM_4
UNC13C	27.3843	-0.0238706	0.00760187	-3.14009	0.00168894	0.0141912	blue	SM_2
LAD1	69.8778	-0.023819	0.00516723	-4.60963	4.03382e-06	0.000199411	cyan	SM_4
RPL39L	15.012	-0.0237839	0.00397095	-5.98947	2.10528e-09	5.664e-07	cyan	SM_4
CNTNAP2	90.5007	-0.0234193	0.00540521	-4.33274	1.47268e-05	0.000510718	blue	SM_2
BUB1	58.2946	-0.0232891	0.00510039	-4.56613	4.96806e-06	0.000230143	blue	SM_2
ZNF730	16.0082	-0.0232005	0.00506347	-4.58194	4.60685e-06	0.000220718	blue	SM_2
CPLANE2	20.1613	-0.0230807	0.00479877	-4.80972	1.51145e-06	9.97415e-05	black	SM_1
POSTN	6468.67	-0.0230252	0.00437667	-5.26089	1.43359e-07	1.51249e-05	blue	SM_2
PLPPR1	14.4382	-0.0229629	0.00546589	-4.20112	2.65595e-05	0.000759852	cyan	SM_4
NKAIN4	18.6774	-0.0229492	0.00756725	-3.0327	0.00242376	0.0183686	blue	SM_2
UNC5C	24.8746	-0.0228413	0.00505942	-4.51461	6.34326e-06	0.000273053	cyan	SM_4
SLITRK4	154.515	-0.0228336	0.00541762	-4.2147	2.50109e-05	0.000728963	black	SM_1
PRXL2A	3464.04	-0.0226125	0.00450975	-5.01414	5.32721e-07	4.3823e-05	black	SM_1
SEPTIN4	447.186	-0.022562	0.00435443	-5.18138	2.20245e-07	2.12772e-05	cyan	SM_4
PRUNE2	452.442	-0.0225068	0.00597633	-3.76599	0.000165889	0.0028188	black	SM_1
CYS1	15.8856	-0.0224826	0.00621582	-3.617	0.000298035	0.00422872	blue	SM_2
DNAH10	14.3457	-0.0222284	0.00549933	-4.04202	5.29934e-05	0.00121737	blue	SM_2
GAS2	45.1934	-0.0222163	0.00562055	-3.95269	7.72788e-05	0.00162089	blue	SM_2
PEG3	2960.44	-0.0221446	0.00335297	-6.60445	3.98984e-11	2.53718e-08	blue	SM_2
DNER	26.2973	-0.0220195	0.00493641	-4.46064	8.17162e-06	0.000322941	black	SM_1
MYO16	169.593	-0.02194	0.00659155	-3.32851	0.000873121	0.00886405	blue	SM_2
AGTR2	108.271	-0.0216573	0.00524307	-4.13065	3.61742e-05	0.000926881	blue	SM_2
SYT1	19.1174	-0.0214718	0.0054229	-3.95946	7.51204e-05	0.00158273	greenyellow	SM_6
TRO	521.768	-0.021314	0.00374029	-5.6985	1.20869e-08	2.25462e-06	blue	SM_2
CCDC3	430.019	-0.0212971	0.00383108	-5.55904	2.7127e-08	4.10725e-06	cyan	SM_4
CRACD	61.2302	-0.0211696	0.00415083	-5.10008	3.39504e-07	3.04465e-05	cyan	SM_4
H2AC13	120.468	-0.0211508	0.00636754	-3.32165	0.000894856	0.00898392	blue	SM_2
FAM171A2	132.672	-0.0211307	0.00575529	-3.67153	0.000241104	0.00365014	blue	SM_2
PRND	100.888	-0.0210671	0.006747	-3.12244	0.0017936	0.0147909	blue	SM_2
H3C13	19.0787	-0.0210233	0.00608143	-3.45697	0.000546286	0.00641691	blue	SM_2
STOX1	76.9078	-0.0209034	0.00435352	-4.8015	1.57484e-06	0.000102474	black	SM_1
CCN4	102.023	-0.0208999	0.0060007	-3.4829	0.000496012	0.00603409	blue	SM_2
RGS7BP	51.1922	-0.0208816	0.00481775	-4.33431	1.46221e-05	0.000508863	blue	SM_2
CACNA1H	1687.47	-0.0208339	0.0046634	-4.46753	7.91262e-06	0.000318096	black	SM_1
SOSTDC1	14.0014	-0.0208232	0.00611597	-3.40473	0.000662284	0.00734762	blue	SM_2
H3C12	31.7537	-0.0208149	0.0063508	-3.27752	0.00104723	0.0100692	blue	SM_2
H3C8	60.5886	-0.0207912	0.0066105	-3.14517	0.00165988	0.0140143	blue	SM_2
TTC39A	17.9911	-0.020752	0.00548651	-3.78236	0.000155346	0.00268972	greenyellow	SM_6
ALDH3B1	128.006	-0.0206009	0.00349124	-5.90074	3.61885e-09	9.37551e-07	black	SM_1
EXO1	16.8148	-0.020481	0.00514952	-3.97726	6.97135e-05	0.00149585	blue	SM_2
IFI6	285.876	-0.0204525	0.00761321	-2.68645	0.00722156	0.0394339	brown	SM_3
SMAD9	565.877	-0.0204416	0.00429694	-4.75724	1.96255e-06	0.000120422	cyan	SM_4
ATP8A2	41.9836	-0.0203865	0.00578695	-3.52284	0.000426944	0.00541028	blue	SM_2
DIAPH3	38.6354	-0.0203859	0.00507168	-4.01955	5.83083e-05	0.00130936	blue	SM_2
B3GALT5	18.9614	-0.0203065	0.00614436	-3.30491	0.000950078	0.00934054
AMER2	13.1139	-0.0202732	0.00580404	-3.49295	0.000477709	0.00589282	cyan	SM_4
MYMX	17.2562	-0.0199655	0.00626262	-3.18804	0.00143239	0.012675	blue	SM_2
GSG1	13.4335	-0.0199296	0.00579528	-3.43894	0.000583997	0.00670231	blue	SM_2
PBK	17.1914	-0.0198911	0.00656125	-3.03161	0.00243257	0.0184054	blue	SM_2
GPR37	239.954	-0.0198677	0.00599962	-3.31149	0.000928003	0.00922071	blue	SM_2
H2AC14	27.9302	-0.0197692	0.0070331	-2.81088	0.00494057	0.0302092	blue	SM_2
TOP2A	290.282	-0.0197666	0.00579471	-3.41114	0.000646912	0.0072114	blue	SM_2
DSC3	72.7861	-0.0197172	0.00551343	-3.57621	0.000348615	0.00474023	black	SM_1
CEP55	17.3173	-0.0196145	0.00614107	-3.19399	0.00140322	0.0125118	blue	SM_2
VSIG4	211.996	-0.0195914	0.00613878	-3.19142	0.00141575	0.0125915
C1QTNF3	159.383	-0.0195376	0.00537267	-3.63647	0.000276397	0.00398638	blue	SM_2
NCAPG	44.4877	-0.0194678	0.00514774	-3.78181	0.000155693	0.0026924	blue	SM_2
B3GALT2	26.9817	-0.0194616	0.00577469	-3.37016	0.000751245	0.00801671	blue	SM_2
CCNA2	43.224	-0.0194421	0.00476108	-4.08354	4.43555e-05	0.00108295	blue	SM_2
SHROOM3	285.28	-0.01942	0.00516883	-3.75714	0.000171869	0.00289344	blue	SM_2
UBE2C	31.2327	-0.0194052	0.00576784	-3.36438	0.000767148	0.00813677	blue	SM_2
CENPE	72.5626	-0.0194004	0.00496883	-3.90442	9.4451e-05	0.0018829	blue	SM_2
H2AC16	54.8057	-0.019396	0.00646686	-2.99929	0.00270613	0.0198629	blue	SM_2
FGF9	62.3712	-0.0193768	0.00528702	-3.66498	0.000247357	0.00370903	blue	SM_2
STAC	231.389	-0.0193622	0.00483876	-4.00148	6.29475e-05	0.00138683	blue	SM_2
GCK	13.6399	-0.0193511	0.00585996	-3.30226	0.000959087	0.00940269	blue	SM_2
PNMA6A	22.8305	-0.0192488	0.00477755	-4.02901	5.60112e-05	0.0012783	cyan	SM_4
H3C7	79.412	-0.019226	0.00647641	-2.96862	0.00299139	0.0212111	blue	SM_2
INSYN2A	16.5067	-0.0192064	0.00481941	-3.98523	6.74154e-05	0.00145997	black	SM_1
TICRR	23.7144	-0.0191701	0.00553249	-3.465	0.000530239	0.00629181	blue	SM_2
BNC1	19.6324	-0.0191371	0.00396062	-4.83186	1.35266e-06	9.32203e-05	black	SM_1
DCHS2	265.507	-0.0190837	0.00396643	-4.81131	1.49945e-06	9.97415e-05	blue	SM_2
CSDC2	29.8513	-0.0190776	0.00390655	-4.88349	1.04227e-06	7.52525e-05	cyan	SM_4
H2BC14	56.4616	-0.0190297	0.00638533	-2.98023	0.00288034	0.0206329	blue	SM_2
TFEC	34.993	-0.0190129	0.00591967	-3.21182	0.00131898	0.0119357
TTK	22.3108	-0.018994	0.0058695	-3.23605	0.00121194	0.0112167	blue	SM_2
H1-5	289.143	-0.018967	0.00578993	-3.27586	0.0010534	0.0100894	blue	SM_2
H4C9	42.5747	-0.0188967	0.00527126	-3.58485	0.000337267	0.00463814	blue	SM_2
MYMK	29.5667	-0.0188343	0.0063264	-2.9771	0.00290992	0.0208128	blue	SM_2
H2BC9	100.83	-0.0187501	0.00561218	-3.34097	0.000834866	0.00862421	blue	SM_2
DAAM2	2729.63	-0.018748	0.00501732	-3.73666	0.000186477	0.00306856	black	SM_1
FAM111B	22.7921	-0.0185981	0.0062202	-2.98995	0.00279026	0.0201783	blue	SM_2
EPHA7	67.6396	-0.0185883	0.00424065	-4.38335	1.16867e-05	0.000421382	greenyellow	SM_6
LZTS1	331.081	-0.0185608	0.00358237	-5.18114	2.20529e-07	2.12772e-05	blue	SM_2
ASXL3	105.124	-0.0185153	0.00461557	-4.01149	6.03358e-05	0.00134625	blue	SM_2
MKI67	481.045	-0.0184923	0.00568792	-3.25115	0.00114941	0.0107849	blue	SM_2
CNTN5	37.9038	-0.0184822	0.00692421	-2.66922	0.00760273	0.0409873	blue	SM_2
PCLAF	34.9081	-0.0184471	0.00578755	-3.18737	0.00143574	0.0126886	blue	SM_2
FAM72A	17.2953	-0.0184104	0.00430705	-4.27448	1.9158e-05	0.000599599	blue	SM_2
KCNMB2	15.0992	-0.0183861	0.00573742	-3.20459	0.00135257	0.0121688	blue	SM_2
LHX9	13.04	-0.01838	0.00620414	-2.96254	0.0030511	0.021558	black	SM_1
HASPIN	42.1095	-0.018373	0.00424513	-4.32802	1.50455e-05	0.000515897	greenyellow	SM_6
ASPM	143.053	-0.018316	0.00492752	-3.71708	0.000201537	0.00324336	blue	SM_2
MS4A7	98.9737	-0.0182797	0.00479533	-3.81198	0.00013786	0.00245689
PSEN2	614.925	-0.0182701	0.00314759	-5.80448	6.45666e-09	1.36862e-06	blue	SM_2
REEP2	34.445	-0.0182546	0.00478847	-3.81221	0.00013773	0.00245689	blue	SM_2
ZNF883	19.7009	-0.0182479	0.00618986	-2.94804	0.00319798	0.0222475	greenyellow	SM_6
KIF20A	46.5792	-0.0181926	0.00660117	-2.75596	0.00585201	0.0340131	blue	SM_2
OTULINL	90.8849	-0.0181921	0.00547748	-3.32125	0.000896162	0.00898732	black	SM_1
H3C14	93.3233	-0.0181852	0.00595621	-3.05316	0.00226448	0.0175472	blue	SM_2
H3C15	93.3233	-0.0181852	0.00595621	-3.05316	0.00226448	0.0175472	blue	SM_2
WNT3	13.367	-0.0181791	0.0041927	-4.3359	1.45168e-05	0.000506459	greenyellow	SM_6
TNNT2	1709.35	-0.0181624	0.00556425	-3.26412	0.00109803	0.0104358	cyan	SM_4
RMI2	18.4221	-0.0181003	0.00512735	-3.53016	0.000415315	0.00529816	blue	SM_2
KIFC1	51.0982	-0.0180982	0.0052155	-3.47008	0.00052031	0.00624283	blue	SM_2
ZNF280B	37.2861	-0.0180165	0.00384541	-4.68521	2.79679e-06	0.000153776	blue	SM_2
TMEM59L	34.6326	-0.0179825	0.00543725	-3.30727	0.000942085	0.00929147	black	SM_1
DGKG	193.854	-0.0179769	0.00414939	-4.33241	1.47484e-05	0.000510718	black	SM_1
QPRT	184.735	-0.017976	0.00430485	-4.17576	2.96998e-05	0.000824567	blue	SM_2
CDHR1	11.9295	-0.0179172	0.00691807	-2.58991	0.00960007	0.0480003	brown	SM_3
MLLT3	322.623	-0.0179117	0.00411832	-4.34927	1.36594e-05	0.000480139	blue	SM_2
KIF5C	66.7847	-0.0179103	0.00626519	-2.8587	0.00425377	0.0273484	black	SM_1
FGFR4	542.589	-0.0178956	0.0041988	-4.26207	2.02545e-05	0.000626903	blue	SM_2
TMEM40	24.7395	-0.0178724	0.00612922	-2.91594	0.0035462	0.0238975	blue	SM_2
PTGFR	130.193	-0.0178637	0.00458928	-3.89248	9.92264e-05	0.00193609	blue	SM_2
KCNJ3	26.5084	-0.017801	0.00627206	-2.83814	0.00453768	0.0285804	cyan	SM_4
LRRC4	29.8678	-0.0176503	0.00472869	-3.73259	0.000189518	0.00309737	blue	SM_2
ZIM2	21.1929	-0.0175987	0.00518731	-3.39264	0.000692233	0.00754232	blue	SM_2
TMEM169	13.6562	-0.0175871	0.00475755	-3.69668	0.00021844	0.00343314	blue	SM_2
CCN3	78.7411	-0.0174547	0.00628902	-2.77542	0.00551308	0.0326537	blue	SM_2
OCA2	17.9208	-0.0174126	0.00564286	-3.08578	0.00203021	0.0162301	blue	SM_2
C5	183.407	-0.01739	0.00317248	-5.48149	4.21749e-08	5.90027e-06
TTC34	18.6919	-0.0173885	0.00624685	-2.78356	0.00537664	0.0320355
H2AC11	208.47	-0.0173844	0.0047285	-3.6765	0.000236452	0.00361131	blue	SM_2
FAM83D	16.8045	-0.0173604	0.00568693	-3.05268	0.00226805	0.0175498	blue	SM_2
SOHLH2	9.38331	-0.0173555	0.00611489	-2.83823	0.00453648	0.0285804	blue	SM_2
EDN3	135.566	-0.0173188	0.00416784	-4.15534	3.24805e-05	0.000865527	blue	SM_2
MYBL2	24.3653	-0.0173136	0.00650767	-2.66049	0.00780273	0.0417119	blue	SM_2
LPAR4	40.963	-0.0172954	0.00493037	-3.50793	0.000451602	0.00564603	blue	SM_2
PRLR	21.3116	-0.0172827	0.00533551	-3.23919	0.00119868	0.0111404	black	SM_1
CCNB2	26.3837	-0.0172774	0.00587326	-2.94171	0.0032641	0.0225871	blue	SM_2
SPAG6	20.2928	-0.0172579	0.00525767	-3.28243	0.00102916	0.0099296	blue	SM_2
TAS1R1	15.0651	-0.017253	0.00518133	-3.32985	0.000868937	0.00884747	blue	SM_2
MAP1A	1291.99	-0.0172379	0.00261448	-6.59325	4.30315e-11	2.61744e-08	blue	SM_2
RASL11B	21.086	-0.0172341	0.00477729	-3.6075	0.000309167	0.00432478	blue	SM_2
KIF11	101.726	-0.0172188	0.00411219	-4.18725	2.82349e-05	0.000799609	blue	SM_2
PEG10	15545.8	-0.0171821	0.00654834	-2.62389	0.0086933	0.0450608	brown	SM_3
GDF7	21.3528	-0.0171662	0.00398799	-4.30448	1.67378e-05	0.000547106	greenyellow	SM_6
AURKB	20.5572	-0.0171487	0.00628683	-2.72772	0.00637732	0.0361942	blue	SM_2
KIF4A	30.4056	-0.0170972	0.00607553	-2.81412	0.00489114	0.0300119	blue	SM_2
H3C11	82.6576	-0.0170844	0.00506283	-3.37447	0.000739576	0.00792241	blue	SM_2
C17orf100	15.8772	-0.0170275	0.00365456	-4.65925	3.17367e-06	0.00016818	greenyellow	SM_6
CKAP2L	40.0335	-0.0170143	0.00604259	-2.81573	0.00486672	0.0299145	blue	SM_2
ADAM12	102.098	-0.0169689	0.00571487	-2.96926	0.00298521	0.0211996	blue	SM_2
GPR27	14.4169	-0.0169682	0.0039402	-4.30642	1.65919e-05	0.000543608	blue	SM_2
IGF2BP1	222.81	-0.0169332	0.00274245	-6.17445	6.63924e-10	2.32207e-07	cyan	SM_4
ZNF488	17.1359	-0.0169145	0.0046945	-3.60306	0.000314496	0.00437791	blue	SM_2
PGF	316.486	-0.0168728	0.00589324	-2.86309	0.00419538	0.0270759	black	SM_1
NTM	86.427	-0.0168708	0.00470912	-3.58259	0.000340208	0.00464741	blue	SM_2
RGR	26.205	-0.0168557	0.00600975	-2.80473	0.00503594	0.0305915	blue	SM_2
ZNF233	31.8421	-0.0168391	0.00419429	-4.01475	5.95082e-05	0.00133203	blue	SM_2
KNDC1	30.6216	-0.016826	0.00641383	-2.6234	0.00870575	0.0451087	blue	SM_2
FNDC1	1168.09	-0.0167746	0.00504939	-3.3221	0.00089344	0.00898392	blue	SM_2
MAOA	306.326	-0.0167254	0.00603367	-2.77201	0.00557106	0.0328715	red	SM_10
KIF6	23.771	-0.0166989	0.0046031	-3.62776	0.000285896	0.00408966	blue	SM_2
PIEZO2	296.762	-0.0166928	0.00382267	-4.36678	1.2609e-05	0.000448853	blue	SM_2
KIF23	51.1457	-0.0166808	0.0044463	-3.75161	0.000175705	0.00293019	blue	SM_2
FAT3	154.071	-0.0166671	0.00354608	-4.70014	2.59979e-06	0.000148205	blue	SM_2
KCNH1	17.9307	-0.0166615	0.00596008	-2.79552	0.00518162	0.0312274
CNTNAP4	50.8368	-0.016659	0.0040255	-4.13838	3.49772e-05	0.000902825	blue	SM_2
MTCL1	159.333	-0.0166301	0.00412447	-4.03207	5.52871e-05	0.00126383	blue	SM_2
NAV2	1358.84	-0.0166157	0.00510346	-3.25578	0.00113082	0.0106821	blue	SM_2
TMEM178B	27.9643	-0.0166002	0.00571962	-2.90233	0.00370397	0.0246899	blue	SM_2
ASPN	567.408	-0.0165962	0.00575525	-2.88366	0.00393088	0.0259156	blue	SM_2
NES	7291.26	-0.0165255	0.00527042	-3.13552	0.00171549	0.0143716	brown	SM_3
APOC1	353.609	-0.0165068	0.00529962	-3.11472	0.0018412	0.015081	red	SM_10
ISYNA1	465.21	-0.0164693	0.00391366	-4.20815	2.57472e-05	0.000745763	blue	SM_2
CACNA2D2	77.5004	-0.0164269	0.00351225	-4.67704	2.91043e-06	0.000157444	cyan	SM_4
H2BC3	31.3952	-0.0164139	0.00562097	-2.92013	0.00349888	0.0236671	blue	SM_2
POLA2	193.441	-0.016389	0.00416653	-3.93348	8.37255e-05	0.00173016	cyan	SM_4
WNT5B	74.802	-0.016386	0.0030365	-5.39636	6.80055e-08	8.41945e-06	blue	SM_2
IL2RG	37.2174	-0.0163447	0.0051651	-3.16444	0.00155379	0.0133769	blue	SM_2
H2BC17	63.8819	-0.0162486	0.00624945	-2.6	0.00932225	0.0471164	blue	SM_2
NCAM1	1671.06	-0.016248	0.00326132	-4.98204	6.29174e-07	5.0298e-05	blue	SM_2
TYMS	65.152	-0.0161529	0.00515535	-3.13322	0.001729	0.0144324	blue	SM_2
N4BP3	341.092	-0.0161256	0.00419063	-3.84801	0.000119081	0.00219782	blue	SM_2
ST6GAL2	26.6645	-0.0161144	0.00623802	-2.58325	0.00978747	0.048594	blue	SM_2
GXYLT2	294.913	-0.0161048	0.00236439	-6.81142	9.66388e-12	9.65698e-09	blue	SM_2
KIF15	48.0334	-0.0160693	0.00511179	-3.14358	0.00166893	0.0140535	blue	SM_2
GPR156	17.0009	-0.0160494	0.00480429	-3.34063	0.000835875	0.00862421	blue	SM_2
ST8SIA2	92.7477	-0.0160363	0.00551063	-2.91007	0.00361344	0.0242456	blue	SM_2
C1QB	298.052	-0.0160071	0.00586795	-2.72788	0.00637419	0.0361942
TRPM2	42.4284	-0.0159836	0.00435369	-3.67128	0.000241342	0.00365014	greenyellow	SM_6
LGR5	33.0135	-0.015931	0.00509389	-3.12747	0.00176315	0.0146476	cyan	SM_4
C3orf14	12.2859	-0.0159247	0.00487436	-3.26703	0.00108681	0.0103572	greenyellow	SM_6
KNL1	110.542	-0.0159025	0.00471137	-3.37534	0.000737243	0.00791179	blue	SM_2
MAGED4B	95.147	-0.0158872	0.00385446	-4.12177	3.75975e-05	0.000951157	blue	SM_2
TACR3	71.5889	-0.0158712	0.0046739	-3.39571	0.000684509	0.00749133	blue	SM_2
RTL3	12.1948	-0.0158494	0.00614682	-2.57847	0.009924	0.0489897
HAS3	27.1895	-0.0158446	0.00428936	-3.69393	0.000220813	0.00344773	greenyellow	SM_6
CDCA8	21.6851	-0.0158296	0.0058021	-2.72826	0.00636701	0.0361797	blue	SM_2
SMOC1	107.312	-0.0157594	0.00304336	-5.1783	2.23921e-07	2.13106e-05	cyan	SM_4
MDGA1	122.756	-0.0157121	0.00548707	-2.86348	0.00419017	0.0270759	blue	SM_2
NEFH	12.6923	-0.0157006	0.0037443	-4.1932	2.75051e-05	0.000782107	greenyellow	SM_6
PROM1	194.297	-0.0156656	0.00493268	-3.17587	0.00149387	0.0129913	blue	SM_2
CHN2	57.6977	-0.0156465	0.00421441	-3.71263	0.000205119	0.00327955	blue	SM_2
DPP3	270.46	-0.0155743	0.00397362	-3.91941	8.87647e-05	0.0018076	black	SM_1
PODXL	2314.25	-0.0155373	0.00284807	-5.45536	4.88742e-08	6.57452e-06	cyan	SM_4
HAS2	79.8074	-0.0154962	0.00488346	-3.1732	0.0015077	0.0130848	blue	SM_2
PSRC1	24.6771	-0.0154865	0.00384685	-4.02575	5.67942e-05	0.00128954	blue	SM_2
PDE6B	40.1891	-0.0154764	0.00443608	-3.48877	0.000485255	0.0059498	blue	SM_2
FZD2	72.548	-0.0154672	0.00370621	-4.17332	3.00194e-05	0.000828345	blue	SM_2
ARMCX2	486.771	-0.0154535	0.00264118	-5.85098	4.88675e-09	1.17872e-06	blue	SM_2
HSD17B14	26.1479	-0.0154225	0.00400286	-3.85286	0.000116748	0.00217484	cyan	SM_4
SH3GL3	17.1501	-0.0154048	0.00541145	-2.8467	0.00441752	0.0280659	cyan	SM_4
GTSE1	26.3014	-0.0153488	0.00451899	-3.39652	0.000682478	0.00748366	blue	SM_2
NCS1	218.814	-0.0152933	0.0045711	-3.34564	0.00082092	0.00854514	black	SM_1
CENPF	255.784	-0.0152624	0.00499568	-3.05512	0.00224972	0.0174756	blue	SM_2
RAB7B	35.3762	-0.0152271	0.00575811	-2.64445	0.00818228	0.0431312	brown	SM_3
ZWINT	24.3122	-0.0151732	0.00542775	-2.79549	0.00518209	0.0312274	blue	SM_2
KCNC1	25.032	-0.015171	0.00505155	-3.00323	0.00267131	0.0196797	blue	SM_2
KATNAL2	42.7425	-0.0151643	0.00361616	-4.19349	2.74699e-05	0.000782107	blue	SM_2
ST8SIA5	217.377	-0.0151633	0.00387556	-3.91255	9.13275e-05	0.00183838	blue	SM_2
CLDN11	51.3239	-0.0151619	0.00531425	-2.85307	0.00432986	0.027647	black	SM_1
HHAT	24.0758	-0.0151616	0.00332326	-4.56227	5.06045e-06	0.000231358	blue	SM_2
RTKN2	19.2712	-0.0151572	0.00583234	-2.59882	0.00935456	0.0472129	blue	SM_2
KLHL4	43.323	-0.0151154	0.00502401	-3.00864	0.00262422	0.0194494	blue	SM_2
CPVL	111.721	-0.0151112	0.00469223	-3.22047	0.0012798	0.0116946	blue	SM_2
BBS12	40.5143	-0.0151043	0.0042443	-3.55873	0.000372658	0.00494563	black	SM_1
SPSB4	62.5793	-0.0151041	0.00487869	-3.09593	0.00196194	0.0158377	blue	SM_2
CCDC141	602.285	-0.015072	0.00509881	-2.95597	0.00311683	0.0218459	blue	SM_2
CDK5R1	81.0643	-0.0150579	0.00335423	-4.48924	7.14764e-06	0.000295492	blue	SM_2
NTNG1	46.8027	-0.0150565	0.00430693	-3.49588	0.000472502	0.00584466	blue	SM_2
ADAMTS16	25.3161	-0.0150493	0.00563888	-2.66885	0.00761119	0.0410014	blue	SM_2
KCNAB3	14.495	-0.0149921	0.00490616	-3.05578	0.00224478	0.0174469	blue	SM_2
MBOAT2	519.262	-0.0149801	0.00300486	-4.9853	6.1866e-07	4.97417e-05	cyan	SM_4
MEST	1890.38	-0.0149658	0.00382438	-3.91327	9.10542e-05	0.00183552	blue	SM_2
H2BC13	77.3605	-0.0149305	0.00579621	-2.57591	0.00999779	0.0492767	blue	SM_2
H2AC12	36.4765	-0.0149298	0.00548917	-2.71986	0.00653088	0.0368416	blue	SM_2
PTGER2	18.072	-0.0149204	0.00437864	-3.40755	0.000655488	0.00729537	black	SM_1
GLIPR2	218.464	-0.0148888	0.00264259	-5.63419	1.75887e-08	3.0008e-06	blue	SM_2
C14orf132	620.374	-0.0148598	0.00317007	-4.68754	2.76506e-06	0.000152898	blue	SM_2
ACTR3C	14.4169	-0.0148381	0.00528859	-2.80569	0.00502095	0.0305688
SAMD11	37.4418	-0.0147954	0.00549987	-2.69013	0.00714241	0.0392129	pink	SM_8
UNC5CL	21.1981	-0.0147943	0.00444458	-3.32862	0.000872762	0.00886405	blue	SM_2
POU2F2	28.7598	-0.0147725	0.00533172	-2.77068	0.00559402	0.0329517	greenyellow	SM_6
H4C11	442.9	-0.0147662	0.0036202	-4.07884	4.52611e-05	0.00109931	blue	SM_2
ZNF385B	232.549	-0.0147595	0.00477028	-3.09406	0.00197441	0.0158898	black	SM_1
GPX7	378.006	-0.0147309	0.00232069	-6.34764	2.18645e-10	1.05477e-07	blue	SM_2
SPON2	146.304	-0.0146939	0.0036536	-4.02177	5.77613e-05	0.00130039	brown	SM_3
GPR34	43.3403	-0.01469	0.00457845	-3.2085	0.00133431	0.0120666	black	SM_1
FBN2	811.362	-0.0146625	0.00496849	-2.9511	0.00316645	0.0220721	blue	SM_2
GALNT7	204.344	-0.0146469	0.00233145	-6.2823	3.33593e-10	1.39198e-07	blue	SM_2
CLIP3	334.653	-0.014643	0.00261783	-5.59358	2.22436e-08	3.56228e-06	cyan	SM_4
CNTN3	110.587	-0.0146361	0.00512436	-2.85618	0.00428773	0.027467	black	SM_1
CDT1	46.5488	-0.0146165	0.00442446	-3.30358	0.000954581	0.00937164	blue	SM_2
ANLN	101.65	-0.0145957	0.00530018	-2.7538	0.0058907	0.0341812	blue	SM_2
ZIC4	22.0201	-0.0145792	0.00477553	-3.05289	0.00226647	0.0175473	brown	SM_3
CDC20	31.6106	-0.0145443	0.00533611	-2.72564	0.00641772	0.0363645	blue	SM_2
NAP1L3	22.4731	-0.014511	0.00496326	-2.92368	0.00345922	0.0234982	blue	SM_2
HSD17B2	22.7064	-0.0145096	0.00564426	-2.57069	0.0101496	0.0497172
DEPDC1B	12.2332	-0.0144846	0.00526772	-2.74969	0.0059651	0.0345661	blue	SM_2
CCDC102A	52.2777	-0.0144365	0.00321472	-4.49074	7.09774e-06	0.000295492	greenyellow	SM_6
SHISA6	224.737	-0.0144364	0.00511047	-2.82488	0.0047299	0.0293368	cyan	SM_4
PRDM6	14.7831	-0.014417	0.00548774	-2.62713	0.0086109	0.0447665	greenyellow	SM_6
PAFAH2	498.918	-0.0144024	0.00327266	-4.40082	1.07842e-05	0.000392893	blue	SM_2
MDFI	60.2073	-0.0144003	0.0040091	-3.5919	0.000328279	0.00454265	blue	SM_2
PPM1E	24.6736	-0.0143757	0.00478144	-3.00657	0.00264215	0.0195478	cyan	SM_4
EPB41L3	627.493	-0.0143682	0.00295815	-4.85717	1.19075e-06	8.45613e-05	blue	SM_2
CD79B	50.2881	-0.0143487	0.00442142	-3.24526	0.00117344	0.0109808	black	SM_1
PCYT1B	18.1422	-0.0143437	0.00500154	-2.86787	0.00413251	0.0268153	blue	SM_2
POU4F1	65.8255	-0.0143236	0.00520039	-2.75434	0.00588113	0.0341398	blue	SM_2
MEX3A	87.3623	-0.0143236	0.00525972	-2.72326	0.00646411	0.0365699	blue	SM_2
LY6H	47.4073	-0.0142988	0.00552275	-2.58906	0.00962378	0.0480761	black	SM_1
OXTR	14.3894	-0.0142638	0.00531542	-2.68347	0.00728627	0.0396725	blue	SM_2
UCHL1	36.5709	-0.0142612	0.00406619	-3.50726	0.000452748	0.005655	black	SM_1
ITGA10	231.099	-0.014247	0.00531175	-2.68217	0.00731457	0.039802	black	SM_1
DCAF12L1	16.452	-0.0142332	0.00406726	-3.49946	0.000466199	0.00578187	blue	SM_2
MDK	212.483	-0.0141875	0.00406325	-3.49166	0.000480028	0.00591161	blue	SM_2
C1QC	348.575	-0.0141742	0.00522447	-2.71304	0.00666694	0.037383
C1QTNF4	41.2364	-0.014158	0.00330202	-4.28769	1.8054e-05	0.000572733	cyan	SM_4
MAGED2	3602.43	-0.0141561	0.00278504	-5.0829	3.71722e-07	3.29139e-05	blue	SM_2
MYOG	1576.42	-0.0141497	0.00341233	-4.14663	3.374e-05	0.000882285	blue	SM_2
CELSR1	62.611	-0.0141455	0.00512504	-2.76008	0.00577866	0.0337551	blue	SM_2
RALGPS2	656.402	-0.0140999	0.00377807	-3.73203	0.000189941	0.00310067	cyan	SM_4
BCAM	1801.35	-0.0140824	0.00314772	-4.47382	7.68332e-06	0.000309768	blue	SM_2
P2RX1	22.4661	-0.0140722	0.0043245	-3.25407	0.00113766	0.0107183	blue	SM_2
KIF24	55.8686	-0.0140703	0.00492477	-2.85706	0.00427591	0.0274655	blue	SM_2
FAM222A	68.5922	-0.0140669	0.00340504	-4.13119	3.60886e-05	0.000926385	cyan	SM_4
ANKRD36C	617.13	-0.0140195	0.0037513	-3.73724	0.000186054	0.00306584	blue	SM_2
DNM3	57.4527	-0.0140108	0.0028977	-4.83516	1.33041e-06	9.21406e-05	cyan	SM_4
C11orf80	29.1845	-0.0140052	0.00391893	-3.57373	0.000351927	0.00476618	blue	SM_2
CARHSP1	345.551	-0.0139927	0.00240339	-5.82206	5.81264e-09	1.27527e-06	blue	SM_2
PLEKHG4	161.752	-0.013973	0.004029	-3.46811	0.000524141	0.00625762	greenyellow	SM_6
H2AC17	73.2169	-0.0139471	0.00515384	-2.70616	0.00680668	0.0379082	blue	SM_2
OTUD7A	32.5894	-0.0139432	0.00470271	-2.96492	0.0030276	0.0214136	red	SM_10
ADAM22	172.875	-0.013939	0.00341587	-4.08066	4.49079e-05	0.00109263	blue	SM_2
TMEM44	93.8392	-0.0138965	0.00287191	-4.83877	1.30643e-06	9.093e-05	greenyellow	SM_6
PRXL2B	78.5166	-0.0138909	0.00300648	-4.62034	3.83119e-06	0.0001928	blue	SM_2
CDK6	1362.18	-0.0138847	0.00302246	-4.59385	4.35144e-06	0.000211377	blue	SM_2
H2BC6	116.105	-0.0138823	0.00496809	-2.7943	0.00520128	0.0312688	blue	SM_2
SHCBP1	38.3071	-0.0138744	0.00496524	-2.7943	0.00520119	0.0312688	blue	SM_2
ZNF114	21.3123	-0.013835	0.00483397	-2.86204	0.00420919	0.0271242
MAP6	48.0428	-0.0138338	0.00332782	-4.15701	3.22441e-05	0.000865029	blue	SM_2
SPIN2A	14.1992	-0.0138176	0.00529881	-2.60769	0.00911568	0.0464246	blue	SM_2
H2AC25	105.324	-0.0137942	0.00400242	-3.44647	0.000567961	0.00656676	cyan	SM_4
LRRC34	17.6083	-0.013778	0.00524533	-2.62672	0.00862124	0.0448025	brown	SM_3
PLPPR4	136.521	-0.013777	0.00450999	-3.05477	0.00225235	0.0174863	blue	SM_2
SCX	161.414	-0.0137431	0.00330711	-4.15561	3.24417e-05	0.000865527	blue	SM_2
SOX11	581.667	-0.0137294	0.00330513	-4.15397	3.2675e-05	0.000869057	blue	SM_2
KIF14	33.9242	-0.013716	0.00476907	-2.87603	0.00402711	0.0263145	blue	SM_2
STMN1	757.45	-0.0137092	0.00300323	-4.56483	4.9989e-06	0.000230275	blue	SM_2
UHRF1	203.952	-0.0137009	0.00410793	-3.33524	0.000852246	0.00871559	blue	SM_2
RAB42	23.963	-0.0136932	0.00374883	-3.65266	0.000259541	0.00383015	greenyellow	SM_6
PURG	26.2192	-0.0136601	0.00385494	-3.54354	0.000394794	0.00511879	cyan	SM_4
VASH1	271.333	-0.0136429	0.00325745	-4.18822	2.81153e-05	0.000797835	blue	SM_2
TMEFF2	42.3232	-0.0135942	0.00526724	-2.5809	0.00985439	0.0487838	blue	SM_2
PDCD1LG2	49.8869	-0.013592	0.00426932	-3.18365	0.00145433	0.0128124	cyan	SM_4
FANCE	222.779	-0.0135672	0.00297764	-4.55637	5.20441e-06	0.00023487	cyan	SM_4
EMID1	33.3763	-0.0135619	0.00381817	-3.55195	0.000382395	0.00503738	blue	SM_2
SCAND3	30.7939	-0.0135113	0.00368592	-3.66565	0.000246715	0.00370846	cyan	SM_4
MLLT11	56.1229	-0.0135113	0.0047323	-2.85511	0.00430214	0.0275203	black	SM_1
ADAMTS14	105.607	-0.0134944	0.00502101	-2.68759	0.0071969	0.0393453	blue	SM_2
TP53I3	61.4505	-0.0134905	0.0034174	-3.94761	7.89356e-05	0.00164767	greenyellow	SM_6
CDH4	66.5861	-0.0134863	0.00403268	-3.34424	0.000825083	0.00856934	black	SM_1
CHODL	339.26	-0.0134737	0.00401192	-3.35843	0.000783858	0.00826589	blue	SM_2
THBS4	1669.15	-0.013473	0.0044411	-3.0337	0.00241573	0.0183422	blue	SM_2
MFAP2	93.1728	-0.0134481	0.00336418	-3.99744	6.40302e-05	0.0013953	blue	SM_2
PCDH7	429.784	-0.0134361	0.00449099	-2.99179	0.00277348	0.0201355	blue	SM_2
SHOX	60.337	-0.0134319	0.00449198	-2.9902	0.00278796	0.0201783	black	SM_1
DCAF12L2	58.1712	-0.0134178	0.00331311	-4.04992	5.12347e-05	0.00119263	blue	SM_2
NEURL2	74.1409	-0.013407	0.00310363	-4.31976	1.56196e-05	0.000529393	cyan	SM_4
H2BC11	136.561	-0.0133974	0.00501427	-2.67185	0.00754339	0.0407145	blue	SM_2
ITGA2	117.174	-0.0133604	0.00323259	-4.13304	3.57989e-05	0.000920636	blue	SM_2
SLX4IP	107.064	-0.0133586	0.00240536	-5.5537	2.79691e-08	4.10725e-06	greenyellow	SM_6
PDE1C	63.0532	-0.0133572	0.00486941	-2.74307	0.00608668	0.0350567	black	SM_1
ITGA4	85.5119	-0.0133382	0.00444485	-3.00081	0.0026926	0.0197844	blue	SM_2
MICAL1	387.449	-0.0133237	0.00284133	-4.68923	2.74229e-06	0.000152241	blue	SM_2
B4GALNT4	44.6036	-0.0133171	0.00516413	-2.57876	0.0099155	0.048965	blue	SM_2
CDCA2	26.9307	-0.0133125	0.00471923	-2.82091	0.00478875	0.0295521	blue	SM_2
CNN1	126.318	-0.0133016	0.00487502	-2.72853	0.00636182	0.0361649	blue	SM_2
DAB1	23.3096	-0.0132889	0.00512427	-2.59331	0.00950559	0.0477498	blue	SM_2
VIPR2	318.355	-0.0132016	0.00342207	-3.85779	0.000114415	0.0021428	cyan	SM_4
NDC80	27.7166	-0.0131981	0.00439023	-3.00624	0.00264503	0.0195478	blue	SM_2
H3C10	96.3841	-0.0131787	0.00439223	-3.00045	0.00269582	0.0197977	blue	SM_2
HS6ST2	351.937	-0.0131239	0.00329519	-3.98274	6.81253e-05	0.00146853	blue	SM_2
FZD10	202.019	-0.0131184	0.00409206	-3.20581	0.00134681	0.0121561	blue	SM_2
INPP4B	1389.32	-0.0131099	0.00311885	-4.20342	2.62908e-05	0.000756806	black	SM_1
H4C6	173.858	-0.0130942	0.0032619	-4.01428	5.9628e-05	0.00133258	blue	SM_2
PSAT1	57.7144	-0.0130834	0.00500033	-2.6165	0.00888354	0.045725	blue	SM_2
RTN4RL2	58.1839	-0.0130308	0.00381206	-3.41831	0.000630119	0.00707208	blue	SM_2
SDK2	378.776	-0.013011	0.00482911	-2.69428	0.00705405	0.0389141	blue	SM_2
SLC7A7	96.1954	-0.013003	0.00293815	-4.42557	9.61869e-06	0.000362654	cyan	SM_4
RYR3	1705.91	-0.012981	0.00379581	-3.41983	0.000626593	0.00704913	blue	SM_2
SEMA3A	213.081	-0.0129737	0.0046978	-2.76165	0.00575106	0.033622	blue	SM_2
CYP27C1	30.7619	-0.0129694	0.00405505	-3.19834	0.00138223	0.0123483	blue	SM_2
P3H2	194.774	-0.0129457	0.00344434	-3.75853	0.000170914	0.0028843	blue	SM_2
WDR86	17.8511	-0.0129414	0.00480415	-2.69379	0.00706443	0.0389406	blue	SM_2
TRIQK	216.491	-0.0129333	0.00222266	-5.81886	5.92511e-09	1.27527e-06	blue	SM_2
TMEM26	30.9827	-0.0129128	0.00456657	-2.82768	0.0046887	0.0291711	blue	SM_2
ACAN	175.997	-0.0128768	0.00393547	-3.27199	0.00106792	0.0101911	blue	SM_2
INKA2	892.758	-0.0128717	0.00425628	-3.02416	0.00249327	0.0187135	blue	SM_2
HOXC4	75.6551	-0.0128711	0.00276789	-4.65013	3.31719e-06	0.000174464	greenyellow	SM_6
NCAPH	22.3644	-0.0128661	0.0045077	-2.85426	0.00431369	0.0275816	blue	SM_2
NYAP1	17.2757	-0.0128576	0.00454847	-2.8268	0.00470158	0.0292204	blue	SM_2
TSPAN33	68.0871	-0.0128331	0.0033925	-3.78279	0.000155081	0.00268846	blue	SM_2
RHOD	90.9011	-0.0127889	0.00432534	-2.95674	0.00310906	0.0218024	black	SM_1
C7orf31	35.2586	-0.0127757	0.00358163	-3.56702	0.000361067	0.0048711	black	SM_1
KAZN	197.718	-0.0127705	0.00219388	-5.82099	5.85009e-09	1.27527e-06	cyan	SM_4
DMGDH	19.9609	-0.0127493	0.00410794	-3.10359	0.0019119	0.0155228	blue	SM_2
MEF2C	7111.15	-0.0127363	0.00416381	-3.0588	0.00222225	0.0172814	brown	SM_3
RASGRP2	152.645	-0.0127362	0.003948	-3.226	0.00125535	0.0115012	blue	SM_2
H2AC15	23.1971	-0.0127155	0.00462829	-2.74734	0.00600799	0.0347305	blue	SM_2
MAP3K7CL	221.053	-0.012704	0.0048324	-2.62892	0.00856569	0.044548	blue	SM_2
BRD3OS	130.736	-0.0127004	0.00251057	-5.05876	4.22002e-07	3.68988e-05	greenyellow	SM_6
SH3PXD2B	820.005	-0.0126612	0.00334901	-3.78059	0.000156459	0.0027023	black	SM_1
ABI3BP	2191.4	-0.0126513	0.00356932	-3.54447	0.000393404	0.00511603	blue	SM_2
ANTXR1	3123.3	-0.0126286	0.00244494	-5.16519	2.40193e-07	2.21072e-05	black	SM_1
BCAT1	451.244	-0.0125774	0.00272448	-4.61643	3.90399e-06	0.000194384	black	SM_1
ARHGAP24	796.417	-0.0125741	0.0029629	-4.24384	2.19722e-05	0.000669698	black	SM_1
DNAH14	58.305	-0.0125422	0.00341196	-3.67596	0.000236956	0.00361507	cyan	SM_4
TRANK1	281.929	-0.0125263	0.00285916	-4.3811	1.1808e-05	0.000424662	blue	SM_2
SHANK2	20.6984	-0.0125188	0.00467004	-2.68066	0.00734767	0.0398846	brown	SM_3
IGFBP2	324.937	-0.012513	0.00290522	-4.30709	1.65418e-05	0.00054344	greenyellow	SM_6
PLXNA3	419.491	-0.0125056	0.00407776	-3.06679	0.00216368	0.0169723	brown	SM_3
SPIN4	92.8127	-0.0125023	0.00307711	-4.063	4.84452e-05	0.00114678	blue	SM_2
PDZRN3	980.668	-0.0124845	0.00303584	-4.11236	3.91628e-05	0.000981877	blue	SM_2
TRABD2B	65.5887	-0.0124658	0.00409522	-3.04399	0.00233467	0.0179461	black	SM_1
PRKAR1B	138.647	-0.0124649	0.00308467	-4.04091	5.32451e-05	0.00122114	blue	SM_2
TNFRSF19	97.9814	-0.012431	0.00303037	-4.10213	4.09371e-05	0.00101725	greenyellow	SM_6
COL12A1	7489.6	-0.0124304	0.00298962	-4.15787	3.21223e-05	0.000865029	cyan	SM_4
DMRT2	145.442	-0.0124146	0.00300888	-4.12599	3.69143e-05	0.000941688	blue	SM_2
NEIL3	16.8759	-0.0123998	0.00469341	-2.64197	0.00824254	0.0433797	blue	SM_2
EPHB3	270.587	-0.0123962	0.00439827	-2.81842	0.004826	0.0297258	brown	SM_3
NT5E	126.445	-0.0123946	0.0038983	-3.17949	0.00147534	0.0129087	blue	SM_2
TBX18	228.862	-0.0123919	0.00287715	-4.30701	1.65479e-05	0.00054344
CABLES1	78.0625	-0.0123727	0.00368251	-3.35986	0.000779809	0.00824605	greenyellow	SM_6
FLRT3	44.8399	-0.0123638	0.00475429	-2.60056	0.00930709	0.0471079	blue	SM_2
SRGAP3	238.72	-0.0123532	0.00433423	-2.85015	0.0043699	0.0278266	brown	SM_3
LLGL2	91.2461	-0.0123521	0.00424355	-2.91081	0.00360499	0.0242005	cyan	SM_4
DIRAS3	16.3947	-0.0123499	0.00372223	-3.31788	0.00090702	0.00904434	blue	SM_2
NUDT11	15.6172	-0.0123264	0.00338424	-3.6423	0.00027021	0.00392548	blue	SM_2
TMEM51	40.2281	-0.0123137	0.00232464	-5.29704	1.17698e-07	1.27643e-05	cyan	SM_4
CDC42EP2	182.46	-0.0123079	0.00301245	-4.08566	4.39525e-05	0.00107687	blue	SM_2
STK39	256.659	-0.0123068	0.00220066	-5.59231	2.24075e-08	3.56228e-06	cyan	SM_4
BRCA2	79.039	-0.0122997	0.00422335	-2.91231	0.00358761	0.024107	blue	SM_2
ARMCX6	284.116	-0.0122965	0.00301664	-4.07622	4.57732e-05	0.00110982	blue	SM_2
H2BC15	201.395	-0.0122958	0.00413382	-2.97444	0.00293523	0.0209558	blue	SM_2
EMILIN3	252.156	-0.0122949	0.00446229	-2.7553	0.0058639	0.0340681	brown	SM_3
PRKCZ	34.9102	-0.0122811	0.00389781	-3.15078	0.00162835	0.0138148	cyan	SM_4
SEMA6A	855.406	-0.0122671	0.00210059	-5.83984	5.22499e-09	1.21829e-06	blue	SM_2
ORC1	18.4511	-0.0122624	0.00433982	-2.82555	0.00471997	0.0293086	blue	SM_2
HHIPL1	34.0683	-0.0122605	0.00286275	-4.28277	1.84583e-05	0.000584233	greenyellow	SM_6
DTX4	222.216	-0.0122593	0.0029061	-4.21846	2.45973e-05	0.000720178	greenyellow	SM_6
FOXM1	57.7341	-0.0122549	0.00456256	-2.68598	0.00723182	0.0394745	blue	SM_2
MS4A6A	166.29	-0.0122424	0.00430245	-2.84545	0.00443493	0.0281254
RHOC	1078.61	-0.0122303	0.00213325	-5.73316	9.85785e-09	1.89446e-06	black	SM_1
HCN3	23.8964	-0.0122016	0.0044693	-2.73009	0.00633176	0.0360527
PRTFDC1	34.4116	-0.0121893	0.00322565	-3.77887	0.000157543	0.00271433	blue	SM_2
FBXO5	60.9769	-0.0121761	0.00283799	-4.29038	1.78368e-05	0.000568266	cyan	SM_4
GPLD1	31.5913	-0.0121752	0.00449803	-2.70679	0.00679375	0.0378769	brown	SM_3
WASF1	62.3295	-0.0121701	0.00337228	-3.60886	0.00030754	0.00431543	black	SM_1
VILL	47.3926	-0.0121682	0.00313343	-3.88336	0.000103022	0.00198524	blue	SM_2
NPL	68.6309	-0.0121373	0.00431012	-2.816	0.00486261	0.0299024
ASTN1	126.59	-0.0121308	0.00400537	-3.02863	0.00245667	0.0185276	blue	SM_2
TGFB1I1	336.985	-0.0120956	0.00290083	-4.16971	3.04989e-05	0.000836719	blue	SM_2
LRRC4B	73.4977	-0.0120921	0.00267328	-4.52333	6.08755e-06	0.00026614	greenyellow	SM_6
GINS1	31.6247	-0.0120888	0.00461598	-2.61891	0.0088212	0.0455096	blue	SM_2
ERV3-1	85.9571	-0.0120851	0.00366433	-3.29802	0.000973677	0.00951904
NUDT17	27.2051	-0.0120821	0.00360182	-3.35445	0.000795234	0.00834735	blue	SM_2
RNF112	28.8459	-0.0120785	0.00410725	-2.94078	0.00327386	0.0226068
EPHA3	220.129	-0.01207	0.00339181	-3.55856	0.000372888	0.00494563	blue	SM_2
MBNL3	388.007	-0.0120364	0.00230366	-5.22491	1.74242e-07	1.79239e-05	black	SM_1
RSPO3	112.503	-0.012027	0.00385091	-3.12315	0.00178929	0.0147728	blue	SM_2
KCNE3	42.3397	-0.0120163	0.00401203	-2.99508	0.00274375	0.0200205	blue	SM_2
TENM3	1375.79	-0.0120143	0.00256201	-4.6894	2.74011e-06	0.000152241	cyan	SM_4
MAGED4	70.1827	-0.0119965	0.00425095	-2.82207	0.00477151	0.0294978	blue	SM_2
CCDC69	637.315	-0.011984	0.00271526	-4.41357	1.01678e-05	0.000376317	cyan	SM_4
PLK4	37.4177	-0.0119719	0.00453016	-2.64272	0.00822438	0.0433204	blue	SM_2
NBPF1	1090.18	-0.0119699	0.00434522	-2.75473	0.00587408	0.0341131	brown	SM_3
DYNC2I2	102.466	-0.0119358	0.0029293	-4.07462	4.6089e-05	0.00111362	greenyellow	SM_6
EVC2	126.372	-0.0119284	0.00189367	-6.2991	2.99382e-10	1.35108e-07	black	SM_1
BNC2	499.047	-0.0119185	0.00357347	-3.33526	0.000852192	0.00871559	blue	SM_2
GABRE	231.861	-0.011873	0.00347477	-3.41692	0.00063335	0.00708845
COL8A2	73.7932	-0.0118509	0.00386436	-3.06671	0.0021643	0.0169723	blue	SM_2
GAS1	1245.24	-0.0118497	0.00358478	-3.30556	0.00094787	0.00932539	black	SM_1
ZNF185	96.6292	-0.0118248	0.00314006	-3.76579	0.000166025	0.0028188	brown	SM_3
NTRK3	216.606	-0.0118203	0.00341795	-3.4583	0.00054359	0.00640561	cyan	SM_4
ERBB3	1791.34	-0.0118158	0.00419223	-2.8185	0.00482493	0.0297258	blue	SM_2
ADGRG6	238.569	-0.0118153	0.00260212	-4.54066	5.60776e-06	0.000249849	cyan	SM_4
SPAG5	58.7247	-0.0118137	0.00444591	-2.65722	0.00787884	0.0420225	blue	SM_2
OLFM2	83.7404	-0.011802	0.00365244	-3.23126	0.00123245	0.0113584	blue	SM_2
RGS6	61.7842	-0.011799	0.00326812	-3.61032	0.000305821	0.00429562	greenyellow	SM_6
MAPK8IP1	117.163	-0.0117903	0.00309761	-3.80626	0.000141086	0.00249532	blue	SM_2
FCHSD1	49.5244	-0.0117784	0.00369616	-3.18667	0.00143922	0.0127113	greenyellow	SM_6
CBX2	98.8605	-0.0117716	0.00303097	-3.88378	0.000102845	0.00198456	cyan	SM_4
VWA5A	928.611	-0.0117678	0.00393552	-2.99016	0.00278835	0.0201783	brown	SM_3
KHDC1	20.5874	-0.0117334	0.0031203	-3.76033	0.00016969	0.00287405	blue	SM_2
ATL1	68.0564	-0.0116819	0.00413843	-2.82279	0.00476084	0.029465	black	SM_1
OLFML3	489.263	-0.0116721	0.00346524	-3.36833	0.000756247	0.00805167	blue	SM_2
CGNL1	395.86	-0.0116126	0.00319665	-3.63275	0.000280422	0.00402782	blue	SM_2
NEK11	51.66	-0.0115907	0.00354946	-3.26549	0.00109275	0.0104068	blue	SM_2
JAKMIP2	15.4744	-0.0115772	0.00432155	-2.67894	0.00738562	0.0399864	blue	SM_2
ZNF229	121.974	-0.0115704	0.00271732	-4.25802	2.06247e-05	0.000636951	greenyellow	SM_6
AXIN2	705.845	-0.0115672	0.00247011	-4.68289	2.82865e-06	0.000154581	cyan	SM_4
TMEM198	21.0278	-0.0114948	0.00405109	-2.83745	0.00454754	0.0285804	pink	SM_8
MYF5	235.446	-0.0114918	0.00244381	-4.70242	2.57096e-06	0.000147409	cyan	SM_4
PITPNM3	143.656	-0.0114909	0.00409983	-2.80278	0.00506641	0.0307194	blue	SM_2
TMEM86A	141.575	-0.0114899	0.00380741	-3.01778	0.00254637	0.0189993	black	SM_1
ST6GALNAC4	192.874	-0.0114819	0.00206732	-5.554	2.79205e-08	4.10725e-06	greenyellow	SM_6
FBXO17	233.473	-0.0114795	0.00218226	-5.26034	1.43789e-07	1.51249e-05	cyan	SM_4
TECTA	40.733	-0.0114716	0.0029167	-3.93306	8.38722e-05	0.00173064	greenyellow	SM_6
EMX2	51.7613	-0.0114678	0.00241516	-4.74827	2.05164e-06	0.000123717	cyan	SM_4
GDF11	265.273	-0.011456	0.0041025	-2.79244	0.00523126	0.03141	blue	SM_2
ROBO2	83.4542	-0.0114391	0.00407626	-2.80626	0.00501195	0.0305655	blue	SM_2
MMP14	3152.71	-0.0114357	0.00289636	-3.94828	7.87152e-05	0.00164608	black	SM_1
FGD1	186.836	-0.0114143	0.00247712	-4.60792	4.06725e-06	0.000200355	blue	SM_2
IQGAP2	160.384	-0.0113982	0.00281673	-4.04662	5.19624e-05	0.00120757	cyan	SM_4
EMP3	209.348	-0.0113955	0.00256971	-4.43456	9.22623e-06	0.000353056	blue	SM_2
OPN3	108.984	-0.0113915	0.00253378	-4.49583	6.92997e-06	0.00029296	blue	SM_2
EFS	263.127	-0.0113886	0.0038128	-2.98694	0.00281782	0.0202851	brown	SM_3
SEZ6L2	32.9427	-0.0113865	0.00379273	-3.00219	0.00268042	0.0197156	blue	SM_2
CCNB3	36.7975	-0.0113858	0.00440252	-2.5862	0.00970395	0.0483657	blue	SM_2
SQLE	112.646	-0.0113681	0.00260862	-4.35791	1.31311e-05	0.000465072	blue	SM_2
MAGEE1	20.8343	-0.0113621	0.00372947	-3.04656	0.00231477	0.0178619	blue	SM_2
TENM1	362.101	-0.0113348	0.00354147	-3.2006	0.00137143	0.0122911	cyan	SM_4
SOX8	396.11	-0.0113303	0.00360517	-3.14278	0.0016735	0.0140783	blue	SM_2
PARPBP	17.5581	-0.0113095	0.00407606	-2.77461	0.00552679	0.0326927	blue	SM_2
PHGDH	157.308	-0.011304	0.00352497	-3.20685	0.00134198	0.0121281	blue	SM_2
FANCG	67.6913	-0.0112991	0.00365197	-3.09398	0.0019749	0.0158898	blue	SM_2
MB21D2	230.92	-0.0112869	0.00301362	-3.7453	0.00018018	0.00298664	blue	SM_2
CCNE1	40.363	-0.0112844	0.00396298	-2.84744	0.00440719	0.0280257	black	SM_1
NLRP1	401.997	-0.011281	0.00251957	-4.47736	7.55731e-06	0.000308037	blue	SM_2
TUBB2B	382.936	-0.0112809	0.00393538	-2.86653	0.00415	0.0269163	blue	SM_2
MYLK3	2622.5	-0.0112599	0.00374864	-3.00374	0.00266684	0.0196674	brown	SM_3
STK26	138.974	-0.011256	0.00308787	-3.64522	0.000267166	0.00391038	blue	SM_2
ASPRV1	27.0344	-0.0112471	0.00354784	-3.17014	0.00152367	0.0132152
CDKN3	31.5613	-0.0112425	0.00431585	-2.60495	0.00918889	0.0466615	blue	SM_2
KCTD17	56.9793	-0.0112407	0.00265765	-4.22956	2.34148e-05	0.00070553	black	SM_1
ADAMTS7	130.182	-0.0112403	0.00318318	-3.53117	0.000413728	0.00528589	blue	SM_2
NOTUM	21.2935	-0.0112202	0.00436928	-2.56799	0.0102291	0.049936
DLGAP1	27.9555	-0.0112055	0.00433825	-2.58295	0.009796	0.0485979	blue	SM_2
CLCN5	2432.87	-0.0111975	0.00272743	-4.10549	4.03456e-05	0.00100433	blue	SM_2
PTK7	369.501	-0.0111898	0.00201044	-5.56583	2.60912e-08	4.01117e-06	blue	SM_2
INHBA	75.3049	-0.0111595	0.00414969	-2.68924	0.00716139	0.0392519	blue	SM_2
ANKRD36B	237.829	-0.0111383	0.00402678	-2.76605	0.00567406	0.0332552
TMEM132A	120.442	-0.0111362	0.00288046	-3.86611	0.000110586	0.00209403	blue	SM_2
ETV5	533.623	-0.0111344	0.00325708	-3.41853	0.000629605	0.00707208	cyan	SM_4
PLEKHO1	760.611	-0.0111342	0.00257413	-4.32542	1.52241e-05	0.000519474	black	SM_1
DOCK10	206.016	-0.0111315	0.00363052	-3.06609	0.00216876	0.0169882	blue	SM_2
ADAMTS10	143.514	-0.0111233	0.00258216	-4.30777	1.64911e-05	0.00054344	greenyellow	SM_6
NCKAP5	124.805	-0.0111148	0.00340494	-3.26431	0.00109732	0.0104358	blue	SM_2
CENPO	73.7859	-0.0111146	0.0037272	-2.98201	0.0028636	0.0205551	blue	SM_2
PHTF1	155.405	-0.011114	0.0040119	-2.77025	0.00560135	0.032981	black	SM_1
ANKRD44	428.685	-0.011079	0.00321574	-3.44523	0.000570583	0.00658618	cyan	SM_4
DOCK11	416.756	-0.0110598	0.00231204	-4.78356	1.72221e-06	0.000111031	cyan	SM_4
SNAI2	332.051	-0.0110142	0.00385952	-2.85377	0.00432042	0.0275994	black	SM_1
BMPER	152.365	-0.011011	0.00298596	-3.6876	0.00022638	0.00349951	cyan	SM_4
AADAT	32.7968	-0.0110014	0.00324096	-3.39448	0.000687598	0.00750936	greenyellow	SM_6
PLAGL1	1423.43	-0.0109931	0.00330359	-3.32763	0.000875871	0.0088793	blue	SM_2
SHC3	34.1158	-0.0109929	0.00425569	-2.5831	0.00979173	0.048594	black	SM_1
EDIL3	84.533	-0.0109277	0.0033716	-3.2411	0.00119071	0.011098	blue	SM_2
OLFML2B	544.874	-0.0109083	0.00376304	-2.8988	0.00374599	0.0249198	blue	SM_2
CAVIN3	114.556	-0.0109065	0.00350649	-3.11037	0.00186854	0.0152425	greenyellow	SM_6
ATP9A	1502.11	-0.0108945	0.00275483	-3.95468	7.66384e-05	0.00161229	blue	SM_2
NCKAP1L	139.048	-0.0108943	0.00420491	-2.59085	0.00957398	0.0479384
IQCK	98.1088	-0.0108923	0.00247194	-4.4064	1.05105e-05	0.00038649	greenyellow	SM_6
GARIN5A	16.8044	-0.0108861	0.00342654	-3.17701	0.00148804	0.0129684	blue	SM_2
DMXL2	281.828	-0.0108528	0.00297358	-3.64974	0.00026251	0.00386112	blue	SM_2
NHSL1	513.995	-0.0108378	0.00256713	-4.22175	2.42416e-05	0.000716231	greenyellow	SM_6
VIM	12181.1	-0.010832	0.00214693	-5.04535	4.52683e-07	3.8616e-05	blue	SM_2
CCND3	282.131	-0.0108188	0.00208732	-5.18311	2.18213e-07	2.12772e-05	cyan	SM_4
PGLS	193.532	-0.0108146	0.00196754	-5.4965	3.87402e-08	5.4745e-06	greenyellow	SM_6
RAI2	120.487	-0.0108131	0.00296832	-3.64285	0.00026964	0.00392128	black	SM_1
NRM	93.985	-0.0107889	0.00309729	-3.48335	0.000495186	0.00602929	blue	SM_2
SCG5	22.8466	-0.0107767	0.00383747	-2.80829	0.00498053	0.0304004	blue	SM_2
OXER1	48.0006	-0.0107755	0.00344319	-3.1295	0.00175102	0.0145667	cyan	SM_4
TTC21A	24.8058	-0.0107593	0.00386472	-2.78398	0.00536956	0.0320069	blue	SM_2
SLC16A2	398.811	-0.0107312	0.00319507	-3.35869	0.00078313	0.00826589	blue	SM_2
TMEM121B	38.4028	-0.0107142	0.003768	-2.84348	0.0044624	0.0282484	blue	SM_2
SKP2	207.28	-0.0106751	0.00300868	-3.5481	0.000388027	0.00508286	blue	SM_2
ADAMTS19	149.867	-0.0106281	0.00388297	-2.73712	0.00619805	0.0355372	blue	SM_2
MMD	161.345	-0.0106149	0.00357543	-2.96884	0.00298925	0.0212109	black	SM_1
MST1	85.4362	-0.0105921	0.00356474	-2.97136	0.0029648	0.0210867
SEMA5A	1319.63	-0.0105744	0.00296883	-3.5618	0.000368322	0.00491681	blue	SM_2
SPATC1L	48.0968	-0.0105622	0.00335991	-3.14361	0.00166879	0.0140535	cyan	SM_4
GPR137B	83.2501	-0.010558	0.00219203	-4.81655	1.46065e-06	9.89178e-05	black	SM_1
NYNRIN	493.127	-0.0105573	0.00307651	-3.43158	0.000600071	0.00684189	greenyellow	SM_6
TTLL1	50.4526	-0.0105563	0.00296218	-3.56369	0.000365675	0.00489082	blue	SM_2
OLFML1	180.489	-0.0105558	0.00404568	-2.60916	0.00907641	0.0463089	brown	SM_3
ARSJ	33.712	-0.0105532	0.00407323	-2.59087	0.00957327	0.0479384	blue	SM_2
LDOC1	184.834	-0.0105531	0.00231194	-4.56463	5.00384e-06	0.000230275	blue	SM_2
ATP1B2	407.048	-0.0105251	0.00403574	-2.60797	0.00910815	0.046407	brown	SM_3
CENPI	28.8256	-0.0105222	0.003502	-3.00463	0.00265903	0.0196266	blue	SM_2
DAPK1	478.076	-0.0105133	0.00215588	-4.87656	1.07951e-06	7.74476e-05	blue	SM_2
SYNE3	823.153	-0.0105022	0.00231367	-4.53918	5.64742e-06	0.000250678	cyan	SM_4
MAP1B	1854.13	-0.0105005	0.0030416	-3.4523	0.000555832	0.00646929	cyan	SM_4
PHETA2	89.017	-0.0104935	0.00229701	-4.56834	4.91614e-06	0.000230143	greenyellow	SM_6
CACNB3	54.2543	-0.0104896	0.00314294	-3.33749	0.000845378	0.00868343	greenyellow	SM_6
CEP126	88.2348	-0.0104845	0.0024535	-4.27328	1.92621e-05	0.000601512	cyan	SM_4
BEX2	104.563	-0.0104737	0.00323324	-3.23937	0.00119794	0.0111404	blue	SM_2
FAM117A	195.073	-0.0104691	0.00282563	-3.70504	0.000211359	0.00335252	blue	SM_2
CNKSR3	571.044	-0.0104593	0.00282297	-3.70507	0.000211335	0.00335252	cyan	SM_4
TANC2	1124.68	-0.0104174	0.00274216	-3.79897	0.000145302	0.00255052	blue	SM_2
KIAA1671	1941.24	-0.0103995	0.00327429	-3.1761	0.00149269	0.0129913	brown	SM_3
DNAAF9	593.094	-0.0103888	0.00301995	-3.44007	0.000581563	0.00667986	black	SM_1
TUBA1A	1077.19	-0.0103883	0.00355552	-2.92174	0.0034808	0.02358	blue	SM_2
ZNF300	50.0851	-0.0103865	0.00219303	-4.73615	2.17819e-06	0.000128578	blue	SM_2
LRRCC1	54.7197	-0.0103791	0.00222529	-4.66415	3.09895e-06	0.000164846	greenyellow	SM_6
ADAMTS2	841.146	-0.0103758	0.00281116	-3.69093	0.000223436	0.00346934	black	SM_1
H4C2	345.079	-0.0103715	0.00303284	-3.41974	0.000626814	0.00704913	blue	SM_2
BOK	317.562	-0.0103468	0.00343609	-3.0112	0.00260218	0.019323	blue	SM_2
YPEL1	657.372	-0.0103356	0.00378241	-2.73256	0.0062845	0.0359005	cyan	SM_4
NIPSNAP1	117.598	-0.0103209	0.00273083	-3.77941	0.000157202	0.00271179	blue	SM_2
PCSK5	327.072	-0.0103172	0.00233176	-4.42462	9.66118e-06	0.000362654	cyan	SM_4
SLITRK5	144.306	-0.0103077	0.00400701	-2.57241	0.0100994	0.0496626	brown	SM_3
STX1A	99.4272	-0.0102795	0.00282877	-3.6339	0.000279172	0.00401399	black	SM_1
EPHB2	139.55	-0.0102776	0.00366263	-2.80606	0.00501515	0.0305688	blue	SM_2
SCN7A	2097.82	-0.0102686	0.00365976	-2.80581	0.00501908	0.0305688	blue	SM_2
MERTK	141.579	-0.0102552	0.00390838	-2.62391	0.00869276	0.0450608
GPC6	146.795	-0.0102525	0.00283782	-3.61279	0.000302918	0.0042677	blue	SM_2
SEPTIN5	595.685	-0.0102279	0.0031183	-3.27996	0.0010382	0.010003	blue	SM_2
IL17RD	548.168	-0.0102269	0.00307732	-3.32332	0.000889518	0.00895922	blue	SM_2
MXD3	49.5995	-0.0102185	0.00345835	-2.95473	0.00312942	0.0218903	blue	SM_2
TACC3	90.0812	-0.0102101	0.00337927	-3.02139	0.00251618	0.0188579	blue	SM_2
LRRN2	28.0792	-0.0102066	0.00390941	-2.61077	0.00903374	0.0462599	blue	SM_2
HELLS	73.6158	-0.0101935	0.0036341	-2.80495	0.0050324	0.0305915	blue	SM_2
MYO1F	95.2581	-0.0101776	0.003347	-3.04082	0.00235933	0.0180936
LAMB1	7936.08	-0.0101743	0.00268117	-3.79473	0.000147807	0.002588	cyan	SM_4
FAXDC2	421.736	-0.0101713	0.00299161	-3.39994	0.000673996	0.00742457
NR1H3	160.498	-0.0101707	0.00373913	-2.72007	0.0065269	0.0368339	red	SM_10
DDAH2	331.181	-0.0101705	0.00286902	-3.54493	0.000392712	0.00511603	blue	SM_2
CXXC4	30.1234	-0.0101625	0.00395454	-2.56983	0.010175	0.0497719	cyan	SM_4
FBXL2	38.0383	-0.0101564	0.00289103	-3.51308	0.000442951	0.00556773	blue	SM_2
NFAM1	39.3479	-0.0101542	0.00371801	-2.73108	0.00631263	0.0359876	black	SM_1
CDH15	1396.47	-0.010137	0.00237469	-4.26875	1.96571e-05	0.000612477	cyan	SM_4
GLCCI1	176.801	-0.0101327	0.00311429	-3.25362	0.00113946	0.0107275	blue	SM_2
TMTC1	3073.21	-0.010131	0.00288029	-3.51736	0.000435866	0.0055034	black	SM_1
CDK20	38.9771	-0.0101202	0.0030723	-3.294	0.000987735	0.00960279	cyan	SM_4
FAM86B1	37.0701	-0.0101154	0.00341139	-2.96518	0.00302507	0.0214066	greenyellow	SM_6
MPPED2	77.0241	-0.0101139	0.00333935	-3.02869	0.00245618	0.0185276	brown	SM_3
LHFPL2	541.509	-0.0101051	0.00241558	-4.18331	2.87297e-05	0.000810339	blue	SM_2
IGSF11	25.8015	-0.0100743	0.00366391	-2.74959	0.00596692	0.0345661	blue	SM_2
HACD4	55.6357	-0.0100726	0.00316766	-3.1798	0.00147374	0.0129087	cyan	SM_4
DCLK1	1085.89	-0.0100694	0.00341011	-2.95279	0.00314914	0.0219842	greenyellow	SM_6
ZNF681	43.0948	-0.0100407	0.00265178	-3.78641	0.000152839	0.00265947	cyan	SM_4
CCDC120	40.8873	-0.010034	0.00257769	-3.89264	9.91607e-05	0.00193609	cyan	SM_4
E2F5	51.3111	-0.0100255	0.00282393	-3.55018	0.000384975	0.0050666	blue	SM_2
TMEM17	13.0324	-0.010024	0.0035656	-2.8113	0.00493421	0.0301834	greenyellow	SM_6
ZDHHC1	64.8011	-0.0100137	0.00247214	-4.05063	5.10792e-05	0.001191	greenyellow	SM_6
FAP	213.853	-0.0100067	0.00347388	-2.88054	0.00396993	0.0261341	brown	SM_3
MSI1	32.967	-0.00999511	0.00374732	-2.66727	0.0076471	0.0411473	blue	SM_2
COL5A2	6042.44	-0.00998443	0.00304892	-3.27474	0.00105759	0.0100994	blue	SM_2
GPX8	191.855	-0.00997307	0.00290472	-3.4334	0.000596059	0.00680723	blue	SM_2
NRCAM	146.171	-0.0099721	0.00385953	-2.58376	0.00977308	0.048594	blue	SM_2
CSRNP3	211.835	-0.00996704	0.00348469	-2.86024	0.00423322	0.0272414	brown	SM_3
CDHR3	37.4383	-0.00995166	0.00387511	-2.5681	0.0102259	0.049936	blue	SM_2
LINGO1	41.4725	-0.00994405	0.00361916	-2.74761	0.00600312	0.0347183	greenyellow	SM_6
CERS6	1343.6	-0.00992409	0.00219542	-4.52035	6.17376e-06	0.000269068	black	SM_1
LRRC8D	94.0616	-0.00985706	0.0025847	-3.81362	0.000136946	0.00244683	black	SM_1
EFHD2	245.562	-0.00985042	0.00227526	-4.32936	1.49541e-05	0.000514924	cyan	SM_4
PJA1	255.706	-0.009836	0.00257625	-3.81795	0.000134565	0.00240738	blue	SM_2
TRERF1	152.32	-0.00983022	0.00287028	-3.42483	0.000615178	0.00696881	blue	SM_2
PLEKHA5	254.706	-0.00978104	0.00234444	-4.17201	3.01922e-05	0.000831475	blue	SM_2
S100A13	295.761	-0.00975315	0.00278235	-3.50536	0.000455989	0.00568058	black	SM_1
TRPC6	163.754	-0.00974618	0.00308273	-3.16154	0.00156936	0.0134851	cyan	SM_4
FAM124B	102.584	-0.00973556	0.00375712	-2.59123	0.00956326	0.0479384	black	SM_1
DENND2A	559.878	-0.00971468	0.0019219	-5.05472	4.31033e-07	3.7269e-05	cyan	SM_4
ZNF33B	368.38	-0.00970982	0.00305641	-3.17687	0.00148873	0.0129684	blue	SM_2
ANKRD50	800.518	-0.00970409	0.00293256	-3.30909	0.000936009	0.00925665	blue	SM_2
MRC2	1214.78	-0.00970238	0.00332017	-2.92226	0.00347505	0.0235543	blue	SM_2
CHRD	165.882	-0.00963204	0.00224516	-4.29013	1.78569e-05	0.000568266	greenyellow	SM_6
ZDHHC15	34.4782	-0.00962492	0.00290878	-3.30892	0.00093655	0.00925665	greenyellow	SM_6
SLC25A24	386.634	-0.0096164	0.00231157	-4.16012	3.18084e-05	0.000864078	blue	SM_2
ZNF816	60.0468	-0.0096036	0.00307576	-3.12235	0.00179415	0.0147909
REPS2	223.005	-0.00958069	0.0035583	-2.69249	0.00709206	0.0389875	black	SM_1
B4GALT6	46.4938	-0.00955966	0.00271457	-3.52161	0.000428931	0.00543054	blue	SM_2
ZNF704	1738.19	-0.00955932	0.00220822	-4.32898	1.49803e-05	0.000514924	blue	SM_2
TRIM59	65.2115	-0.00955681	0.00337263	-2.83364	0.00460215	0.0288466	blue	SM_2
AACS	349.784	-0.00951936	0.00323513	-2.9425	0.00325577	0.0225566	blue	SM_2
GPC3	1140.04	-0.00950506	0.00280209	-3.39214	0.000693492	0.00755016	cyan	SM_4
WDR31	140.724	-0.00950469	0.00309664	-3.06935	0.00214522	0.0168952	black	SM_1
DSC2	197.965	-0.00949713	0.00326704	-2.90695	0.00364973	0.0244656	blue	SM_2
GPR161	156.176	-0.00947559	0.00294324	-3.21944	0.00128441	0.011729	greenyellow	SM_6
HAUS1	76.2693	-0.00944254	0.00182639	-5.17005	2.3403e-07	2.18272e-05	cyan	SM_4
PPM1M	96.2877	-0.00942971	0.00284233	-3.3176	0.000907934	0.00904701	blue	SM_2
H4C14	371.265	-0.00942518	0.00344266	-2.73776	0.00618588	0.0354965	blue	SM_2
ZNF625	48.5973	-0.00941595	0.00252847	-3.72397	0.000196117	0.00317556	blue	SM_2
TMEM53	55.9849	-0.00940165	0.00333465	-2.81938	0.00481165	0.0296672	black	SM_1
IFT140	189.776	-0.00938776	0.00264924	-3.54357	0.000394748	0.00511879	greenyellow	SM_6
TSPAN6	153.612	-0.00938709	0.00139258	-6.74076	1.57555e-11	1.37509e-08	blue	SM_2
ASAP2	473.889	-0.00938697	0.00212189	-4.42387	9.69496e-06	0.000362654	cyan	SM_4
APAF1	381.664	-0.00938664	0.00224852	-4.17458	2.98542e-05	0.000827049	blue	SM_2
SATB2	77.0531	-0.00938359	0.00315569	-2.97355	0.00294381	0.0209908	pink	SM_8
NINL	103.926	-0.00934532	0.00265905	-3.51453	0.000440531	0.00554229	blue	SM_2
SMYD2	435.489	-0.00933151	0.00272141	-3.42893	0.000605966	0.00689786	cyan	SM_4
ABCG2	38.1561	-0.00933098	0.00330428	-2.8239	0.00474428	0.0293814	blue	SM_2
PRR11	62.818	-0.00932665	0.00328695	-2.83748	0.00454718	0.0285804	blue	SM_2
SOX9	168.777	-0.00932108	0.00303147	-3.07478	0.00210659	0.0166976	blue	SM_2
AGPAT4	100.716	-0.00931881	0.00329202	-2.83073	0.00464418	0.0290443	blue	SM_2
LOX	903.613	-0.00930291	0.00349245	-2.66372	0.00772826	0.041393	black	SM_1
ERMAP	77.4699	-0.00929339	0.00271435	-3.4238	0.000617522	0.0069783	greenyellow	SM_6
FAM184A	101.101	-0.00928605	0.00294221	-3.15614	0.0015987	0.013646	blue	SM_2
NRIP2	45.1277	-0.00928311	0.00322319	-2.8801	0.0039755	0.0261341	greenyellow	SM_6
CBR3	24.1312	-0.0092706	0.00356553	-2.60006	0.00932065	0.0471164	greenyellow	SM_6
SUPT3H	85.3492	-0.00925546	0.00199206	-4.64618	3.38133e-06	0.00017651	cyan	SM_4
PTGFRN	1790.92	-0.00925534	0.00349142	-2.65088	0.00802823	0.0424953	blue	SM_2
CACNA2D4	29.232	-0.00925178	0.00279729	-3.3074	0.000941649	0.00929147	greenyellow	SM_6
RADIL	111.332	-0.00921446	0.00273232	-3.37239	0.000745186	0.0079764	cyan	SM_4
FMO4	40.3213	-0.00920937	0.00323646	-2.8455	0.00443412	0.0281254	greenyellow	SM_6
LDAH	69.8209	-0.00920149	0.00323352	-2.84566	0.00443191	0.0281254	greenyellow	SM_6
ARSB	283.336	-0.0091649	0.00225361	-4.06677	4.76697e-05	0.00113611	blue	SM_2
TYRO3	238.406	-0.00916066	0.00274433	-3.33803	0.000843748	0.00867944	blue	SM_2
BOC	451.662	-0.00915409	0.00256855	-3.56391	0.000365367	0.00489082	blue	SM_2
CCNB1	65.0306	-0.00913599	0.00307568	-2.97039	0.00297419	0.0211427	blue	SM_2
CNTRL	325.808	-0.00913591	0.00224423	-4.07085	4.68421e-05	0.00112212
ROBO1	431.725	-0.00913571	0.00310359	-2.94359	0.00324427	0.0225024	blue	SM_2
EFNB3	49.5702	-0.0090809	0.00317339	-2.86158	0.00421541	0.0271392	blue	SM_2
ZNF117	170.596	-0.00907625	0.00335584	-2.70461	0.00683843	0.0380547
MGAT5	500.016	-0.00905504	0.00223856	-4.04504	5.2315e-05	0.00121005	greenyellow	SM_6
BCAS4	48.0123	-0.00905364	0.00293828	-3.08127	0.00206119	0.0164308	blue	SM_2
FSCN1	935.114	-0.009051	0.00297243	-3.04498	0.00232694	0.0179163	brown	SM_3
CEP41	138.725	-0.00903869	0.00195549	-4.62222	3.79661e-06	0.0001928	greenyellow	SM_6
PRMT2	476.737	-0.00902326	0.00250863	-3.59688	0.000322052	0.0044609	blue	SM_2
REXO5	48.46	-0.00901868	0.0028134	-3.20561	0.00134777	0.0121568	blue	SM_2
PLCG2	146.924	-0.0089954	0.00232785	-3.86425	0.000111432	0.00210666	greenyellow	SM_6
MAP9	46.9444	-0.00898874	0.00330936	-2.71616	0.00660447	0.0372083	greenyellow	SM_6
TRIP13	26.2844	-0.00897628	0.00297698	-3.01523	0.00256787	0.0191189	blue	SM_2
PAQR8	85.6735	-0.00897475	0.00191208	-4.69372	2.68281e-06	0.000150601	greenyellow	SM_6
DYNC2H1	658.844	-0.00897195	0.00244578	-3.66834	0.000244134	0.0036844	cyan	SM_4
MOSPD1	229.669	-0.00897137	0.00266847	-3.36199	0.000773825	0.00819997	cyan	SM_4
PXDN	2833.93	-0.00897075	0.00300038	-2.98987	0.00279092	0.0201783	black	SM_1
ZC2HC1A	127.386	-0.00896684	0.00258469	-3.46921	0.000521991	0.00625685	blue	SM_2
SLC25A6	3656.65	-0.00896417	0.0024408	-3.67264	0.000240057	0.00364251	black	SM_1
NBEA	936.756	-0.00895956	0.00269827	-3.32048	0.000898612	0.00899408	blue	SM_2
SRGAP2C	533.961	-0.00895815	0.00251876	-3.55657	0.000375729	0.00497051	blue	SM_2
IKBIP	126.826	-0.00895792	0.00232548	-3.85208	0.000117118	0.00217883	black	SM_1
NEMP2	73.4342	-0.00894785	0.00305856	-2.92551	0.00343895	0.0234291	blue	SM_2
WARS2	230.082	-0.00894356	0.00194464	-4.59909	4.24334e-06	0.000206844	cyan	SM_4
SLC24A1	104.658	-0.00893308	0.00319591	-2.79516	0.00518746	0.0312274	blue	SM_2
GPR63	24.9	-0.00892624	0.00332999	-2.68056	0.00735	0.0398846	blue	SM_2
ETV1	97.0276	-0.00892606	0.0033304	-2.68018	0.00735827	0.0398846	blue	SM_2
THG1L	158.837	-0.00890438	0.0018858	-4.72181	2.33754e-06	0.000136259	black	SM_1
STUM	334.92	-0.00889651	0.00226451	-3.92867	8.54187e-05	0.00175221	black	SM_1
LOXL2	624.506	-0.00888052	0.00291418	-3.04735	0.00230868	0.0178247	blue	SM_2
H2BC12	151.986	-0.00886995	0.00275101	-3.22425	0.00126302	0.0115563	blue	SM_2
BEX3	237.854	-0.00886825	0.00221999	-3.99473	6.47672e-05	0.00140916	blue	SM_2
VGLL3	1000.37	-0.00886031	0.00252518	-3.50879	0.000450156	0.00563803	black	SM_1
BASP1	125.241	-0.00885458	0.00260709	-3.39635	0.000682911	0.00748366	black	SM_1
GPR173	42.3392	-0.00885456	0.00295664	-2.9948	0.00274621	0.0200205	blue	SM_2
FANCF	48.2323	-0.00885127	0.00255663	-3.46208	0.000536021	0.00633891	greenyellow	SM_6
MOV10	420.672	-0.00884384	0.00263337	-3.35837	0.000784048	0.00826589
SFXN3	217.041	-0.00884339	0.0021973	-4.02466	5.7057e-05	0.00128954	blue	SM_2
CIBAR1	66.4033	-0.0088372	0.00235091	-3.75905	0.000170558	0.00288178	greenyellow	SM_6
HECTD2	233.385	-0.00882744	0.00205236	-4.30112	1.69939e-05	0.000552894	greenyellow	SM_6
CTHRC1	48.7393	-0.00882587	0.00327696	-2.69331	0.00707465	0.0389547	blue	SM_2
AMMECR1	100.839	-0.00880275	0.00236292	-3.72537	0.000195027	0.00316156	greenyellow	SM_6
ZNF624	99.8927	-0.00880003	0.0025918	-3.39534	0.000685443	0.00749168
ANKRD36	489.86	-0.00878274	0.00329172	-2.66813	0.00762753	0.0410736	brown	SM_3
LSR	86.2237	-0.0087695	0.00332219	-2.63968	0.00829852	0.043547	red	SM_10
MTMR4	542.56	-0.00876336	0.00188276	-4.65452	3.24737e-06	0.000171437	black	SM_1
EBF3	734.091	-0.00875983	0.00203033	-4.31448	1.59979e-05	0.000536717	blue	SM_2
ZC3HAV1L	94.3245	-0.00875797	0.00232544	-3.76616	0.000165774	0.0028188	greenyellow	SM_6
PALM	473.791	-0.00873065	0.0023384	-3.7336	0.000188759	0.00308858	cyan	SM_4
CSNK2A2	1235.75	-0.00872832	0.00204037	-4.27782	1.88735e-05	0.000596028	black	SM_1
CAMKK1	123.158	-0.00872631	0.00221377	-3.94182	8.08646e-05	0.00167848	blue	SM_2
DDR2	1511.08	-0.00870803	0.00188003	-4.63184	3.62422e-06	0.000187095	blue	SM_2
RFTN2	313.433	-0.00868649	0.00296706	-2.92764	0.00341544	0.0233197	cyan	SM_4
KCNIP3	29.6269	-0.00868551	0.00324657	-2.67529	0.00746645	0.0403615	blue	SM_2
TMC6	104.154	-0.00868314	0.00282567	-3.07295	0.00211955	0.0167813	blue	SM_2
NAV3	319.986	-0.0086811	0.00243564	-3.56419	0.000364982	0.00489082	cyan	SM_4
APBA2	22.3847	-0.00867878	0.00330419	-2.6266	0.00862424	0.0448025	blue	SM_2
FHDC1	132.395	-0.00867723	0.00293078	-2.96072	0.00306917	0.0216202	brown	SM_3
TCTN1	172.618	-0.00867336	0.00176469	-4.91496	8.87991e-07	6.64331e-05	greenyellow	SM_6
C8orf88	58.3118	-0.00866286	0.00280461	-3.08879	0.00200972	0.0161031	blue	SM_2
SDC3	446.983	-0.00865467	0.00212894	-4.06525	4.7981e-05	0.00113772	cyan	SM_4
JAM3	767.257	-0.00865429	0.00189918	-4.55686	5.19238e-06	0.00023487	blue	SM_2
BGN	647.472	-0.00865195	0.00333918	-2.59104	0.0095687	0.0479384	blue	SM_2
JPT1	302.685	-0.00864511	0.00281844	-3.06734	0.00215974	0.0169555	blue	SM_2
PARM1	392.2	-0.00862536	0.0027942	-3.08688	0.00202272	0.0161887	greenyellow	SM_6
ZNF610	58.9781	-0.00861349	0.00334939	-2.57166	0.0101212	0.0497172	blue	SM_2
HAAO	100.885	-0.00860444	0.00315128	-2.73046	0.00632458	0.0360264	blue	SM_2
HSD17B11	313.691	-0.00860443	0.00247086	-3.48237	0.000497002	0.00603564	black	SM_1
SYT7	106.891	-0.00858989	0.00284323	-3.02117	0.00251798	0.0188579	pink	SM_8
ARNT2	100.74	-0.00858223	0.00230861	-3.71749	0.000201211	0.00324336	blue	SM_2
PLCE1	1792.26	-0.00858011	0.0032936	-2.60508	0.00918515	0.0466595	black	SM_1
LRRC1	56.8127	-0.00857093	0.00279857	-3.06261	0.00219415	0.0171283	pink	SM_8
TTC8	57.0138	-0.00856834	0.00278953	-3.07161	0.00212909	0.0168306	greenyellow	SM_6
DNASE1	274.829	-0.00856352	0.00199054	-4.3021	1.69184e-05	0.000551721	blue	SM_2
ZNF334	90.5521	-0.00854977	0.00304865	-2.80445	0.00504027	0.0305915	blue	SM_2
FXYD6	507.254	-0.00854742	0.00255651	-3.3434	0.00082759	0.00858264	blue	SM_2
ADGRL3	351.605	-0.00854413	0.00305568	-2.79615	0.0051716	0.0311991	blue	SM_2
SLC36A1	320.999	-0.00853889	0.00259873	-3.28579	0.00101697	0.00983233	greenyellow	SM_6
NFATC4	356.412	-0.0085381	0.00313076	-2.72717	0.00638803	0.0362256	pink	SM_8
B9D1	19.9047	-0.00853689	0.00330409	-2.58373	0.00977376	0.048594	greenyellow	SM_6
RACGAP1	152.306	-0.00853262	0.00308312	-2.76753	0.00564827	0.0331735	blue	SM_2
TPBG	107.788	-0.00853239	0.0029012	-2.94099	0.0032717	0.022603	black	SM_1
HTRA3	1107.9	-0.00852578	0.00292547	-2.91433	0.00356458	0.0239829	black	SM_1
PON2	479.322	-0.00851028	0.00243881	-3.48952	0.000483893	0.00594344	greenyellow	SM_6
KIF3C	92.9482	-0.00850834	0.00287651	-2.95787	0.00309774	0.0217557	blue	SM_2
DBN1	1115.2	-0.00850126	0.00232447	-3.65729	0.0002549	0.00379065	cyan	SM_4
TCEAL9	204.656	-0.00850072	0.00315681	-2.69282	0.00708513	0.0389779	blue	SM_2
APOE	625.634	-0.00848689	0.00322054	-2.63524	0.00840779	0.0439555	black	SM_1
LRRC75B	38.0914	-0.008473	0.00282545	-2.99881	0.00271032	0.0198813	blue	SM_2
EFNB1	468.353	-0.00847013	0.00200325	-4.2282	2.35566e-05	0.00070553	greenyellow	SM_6
LBH	329.209	-0.00846808	0.00314285	-2.6944	0.00705158	0.0389141	blue	SM_2
ZNF581	233.32	-0.00845935	0.0021159	-3.998	6.38807e-05	0.00139421	black	SM_1
THBS3	229.389	-0.0084571	0.00306299	-2.76106	0.00576139	0.0336682	blue	SM_2
DNAL4	66.6336	-0.00845658	0.0021518	-3.93	8.49467e-05	0.00174509	greenyellow	SM_6
SYT11	238.172	-0.00845077	0.00216509	-3.90319	9.49326e-05	0.00188866	black	SM_1
LZTFL1	96.4811	-0.00844886	0.00217915	-3.87714	0.000105692	0.00202829	cyan	SM_4
COMMD6	329.257	-0.00844308	0.00187827	-4.49514	6.9523e-06	0.00029296	cyan	SM_4
C20orf96	29.3225	-0.00844074	0.00273376	-3.08759	0.00201783	0.0161588	greenyellow	SM_6
LRCH2	77.5696	-0.00843735	0.00274807	-3.07029	0.00213853	0.0168647	blue	SM_2
NBPF20	678.748	-0.00842461	0.0030813	-2.73411	0.00625497	0.0357516	brown	SM_3
ACSS3	216.544	-0.00841034	0.00253391	-3.31911	0.00090305	0.00902885	black	SM_1
CDC25B	1177	-0.00837547	0.00210385	-3.98103	6.86186e-05	0.00147461	black	SM_1
NCAPD2	601.116	-0.00837413	0.00172698	-4.849	1.24087e-06	8.68231e-05	cyan	SM_4
SNX7	115.22	-0.00836665	0.00251929	-3.32104	0.000896836	0.00898763	blue	SM_2
INTS6L	97.8308	-0.00833938	0.0027489	-3.03372	0.00241561	0.0183422	blue	SM_2
XKR8	65.1786	-0.00833351	0.00265877	-3.13435	0.00172238	0.0144025	greenyellow	SM_6
SULT1C4	157.689	-0.00832902	0.00285239	-2.92001	0.00350016	0.0236671	blue	SM_2
SNX30	384.517	-0.0083273	0.00173186	-4.80829	1.52225e-06	9.99827e-05	cyan	SM_4
CYP2R1	62.9355	-0.00832644	0.00255389	-3.26029	0.00111298	0.0105563	greenyellow	SM_6
BID	141.377	-0.00832597	0.00282875	-2.94334	0.00324694	0.0225098	pink	SM_8
ZNF280C	146.174	-0.00831663	0.00200495	-4.14805	3.35325e-05	0.000881803	black	SM_1
TMSB10	1988.96	-0.00831225	0.00219459	-3.7876	0.000152107	0.00265003	blue	SM_2
PAQR7	103.653	-0.00829487	0.00198585	-4.17699	2.95396e-05	0.000824567	cyan	SM_4
MFSD10	182.218	-0.00829469	0.00201325	-4.12006	3.78776e-05	0.000956513	greenyellow	SM_6
SLC26A11	92.0748	-0.00828544	0.00241067	-3.43698	0.000588238	0.00672341
SRD5A1	147.322	-0.00827488	0.00261111	-3.16911	0.00152907	0.0132434	blue	SM_2
LIPA	319.199	-0.00826621	0.00236494	-3.49531	0.000473513	0.00585198	black	SM_1
TRAM2	662.446	-0.00824172	0.00224026	-3.6789	0.000234239	0.0035932	greenyellow	SM_6
LIMD2	32.3288	-0.00824022	0.0031215	-2.63983	0.00829488	0.0435442	greenyellow	SM_6
GPR137	94.0724	-0.00823167	0.00202775	-4.0595	4.9177e-05	0.00116018	black	SM_1
SLC12A9	171.01	-0.00823067	0.0019998	-4.11574	3.8594e-05	0.000969354	greenyellow	SM_6
TSHZ3	281.333	-0.00821559	0.00217908	-3.77021	0.000163112	0.00278965	blue	SM_2
AKNA	291.299	-0.00821168	0.00215027	-3.8189	0.000134046	0.00240116	black	SM_1
C14orf93	118.621	-0.00820192	0.00236515	-3.46782	0.0005247	0.00625762
THSD7A	232.848	-0.00816866	0.0026238	-3.1133	0.0018501	0.0151274	black	SM_1
RANBP17	88.1447	-0.00813833	0.00231554	-3.51466	0.000440314	0.00554229	cyan	SM_4
DZIP1	217.748	-0.00813653	0.00262022	-3.10528	0.00190097	0.0154722	blue	SM_2
LIMA1	695.189	-0.00813586	0.00263219	-3.09091	0.00199542	0.0160161	blue	SM_2
GAS2L3	91.8396	-0.00813203	0.00286077	-2.8426	0.00447469	0.0282751	blue	SM_2
GLI3	466.686	-0.00813048	0.00180867	-4.49529	6.94763e-06	0.00029296	blue	SM_2
FZD3	87.9373	-0.00812586	0.0028219	-2.87957	0.00398214	0.0261341	blue	SM_2
KIAA0825	66.2823	-0.00812557	0.0028271	-2.87417	0.0040509	0.0264206	greenyellow	SM_6
TP53BP1	1060.95	-0.00812553	0.0017728	-4.58344	4.57395e-06	0.000220215	blue	SM_2
DKK3	218.233	-0.0081226	0.00262298	-3.09671	0.00195681	0.0158058	blue	SM_2
HMGCLL1	79.9182	-0.00810816	0.00267389	-3.03234	0.00242664	0.0183805	blue	SM_2
HIF3A	10619	-0.00810364	0.00293819	-2.75803	0.00581504	0.0338828	brown	SM_3
MIB1	1481.18	-0.00809612	0.00143185	-5.65431	1.56475e-08	2.771e-06	cyan	SM_4
SRC	125.724	-0.00808824	0.00270201	-2.99342	0.00275872	0.0200595	blue	SM_2
DALRD3	104.121	-0.00807463	0.002618	-3.08428	0.00204046	0.0162956	greenyellow	SM_6
PPIL3	134.738	-0.00807087	0.00241598	-3.34062	0.000835914	0.00862421
MAN1B1	435.969	-0.00806652	0.00149614	-5.39155	6.98522e-08	8.51424e-06	greenyellow	SM_6
DSEL	486.461	-0.00804369	0.00224706	-3.57965	0.000344054	0.00469134	black	SM_1
PYCR1	200.252	-0.00804135	0.00258345	-3.11264	0.0018542	0.015152	pink	SM_8
DNAI4	75.7977	-0.00803576	0.00231753	-3.46738	0.000525555	0.00625762	blue	SM_2
SULT1A1	76.7825	-0.00803518	0.00304574	-2.63817	0.00833553	0.0436733	blue	SM_2
NT5C3B	205.691	-0.00803447	0.00178929	-4.49031	7.11195e-06	0.000295492	cyan	SM_4
GORAB	114.872	-0.00803349	0.00227024	-3.53861	0.00040224	0.005194	cyan	SM_4
PON3	24.3579	-0.00802726	0.0027877	-2.87953	0.00398269	0.0261341	blue	SM_2
RARB	131.296	-0.00798816	0.00280018	-2.85273	0.0043346	0.0276521	blue	SM_2
ARHGEF2	1503.05	-0.00798784	0.00225263	-3.54601	0.000391111	0.00511368	blue	SM_2
FAM161A	167.203	-0.00796539	0.00275867	-2.8874	0.00388437	0.0256816	cyan	SM_4
TDRP	84.4725	-0.00795924	0.00253991	-3.13367	0.00172635	0.0144189	cyan	SM_4
VSTM4	703.829	-0.00795624	0.00287788	-2.76462	0.00569895	0.0333591	blue	SM_2
FBF1	57.8279	-0.00795282	0.00306104	-2.59808	0.00937471	0.0472621	red	SM_10
DISC1	165.589	-0.00794407	0.00253353	-3.13557	0.00171518	0.0143716	blue	SM_2
RCBTB2	185.578	-0.007935	0.00282912	-2.80476	0.00503544	0.0305915	cyan	SM_4
DCHS1	1346.87	-0.0079347	0.00218101	-3.63808	0.000274674	0.00396898	blue	SM_2
MIS18BP1	198.342	-0.00792154	0.00179652	-4.40937	1.03672e-05	0.000382683	blue	SM_2
PPT2-EGFL8	35.6461	-0.00790802	0.00286678	-2.75851	0.00580664	0.0338761	blue	SM_2
NBPF11	248.98	-0.00790362	0.00219032	-3.60843	0.000308053	0.00431829	brown	SM_3
CORO1B	218.223	-0.00790327	0.00171048	-4.62049	3.82841e-06	0.0001928	black	SM_1
ZNF69	32.1041	-0.00789882	0.00277433	-2.8471	0.00441189	0.0280429	greenyellow	SM_6
SMO	214.318	-0.00789207	0.00272901	-2.89192	0.00382893	0.025375	blue	SM_2
SHC2	316.332	-0.00788671	0.00275419	-2.86353	0.00418949	0.0270759	black	SM_1
SPATA6	242.721	-0.0078599	0.00196536	-3.99922	6.35517e-05	0.00139138	cyan	SM_4
ADAMTS15	615.023	-0.0078548	0.00287787	-2.72938	0.00634545	0.0361012	black	SM_1
ZNF521	720.404	-0.00785469	0.00232094	-3.38427	0.000713686	0.00772792	blue	SM_2
MAML3	239.577	-0.00784128	0.00277918	-2.82143	0.00478094	0.02953	blue	SM_2
LSP1	363.287	-0.00783911	0.00294624	-2.66072	0.00779738	0.0416993	blue	SM_2
RAB32	60.8563	-0.00782769	0.0022978	-3.4066	0.000657783	0.0073151	black	SM_1
SLC35D2	143.198	-0.00781681	0.0018534	-4.21756	2.46963e-05	0.000721296	cyan	SM_4
FKBP10	491.42	-0.00780399	0.00271016	-2.87953	0.0039827	0.0261341	blue	SM_2
TDP1	75.6761	-0.00780085	0.00244726	-3.18758	0.00143466	0.0126871	blue	SM_2
CD276	433.483	-0.00780011	0.00231496	-3.36943	0.000753226	0.00803173	blue	SM_2
ZNF697	259.51	-0.00779204	0.00175281	-4.44544	8.77102e-06	0.000341801	cyan	SM_4
PHF19	321.282	-0.00779156	0.00168614	-4.62095	3.81982e-06	0.0001928	cyan	SM_4
MAP2	83.513	-0.00778962	0.00298361	-2.61081	0.00903287	0.0462599	blue	SM_2
PTPN21	965.514	-0.00778278	0.00222827	-3.49275	0.000478081	0.00589282	blue	SM_2
HEYL	532.718	-0.00775133	0.00286171	-2.70864	0.00675603	0.0377313	blue	SM_2
KCTD7	267.223	-0.00774609	0.00232828	-3.32696	0.000877982	0.00888713
CPNE2	172.079	-0.00773792	0.00209247	-3.69798	0.000217318	0.00341989	black	SM_1
HENMT1	143.683	-0.00773226	0.00240699	-3.21242	0.0013162	0.0119259
FSTL1	7567.93	-0.00772536	0.00266035	-2.90389	0.00368558	0.0246148	black	SM_1
TMEM35B	63.8354	-0.00770791	0.00209091	-3.68639	0.00022746	0.00351232	cyan	SM_4
CEP290	374.484	-0.00770683	0.00209902	-3.67163	0.000241007	0.00365014	cyan	SM_4
MAPK7	302.328	-0.00769889	0.00234437	-3.284	0.00102347	0.0098815	black	SM_1
NCOA1	5938.9	-0.0076775	0.00220134	-3.48765	0.000487284	0.0059538	black	SM_1
NIN	1364.17	-0.00767485	0.00196	-3.91574	9.0127e-05	0.00182278	blue	SM_2
CNNM2	239.964	-0.00766292	0.00255614	-2.99785	0.00271893	0.0199255	cyan	SM_4
STARD10	178.699	-0.00766288	0.00240322	-3.18858	0.00142971	0.0126673
PLXDC2	1900.67	-0.00765516	0.00197894	-3.86832	0.000109588	0.00208589	cyan	SM_4
ERGIC3	808.471	-0.00765298	0.00124596	-6.14224	8.13637e-10	2.71019e-07	black	SM_1
FAR2	76.8133	-0.00763011	0.00287066	-2.65796	0.00786152	0.0419758	greenyellow	SM_6
NAIP	193.733	-0.00762624	0.00289951	-2.63018	0.0085339	0.0444653
EMILIN2	335.737	-0.00762558	0.00260828	-2.9236	0.00346006	0.0234982	black	SM_1
GJA5	152.433	-0.00762257	0.00294477	-2.58851	0.00963913	0.0481149	greenyellow	SM_6
LRRC23	54.236	-0.0076222	0.00257778	-2.95689	0.00310759	0.0218024	black	SM_1
STK19	121.509	-0.00759988	0.00200543	-3.78965	0.000150859	0.00263486	black	SM_1
ZMYM1	145.74	-0.00759908	0.00183018	-4.15209	3.29448e-05	0.000871918	blue	SM_2
RINL	70.3724	-0.00759137	0.00259484	-2.92557	0.0034383	0.0234291	brown	SM_3
TSC22D4	716.742	-0.00759045	0.00257779	-2.94456	0.00323415	0.0224434	blue	SM_2
GLIS2	273.923	-0.00758686	0.0027153	-2.79412	0.00520419	0.0312688	blue	SM_2
PDE9A	57.9735	-0.0075706	0.00253845	-2.98238	0.00286021	0.0205412	greenyellow	SM_6
KCTD12	2742.89	-0.00755955	0.00272723	-2.77188	0.00557335	0.0328715	blue	SM_2
KDM1B	657.115	-0.00755946	0.00266397	-2.83767	0.00454447	0.0285804	black	SM_1
EVA1B	62.9644	-0.00755847	0.00207035	-3.65081	0.000261416	0.0038497	pink	SM_8
CD302	691.291	-0.00754786	0.00279812	-2.69747	0.00698682	0.0386347	black	SM_1
SGCE	842.829	-0.00754013	0.00225908	-3.33769	0.000844766	0.00868343	blue	SM_2
TSPAN18	444.595	-0.00753186	0.0022369	-3.36709	0.00075965	0.00806336	greenyellow	SM_6
TARBP2	75.1809	-0.00752874	0.00238621	-3.15511	0.00160439	0.0136862	greenyellow	SM_6
DYNLT2B	21.3607	-0.00751922	0.00213738	-3.51796	0.000434871	0.0054958	blue	SM_2
SCRN1	468.304	-0.00751844	0.00201574	-3.72986	0.000191584	0.00311995	blue	SM_2
FKBP7	155.252	-0.00751801	0.00216769	-3.46821	0.000523936	0.00625762	blue	SM_2
WDR76	79.8764	-0.00751488	0.00212743	-3.53238	0.000411841	0.00527491	greenyellow	SM_6
MYH10	1043.29	-0.00750748	0.00264273	-2.84081	0.00449993	0.0283832	blue	SM_2
NEK3	140.054	-0.00750105	0.00285103	-2.631	0.00851347	0.0443753	black	SM_1
ARMCX1	910.189	-0.00748026	0.00290694	-2.57324	0.0100752	0.0495703	blue	SM_2
PIP4K2A	292.241	-0.00747178	0.00280395	-2.66473	0.00770504	0.0413319	black	SM_1
PCGF2	278.158	-0.00746487	0.00186658	-3.99923	6.35478e-05	0.00139138	blue	SM_2
DCLRE1C	111.837	-0.00745731	0.00252167	-2.95729	0.00310356	0.0217856	black	SM_1
NBPF12	351.097	-0.00744951	0.002387	-3.12087	0.00180318	0.0148304	brown	SM_3
ANXA4	260.718	-0.0074469	0.00224814	-3.31248	0.000924738	0.0091948	black	SM_1
AGAP1	1124	-0.00744159	0.00163268	-4.55789	5.16699e-06	0.00023487	cyan	SM_4
CIDEB	52.1922	-0.00743042	0.00233532	-3.18176	0.00146381	0.0128635	greenyellow	SM_6
EHD4	827.532	-0.00742688	0.00253937	-2.9247	0.00344791	0.0234612	blue	SM_2
CHST10	92.4635	-0.00742182	0.00203005	-3.65597	0.000256212	0.00380022	greenyellow	SM_6
ERBB2	1492.63	-0.0073954	0.0026178	-2.82505	0.00472738	0.0293368	blue	SM_2
RXYLT1	135.082	-0.00739273	0.00253637	-2.91468	0.00356048	0.0239707	red	SM_10
RABEP2	59.6108	-0.00739034	0.00243374	-3.03661	0.00239252	0.0182306	greenyellow	SM_6
CYSLTR1	210.973	-0.00738645	0.00263625	-2.80188	0.00508055	0.0307692
GOLM1	254.795	-0.00737904	0.00260577	-2.83181	0.00462858	0.0289856	blue	SM_2
MMS22L	172.416	-0.00736531	0.00205599	-3.58236	0.0003405	0.00464741	blue	SM_2
MEX3B	109.883	-0.00735913	0.00246083	-2.99051	0.00278515	0.0201783	blue	SM_2
RPS6KA2	916.139	-0.0073438	0.00237488	-3.09228	0.00198624	0.0159607	black	SM_1
WDR54	23.0405	-0.00733881	0.00275466	-2.66414	0.00771843	0.041372	greenyellow	SM_6
OXCT1	177.873	-0.00733385	0.00256164	-2.86295	0.00419721	0.0270759	blue	SM_2
TTLL4	290.188	-0.00732608	0.00259805	-2.81983	0.00480487	0.0296385	greenyellow	SM_6
ANTXR2	1116.8	-0.0073088	0.00245461	-2.97759	0.00290528	0.0207902	black	SM_1
DYNLL1	364.279	-0.00730129	0.0025593	-2.85285	0.00433288	0.0276521	greenyellow	SM_6
STK11IP	115.299	-0.0072829	0.00221576	-3.28687	0.00101308	0.0098083
RNF24	306.013	-0.00728125	0.00268565	-2.71117	0.00670454	0.0375336	greenyellow	SM_6
CHST14	178.156	-0.00727835	0.00221176	-3.29075	0.000999207	0.00970757	greenyellow	SM_6
ABAT	265.972	-0.00726034	0.00246824	-2.94151	0.00326617	0.0225871	cyan	SM_4
FAM171B	257.331	-0.00725926	0.00241329	-3.00803	0.00262945	0.0194738	blue	SM_2
MAN2B1	465.903	-0.00725378	0.0025337	-2.86292	0.00419751	0.0270759	black	SM_1
CTNS	139.095	-0.00724707	0.00266336	-2.72102	0.00650799	0.0367569	red	SM_10
ANOS1	547.016	-0.00723826	0.00254612	-2.84286	0.00447109	0.0282739	blue	SM_2
PIWIL4	50.6704	-0.00723196	0.00271636	-2.66237	0.00775927	0.0415113	blue	SM_2
WLS	744.788	-0.00720359	0.00193851	-3.71604	0.000202372	0.00325049	blue	SM_2
TMEM98	129.313	-0.00720341	0.0021451	-3.35808	0.000784846	0.00826807	blue	SM_2
ICA1L	211.642	-0.00718285	0.00236189	-3.04114	0.00235681	0.0180866	cyan	SM_4
VMAC	55.5471	-0.0071821	0.00212083	-3.38646	0.000708019	0.00767249	red	SM_10
CACFD1	88.1201	-0.00717731	0.00258281	-2.77888	0.00545469	0.0324177	blue	SM_2
NPC2	358.275	-0.00717357	0.00243357	-2.94776	0.00320089	0.0222567	cyan	SM_4
CLMP	282.924	-0.0071673	0.00262839	-2.72688	0.00639368	0.0362429	blue	SM_2
SRGAP2	840.113	-0.0071569	0.00211702	-3.38065	0.000723145	0.00779551	blue	SM_2
MAP3K12	144.185	-0.00715586	0.0027008	-2.64953	0.00806036	0.0426492
SNX18	600.551	-0.00715306	0.00209058	-3.42157	0.000622614	0.00703017	black	SM_1
CHD3	1047.16	-0.00714565	0.00200804	-3.55852	0.000372955	0.00494563	blue	SM_2
PFDN4	194.718	-0.00712539	0.00232734	-3.0616	0.00220156	0.0171432	black	SM_1
GFRA1	3329.26	-0.00711821	0.0018391	-3.87048	0.000108622	0.00207316	black	SM_1
XRCC4	46.4309	-0.00711218	0.0026825	-2.65132	0.00801771	0.0424953	black	SM_1
LRIG3	492.45	-0.00710813	0.00233692	-3.04167	0.00235271	0.018065
PLAG1	187.893	-0.00709493	0.00242957	-2.92024	0.00349757	0.0236671	blue	SM_2
TCF3	672.777	-0.00708035	0.00175894	-4.02534	5.6893e-05	0.00128954	blue	SM_2
HOXB2	80.8402	-0.00707986	0.00241102	-2.93645	0.00331989	0.0228344	cyan	SM_4
POC5	46.5818	-0.00707382	0.00252845	-2.7977	0.00514686	0.0311035	greenyellow	SM_6
CYB561D1	138.267	-0.00706115	0.0024278	-2.90846	0.00363212	0.0243592	greenyellow	SM_6
CDK2AP1	308.828	-0.00705416	0.00238024	-2.96364	0.00304028	0.0214924	blue	SM_2
GK	58.8394	-0.00705002	0.00271948	-2.59241	0.00953054	0.0478501	blue	SM_2
EDNRA	207.281	-0.00704346	0.0022787	-3.09101	0.00199479	0.0160161	greenyellow	SM_6
GBA1	182.729	-0.00703209	0.00203833	-3.44993	0.000560732	0.00651008	greenyellow	SM_6
PCDHB10	50.24	-0.00702701	0.00265986	-2.64187	0.00824493	0.0433797	blue	SM_2
FAM172A	316.599	-0.00701563	0.00156299	-4.48859	7.16977e-06	0.000295492	black	SM_1
PMM1	215.449	-0.00701044	0.00244599	-2.86609	0.00415575	0.0269411	black	SM_1
RPL3	10053.3	-0.00700958	0.00227599	-3.0798	0.00207142	0.0164935	black	SM_1
MYOF	735.845	-0.0070081	0.00254867	-2.74971	0.00596482	0.0345661	blue	SM_2
GHDC	125.757	-0.00699369	0.00181618	-3.85077	0.000117745	0.00218469	black	SM_1
TTLL7	370.065	-0.00699354	0.00219597	-3.18471	0.001449	0.0127734	cyan	SM_4
MYLIP	794.551	-0.00698257	0.00267652	-2.60883	0.00908534	0.0463375	blue	SM_2
DTX3	160.39	-0.00698198	0.00206371	-3.38321	0.000716433	0.00774567	blue	SM_2
TMED3	117.903	-0.00697416	0.00258544	-2.69748	0.00698675	0.0386347	black	SM_1
SYNGAP1	249.725	-0.00697415	0.00224641	-3.10458	0.00190552	0.0154899	blue	SM_2
PRDM11	1173.08	-0.00696572	0.00259494	-2.68435	0.00726716	0.0396365	cyan	SM_4
LTBP1	949.489	-0.0069433	0.00240794	-2.88349	0.00393289	0.0259167	blue	SM_2
SSH3	120.48	-0.00693134	0.00263957	-2.62593	0.00864126	0.0448684
TSPAN13	271.818	-0.00692831	0.00264548	-2.61892	0.00882087	0.0455096	blue	SM_2
PTDSS1	692.21	-0.00692342	0.00147419	-4.69644	2.64736e-06	0.000149946	greenyellow	SM_6
MR1	114.906	-0.00692281	0.00172896	-4.00402	6.22751e-05	0.00138054	greenyellow	SM_6
MARCKSL1	425.652	-0.00690389	0.00258785	-2.66781	0.00763481	0.0410969	blue	SM_2
TCF7L2	805.177	-0.00688046	0.00209699	-3.28111	0.00103399	0.00996939	cyan	SM_4
HMGA1	1415.11	-0.00687773	0.00213854	-3.21609	0.0012995	0.0118052	black	SM_1
EVC	472.104	-0.00686763	0.00267131	-2.57089	0.0101438	0.0497172	blue	SM_2
TMEM87B	164.556	-0.00686404	0.00264315	-2.59691	0.0094066	0.0473375	blue	SM_2
LDHB	3601.65	-0.00685083	0.00194117	-3.52923	0.000416777	0.00530065
PHF14	490.47	-0.00684217	0.00147863	-4.62736	3.70363e-06	0.000189794	greenyellow	SM_6
VAT1	907.772	-0.00683421	0.00206417	-3.31087	0.000930051	0.00922795
TTC39C	76.9959	-0.00683153	0.00263646	-2.59117	0.00956491	0.0479384	red	SM_10
ZNF846	66.6294	-0.00680937	0.00257409	-2.64535	0.00816055	0.0430607
RNF170	256.862	-0.00680357	0.0019682	-3.45674	0.000546749	0.00641696
CDH11	424.066	-0.00680026	0.00237401	-2.86446	0.00417727	0.0270305	blue	SM_2
HPS3	191.731	-0.00678064	0.0018917	-3.58442	0.000337832	0.00463814	black	SM_1
DPH5	253.62	-0.0067779	0.00176365	-3.84311	0.000121485	0.00222751	black	SM_1
CMTM3	260.169	-0.00677646	0.00209057	-3.24144	0.00118926	0.0110918	cyan	SM_4
TCEAL8	263.686	-0.00677613	0.00208928	-3.24328	0.00118162	0.0110353	blue	SM_2
APH1B	141.167	-0.00677132	0.00244352	-2.77114	0.00558609	0.0329188	cyan	SM_4
VANGL2	129.255	-0.00676464	0.0025636	-2.63873	0.00832171	0.0436485	blue	SM_2
USP6NL	274.284	-0.00674373	0.00246261	-2.73844	0.00617305	0.0354574	black	SM_1
SLC9A9	299.258	-0.00673894	0.00225144	-2.99317	0.00276096	0.0200653	blue	SM_2
PIGM	125.702	-0.00673703	0.00210326	-3.20313	0.00135944	0.0122148	greenyellow	SM_6
P2RX4	110.274	-0.00673069	0.00198732	-3.38683	0.000707064	0.0076721	greenyellow	SM_6
GPRC5B	3173.46	-0.00672471	0.00252195	-2.66647	0.00766527	0.0412133	blue	SM_2
SEPTIN6	185.377	-0.00669764	0.00238389	-2.80955	0.0049611	0.0302949	blue	SM_2
MSANTD2	125.28	-0.00668563	0.00226267	-2.95476	0.00312914	0.0218903	blue	SM_2
BBS9	249.748	-0.00668305	0.00207641	-3.21856	0.00128834	0.0117348	greenyellow	SM_6
C17orf58	105.942	-0.00667767	0.00211058	-3.1639	0.00155671	0.0133938	cyan	SM_4
STX2	172.48	-0.00666551	0.00243481	-2.73758	0.00618924	0.0355012	black	SM_1
NSUN3	72.5701	-0.00666466	0.00225805	-2.95151	0.00316225	0.0220538	greenyellow	SM_6
EEF1A1	123177	-0.00665107	0.00179101	-3.71359	0.000204336	0.00327453	black	SM_1
TUSC3	228.522	-0.0066468	0.00192208	-3.45812	0.00054395	0.00640561	blue	SM_2
GJC1	426.717	-0.0066376	0.00162069	-4.09554	4.2118e-05	0.00104163	cyan	SM_4
TBC1D2B	689.4	-0.0066334	0.00220118	-3.01357	0.00258192	0.0191988
RAB3IL1	236.69	-0.00663217	0.00194873	-3.40333	0.00066569	0.00735624	blue	SM_2
TMEM18	340.695	-0.00663176	0.00210116	-3.15625	0.00159814	0.013646	cyan	SM_4
MEX3D	348.295	-0.00662684	0.00181853	-3.64406	0.000268367	0.00391497	cyan	SM_4
EMC10	644.61	-0.00661864	0.00121978	-5.42608	5.76036e-08	7.53153e-06
RPL10A	8343.73	-0.00661301	0.00155095	-4.26385	2.0093e-05	0.000623284	black	SM_1
CALHM2	173.767	-0.00660626	0.0019394	-3.40634	0.000658391	0.00731604	black	SM_1
ARRDC1	116.015	-0.00660409	0.00198892	-3.32044	0.000898766	0.00899408	greenyellow	SM_6
UBXN2B	355.934	-0.00660193	0.00213382	-3.09394	0.00197515	0.0158898	black	SM_1
ITPA	186.697	-0.00658934	0.00255715	-2.57683	0.00997098	0.0491696	red	SM_10
TSEN34	274.112	-0.00658224	0.00232735	-2.82821	0.0046809	0.0291696	black	SM_1
TMEM200B	75.5027	-0.00657238	0.00223983	-2.93432	0.00334275	0.0229466	blue	SM_2
ZNF180	98.7256	-0.00656341	0.0025449	-2.57904	0.00990742	0.0489596	greenyellow	SM_6
CDCA4	81.001	-0.00655121	0.00188945	-3.46725	0.000525808	0.00625762	blue	SM_2
NHLRC3	242.235	-0.006545	0.00176824	-3.70142	0.000214393	0.00339038	blue	SM_2
SSR2	947.551	-0.0065446	0.00126085	-5.19063	2.09581e-07	2.08156e-05	black	SM_1
DAP	298.576	-0.00653679	0.00189122	-3.45639	0.000547454	0.00641807	greenyellow	SM_6
CORO7	182.323	-0.00653367	0.00214886	-3.04053	0.0023616	0.0180936	blue	SM_2
H4C5	1237.87	-0.00652751	0.00252125	-2.589	0.00962552	0.0480761	blue	SM_2
RCBTB1	223.728	-0.00652192	0.0019976	-3.26488	0.0010951	0.010422	black	SM_1
RBM45	59.7579	-0.0065101	0.00239074	-2.72305	0.00646825	0.0365767	red	SM_10
LRRN4CL	231.657	-0.00650641	0.00232273	-2.80119	0.00509143	0.0308218	black	SM_1
ZNF572	40.1199	-0.00649909	0.00240478	-2.70257	0.00688057	0.0382588
SH3YL1	202.229	-0.00649759	0.00199256	-3.26092	0.00111051	0.0105401	blue	SM_2
CLDN15	57.0764	-0.00648988	0.00246011	-2.63805	0.00833852	0.0436733
ITGA6	1452.21	-0.00648825	0.00217101	-2.98858	0.00280274	0.0202324	blue	SM_2
DHRSX	212.707	-0.00648491	0.00235814	-2.75001	0.00595928	0.0345648	black	SM_1
TGFB1	305.895	-0.00648362	0.00214981	-3.01591	0.00256213	0.0190863	black	SM_1
ZKSCAN7	67.8412	-0.00646824	0.00226424	-2.8567	0.00428073	0.027467	greenyellow	SM_6
FOXO3B	39.5524	-0.00646292	0.00224415	-2.8799	0.00397806	0.0261341	greenyellow	SM_6
MEN1	185.19	-0.00645938	0.00219807	-2.93866	0.00329633	0.0227171	greenyellow	SM_6
TONSL	62.066	-0.00644104	0.00248667	-2.59023	0.00959123	0.0479733	blue	SM_2
BEX4	148.249	-0.00640835	0.00203284	-3.15241	0.00161929	0.0137798	blue	SM_2
RFX3	333.015	-0.00640415	0.00238883	-2.68087	0.00734305	0.0398846	black	SM_1
AXL	1354.45	-0.00639709	0.00185136	-3.45534	0.000549601	0.00642467	black	SM_1
RGL1	376.123	-0.00639163	0.00216878	-2.9471	0.00320765	0.0222926	blue	SM_2
ADGRA2	675.126	-0.00638759	0.00247629	-2.5795	0.00989428	0.0489293
LAMA2	13558.6	-0.00638743	0.00218091	-2.92879	0.00340286	0.0232469	black	SM_1
INO80B	198.573	-0.00638448	0.00209336	-3.04987	0.0022894	0.017692	black	SM_1
WDSUB1	95.4777	-0.00637772	0.00248412	-2.56739	0.0102466	0.0499827	cyan	SM_4
ATP10D	268.101	-0.00637596	0.00212085	-3.00633	0.00264425	0.0195478	blue	SM_2
P3H4	131.022	-0.00635332	0.00243413	-2.6101	0.00905164	0.0463059	greenyellow	SM_6
ST6GALNAC6	1127.11	-0.00634552	0.00243994	-2.60068	0.00930379	0.0471079	cyan	SM_4
FOXRED2	334.604	-0.00633451	0.0023287	-2.7202	0.00652431	0.0368339
EFHC1	132.605	-0.00633315	0.00239067	-2.64912	0.00807025	0.0426854	blue	SM_2
RPS20	9257.44	-0.00632441	0.00149811	-4.22159	2.42581e-05	0.000716231	black	SM_1
SH3BGRL	275.742	-0.0063071	0.00199192	-3.16635	0.00154366	0.0133331	blue	SM_2
SOWAHC	104.722	-0.00629792	0.00183823	-3.42608	0.00061236	0.00695588	greenyellow	SM_6
RPL17	7852.24	-0.006283	0.00165268	-3.80171	0.000143702	0.00252758	black	SM_1
C2CD5	442.157	-0.0062818	0.00215428	-2.91597	0.00354589	0.0238975	brown	SM_3
L3HYPDH	81.9083	-0.00627942	0.00227822	-2.75628	0.00584631	0.0340083	greenyellow	SM_6
RPL28	6521.55	-0.00627825	0.00166549	-3.7696	0.000163507	0.00279149	black	SM_1
TRIM47	168.193	-0.00627629	0.00194028	-3.23473	0.0012176	0.0112437	blue	SM_2
SETDB2	210.232	-0.0062668	0.00176078	-3.5591	0.000372132	0.00494563	cyan	SM_4
UXT	211.135	-0.00626269	0.00179223	-3.49434	0.000475227	0.00586798	black	SM_1
VPS41	420.277	-0.00626169	0.00175561	-3.56667	0.00036154	0.0048711	cyan	SM_4
ATOX1	100.689	-0.00625449	0.00187434	-3.3369	0.000847176	0.00869552	black	SM_1
TAF1A	41.4202	-0.00623647	0.00239988	-2.59866	0.00935879	0.0472129	greenyellow	SM_6
POGLUT2	72.0988	-0.0062363	0.00241579	-2.58148	0.0098379	0.0487526	blue	SM_2
RPS3	8074.37	-0.00623434	0.00182707	-3.41222	0.000644371	0.00718879	black	SM_1
FZD1	553.854	-0.0062303	0.00197843	-3.14911	0.00163769	0.0138772	blue	SM_2
AGPAT5	755.319	-0.00622689	0.00165981	-3.75157	0.000175728	0.00293019	cyan	SM_4
GPR176	87.8832	-0.00621978	0.00240716	-2.58387	0.00976998	0.048594	pink	SM_8
CSTPP1	89.714	-0.00619601	0.00204378	-3.03164	0.00243229	0.0184054	greenyellow	SM_6
ARHGEF25	173.193	-0.00618791	0.00230587	-2.68354	0.00728468	0.0396725	blue	SM_2
RTL8B	197.273	-0.00618767	0.00210827	-2.93495	0.00333601	0.0229228	greenyellow	SM_6
RPSA	6303.2	-0.0061856	0.00162352	-3.80999	0.000138972	0.00246729	black	SM_1
EEIG2	208.867	-0.00617211	0.00190564	-3.23887	0.00120004	0.0111404	blue	SM_2
DOCK9	1876.02	-0.00616993	0.00197076	-3.13073	0.00174374	0.0145208	black	SM_1
NOA1	554.75	-0.00616844	0.00203346	-3.03346	0.00241766	0.0183422	black	SM_1
ZNF845	211.939	-0.00616728	0.00212947	-2.89616	0.00377758	0.0250577	black	SM_1
EGFR	2456.05	-0.00615711	0.00219141	-2.80966	0.00495941	0.0302949	blue	SM_2
RPLP0	14526.9	-0.0061358	0.00213605	-2.8725	0.00407239	0.0265113	black	SM_1
PPM1F	450.188	-0.00612592	0.00180883	-3.38668	0.000707435	0.0076721	blue	SM_2
RPL11	7137.75	-0.00611665	0.00153827	-3.97631	6.99922e-05	0.00149643	black	SM_1
FGF13	1957.83	-0.00611176	0.0023315	-2.62139	0.00875725	0.0452917	blue	SM_2
CD109	384.455	-0.00610062	0.00182613	-3.34074	0.000835564	0.00862421	blue	SM_2
NEGR1	925.714	-0.00609493	0.00224994	-2.70893	0.00675011	0.0377145	blue	SM_2
NMRAL1	63.2554	-0.00609281	0.00224326	-2.71605	0.00660653	0.0372083	greenyellow	SM_6
TMCO3	423.202	-0.0060826	0.00150456	-4.04277	5.28224e-05	0.00121737	black	SM_1
SUMF1	165.385	-0.00607323	0.00166692	-3.64338	0.000269077	0.00391768	greenyellow	SM_6
TMEM243	57.104	-0.00607163	0.00231953	-2.61761	0.00885474	0.045644
CLIC1	637.083	-0.00606818	0.00213668	-2.84	0.00451134	0.0284424	black	SM_1
TRIP4	184.102	-0.00606263	0.00157708	-3.84422	0.000120935	0.00222616	black	SM_1
ARHGEF17	971.361	-0.00604617	0.00196308	-3.07993	0.00207046	0.0164935	blue	SM_2
UBXN8	47.7231	-0.00604454	0.00228701	-2.64299	0.00821785	0.0433023	red	SM_10
MKS1	89.8808	-0.00601288	0.00229022	-2.62546	0.00865324	0.0449031
ZFP90	280.59	-0.00600606	0.00212424	-2.82739	0.00469294	0.0291796	blue	SM_2
PLCG1	1207.84	-0.00600267	0.00191523	-3.13418	0.00172336	0.0144025	blue	SM_2
TBC1D19	97.8489	-0.00595635	0.00230932	-2.57926	0.00990111	0.0489458	blue	SM_2
CFAP36	121.79	-0.00594899	0.00164236	-3.62222	0.00029209	0.00416548	black	SM_1
RTL5	134.568	-0.00594192	0.00193095	-3.07719	0.00208961	0.0165817	blue	SM_2
UBE2Q2	437.063	-0.00593488	0.00165649	-3.58279	0.000339939	0.00464741	blue	SM_2
ANKRD13B	237.475	-0.00592047	0.00226884	-2.60947	0.00906835	0.0463059	black	SM_1
CCDC149	163.784	-0.00591183	0.00178123	-3.31896	0.000903531	0.00902885	cyan	SM_4
SWT1	231.084	-0.00590817	0.00217659	-2.71441	0.00663936	0.0372881	cyan	SM_4
THSD1	251.909	-0.00590103	0.00227088	-2.59856	0.00936159	0.0472129	greenyellow	SM_6
STARD3	300.459	-0.00589491	0.00179971	-3.27548	0.00105483	0.0100894	black	SM_1
TBC1D16	1012.84	-0.00588713	0.00196324	-2.99868	0.00271148	0.0198813	greenyellow	SM_6
HEATR5B	531.782	-0.00588488	0.00166045	-3.54414	0.000393894	0.00511659	greenyellow	SM_6
FBLN1	1580.2	-0.00588184	0.00213956	-2.74908	0.0059762	0.0345912	black	SM_1
RMND1	188.013	-0.00587172	0.00186791	-3.14348	0.00166954	0.0140535	cyan	SM_4
MAGI3	277.092	-0.00587148	0.0021208	-2.76852	0.0056312	0.033101	blue	SM_2
OSBPL10	168.41	-0.00586948	0.0021725	-2.70172	0.00689826	0.0383115	blue	SM_2
ANKRD13A	448.807	-0.00586392	0.00144021	-4.07158	4.66961e-05	0.00112121	greenyellow	SM_6
ZFP37	54.376	-0.00585824	0.0018222	-3.21494	0.00130473	0.011845	cyan	SM_4
GLMP	139.805	-0.00585769	0.00178613	-3.27955	0.00103972	0.0100108	blue	SM_2
ZNF182	95.9545	-0.0058559	0.00158765	-3.6884	0.000225667	0.00349621	black	SM_1
RAP2A	571.657	-0.00585467	0.00151572	-3.86263	0.000112174	0.00211745	cyan	SM_4
ARSD	193.19	-0.00584725	0.00183974	-3.1783	0.00148139	0.0129368	greenyellow	SM_6
FBXL7	383.874	-0.00583594	0.00202757	-2.87829	0.00399832	0.0261752	cyan	SM_4
PDCD4	939.818	-0.00583572	0.00212269	-2.74921	0.00597394	0.0345912	cyan	SM_4
MRPL10	493.456	-0.00583177	0.00149246	-3.90748	9.32621e-05	0.00186658	black	SM_1
NOTCH2NLA	662.163	-0.00583072	0.00214884	-2.71342	0.00665917	0.0373739	greenyellow	SM_6
RNF144A	642.077	-0.00582745	0.00219188	-2.65865	0.00784538	0.0419239	blue	SM_2
ERP29	431.502	-0.00581363	0.00140194	-4.14683	3.37106e-05	0.000882285	cyan	SM_4
NAB2	358.911	-0.00579826	0.00221303	-2.62005	0.00879158	0.0454188	blue	SM_2
PKD2	390.652	-0.00578614	0.00149183	-3.87856	0.000105075	0.00201923	cyan	SM_4
C12orf76	225.777	-0.00575973	0.00201683	-2.85583	0.0042925	0.0274712	red	SM_10
FCGRT	1003.2	-0.00575864	0.0016951	-3.39723	0.000680717	0.00747752	cyan	SM_4
SLC25A15	52.9186	-0.00575181	0.00198484	-2.89786	0.00375713	0.024982	greenyellow	SM_6
RPS17	7870.56	-0.00574886	0.00173078	-3.32155	0.000895181	0.00898392	black	SM_1
GNAI1	313.823	-0.00574377	0.00211063	-2.72136	0.00650148	0.0367349	blue	SM_2
TRIR	989.491	-0.00572033	0.00147121	-3.88819	0.000100996	0.0019661	black	SM_1
KIRREL1	764.823	-0.00571505	0.00152479	-3.74809	0.000178185	0.0029641	black	SM_1
MANEA	133.054	-0.00571294	0.00147008	-3.88615	0.000101848	0.00197348	greenyellow	SM_6
ANAPC4	194.931	-0.0056964	0.00210226	-2.70966	0.0067352	0.03766
DVL2	361.804	-0.00569035	0.00180542	-3.15182	0.00162256	0.0137907	blue	SM_2
MAP2K5	317.999	-0.00567843	0.0013356	-4.2516	2.12245e-05	0.000651164	black	SM_1
ZSCAN20	72.5345	-0.0056739	0.0020573	-2.75794	0.0058167	0.0338828	greenyellow	SM_6
ZNF277	253.512	-0.00566082	0.00215581	-2.62585	0.00864333	0.0448684	black	SM_1
KCTD13	90.3728	-0.00565821	0.00217607	-2.60019	0.00931716	0.0471164	greenyellow	SM_6
GNB4	616.151	-0.00563153	0.00180172	-3.12563	0.00177423	0.0146873	blue	SM_2
CKS1B	85.7115	-0.00561966	0.0021352	-2.63191	0.00849069	0.0442731	blue	SM_2
FMNL3	748.762	-0.00561909	0.00168266	-3.33942	0.00083955	0.00865534	blue	SM_2
IGBP1	1133.24	-0.00561313	0.00204741	-2.74157	0.00611457	0.0351721	black	SM_1
IFT52	114.817	-0.00561157	0.00174601	-3.21394	0.00130926	0.0118785	greenyellow	SM_6
CTDSPL	390.556	-0.00560065	0.00192327	-2.91205	0.0035907	0.0241161	blue	SM_2
NECAP2	238.424	-0.00559697	0.00179043	-3.12605	0.00177173	0.0146839	greenyellow	SM_6
HSPA8	14314.5	-0.00559671	0.00212505	-2.63369	0.00844628	0.0440909	black	SM_1
PBX2	1135.79	-0.0055863	0.00143004	-3.9064	9.36826e-05	0.00187231	blue	SM_2
TPGS2	195.751	-0.00558425	0.00154476	-3.61497	0.00030038	0.00424906	greenyellow	SM_6
RPL27A	9739.36	-0.00557514	0.00148895	-3.74434	0.000180869	0.00299451	black	SM_1
KNOP1	420.877	-0.00556025	0.00189045	-2.94123	0.00326914	0.0225965	red	SM_10
PARVA	829.644	-0.00555837	0.00174684	-3.18196	0.00146281	0.0128628	black	SM_1
AGBL5	130.795	-0.00554897	0.00162029	-3.42467	0.000615542	0.00696881	greenyellow	SM_6
ATXN7L1	124.225	-0.00554003	0.00209143	-2.64893	0.0080748	0.0426933	blue	SM_2
NOL4L	236.885	-0.00553334	0.00206168	-2.6839	0.00727686	0.0396585	blue	SM_2
SLF2	1869.42	-0.00552888	0.00203603	-2.71552	0.00661711	0.0372229	blue	SM_2
UBE3D	72.0809	-0.00551116	0.00202375	-2.72324	0.00646442	0.0365699	cyan	SM_4
WDR44	642.507	-0.00550994	0.00213303	-2.58315	0.00979018	0.048594	blue	SM_2
CEP78	203.879	-0.0054956	0.001942	-2.82986	0.0046568	0.0290974
IFT122	365.528	-0.00545741	0.00197984	-2.7565	0.00584239	0.0339996
CNTLN	360.364	-0.00545336	0.00157564	-3.46104	0.0005381	0.00635813	cyan	SM_4
BTBD9	280.881	-0.00544493	0.00173663	-3.13533	0.00171658	0.0143716
KRBOX4	143.347	-0.00543911	0.0014175	-3.83712	0.000124485	0.00226469	cyan	SM_4
TRIM38	412.723	-0.00540288	0.00162481	-3.32524	0.000883437	0.00892367	cyan	SM_4
ARHGAP1	774.201	-0.00538949	0.00152674	-3.53007	0.000415445	0.00529816	black	SM_1
LASP1	1131.25	-0.00537888	0.00172771	-3.1133	0.00185005	0.0151274	blue	SM_2
RWDD2A	47.5253	-0.00537621	0.00173254	-3.10309	0.00191511	0.0155228	cyan	SM_4
FUCA2	276.319	-0.00536024	0.00140967	-3.80247	0.000143261	0.00252421	black	SM_1
SOBP	493.23	-0.00535514	0.00151883	-3.52584	0.000422139	0.00535909	greenyellow	SM_6
SC5D	178.853	-0.00535384	0.00173289	-3.08955	0.00200459	0.0160712	black	SM_1
RPS3A	15587.9	-0.00534923	0.00145944	-3.66527	0.000247078	0.00370883	black	SM_1
CREB3L2	1095.49	-0.00534783	0.00202728	-2.63793	0.00834131	0.0436733	blue	SM_2
PARP16	112.831	-0.00534526	0.00194454	-2.74886	0.00598029	0.0346006
PCDHGC3	1297.73	-0.00532776	0.00207471	-2.56796	0.0102299	0.049936	blue	SM_2
MINDY1	330.911	-0.00531976	0.00162433	-3.27505	0.00105644	0.0100953	black	SM_1
ARHGAP44	121.596	-0.00531154	0.00169874	-3.12676	0.00176744	0.0146571	greenyellow	SM_6
KIF2A	461.631	-0.00530341	0.00152411	-3.47969	0.000502001	0.00608051	black	SM_1
TMSB4X	2751.78	-0.00528195	0.00205467	-2.57071	0.010149	0.0497172	black	SM_1
MICALL1	279.738	-0.00527637	0.00168342	-3.13432	0.00172253	0.0144025	greenyellow	SM_6
MCRS1	405.773	-0.00526442	0.00159698	-3.29649	0.000979007	0.00955112	greenyellow	SM_6
THNSL1	110.805	-0.00526002	0.00201562	-2.60963	0.00906397	0.0463059	greenyellow	SM_6
SERINC5	585.58	-0.00525961	0.00143869	-3.65584	0.000256339	0.00380022	blue	SM_2
RPL5	9477.52	-0.00525599	0.00161272	-3.25909	0.00111772	0.0105798	black	SM_1
FBXL19	92.1294	-0.00524068	0.00200492	-2.61391	0.00895118	0.0459981	greenyellow	SM_6
MAP4K4	2192.72	-0.0052237	0.00177372	-2.94505	0.00322903	0.022419	blue	SM_2
RPS7	7082.78	-0.0052133	0.0015508	-3.36168	0.000774695	0.00819997	black	SM_1
RPL36	4069.05	-0.00520567	0.0018119	-2.87304	0.00406537	0.0264779	black	SM_1
CYBRD1	1909.34	-0.00519813	0.00183363	-2.83489	0.0045842	0.0287721	cyan	SM_4
DOCK1	988.229	-0.00519016	0.00155439	-3.33903	0.000840721	0.00866104	blue	SM_2
PPP1R12C	594.556	-0.00518654	0.00186408	-2.78236	0.00539657	0.0321405	black	SM_1
HS1BP3	163.091	-0.00517992	0.00199323	-2.59876	0.00935614	0.0472129	black	SM_1
RPS18	12951.7	-0.00517446	0.00167302	-3.09289	0.00198218	0.0159372	black	SM_1
RDH11	260.165	-0.00517427	0.00136111	-3.80152	0.000143814	0.00252758	black	SM_1
RPL6	11743.2	-0.00515105	0.00142796	-3.60726	0.000309443	0.00432478	black	SM_1
TCF7L1	361.877	-0.00514687	0.00181516	-2.83548	0.00457568	0.0287315	blue	SM_2
ZNF175	189.562	-0.00513621	0.00197487	-2.60078	0.00930111	0.0471079	greenyellow	SM_6
RACK1	11044.1	-0.00513287	0.00149336	-3.43712	0.000587927	0.00672341	black	SM_1
TCAF1	3482.29	-0.00512345	0.00181073	-2.82949	0.0046622	0.029114	blue	SM_2
RPS12	6582.29	-0.00512282	0.00161131	-3.17929	0.00147634	0.0129087	black	SM_1
CNIH1	647.472	-0.00511599	0.00156194	-3.27541	0.00105509	0.0100894	blue	SM_2
IFT88	166.76	-0.00510796	0.00195173	-2.61715	0.0088668	0.0456618	greenyellow	SM_6
ZFTA	436.43	-0.00510227	0.00192414	-2.65172	0.0080083	0.0424701	blue	SM_2
USP3	487.096	-0.00510225	0.0018298	-2.78842	0.00529665	0.0316532	black	SM_1
TCP11L1	201.448	-0.00510192	0.00173642	-2.93819	0.00330139	0.0227296	black	SM_1
EBF1	540.602	-0.00509628	0.00177885	-2.86493	0.00417097	0.0270023	cyan	SM_4
BAD	123.03	-0.00508496	0.00153073	-3.32192	0.000894012	0.00898392	cyan	SM_4
RNASEH2B	308.553	-0.00506027	0.00130181	-3.8871	0.00010145	0.0019685	cyan	SM_4
ADH5	1020.78	-0.00504745	0.00187676	-2.68945	0.00715705	0.0392501	black	SM_1
RPS9	5643.21	-0.00503348	0.00177993	-2.82791	0.00468523	0.0291711	black	SM_1
ZCCHC9	158.341	-0.00503231	0.00126135	-3.98963	6.61752e-05	0.00143756	red	SM_10
SLC12A6	927.847	-0.00503143	0.0017427	-2.88714	0.00388758	0.0256907	cyan	SM_4
RPS14	9981.5	-0.00503051	0.00162108	-3.10318	0.00191451	0.0155228	black	SM_1
OSTC	423.448	-0.005009	0.0014572	-3.43741	0.000587299	0.00672341	black	SM_1
LLGL1	249.267	-0.00500621	0.00193665	-2.58498	0.00973841	0.0485014
RAB3D	182.589	-0.00500495	0.00186063	-2.68992	0.00714694	0.0392129	greenyellow	SM_6
GMCL1	172.598	-0.00500424	0.00176895	-2.82893	0.00467042	0.0291295	cyan	SM_4
USP11	792.588	-0.00497866	0.0018678	-2.66552	0.00768686	0.0412977	blue	SM_2
GRN	886.304	-0.00497568	0.00166429	-2.98967	0.00279281	0.0201815	black	SM_1
SLC39A10	338.006	-0.00497208	0.00178388	-2.78723	0.00531613	0.0317425	cyan	SM_4
PHC1	613.928	-0.00496745	0.00140227	-3.54243	0.000396461	0.00513564	cyan	SM_4
RPL39	7265.4	-0.00496691	0.00171091	-2.90308	0.00369515	0.0246519	black	SM_1
DPYSL3	1702.88	-0.00496211	0.00187184	-2.65092	0.00802718	0.0424953	blue	SM_2
POLR3F	145.484	-0.00495523	0.00185239	-2.67504	0.00747196	0.0403757	red	SM_10
KCTD18	225.949	-0.00494037	0.00190295	-2.59616	0.00942716	0.0474069	black	SM_1
RUFY3	695.048	-0.00493876	0.00175475	-2.81451	0.00488519	0.0300017	black	SM_1
RPL36A	4299.27	-0.00493404	0.00172344	-2.8629	0.00419783	0.0270759	black	SM_1
POLG2	108.384	-0.0049266	0.0018659	-2.64033	0.0082825	0.0434955	red	SM_10
FMR1	527.272	-0.00492267	0.00127972	-3.84668	0.00011973	0.00220689	cyan	SM_4
SH3KBP1	368.444	-0.00491205	0.00162726	-3.01861	0.00253937	0.0189775	blue	SM_2
RPL41	16133.3	-0.00490629	0.00164844	-2.97632	0.00291731	0.0208443	black	SM_1
FBXW8	263.149	-0.00490478	0.00126181	-3.88711	0.000101446	0.0019685	greenyellow	SM_6
CUL4B	663.17	-0.00489148	0.00130229	-3.75606	0.000172612	0.00289552	black	SM_1
EBF2	408.359	-0.00489076	0.0018008	-2.71588	0.00660993	0.0372125	blue	SM_2
RPL18A	11640.2	-0.00488376	0.00177943	-2.74456	0.00605928	0.034942	black	SM_1
ESYT1	1068.46	-0.00487619	0.00187075	-2.60655	0.00914592	0.0465591	blue	SM_2
RAB34	241.899	-0.00487359	0.00160401	-3.03838	0.00237854	0.0181837	black	SM_1
QARS1	1686.54	-0.00487172	0.00159741	-3.04976	0.00229022	0.017692
C6orf62	1522.58	-0.00485787	0.0017091	-2.84235	0.00447823	0.0282846	red	SM_10
CELF2	2309.24	-0.00485554	0.00181194	-2.67975	0.00736765	0.0399045	black	SM_1
NPHP3	436.744	-0.00485026	0.0017973	-2.69863	0.00696247	0.0385575
CTSA	605.869	-0.0048501	0.00174214	-2.78399	0.00536947	0.0320069	red	SM_10
RAB11FIP2	352.749	-0.00483334	0.00157831	-3.06235	0.0021961	0.0171283	black	SM_1
KLF3	1056.09	-0.00483317	0.0015951	-3.03002	0.00244538	0.0184824	black	SM_1
GTF2F1	742.269	-0.00481333	0.00158302	-3.0406	0.00236109	0.0180936	black	SM_1
SPIN1	773.298	-0.00480871	0.00168781	-2.84908	0.00438457	0.0278946	blue	SM_2
ARHGAP12	669.456	-0.00479951	0.00161094	-2.97933	0.00288882	0.020683	brown	SM_3
NCKAP5L	734.901	-0.00478428	0.00165191	-2.89621	0.00377697	0.0250577	blue	SM_2
RPL4	24476.1	-0.00477505	0.00156344	-3.05419	0.00225666	0.0175101	black	SM_1
TBC1D9	306.54	-0.00476293	0.0014861	-3.20498	0.00135072	0.0121599	cyan	SM_4
RPS10	4665.28	-0.00476135	0.00163439	-2.91323	0.00357706	0.0240476	black	SM_1
UBXN6	1307.61	-0.00472778	0.00179526	-2.63348	0.00845147	0.0441015	black	SM_1
LETMD1	541.299	-0.00471078	0.0017183	-2.74154	0.00611524	0.0351721	black	SM_1
TASOR	1168	-0.00470294	0.00129151	-3.64143	0.000271132	0.00393479	black	SM_1
TMEM185A	199.216	-0.0046818	0.00148681	-3.14889	0.00163894	0.0138794	blue	SM_2
MRPL45	688.379	-0.00466597	0.00146756	-3.1794	0.00147578	0.0129087	black	SM_1
CNPY3	206.308	-0.00463334	0.00137596	-3.36736	0.000758902	0.00806336	greenyellow	SM_6
IMPACT	452.999	-0.00462779	0.00178937	-2.58627	0.00970209	0.0483657	red	SM_10
BPNT1	116.634	-0.00462752	0.00177176	-2.61183	0.0090059	0.046185	greenyellow	SM_6
ZBTB34	466.211	-0.00462656	0.00170726	-2.70993	0.00672977	0.0376585	black	SM_1
DYNC2LI1	93.8245	-0.00462574	0.00179768	-2.57317	0.0100771	0.0495703
GLT8D1	248.958	-0.00461917	0.00135052	-3.42028	0.000625572	0.00704913	greenyellow	SM_6
UBTD2	525.481	-0.00461247	0.00142958	-3.22646	0.00125331	0.0114941	blue	SM_2
LDB1	699.173	-0.00460909	0.00159826	-2.88382	0.0039288	0.0259142	brown	SM_3
SNX12	400.682	-0.00460238	0.00130908	-3.51573	0.000438549	0.00552729	black	SM_1
YEATS2	688.207	-0.0045499	0.0017268	-2.63488	0.00841677	0.0439696	blue	SM_2
RPL31	7850.07	-0.00453513	0.0013327	-3.40298	0.000666562	0.00736007	black	SM_1
BTF3	5011.76	-0.00453174	0.00145642	-3.11157	0.00186096	0.0151984	black	SM_1
HDAC1	277.116	-0.00453121	0.00142678	-3.17582	0.00149414	0.0129913	greenyellow	SM_6
SOGA1	1301.75	-0.00451185	0.00157783	-2.85953	0.00424273	0.02729	blue	SM_2
EIF3L	5640.77	-0.00450414	0.00146662	-3.07111	0.00213266	0.0168374	cyan	SM_4
LSM11	276.699	-0.0044985	0.00143653	-3.1315	0.00173914	0.0144997	cyan	SM_4
OS9	1636.11	-0.00449345	0.00147509	-3.04621	0.00231743	0.0178726	black	SM_1
RPS27A	7199.49	-0.00448161	0.00158494	-2.82762	0.00468949	0.0291711	black	SM_1
MCRIP1	472.305	-0.00445664	0.00140955	-3.16175	0.00156822	0.0134846	greenyellow	SM_6
DCBLD2	537.779	-0.00444498	0.00150431	-2.95483	0.00312846	0.0218903	cyan	SM_4
SWI5	95.509	-0.0044353	0.00157684	-2.81278	0.00491148	0.0300707
ASB7	211.304	-0.00443392	0.00158532	-2.79687	0.00516006	0.0311698	red	SM_10
RPS6	14831.2	-0.00442344	0.00158418	-2.79226	0.00523417	0.031414	black	SM_1
ZNHIT3	285.375	-0.00441178	0.00163729	-2.69456	0.00704824	0.0389141
DPYSL2	2956.56	-0.00438318	0.00149306	-2.93571	0.00332785	0.022878	black	SM_1
SUDS3	569.641	-0.00435696	0.00133858	-3.25491	0.0011343	0.0107005	black	SM_1
LTA4H	817.893	-0.00435394	0.00122956	-3.54105	0.000398537	0.00515775	black	SM_1
APBB1	474.596	-0.00434714	0.00163988	-2.65089	0.0080281	0.0424953	cyan	SM_4
EIF3E	5024.09	-0.00430534	0.00144799	-2.97333	0.00294591	0.0209936	black	SM_1
CEP295	304.765	-0.00429147	0.00161024	-2.66511	0.00769638	0.0413244	blue	SM_2
STRIP1	380.208	-0.00428044	0.00143432	-2.98431	0.00284217	0.0204221	red	SM_10
TBKBP1	262.599	-0.0042789	0.00163884	-2.61093	0.00902968	0.0462599	cyan	SM_4
NONO	2511.25	-0.00427252	0.00134938	-3.1663	0.00154393	0.0133331	black	SM_1
STARD3NL	171.501	-0.00426665	0.00164704	-2.59049	0.00958387	0.0479536	greenyellow	SM_6
C9orf64	219.046	-0.0042536	0.00147765	-2.87862	0.00399414	0.0261685	greenyellow	SM_6
MTIF3	350.578	-0.00424633	0.00164368	-2.58343	0.00978224	0.048594	black	SM_1
TRAFD1	300.398	-0.00424629	0.00143386	-2.96145	0.00306195	0.0216083	black	SM_1
OFD1	217.086	-0.00422217	0.0015253	-2.7681	0.00563845	0.0331297	greenyellow	SM_6
ZNF254	339.284	-0.0042099	0.0014094	-2.987	0.00281727	0.0202851	blue	SM_2
RPL13A	17322.1	-0.00418385	0.00148124	-2.82456	0.00473456	0.0293472	black	SM_1
NOTCH2	2707.32	-0.00417703	0.00136245	-3.06583	0.00217069	0.0169939	blue	SM_2
WIPF2	394.255	-0.00415825	0.00155304	-2.67748	0.00741774	0.0401137	greenyellow	SM_6
TBCA	703.802	-0.00413438	0.00135764	-3.04526	0.00232477	0.0179095	black	SM_1
EXOC1	406.278	-0.00411091	0.00150264	-2.73579	0.00622313	0.0356372	black	SM_1
RPL34	3979.29	-0.00409429	0.0012489	-3.27831	0.00104431	0.0100481	black	SM_1
NOP53	2512.62	-0.004061	0.0014528	-2.79529	0.00518524	0.0312274	black	SM_1
WIPF1	471.49	-0.0040396	0.00128125	-3.15285	0.00161686	0.0137758	greenyellow	SM_6
PRKCSH	1403.61	-0.00403059	0.00138798	-2.90393	0.00368516	0.0246148	red	SM_10
RPL23	8305.6	-0.00402476	0.00137633	-2.92428	0.00345254	0.0234813	black	SM_1
TADA3	557.27	-0.00401364	0.0010966	-3.66009	0.000252132	0.00376448	greenyellow	SM_6
CSNK1G1	370.138	-0.00400497	0.00141482	-2.83073	0.00464416	0.0290443	black	SM_1
SCAMP4	254.061	-0.00396401	0.00143136	-2.76941	0.00561584	0.0330524	greenyellow	SM_6
ISY1	264.609	-0.00395728	0.00147242	-2.68761	0.00719664	0.0393453	black	SM_1
PEAR1	332.002	-0.00395522	0.00139767	-2.82986	0.00465683	0.0290974	blue	SM_2
RPL35A	5160.97	-0.0039464	0.00127477	-3.09577	0.00196302	0.0158377	black	SM_1
DUT	375.674	-0.00393973	0.00140039	-2.81331	0.00490341	0.0300476
RNF130	481.808	-0.00389096	0.00147114	-2.64485	0.00817261	0.0430964	blue	SM_2
CPNE1	648.744	-0.00383139	0.00132012	-2.9023	0.00370436	0.0246899	blue	SM_2
TAF9B	180.963	-0.00376251	0.00132836	-2.83245	0.00461932	0.0289406	greenyellow	SM_6
COX7A2L	852.996	-0.00376215	0.00141273	-2.66303	0.00774416	0.0414464	black	SM_1
RUFY1	388.837	-0.00375258	0.00135171	-2.77618	0.00550024	0.0326191	red	SM_10
TBC1D5	857.527	-0.00367661	0.00129564	-2.83768	0.00454421	0.0285804	blue	SM_2
RYK	614.335	-0.00364115	0.00135164	-2.69388	0.00706253	0.0389406	black	SM_1
RPS11	10779.8	-0.00353423	0.00134015	-2.63719	0.00835972	0.0437369	black	SM_1
HERC4	696.956	-0.0034725	0.00133412	-2.60284	0.00924563	0.0469156
PAN3	619.939	-0.00342108	0.0011878	-2.88017	0.0039746	0.0261341	greenyellow	SM_6
ATXN3	309.177	-0.00338806	0.00131148	-2.5834	0.00978328	0.048594	black	SM_1
TLK1	591.868	-0.0033478	0.00127868	-2.61816	0.00884052	0.0455875	black	SM_1
TOPBP1	515.872	-0.00333795	0.00119014	-2.80467	0.00503678	0.0305915	black	SM_1
RARS2	385.563	-0.00327183	0.000978435	-3.34394	0.000825977	0.00857227	black	SM_1
DYNC1I2	1019.42	-0.00327116	0.00100776	-3.24597	0.00117051	0.0109608	blue	SM_2
YIPF3	671.225	-0.00321288	0.000967179	-3.32191	0.000894038	0.00898392	black	SM_1
NCSTN	1133.63	-0.00317002	0.00115902	-2.73508	0.0062365	0.0356846	greenyellow	SM_6
MTMR2	391.675	-0.00313982	0.0011513	-2.7272	0.00638737	0.0362256	greenyellow	SM_6
REPS1	484.584	-0.00306084	0.00117122	-2.61338	0.00896526	0.0460272	cyan	SM_4
ACBD6	311	-0.002959	0.00111582	-2.65186	0.00800494	0.0424684	cyan	SM_4
MESD	368.524	-0.00293113	0.0011209	-2.61499	0.00892305	0.0459115	greenyellow	SM_6
SLC39A6	460.684	-0.00291925	0.00108503	-2.69049	0.00713482	0.0391897	black	SM_1
ERCC6L2	546.307	-0.00286825	0.00107974	-2.65643	0.00789737	0.0420732	black	SM_1
SMAD2	1997.92	-0.00238924	0.000829973	-2.87869	0.00399325	0.0261685	black	SM_1
ACP1	588.296	0.00233823	0.000843072	2.77347	0.00554627	0.0327624	turquoise	SM_11
EGLN2	473.687	0.0025843	0.000982636	2.62997	0.00853934	0.0444771	turquoise	SM_11
WDR20	366.239	0.00262492	0.000946095	2.77448	0.00552902	0.0326927	yellow	SM_12
LARP4B	1911.14	0.0026551	0.00102204	2.59785	0.00938083	0.0472759	yellow	SM_12
SFSWAP	835.126	0.00268028	0.0009907	2.70544	0.00682131	0.0379746	green	SM_5
DCAF5	1534.08	0.00280725	0.00109186	2.57108	0.0101382	0.0497172	green	SM_5
FBXO28	507.494	0.00282067	0.00101944	2.76689	0.00565946	0.0332114	green	SM_5
AFTPH	442.128	0.00283254	0.00103839	2.72783	0.00637524	0.0361942	yellow	SM_12
THUMPD1	544.959	0.00285384	0.000919596	3.10337	0.00191333	0.0155228	turquoise	SM_11
SMG7	1209.32	0.00287058	0.00110662	2.59401	0.00948632	0.0476872	green	SM_5
CDC73	690.526	0.00287314	0.00100383	2.86218	0.00420737	0.0271242	green	SM_5
GPBP1	1324.31	0.00293844	0.00108379	2.71126	0.00670279	0.0375336	yellow	SM_12
DDX47	539.925	0.0029601	0.00111077	2.66492	0.0077007	0.0413244	green	SM_5
TCEA1	775.726	0.0029722	0.00095049	3.12702	0.00176588	0.0146528	yellow	SM_12
GON4L	869.45	0.00297926	0.00116048	2.56725	0.0102508	0.0499855
PSPC1	572.793	0.00298171	0.000962504	3.09787	0.00194916	0.0157623	purple	SM_9
ERAL1	370.263	0.00299847	0.00106293	2.82096	0.00478805	0.0295521	purple	SM_9
PHIP	2188.69	0.00301109	0.00104896	2.87055	0.0040976	0.0266506	green	SM_5
BABAM1	647.883	0.00309379	0.00119149	2.59657	0.00941588	0.0473672	yellow	SM_12
ZMAT2	507.717	0.00309768	0.00101745	3.04455	0.00233032	0.0179325	green	SM_5
POM121C	938.54	0.00310626	0.00116479	2.66681	0.00765757	0.0411878	green	SM_5
TRIM13	438.056	0.00312057	0.00121004	2.5789	0.00991164	0.0489632	green	SM_5
BAZ1B	1912.39	0.00316113	0.00123009	2.56983	0.0101749	0.0497719	green	SM_5
MRFAP1L1	467.135	0.00318492	0.00115235	2.76384	0.00571255	0.0334108	green	SM_5
WRNIP1	622.747	0.0032049	0.00109011	2.93999	0.00328223	0.0226534	green	SM_5
SSR3	1307.97	0.00321348	0.00110962	2.89602	0.00377925	0.0250577	purple	SM_9
APPL1	1569.63	0.00322676	0.00109037	2.95934	0.00308302	0.0216992	purple	SM_9
HNRNPD	1676.4	0.00323965	0.00109398	2.96136	0.00306286	0.0216083	green	SM_5
TBC1D10B	782.712	0.00324609	0.00126303	2.57007	0.0101677	0.0497711	purple	SM_9
METTL2B	498.714	0.00326698	0.00126599	2.58057	0.00986385	0.0488133	turquoise	SM_11
LONP2	1646.23	0.00327218	0.000807138	4.05405	5.03374e-05	0.0011796	green	SM_5
PTAR1	889.707	0.0032788	0.00125284	2.6171	0.00886799	0.0456618
CPSF7	1343.42	0.00328287	0.00114432	2.86885	0.00411973	0.0267696	turquoise	SM_11
PCNX1	1923.7	0.00328781	0.00124478	2.64128	0.0082594	0.0434232
PEX13	490.02	0.00331159	0.000994161	3.33104	0.000865229	0.00881641	yellow	SM_12
ZFAND6	606.28	0.00335305	0.00117352	2.85727	0.00427307	0.0274599	green	SM_5
UBE2A	463.733	0.00335661	0.00116234	2.88781	0.00387932	0.0256603	green	SM_5
HAX1	640.497	0.00336098	0.00128973	2.60596	0.0091616	0.0465906	yellow	SM_12
FOXJ3	1424.39	0.00337105	0.00102035	3.30382	0.000953755	0.0093701	green	SM_5
FBXW2	901.599	0.00340084	0.00129693	2.62223	0.00873566	0.0452302	green	SM_5
SNRNP27	354.014	0.00340434	0.0012701	2.68038	0.00735396	0.0398846	yellow	SM_12
MRPL9	357.728	0.00341212	0.00117428	2.9057	0.00366429	0.0245397	purple	SM_9
IPO11	451.224	0.0034209	0.00131254	2.60632	0.00915207	0.0465591	purple	SM_9
KRR1	824.579	0.00342441	0.00129964	2.6349	0.00841614	0.0439696	green	SM_5
MLF2	955.711	0.0034252	0.00120186	2.84991	0.00437309	0.0278342	green	SM_5
SERBP1	7627.51	0.00343561	0.00130067	2.64141	0.00825611	0.0434222	green	SM_5
DDX6	3412.23	0.00343902	0.00113285	3.03571	0.00239969	0.0182653	green	SM_5
SRRM2	16114.4	0.00346283	0.00106483	3.25201	0.00114592	0.0107613	yellow	SM_12
ARFRP1	329.353	0.00346931	0.00133426	2.60018	0.00931735	0.0471164	green	SM_5
FBXW11	1037.48	0.00347137	0.00118302	2.93434	0.00334257	0.0229466	green	SM_5
TTC1	467.929	0.00349156	0.00122247	2.85614	0.00428822	0.027467	purple	SM_9
HNRNPUL2	1655.49	0.00351066	0.00125444	2.79858	0.00513281	0.031032	turquoise	SM_11
DENND6A	471.54	0.00352481	0.00128726	2.73822	0.00617723	0.0354614
BRAF	893.125	0.00352749	0.0012741	2.76861	0.00562961	0.033101
ZNF79	108.695	0.00353906	0.00134367	2.63388	0.00844162	0.0440829	purple	SM_9
C11orf58	1201.63	0.00354571	0.0011719	3.02561	0.0024813	0.0186531	green	SM_5
COA3	297.74	0.00356448	0.0012882	2.76702	0.0056571	0.0332114	yellow	SM_12
ZNF526	255.403	0.00357468	0.00133479	2.67808	0.00740446	0.0400646	purple	SM_9
NUP43	532.049	0.00358907	0.00105578	3.39945	0.000675224	0.00743169	green	SM_5
MBD1	636.924	0.00359086	0.00113591	3.16121	0.00157117	0.0134851	green	SM_5
TMEM14B	377.452	0.0035973	0.00119066	3.02126	0.00251729	0.0188579	yellow	SM_12
GIGYF2	1578.27	0.00360428	0.00118934	3.03049	0.0024416	0.0184638	green	SM_5
PPP1CC	1329.66	0.00360729	0.00132402	2.7245	0.00643982	0.0364749	green	SM_5
AP3M1	600.451	0.00361485	0.0012093	2.98921	0.00279696	0.020201	yellow	SM_12
TADA1	151.834	0.00361706	0.00128581	2.81305	0.00490744	0.0300591	yellow	SM_12
MTMR9	549.767	0.00362371	0.00140402	2.58095	0.00985294	0.0487838	turquoise	SM_11
TCERG1	763.894	0.00362765	0.00138742	2.61466	0.00893152	0.045923	green	SM_5
RMDN3	312.84	0.00363291	0.00141048	2.57565	0.0100051	0.0492821	turquoise	SM_11
GSK3B	1215.4	0.00363496	0.00134572	2.70113	0.00691045	0.038364	green	SM_5
STK25	1445.28	0.00363549	0.00124516	2.9197	0.00350367	0.0236794	green	SM_5
TERF2	662.3	0.00363698	0.00118708	3.06381	0.00218536	0.01708	purple	SM_9
RPRD1A	638.921	0.00364355	0.00108462	3.35928	0.000781459	0.00825726	green	SM_5
FOXJ2	1413.68	0.00366696	0.0013973	2.62431	0.00868246	0.0450381	green	SM_5
SCAF11	2149.62	0.00367317	0.00102466	3.58478	0.00033736	0.00463814
SMU1	1110.87	0.00367808	0.00100908	3.64498	0.000267412	0.00391038	green	SM_5
KAT7	1445.72	0.00367972	0.00109698	3.35441	0.000795355	0.00834735	green	SM_5
UBR2	1512.87	0.00370512	0.00109066	3.39714	0.00068094	0.00747752	green	SM_5
TMEM41A	252.808	0.00370697	0.00106273	3.48816	0.000486352	0.0059538	purple	SM_9
CINP	255.891	0.0037258	0.00138068	2.69853	0.0069646	0.0385575	yellow	SM_12
TASOR2	1653.14	0.00373634	0.00140758	2.65445	0.00794379	0.042224	green	SM_5
GPKOW	331.831	0.00374796	0.00139834	2.68029	0.00735594	0.0398846	green	SM_5
MKLN1	1834.18	0.00375088	0.00105698	3.54868	0.000387164	0.00507632	purple	SM_9
STX17	329.373	0.00375262	0.00114779	3.26943	0.00107766	0.0102771	green	SM_5
LTN1	1199.26	0.00375453	0.0013352	2.81195	0.00492423	0.0301356	green	SM_5
DFFA	599.093	0.00377432	0.00136949	2.756	0.0058513	0.0340131	turquoise	SM_11
UPF1	1524.19	0.00379425	0.00146679	2.58678	0.00968782	0.0483355	green	SM_5
ASH1L	3386.23	0.00379802	0.000777765	4.88325	1.04353e-06	7.52525e-05	green	SM_5
MRPL42	627.296	0.00379875	0.00139832	2.71665	0.0065946	0.037171	yellow	SM_12
SMAD5	1239.6	0.00380256	0.00136941	2.77679	0.00548983	0.032585	green	SM_5
NRF1	251.784	0.00380881	0.00132299	2.87894	0.0039902	0.0261685	purple	SM_9
WAPL	1401.94	0.00381525	0.00122384	3.11744	0.00182431	0.0149743	green	SM_5
ARHGAP17	587.016	0.00381829	0.00132389	2.88415	0.00392468	0.0258992	yellow	SM_12
TAOK1	2567.76	0.00382315	0.00119571	3.19739	0.00138676	0.0123808	green	SM_5
WBP11	1279.21	0.00382418	0.00143882	2.65785	0.00786408	0.0419758	green	SM_5
XRCC6	2873.7	0.00382518	0.0014269	2.68077	0.00734535	0.0398846	turquoise	SM_11
PHF10	1093.16	0.00383326	0.00142811	2.68416	0.00727124	0.0396433	yellow	SM_12
SAR1A	1418.54	0.00384087	0.00134215	2.86173	0.00421341	0.0271389	green	SM_5
ABHD13	270.425	0.00384998	0.00149704	2.57174	0.010119	0.0497172	green	SM_5
NFATC3	1862.05	0.00385011	0.00149486	2.57556	0.0100079	0.0492821	yellow	SM_12
PCF11	1333.94	0.00385245	0.00131054	2.93958	0.00328653	0.0226607	green	SM_5
SEC13	736.511	0.00385426	0.00115862	3.32658	0.000879184	0.00888713	green	SM_5
RHOT2	523.503	0.00385963	0.00144571	2.6697	0.00759181	0.0409443	green	SM_5
REEP5	866.86	0.0038646	0.00107981	3.57895	0.000344975	0.00469932	purple	SM_9
RDH14	226.903	0.0038766	0.00144193	2.68848	0.00717774	0.039302	green	SM_5
DR1	940.546	0.0038789	0.00139915	2.77232	0.00556584	0.0328549	yellow	SM_12
ASH2L	781.734	0.00388322	0.00133894	2.90023	0.0037289	0.0248297	yellow	SM_12
SART3	627.08	0.00388422	0.00131535	2.95299	0.0031471	0.0219842
PYURF	461.653	0.00389373	0.00109546	3.55442	0.000378807	0.00499954	purple	SM_9
SLC25A51	173.574	0.00391549	0.00135548	2.88864	0.00386911	0.025617	purple	SM_9
PNRC2	957.212	0.00391888	0.00146838	2.66885	0.00761114	0.0410014	yellow	SM_12
SLAIN2	1763.49	0.00391982	0.00129096	3.03635	0.00239463	0.0182367	purple	SM_9
UBA2	1468.69	0.00392906	0.00149878	2.6215	0.00875431	0.0452917	green	SM_5
ABRAXAS2	329.705	0.00393231	0.00126978	3.09685	0.00195588	0.0158058	green	SM_5
ELOC	466.826	0.00393591	0.00141277	2.78595	0.00533715	0.0318544	green	SM_5
PDPK1	1108.54	0.00393617	0.00118608	3.31863	0.000904599	0.00903308	purple	SM_9
TMEM230	720.478	0.00393908	0.00116285	3.38744	0.000705489	0.0076721	purple	SM_9
UBE2R2	1448.81	0.00394894	0.00146228	2.70054	0.00692274	0.0383865	green	SM_5
CSNK2A1	2620.66	0.00395808	0.00122426	3.23304	0.0012248	0.0113027	green	SM_5
SNX1	1316.99	0.00397223	0.00151605	2.62012	0.00878999	0.0454188	green	SM_5
YY1	1610.17	0.00397622	0.00130859	3.03856	0.00237714	0.0181837	green	SM_5
CCDC12	286.474	0.0039869	0.00129909	3.069	0.00214779	0.0168996	green	SM_5
FERMT2	1663.34	0.00398797	0.00147588	2.7021	0.00689028	0.0382824	yellow	SM_12
RRAGA	749.405	0.00399106	0.0013683	2.9168	0.00353644	0.0238547	yellow	SM_12
ISCU	757.113	0.00399165	0.00148437	2.68911	0.00716429	0.0392519	yellow	SM_12
PNPO	330.714	0.0039946	0.00151389	2.63863	0.00832411	0.0436485	yellow	SM_12
KPNA4	2862.35	0.00399472	0.00153667	2.59959	0.00933351	0.0471393	green	SM_5
SLK	2011.65	0.00399585	0.0015295	2.61252	0.00898785	0.0461093	green	SM_5
UBE3A	3571.16	0.00399744	0.00133395	2.99669	0.00272929	0.0199443	green	SM_5
LPP	4003.63	0.00400862	0.00155903	2.57123	0.0101339	0.0497172	green	SM_5
MED13	2986.39	0.00400978	0.00112992	3.54872	0.00038711	0.00507632	green	SM_5
MCMBP	1011.93	0.00402094	0.00150952	2.66372	0.00772826	0.041393	turquoise	SM_11
YTHDF3	1302.88	0.00403823	0.00131145	3.07922	0.00207546	0.016507	green	SM_5
ZNF532	1809.21	0.0040629	0.00133466	3.04415	0.00233343	0.0179461	yellow	SM_12
VCPIP1	968.195	0.00406614	0.00145462	2.79533	0.00518463	0.0312274	green	SM_5
ECD	363.419	0.00406892	0.00106809	3.80954	0.000139224	0.00246863	green	SM_5
C17orf80	450.791	0.00407112	0.00112655	3.6138	0.000301747	0.00425978	yellow	SM_12
RBM27	884.96	0.00408063	0.00119876	3.40404	0.000663979	0.00735266	green	SM_5
RO60	1197.26	0.00408515	0.00120362	3.39404	0.000688686	0.00751538	green	SM_5
YME1L1	2391.99	0.00409367	0.00117725	3.47731	0.000506468	0.00611483	green	SM_5
ANKRD11	2399.89	0.00409916	0.00144196	2.84276	0.00447249	0.0282739	green	SM_5
PPP1CB	5854.84	0.00411335	0.00155067	2.65262	0.00798697	0.0424052	green	SM_5
TUBGCP3	384.588	0.00411809	0.00159234	2.58619	0.00970425	0.0483657	yellow	SM_12
OPA1	1636.12	0.00413153	0.00141029	2.92956	0.0033944	0.0232327	green	SM_5
TSTD2	466.103	0.0041321	0.00139991	2.95169	0.00316045	0.0220522	green	SM_5
NEMF	859.14	0.00413285	0.00146902	2.81334	0.00490305	0.0300476	green	SM_5
PARG	489.387	0.004137	0.00151868	2.72409	0.00644798	0.0365064	yellow	SM_12
SOCS6	590.818	0.00414219	0.00143819	2.88015	0.00397485	0.0261341	yellow	SM_12
MARCHF7	1427.89	0.00415744	0.00121645	3.41768	0.000631579	0.00707429	green	SM_5
PCIF1	581.83	0.00417497	0.00126123	3.31024	0.000932174	0.00923592	purple	SM_9
TMEM41B	333.578	0.00417599	0.00126585	3.29896	0.000970453	0.00949415	green	SM_5
PDXDC1	762.539	0.00418955	0.00123689	3.38716	0.000706195	0.0076721	green	SM_5
TINF2	463.325	0.00420556	0.00135394	3.10616	0.00189535	0.0154432	turquoise	SM_11
MAPK14	826.867	0.00420585	0.0011735	3.58402	0.000338348	0.00464068	yellow	SM_12
KLC1	1593.39	0.00420738	0.000923946	4.55371	5.27076e-06	0.0002371	purple	SM_9
PIAS2	1066.17	0.00421653	0.00155299	2.7151	0.00662562	0.0372495	yellow	SM_12
POLR2C	571.103	0.00423155	0.00134321	3.15033	0.00163084	0.0138276	green	SM_5
NCOR1	3127.99	0.00423579	0.00116261	3.64335	0.000269113	0.00391768	purple	SM_9
DPH6	211.177	0.004246	0.00152301	2.7879	0.00530509	0.0316901	red	SM_10
NFX1	1223.07	0.0042696	0.00158727	2.6899	0.00714745	0.0392129	purple	SM_9
RTF1	1296.84	0.00427005	0.00121941	3.50172	0.000462259	0.00574334	green	SM_5
RHOT1	714.555	0.0042738	0.00126783	3.37096	0.000749075	0.00800577	yellow	SM_12
ZNF394	295.899	0.00427922	0.00154696	2.76621	0.00567118	0.0332522	green	SM_5
NPAT	394.909	0.00428553	0.00148944	2.87727	0.00401134	0.0262359	green	SM_5
SLC35E1	876.459	0.00428783	0.00135314	3.1688	0.00153071	0.0132434	turquoise	SM_11
UBL5	562.3	0.00429385	0.00139773	3.07202	0.00212616	0.0168241	yellow	SM_12
CHML	494.355	0.00430437	0.00164954	2.60943	0.00906921	0.0463059	yellow	SM_12
KLHL28	542.224	0.00430528	0.00151498	2.84182	0.00448574	0.0283193	yellow	SM_12
ZNF776	407.737	0.00431433	0.00161348	2.67393	0.0074968	0.0404943	yellow	SM_12
YBX1	8596.01	0.00432433	0.00104402	4.14199	3.44298e-05	0.000892615	green	SM_5
SUCLG1	1070.96	0.00433491	0.00164156	2.64073	0.00827288	0.0434613	green	SM_5
UBOX5	326.521	0.00434474	0.00165641	2.62298	0.0087165	0.0451477	purple	SM_9
INO80D	1303.33	0.00435304	0.00104402	4.16948	3.05295e-05	0.000836719	purple	SM_9
PI4KB	896.017	0.00435846	0.0012767	3.41386	0.000640489	0.00715119	yellow	SM_12
MRPL46	236.451	0.00436381	0.0014481	3.01348	0.00258272	0.0191988	purple	SM_9
GTF3C2	456.167	0.00436874	0.00151879	2.87646	0.00402169	0.0262913	green	SM_5
YY1AP1	1311.36	0.00437107	0.00139897	3.12449	0.00178112	0.0147269	green	SM_5
VAPA	2251.76	0.00438698	0.00132651	3.30716	0.000942461	0.00929147	green	SM_5
POLR2L	435.246	0.00438918	0.00168669	2.60225	0.00926153	0.0469669	purple	SM_9
AARS1	1332.32	0.00439047	0.00160004	2.74398	0.00606999	0.034975	purple	SM_9
MTM1	218.995	0.00439066	0.00160531	2.73508	0.00623651	0.0356846	purple	SM_9
TAF15	1381.08	0.00439472	0.00166418	2.64077	0.00827174	0.0434613	purple	SM_9
FUNDC2	980.327	0.00439705	0.00147924	2.97251	0.00295376	0.0210296	yellow	SM_12
EXOSC8	287.622	0.00439775	0.00136258	3.22752	0.00124869	0.0114778	purple	SM_9
POLR2J	461.424	0.00440308	0.00159157	2.7665	0.00566607	0.0332362	purple	SM_9
CMPK1	874.811	0.00440332	0.00144226	3.05306	0.00226521	0.0175472	turquoise	SM_11
CELF1	2038.17	0.00440748	0.00120859	3.6468	0.000265523	0.00389377	green	SM_5
HMGB1	2123.29	0.00441699	0.00144131	3.06456	0.00217991	0.0170565	green	SM_5
NDUFA2	450.664	0.00441709	0.00158319	2.79	0.00527087	0.0315801	yellow	SM_12
C2orf68	830.532	0.00441712	0.00127399	3.46715	0.000526016	0.00625762	yellow	SM_12
ITCH	1256.56	0.00442175	0.0012398	3.56651	0.000361764	0.0048711	green	SM_5
PRPF4B	1180.84	0.00442703	0.00138587	3.19441	0.00140116	0.0125014	green	SM_5
LRPAP1	1043.89	0.00443583	0.0016701	2.65603	0.00790662	0.0420904	purple	SM_9
EMC4	531.154	0.00445294	0.00119331	3.73157	0.000190287	0.0031027	green	SM_5
ATP5MJ	612.354	0.00445297	0.00159659	2.78905	0.00528628	0.0316446	yellow	SM_12
COPS4	575.79	0.00445452	0.00148738	2.99488	0.00274555	0.0200205	yellow	SM_12
ZC3H7A	753.695	0.00445512	0.00167209	2.66441	0.00771236	0.0413553	turquoise	SM_11
DPM1	312.196	0.00445608	0.00143004	3.11606	0.00183287	0.0150304	green	SM_5
KIF5B	3427.78	0.00445686	0.00150853	2.95445	0.0031323	0.0218995	green	SM_5
BCAP29	502.948	0.00445986	0.00163324	2.73068	0.00632045	0.0360176	green	SM_5
PABPN1	995.622	0.00446272	0.00145767	3.06154	0.00220203	0.0171432	yellow	SM_12
COX6B1	1673.09	0.00447253	0.00169864	2.63301	0.00846327	0.0441466	yellow	SM_12
ZNF24	1297.22	0.00447376	0.00144088	3.10489	0.00190352	0.0154827	turquoise	SM_11
SBNO1	1473.53	0.00448414	0.00146174	3.06766	0.00215742	0.0169468	turquoise	SM_11
CLTC	3646.22	0.0044856	0.00143063	3.1354	0.00171617	0.0143716	green	SM_5
POLE3	611.707	0.00448879	0.00144394	3.10872	0.00187901	0.015319	purple	SM_9
SF1	2601.74	0.00448879	0.00122378	3.66797	0.000244482	0.00368568	green	SM_5
SPTY2D1	620.924	0.00449114	0.00163616	2.74492	0.00605249	0.0349173	green	SM_5
PAIP2	880.551	0.00449151	0.00111523	4.02743	5.6389e-05	0.00128482	green	SM_5
NBAS	1696.01	0.00449749	0.0015154	2.96785	0.00299888	0.0212535	yellow	SM_12
PARK7	1687.28	0.00450793	0.00117903	3.82342	0.000131616	0.00236367	green	SM_5
CEP192	1078.74	0.00451605	0.00133979	3.37072	0.00074973	0.00800666	yellow	SM_12
CLPX	1512.31	0.00451797	0.00170295	2.65303	0.00797717	0.0423853	green	SM_5
MYNN	473.811	0.00453111	0.00143502	3.15752	0.00159116	0.0136148	green	SM_5
POLR1F	198.382	0.00453174	0.00135624	3.34141	0.000833537	0.00862421	green	SM_5
RAB14	1190.64	0.00454649	0.00125841	3.6129	0.000302792	0.0042677	green	SM_5
NLK	172.398	0.00455245	0.00139799	3.25643	0.00112822	0.010672	green	SM_5
RNMT	899.143	0.00456033	0.00174863	2.60794	0.00910891	0.046407	green	SM_5
DLST	1571.17	0.00456778	0.00152134	3.00247	0.00267796	0.0197079	green	SM_5
CAV2	374.11	0.00457094	0.00178037	2.56741	0.0102462	0.0499827	yellow	SM_12
ARFGEF2	1149.08	0.00457212	0.00134312	3.40411	0.000663798	0.00735266	turquoise	SM_11
MORF4L1	3000.71	0.00457549	0.00148353	3.08419	0.00204107	0.0162956	green	SM_5
UBR5	2398.97	0.00457783	0.00152725	2.99744	0.00272261	0.0199419	green	SM_5
ARL6IP4	839.215	0.00459248	0.00157094	2.92339	0.00346246	0.0235031	yellow	SM_12
MTMR6	401.708	0.00461072	0.00168761	2.7321	0.00629315	0.0359351	turquoise	SM_11
ERGIC1	1328.08	0.00461655	0.00171462	2.69247	0.00709243	0.0389875	yellow	SM_12
VEZF1	1259.63	0.00461758	0.00157916	2.92407	0.00345487	0.0234857	green	SM_5
UBE2G2	1073.43	0.00462309	0.001544	2.99423	0.00275137	0.0200477	turquoise	SM_11
BNIP2	1035.92	0.00462406	0.00147346	3.13823	0.00169972	0.0142731	purple	SM_9
RCOR3	1237	0.00462432	0.00129071	3.58276	0.000339986	0.00464741	yellow	SM_12
ANKRD17	4255.57	0.00462978	0.00145677	3.17812	0.00148232	0.0129368	green	SM_5
NCKAP1	3069.42	0.00463451	0.00155149	2.98714	0.00281603	0.0202851	green	SM_5
NF2	1063.94	0.00463746	0.00143354	3.23498	0.00121652	0.0112411	yellow	SM_12
GPAT4	702.518	0.00464085	0.00144785	3.20535	0.00134898	0.0121594	purple	SM_9
MIX23	114.758	0.00464501	0.00163924	2.83363	0.00460225	0.0288466	yellow	SM_12
CEBPZOS	545.674	0.00464656	0.00171151	2.71489	0.00662977	0.0372495	yellow	SM_12
MGRN1	917.931	0.00464827	0.00138673	3.35196	0.000802415	0.00837121	turquoise	SM_11
KCTD20	1240.59	0.00465448	0.00166456	2.79623	0.00517032	0.0311991	green	SM_5
RBM18	517.311	0.00465807	0.00176003	2.64659	0.00813086	0.0429572	green	SM_5
ZNF548	379.525	0.00465847	0.00161835	2.87852	0.00399542	0.0261685	yellow	SM_12
ESYT2	1650.13	0.00466684	0.00159345	2.92877	0.00340312	0.0232469	yellow	SM_12
MTREX	1386.73	0.00466777	0.00111784	4.17571	2.97056e-05	0.000824567	green	SM_5
PPP6R3	1443.85	0.00466962	0.00139235	3.35377	0.000797197	0.00835415	green	SM_5
RBM41	226.1	0.00466985	0.00167264	2.79191	0.00523985	0.0314211	yellow	SM_12
EIF2B5	692.809	0.00467215	0.00145241	3.21683	0.00129615	0.0117901	turquoise	SM_11
FAM199X	524.439	0.00467777	0.0012487	3.74612	0.000179592	0.00298042	green	SM_5
SEC22B	817.936	0.00468068	0.00181225	2.5828	0.0098001	0.048601	turquoise	SM_11
GNPAT	1433.14	0.00468404	0.00152	3.0816	0.00205893	0.0164221	purple	SM_9
GSK3A	729.382	0.00468515	0.0016173	2.89689	0.00376887	0.0250363	turquoise	SM_11
TIMM17B	205.825	0.00469106	0.00174943	2.68148	0.00732964	0.039853	yellow	SM_12
MICOS10	456.888	0.00470335	0.00151203	3.11062	0.00186694	0.0152383	yellow	SM_12
DDX1	1899.66	0.00470923	0.00128329	3.66966	0.00024287	0.00366927	purple	SM_9
SNX19	884.163	0.00471247	0.00178372	2.64194	0.00824328	0.0433797	turquoise	SM_11
C1D	160.296	0.00472719	0.00121173	3.90119	9.57203e-05	0.00189678	yellow	SM_12
NDUFAF7	252.186	0.00472822	0.00167137	2.82894	0.00467019	0.0291295	green	SM_5
BICD2	771.841	0.00472848	0.00127214	3.71695	0.000201641	0.00324336	green	SM_5
MID2	168.64	0.00473905	0.00153355	3.09025	0.0019999	0.0160428	yellow	SM_12
ZBTB11	611.737	0.00473991	0.00135233	3.50499	0.000456617	0.00568334	purple	SM_9
TMEM242	189.44	0.00474097	0.00181648	2.60998	0.00905487	0.0463059	yellow	SM_12
RABGEF1	428.562	0.0047508	0.0012575	3.77796	0.00015812	0.00271757	green	SM_5
CASC3	1563.91	0.00475449	0.00143037	3.32395	0.000887531	0.00894565	purple	SM_9
KAT8	702.855	0.00475493	0.00157083	3.02702	0.00246981	0.0186167	green	SM_5
ACSL3	879.271	0.00475499	0.00150192	3.16595	0.00154578	0.0133409	yellow	SM_12
SNX4	408.741	0.00476088	0.00114721	4.14995	3.32549e-05	0.000877804	purple	SM_9
ZNF791	631.329	0.00476466	0.00154493	3.08407	0.0020419	0.0162956	green	SM_5
UPRT	91.6908	0.00476611	0.00179491	2.65535	0.00792266	0.0421277	yellow	SM_12
VPS37A	620.819	0.00476654	0.0015765	3.0235	0.00249873	0.0187438	green	SM_5
ZXDB	286.947	0.00476701	0.00149359	3.19165	0.00141462	0.0125894	yellow	SM_12
VPS4A	1199.82	0.00478387	0.00186216	2.56899	0.0101995	0.0498745	purple	SM_9
PTS	116.809	0.00478738	0.00176869	2.70674	0.0067948	0.0378769	purple	SM_9
THRAP3	4374.71	0.00479524	0.00165338	2.90026	0.00372851	0.0248297	purple	SM_9
SENP3	475.101	0.00479679	0.00186767	2.56832	0.0102191	0.0499356	turquoise	SM_11
ANAPC11	492.812	0.00479759	0.00186253	2.57584	0.00999974	0.0492767	yellow	SM_12
FOXK2	1625.94	0.00480232	0.00168755	2.84574	0.00443083	0.0281254	turquoise	SM_11
MAST4	826.812	0.00480465	0.00174891	2.74722	0.00601019	0.0347305	grey60	SM_7
NAP1L4	1408.67	0.00480784	0.00105127	4.57337	4.79952e-06	0.000226842	green	SM_5
RBM25	1398.92	0.00482643	0.00154542	3.12306	0.00178984	0.0147728	green	SM_5
AHCTF1	1526.51	0.00482717	0.00140957	3.42457	0.000615782	0.00696881	green	SM_5
STRN4	846.029	0.00483192	0.00154402	3.12945	0.00175133	0.0145667	green	SM_5
CWC15	487.026	0.00483654	0.00132445	3.65173	0.000260478	0.00383993	yellow	SM_12
RRP36	305.146	0.00483731	0.0017857	2.70892	0.00675033	0.0377145	green	SM_5
PCMT1	675.262	0.00483764	0.00139972	3.45615	0.000547946	0.00641807	yellow	SM_12
KCTD2	542.047	0.00483792	0.0017667	2.73839	0.006174	0.0354574	yellow	SM_12
ZNF574	238.511	0.00483809	0.00144662	3.34442	0.000824555	0.00856934	purple	SM_9
RABL6	1101.09	0.00484978	0.00147597	3.28583	0.00101684	0.00983233	yellow	SM_12
TMEM30A	1354.62	0.00486388	0.00101236	4.80449	1.55146e-06	0.000101425	green	SM_5
STAT5B	2068.82	0.00486508	0.00177943	2.73406	0.00625589	0.0357516	turquoise	SM_11
SNX13	956.63	0.00487394	0.00127063	3.83586	0.000125128	0.00227048	purple	SM_9
CNOT4	879.094	0.00487815	0.00122992	3.96624	7.30155e-05	0.00154537	yellow	SM_12
IDH3B	1163.99	0.00488247	0.00165616	2.94807	0.00319762	0.0222475	yellow	SM_12
SERAC1	105.89	0.00488356	0.00170112	2.87079	0.00409452	0.026643	purple	SM_9
EMC2	419.119	0.00488623	0.00137834	3.54502	0.000392586	0.00511603	green	SM_5
FBXO3	629.956	0.00488869	0.00188716	2.5905	0.00958365	0.0479536	yellow	SM_12
HERC1	3323.31	0.00489212	0.00131608	3.71719	0.000201451	0.00324336	yellow	SM_12
WWP1	986.783	0.00489529	0.00184238	2.65705	0.00788273	0.0420272	yellow	SM_12
MRPS14	213.948	0.0049005	0.00138247	3.54475	0.000392982	0.00511603	purple	SM_9
TRAPPC6B	374.41	0.00490263	0.00112338	4.36419	1.27593e-05	0.000453051	green	SM_5
IWS1	726.141	0.00490541	0.00157531	3.11392	0.00184617	0.0151129	green	SM_5
SNU13	766.08	0.00490695	0.00147175	3.33408	0.000855805	0.00874559	green	SM_5
ATF6	985.099	0.00490734	0.0017141	2.86293	0.00419749	0.0270759	green	SM_5
PANK4	447.332	0.00490806	0.00155291	3.16056	0.00157464	0.0135065	yellow	SM_12
DPP8	868.996	0.00490863	0.00160282	3.06249	0.00219501	0.0171283	yellow	SM_12
RSRC2	897.259	0.00491143	0.00175372	2.80058	0.00510114	0.0308672	green	SM_5
LRRFIP2	788.134	0.00491194	0.00165881	2.96113	0.00306514	0.0216135	yellow	SM_12
HYCC1	618.639	0.00491309	0.00155871	3.15203	0.00162138	0.0137891	green	SM_5
USPL1	445.77	0.0049149	0.00155475	3.16123	0.00157107	0.0134851	green	SM_5
PSMC6	924.732	0.00491742	0.00179724	2.7361	0.00621718	0.0356177	turquoise	SM_11
KHDC4	673.733	0.00491799	0.00188163	2.61369	0.00895697	0.0460015	green	SM_5
MRPL49	305.263	0.00492261	0.00152121	3.23598	0.00121227	0.0112167	green	SM_5
NUDT19	253.028	0.00492722	0.00165257	2.98155	0.00286792	0.0205755	yellow	SM_12
STAU2	693.197	0.00492829	0.00189388	2.60221	0.00926244	0.0469669	yellow	SM_12
UFSP2	441.628	0.00492909	0.00191682	2.57149	0.0101262	0.0497172	yellow	SM_12
NBR1	2991.48	0.00493485	0.00141918	3.47725	0.000506583	0.00611483	purple	SM_9
MECP2	1194.73	0.00493889	0.00151687	3.25597	0.00113006	0.0106821	green	SM_5
LONP1	1000.63	0.00493997	0.00140859	3.50704	0.000453128	0.005655	purple	SM_9
PPP2R5E	855.925	0.00494229	0.00119326	4.14183	3.4454e-05	0.000892615	purple	SM_9
NGRN	1898.48	0.00494367	0.00122299	4.04227	5.29358e-05	0.00121737	yellow	SM_12
KANSL2	422.315	0.00495618	0.00142378	3.481	0.000499539	0.00606119	green	SM_5
PBDC1	128.746	0.00496822	0.00187403	2.65109	0.00802317	0.0424953	turquoise	SM_11
AP1G1	1406.4	0.00496867	0.00116204	4.27583	1.90424e-05	0.000598658	green	SM_5
PHKB	1287.85	0.00497333	0.00183131	2.71573	0.006613	0.0372147	yellow	SM_12
RBBP6	1388.19	0.00498148	0.00183274	2.71806	0.00656667	0.0370285	green	SM_5
LSM3	408.602	0.00499439	0.00136936	3.64725	0.00026506	0.00389107	yellow	SM_12
GLRX5	368.783	0.00499519	0.00167264	2.9864	0.00282279	0.0203037	yellow	SM_12
RAB10	1832.04	0.00500494	0.00151261	3.30882	0.000936913	0.00925665	yellow	SM_12
AP1B1	738.045	0.00500545	0.00185342	2.70065	0.00692032	0.0383865	purple	SM_9
RNF5	584.191	0.00501106	0.00168924	2.96646	0.00301248	0.0213282	yellow	SM_12
HNRNPH3	1297.77	0.0050207	0.00152301	3.29657	0.000978735	0.00955112	yellow	SM_12
MRPS7	596.703	0.00502199	0.00183844	2.73165	0.00630176	0.035955	yellow	SM_12
CLDN12	412.532	0.00503053	0.00179886	2.79651	0.00516571	0.0311905	green	SM_5
TOMM5	302.103	0.00503472	0.00170142	2.95914	0.00308504	0.0216992	green	SM_5
NAA30	881.977	0.00504057	0.00179028	2.81552	0.00486985	0.0299206	green	SM_5
CNOT1	3428.2	0.00504169	0.0014408	3.49923	0.000466599	0.00578187	green	SM_5
WDR82	2337.41	0.00504465	0.00131507	3.83604	0.000125036	0.00227048	green	SM_5
CEP76	91.932	0.00505212	0.00177248	2.85031	0.00436761	0.0278246	turquoise	SM_11
WDR37	291.161	0.00505763	0.00188731	2.67981	0.00736639	0.0399045	purple	SM_9
GPATCH2L	1107.47	0.00506451	0.00139998	3.61756	0.00029739	0.00422547	green	SM_5
SEC16A	2158.17	0.00507739	0.00181872	2.79175	0.00524242	0.0314231	turquoise	SM_11
TIMM29	141.512	0.00508004	0.00181436	2.7999	0.00511181	0.0309184	purple	SM_9
SRP68	1431.69	0.00508024	0.00140436	3.61746	0.000297505	0.00422547	purple	SM_9
PEX5	813.094	0.00508075	0.00184295	2.75685	0.0058361	0.0339771	purple	SM_9
ZC3H15	726.368	0.0050854	0.00164344	3.09437	0.00197231	0.0158898	green	SM_5
UBE2E1	505.831	0.00508653	0.00141644	3.59105	0.000329344	0.00455288	yellow	SM_12
TM2D3	370.801	0.00508967	0.00135495	3.75634	0.000172417	0.00289552	green	SM_5
MRPL38	488.398	0.00509119	0.00123271	4.13009	3.6262e-05	0.000927431	purple	SM_9
STRADB	414.874	0.00509199	0.00176952	2.87761	0.00400703	0.02622	yellow	SM_12
TTC4	353.66	0.00509842	0.0016708	3.05148	0.00227713	0.0176103	turquoise	SM_11
WDR36	702.97	0.0051039	0.00183729	2.77795	0.00547033	0.0324968	turquoise	SM_11
STIM1	2476.87	0.00510589	0.00178744	2.85653	0.00428293	0.027467	yellow	SM_12
DNAJA2	1166.1	0.00510754	0.00188131	2.71489	0.00662983	0.0372495	green	SM_5
MLEC	1238.57	0.00511307	0.00171533	2.98081	0.00287484	0.0206145	yellow	SM_12
USP7	2119.15	0.00511419	0.00160794	3.18058	0.00146981	0.0129	turquoise	SM_11
RIC1	941.493	0.00511768	0.00187365	2.73139	0.00630674	0.0359687	green	SM_5
PAFAH1B1	2211.38	0.00512524	0.00139125	3.68392	0.000229675	0.00353872	green	SM_5
SPRYD7	160.186	0.00512804	0.00173288	2.95926	0.0030838	0.0216992	yellow	SM_12
FAM174A	170.646	0.00513323	0.00196712	2.60951	0.0090672	0.0463059	yellow	SM_12
NUP153	1566.4	0.00516244	0.00149584	3.45119	0.00055812	0.00649052	green	SM_5
YIPF6	632.924	0.00516535	0.000943876	5.47249	4.43766e-08	6.14682e-06	green	SM_5
EMC6	368.95	0.00517424	0.00199224	2.5972	0.00939877	0.0473259	green	SM_5
MRFAP1	2588.84	0.00517937	0.00120638	4.29331	1.76028e-05	0.000564828	green	SM_5
MRPS15	613.037	0.0051834	0.00168774	3.07121	0.00213194	0.0168374	yellow	SM_12
XRN1	1986.97	0.00519407	0.00158133	3.28462	0.0010212	0.00986643	green	SM_5
SENP2	679.293	0.00520233	0.00134744	3.8609	0.000112972	0.00212308	green	SM_5
ANKRD28	1240.96	0.00520925	0.00198092	2.62972	0.00854561	0.0444931	green	SM_5
ATP5PO	1825.45	0.0052245	0.00197469	2.64573	0.00815141	0.0430495	yellow	SM_12
GCN1	2865.36	0.00523114	0.00160861	3.25196	0.00114613	0.0107613	red	SM_10
HNRNPA2B1	5535.74	0.00523404	0.00176898	2.9588	0.00308841	0.0217011	green	SM_5
WDR70	400.246	0.00525041	0.00164612	3.18957	0.00142485	0.0126563	purple	SM_9
FASTKD2	542.407	0.00525556	0.001714	3.06625	0.00216762	0.0169882	turquoise	SM_11
PCGF5	791.813	0.00525889	0.00155561	3.3806	0.000723271	0.00779551	green	SM_5
TTC33	287.48	0.00526255	0.00166522	3.16027	0.00157621	0.0135118	green	SM_5
ATG101	181.141	0.0052631	0.00195008	2.69891	0.0069566	0.0385575	green	SM_5
PSAP	9631.65	0.00526559	0.00198159	2.65725	0.00787804	0.0420225	green	SM_5
URGCP	485.61	0.00526671	0.00158904	3.3144	0.000918393	0.00914471	yellow	SM_12
SUMO3	750.724	0.00526759	0.00146429	3.59737	0.000321457	0.00445707	green	SM_5
DDX19A	839.414	0.00527069	0.001213	4.34518	1.39161e-05	0.000487758	turquoise	SM_11
NUFIP1	218.994	0.00528015	0.0016349	3.22965	0.00123942	0.0114151	turquoise	SM_11
ABCF3	723.104	0.0052891	0.00158528	3.33639	0.000848741	0.00869882	green	SM_5
DCTPP1	148.951	0.00528993	0.00171426	3.08584	0.0020298	0.0162301	green	SM_5
MRPS10	490.187	0.00529831	0.00117567	4.50663	6.58642e-06	0.000280927	yellow	SM_12
CSNK1D	1439.2	0.00529836	0.00187997	2.81832	0.00482752	0.0297258	turquoise	SM_11
HAGH	491.806	0.0053022	0.00204157	2.59712	0.0094009	0.0473259	green	SM_5
IDH3G	515.432	0.00530474	0.00148335	3.57618	0.000348656	0.00474023	yellow	SM_12
ATP5PF	885.302	0.00531183	0.00175537	3.02604	0.00247779	0.0186468	yellow	SM_12
RNF11	1054.64	0.0053218	0.00197605	2.69315	0.00707811	0.0389547	yellow	SM_12
TAPT1	607.618	0.00532425	0.00158832	3.35213	0.000801929	0.00837121	yellow	SM_12
RAD23B	3603.48	0.0053274	0.00156998	3.39329	0.000690586	0.00753024	green	SM_5
USP9X	5151.92	0.00532844	0.00147902	3.60268	0.000314951	0.00437988	green	SM_5
KPNA6	2007.32	0.00532873	0.00164628	3.23683	0.00120865	0.0112022	green	SM_5
DECR1	523.71	0.0053368	0.00180889	2.95031	0.00317456	0.0221066	yellow	SM_12
TAX1BP1	1538.19	0.00533686	0.00198131	2.6936	0.00706847	0.0389476	turquoise	SM_11
RRM1	643.87	0.00534007	0.00154548	3.45529	0.000549702	0.00642467	green	SM_5
ATP6V0A1	776.739	0.00534417	0.00201065	2.65793	0.00786214	0.0419758	purple	SM_9
NAXD	492.37	0.00534895	0.00160904	3.32432	0.000886348	0.00894116	green	SM_5
RERE	4208.17	0.00534978	0.00177333	3.01679	0.00255463	0.0190406	purple	SM_9
SCARF1	146.862	0.00535314	0.00184345	2.90387	0.00368578	0.0246148	yellow	SM_12
TIGD7	178.513	0.00535414	0.00196126	2.72995	0.00633444	0.0360532	turquoise	SM_11
NUDCD3	1153.98	0.00535637	0.00119595	4.47875	7.50801e-06	0.000307126	green	SM_5
ATP5MF	971.94	0.0053569	0.00160345	3.34086	0.000835192	0.00862421	yellow	SM_12
SLC31A1	274.639	0.0053634	0.00179377	2.99001	0.00278967	0.0201783	yellow	SM_12
SCOC	213.973	0.00537147	0.0014316	3.75207	0.000175381	0.00293019	yellow	SM_12
EPM2AIP1	922.451	0.00537587	0.00166522	3.22832	0.00124518	0.0114594	yellow	SM_12
CALCOCO2	1588.53	0.00538498	0.00188548	2.85602	0.00428988	0.027467	purple	SM_9
ZNF805	273.251	0.00538866	0.0016186	3.32922	0.000870896	0.00885453	green	SM_5
WDR33	1039.3	0.00538978	0.00113621	4.74367	2.09882e-06	0.000125481	yellow	SM_12
PET117	128.361	0.00539482	0.00152743	3.53196	0.000412499	0.00527501	green	SM_5
NADK2	594.629	0.00539633	0.00134785	4.00367	6.23662e-05	0.00138054	yellow	SM_12
STUB1	643.801	0.00539981	0.00135018	3.99934	6.35204e-05	0.00139138	yellow	SM_12
GTF3C1	2040.93	0.00540107	0.0012987	4.15885	3.19858e-05	0.000865029	green	SM_5
SCARB2	3727.2	0.00541244	0.00199965	2.7067	0.00679564	0.0378769	yellow	SM_12
WDR47	343.546	0.00541299	0.00121582	4.45212	8.50285e-06	0.000333207	yellow	SM_12
NR2C1	288.199	0.00541692	0.00152806	3.54496	0.000392672	0.00511603	yellow	SM_12
ZNF146	1093.44	0.00541904	0.00161648	3.35236	0.000801247	0.00837121	green	SM_5
UCHL5	452.028	0.00542606	0.00121961	4.449	8.62709e-06	0.000337131	green	SM_5
PEX14	239.956	0.00542746	0.00196268	2.76533	0.00568654	0.0333084	yellow	SM_12
BCCIP	595.617	0.00544572	0.00155568	3.50054	0.000464316	0.00576378	turquoise	SM_11
HNRNPM	1409.9	0.0054477	0.00174869	3.1153	0.0018376	0.0150603	green	SM_5
DNAJA3	972.762	0.00545274	0.00196044	2.78138	0.00541275	0.0322095	turquoise	SM_11
CDK16	1555.47	0.00546078	0.00147924	3.69162	0.000222833	0.00346767	yellow	SM_12
BLTP3A	1102.66	0.00546383	0.00183544	2.97685	0.00291224	0.0208187	green	SM_5
LAMP2	2532.63	0.00547994	0.00139716	3.92221	8.77419e-05	0.00178937	yellow	SM_12
TRMT12	102.271	0.00548642	0.00194017	2.8278	0.0046869	0.0291711	turquoise	SM_11
L2HGDH	413.501	0.0054904	0.00213535	2.5712	0.0101348	0.0497172	yellow	SM_12
CUL3	2060.9	0.00550064	0.00133339	4.12531	3.70231e-05	0.000941688	green	SM_5
GFM2	429.156	0.00550203	0.00181061	3.03877	0.00237545	0.0181837	yellow	SM_12
RCOR1	825.671	0.00550254	0.00165384	3.32714	0.000877437	0.00888713	yellow	SM_12
OSBPL1A	927.612	0.00551589	0.00198025	2.78545	0.00534536	0.0318898	yellow	SM_12
OGFR	442.409	0.00552276	0.00210059	2.62914	0.00856011	0.0445376	green	SM_5
CBLL1	667.74	0.00552311	0.00194692	2.83684	0.00455625	0.0286223	green	SM_5
API5	842.03	0.00552368	0.00135747	4.06909	4.71965e-05	0.00112676	green	SM_5
MRPL55	112.387	0.00552653	0.00146268	3.77837	0.000157856	0.00271636	yellow	SM_12
NDUFB11	897.65	0.00552694	0.00206381	2.67802	0.0074058	0.0400646	yellow	SM_12
ARV1	123.682	0.00553354	0.00168871	3.27678	0.00104998	0.0100773	green	SM_5
PDAP1	1056.44	0.00553461	0.00163762	3.37967	0.000725732	0.00781601	purple	SM_9
NDUFAF8	129.275	0.00553713	0.00193254	2.86521	0.00416732	0.0270023
POLR2K	156.575	0.00554363	0.00160024	3.46425	0.000531715	0.00630398	yellow	SM_12
XPO4	1113.1	0.00554429	0.00159081	3.4852	0.000491778	0.00599824	yellow	SM_12
UBQLN1	1919.88	0.00554613	0.00206684	2.68339	0.00728794	0.0396725	turquoise	SM_11
EIF1B	541.07	0.00555247	0.00162439	3.4182	0.000630377	0.00707208	green	SM_5
PPP2R2A	740.125	0.00555433	0.00152834	3.63422	0.000278825	0.00401313	green	SM_5
N4BP2L2	2260.91	0.00555639	0.00156625	3.54758	0.000388785	0.00508802	yellow	SM_12
RAPGEF6	729.247	0.00556296	0.00212761	2.61465	0.00893185	0.045923	grey60	SM_7
DHX35	151.835	0.00556772	0.00160561	3.46768	0.000524979	0.00625762	yellow	SM_12
TOX4	1546.99	0.00557592	0.002041	2.73195	0.00629602	0.0359369	turquoise	SM_11
MACROH2A1	1258.43	0.00558159	0.00143135	3.89953	9.63787e-05	0.00190568	green	SM_5
STX4	312.267	0.00558558	0.00142289	3.92551	8.65446e-05	0.0017721	green	SM_5
TADA2B	1033.61	0.00558781	0.00169492	3.2968	0.000977946	0.00955112	green	SM_5
PKD1	5359.83	0.00559333	0.00211447	2.64526	0.00816277	0.0430607	yellow	SM_12
ANKRD40	1617.29	0.00559456	0.00137984	4.05451	5.02397e-05	0.00117928	green	SM_5
MCC	655.315	0.00559641	0.00191053	2.92924	0.00339788	0.0232451	yellow	SM_12
HSD17B12	473.053	0.00560738	0.00207082	2.7078	0.00677301	0.037811	yellow	SM_12
COPS3	918.802	0.00562133	0.0017565	3.2003	0.00137284	0.0122945	turquoise	SM_11
PRPF8	8979.44	0.0056265	0.00144498	3.89381	9.86805e-05	0.00193083	green	SM_5
ZBTB44	2499.86	0.00563265	0.00193983	2.90368	0.00368802	0.0246162	green	SM_5
BRWD1	2358.74	0.00564333	0.0013792	4.09174	4.28153e-05	0.00105455	green	SM_5
TIMM10B	259.21	0.00564741	0.00154224	3.66181	0.000250437	0.00374639	green	SM_5
HIPK1	2011.86	0.00564829	0.00156594	3.60697	0.00030979	0.00432531	green	SM_5
GBA2	1005.81	0.00564972	0.00193127	2.9254	0.00344019	0.0234291	yellow	SM_12
MTG2	436.358	0.00565645	0.00137703	4.10771	3.99604e-05	0.000998297	green	SM_5
PTCD3	968.072	0.00565714	0.00159897	3.53798	0.000403194	0.005194	yellow	SM_12
NOC3L	356.381	0.00565867	0.00206355	2.74221	0.00610282	0.0351352	turquoise	SM_11
NUP98	1913.33	0.0056619	0.00161204	3.51225	0.000444329	0.00558003	green	SM_5
SCAF8	2006.26	0.00566753	0.00116428	4.86784	1.12823e-06	8.05301e-05	yellow	SM_12
MRPL20	581.143	0.00566806	0.00164623	3.44306	0.000575176	0.00662826	purple	SM_9
CCDC9B	1029.3	0.00567924	0.00213101	2.66505	0.00769775	0.0413244
GCFC2	359.141	0.00569033	0.00194136	2.9311	0.00337767	0.0231409	purple	SM_9
GAPVD1	1468.19	0.00569187	0.00157576	3.61215	0.000303668	0.00427396	turquoise	SM_11
PPIG	1143.49	0.00570323	0.00162413	3.51155	0.000445494	0.00558464	green	SM_5
NDUFA5	900.595	0.00571769	0.00180501	3.16768	0.00153658	0.013286	yellow	SM_12
ANP32E	548.371	0.00572307	0.0018652	3.06833	0.00215256	0.0169181	yellow	SM_12
BCAR1	1171.29	0.00572436	0.0022285	2.56871	0.0102079	0.049898	green	SM_5
FLII	2704.89	0.00572709	0.00161359	3.54928	0.000386279	0.00507422	purple	SM_9
INO80	863.916	0.00573274	0.00221997	2.58235	0.00981311	0.0486483	turquoise	SM_11
ZFP91	2171.89	0.00574748	0.00155773	3.68964	0.000224572	0.00348311	green	SM_5
NKIRAS1	204.018	0.00575456	0.00133254	4.3185	1.5709e-05	0.000530842	yellow	SM_12
ATP5PD	1636	0.00577084	0.00169187	3.41092	0.000647449	0.00721163	yellow	SM_12
ACTR1A	1109.59	0.00577217	0.00191262	3.01794	0.00254501	0.0189993	green	SM_5
MTERF3	181.626	0.00578772	0.00193929	2.98445	0.00284089	0.0204221	purple	SM_9
SETD3	1619.81	0.00581036	0.00128399	4.52523	6.0329e-06	0.000264577	green	SM_5
PRRG1	343.605	0.00581483	0.00209404	2.77686	0.00548876	0.032585	grey60	SM_7
CSNK1A1	2560.58	0.00581909	0.00168521	3.45304	0.000554314	0.00645699	green	SM_5
NDUFC2	1279.62	0.00582402	0.00206985	2.81374	0.00489692	0.0300341	yellow	SM_12
POLD2	671.903	0.00583655	0.00135098	4.32024	1.55861e-05	0.000529393	yellow	SM_12
TBCE	332.359	0.00584055	0.00164141	3.55825	0.000373336	0.004946	green	SM_5
NUP88	571.607	0.00584525	0.00213293	2.74047	0.00613505	0.0352627	turquoise	SM_11
CCDC85B	117.001	0.0058467	0.00188516	3.10143	0.00192586	0.0156002	green	SM_5
YWHAE	8225.61	0.00584928	0.00148183	3.94733	7.90269e-05	0.00164767	green	SM_5
COQ9	807.017	0.00584951	0.00199874	2.92659	0.00342698	0.0233774	yellow	SM_12
NMNAT1	238.147	0.00585947	0.00209067	2.80268	0.00506793	0.0307194	yellow	SM_12
NANP	96.2379	0.00586063	0.00194933	3.00649	0.00264282	0.0195478	green	SM_5
DCUN1D5	192.773	0.00586101	0.00161005	3.64027	0.000272348	0.00394834	green	SM_5
FAM53B	984.367	0.00586853	0.0020342	2.88493	0.00391497	0.0258595	yellow	SM_12
SMYD4	426.222	0.00587006	0.00203661	2.88227	0.00394817	0.0260051	yellow	SM_12
LYPLA1	520.328	0.00587226	0.00132875	4.4194	9.8976e-06	0.000368264	green	SM_5
LYSMD3	335.08	0.0058742	0.00189169	3.10526	0.00190112	0.0154722	green	SM_5
UBE3C	1476.79	0.00587965	0.00140785	4.17633	2.9625e-05	0.000824567	green	SM_5
RAB7A	2186.61	0.00589416	0.00152889	3.85519	0.000115642	0.00215947	green	SM_5
MORF4L2	1373.76	0.00589522	0.00147423	3.99885	6.36517e-05	0.00139139	green	SM_5
RAB21	1603.73	0.00590141	0.00195581	3.01737	0.00254977	0.0190146	green	SM_5
H2AZ1	506.891	0.00590508	0.00165891	3.5596	0.000371417	0.00494563	green	SM_5
NDUFS5	1165.9	0.00590552	0.00212825	2.77482	0.00552321	0.032686	yellow	SM_12
SDHC	1136.9	0.00590957	0.00196424	3.00857	0.00262476	0.0194494	yellow	SM_12
PRDX3	1085.77	0.00591197	0.00185711	3.18343	0.00145544	0.0128141	yellow	SM_12
TIMM23	689.764	0.00591623	0.00197146	3.00094	0.00269147	0.0197844	turquoise	SM_11
MTDH	1801.64	0.00592324	0.00147126	4.02596	5.67426e-05	0.00128954	green	SM_5
EIF4H	4715.65	0.00592454	0.00172328	3.43795	0.000586136	0.00672135	turquoise	SM_11
PRPF4	398.189	0.00593659	0.00199967	2.96878	0.00298984	0.0212109	green	SM_5
PALS1	499.19	0.00593776	0.0018017	3.29564	0.000981964	0.00957194	yellow	SM_12
ZNF778	288.266	0.00594439	0.00220267	2.69872	0.0069606	0.0385575	green	SM_5
MRPL13	188.237	0.00594487	0.00160615	3.70133	0.000214473	0.00339038	yellow	SM_12
ALYREF	390.266	0.00594569	0.00186912	3.181	0.00146765	0.0128892	green	SM_5
APIP	218.981	0.00594976	0.00146097	4.07246	4.65188e-05	0.00112013	purple	SM_9
NDUFS3	688.798	0.00595129	0.00200096	2.97421	0.00293741	0.0209558	yellow	SM_12
ME2	583.199	0.00595791	0.00151524	3.93199	8.42465e-05	0.0017358	purple	SM_9
PSMB6	662.164	0.00596002	0.0016487	3.61499	0.000300364	0.00424906	green	SM_5
GHITM	2450.43	0.00596417	0.00209195	2.851	0.00435816	0.0277897	green	SM_5
SCAF1	1646.26	0.00597059	0.00174355	3.42439	0.000616184	0.00696881	green	SM_5
APOOL	718.764	0.00597335	0.00163676	3.64951	0.000262744	0.00386112	yellow	SM_12
SRSF5	1310.76	0.0059742	0.00204483	2.92161	0.00348222	0.02358
TIMM50	494.894	0.00597602	0.00150014	3.98365	6.78656e-05	0.00146745	green	SM_5
G3BP1	2959.59	0.00597672	0.00202899	2.94567	0.00322261	0.0223855	green	SM_5
COA1	340.672	0.00598539	0.0016818	3.55892	0.000372389	0.00494563	yellow	SM_12
PEX19	845.642	0.00598643	0.00150904	3.96704	7.27708e-05	0.00154252	yellow	SM_12
HSPE1	597.397	0.00599465	0.00196965	3.04351	0.00233834	0.0179645	green	SM_5
SS18L1	428.353	0.00599636	0.00161328	3.71688	0.000201696	0.00324336	green	SM_5
MRPL33	562.731	0.00600682	0.00186614	3.21886	0.00128703	0.0117348	yellow	SM_12
CRKL	2350.35	0.00600745	0.00135784	4.42428	9.67656e-06	0.000362654	green	SM_5
UBE2V2	585.309	0.00601076	0.00138924	4.32667	1.51382e-05	0.000517808	green	SM_5
NDUFB6	321.769	0.00602662	0.00207539	2.90385	0.00368607	0.0246148	yellow	SM_12
HNRNPH2	1002.55	0.00603006	0.00210248	2.86806	0.00412992	0.0268127	green	SM_5
DLD	1564.2	0.00603498	0.00233791	2.58136	0.00984113	0.0487526	yellow	SM_12
HOXC8	70.6562	0.00604445	0.0023069	2.62016	0.00878875	0.0454188	yellow	SM_12
HSPA14	140.53	0.00604931	0.00207294	2.91823	0.00352029	0.0237688	green	SM_5
MTFR1L	947.802	0.00605216	0.00189603	3.19202	0.00141283	0.0125815	yellow	SM_12
FAM185A	75.0304	0.006055	0.00225769	2.68195	0.00731948	0.0398132	yellow	SM_12
SPAG7	932.896	0.00605862	0.00202486	2.99212	0.00277047	0.020124	yellow	SM_12
CHMP6	221.911	0.00605903	0.00176516	3.43256	0.00059791	0.00682281	yellow	SM_12
LRRC47	1191.12	0.00605976	0.0017549	3.45305	0.000554296	0.00645699	purple	SM_9
ENSA	1318.88	0.00606629	0.00120018	5.05448	4.31564e-07	3.7269e-05	green	SM_5
RAB5A	530.31	0.00608421	0.0016947	3.59013	0.000330508	0.00455997	green	SM_5
CIC	1601.97	0.00608686	0.00192826	3.15666	0.00159588	0.0136398	green	SM_5
TOMM70	2012.74	0.00609592	0.00137318	4.43927	9.02639e-06	0.000349661	green	SM_5
STAU1	1294.47	0.00609847	0.00189866	3.21198	0.00131824	0.0119357	green	SM_5
EBAG9	235.037	0.00609998	0.00150381	4.05635	4.98454e-05	0.00117377	purple	SM_9
MUL1	387.309	0.00610021	0.00215647	2.82879	0.00467237	0.0291295	yellow	SM_12
YTHDF1	859.492	0.00610399	0.00153518	3.97608	7.00616e-05	0.00149643	green	SM_5
ERGIC2	365.582	0.00610918	0.00175375	3.48349	0.000494925	0.00602929	green	SM_5
COQ2	124.481	0.00611202	0.00218011	2.80354	0.00505446	0.0306643	yellow	SM_12
NDUFV1	1431.2	0.00611579	0.00203517	3.00505	0.00265536	0.0196138	yellow	SM_12
ATAD1	621.828	0.00611744	0.00148305	4.12491	3.70887e-05	0.000941688	yellow	SM_12
BMS1	1161.41	0.00613068	0.00195157	3.14141	0.00168136	0.0141359	turquoise	SM_11
OCRL	458.36	0.00613192	0.00139184	4.40561	1.05487e-05	0.00038649	green	SM_5
CUL5	1356.18	0.00614472	0.0013864	4.43213	9.33074e-06	0.000354152	yellow	SM_12
ZNF25	498.749	0.00614972	0.00186668	3.29447	0.000986065	0.00959989	yellow	SM_12
PRKAB2	1658.05	0.00615163	0.00230095	2.67351	0.00750612	0.040529	yellow	SM_12
YWHAH	598.113	0.00615285	0.00223099	2.7579	0.00581747	0.0338828	green	SM_5
AURKAIP1	707.492	0.00615504	0.0018107	3.39925	0.000675704	0.00743169	yellow	SM_12
DGKZ	1504.19	0.00615648	0.00209524	2.93832	0.00329998	0.0227296	yellow	SM_12
NDUFB8	629.121	0.00615999	0.00190894	3.22692	0.0012513	0.0114941	yellow	SM_12
AMD1	716.818	0.00616593	0.00190261	3.24078	0.00119204	0.0111029	green	SM_5
IER3IP1	291.343	0.00617089	0.00129379	4.76963	1.84566e-06	0.00011631	yellow	SM_12
TACO1	301.658	0.00617613	0.0020855	2.96147	0.00306177	0.0216083	purple	SM_9
UBR4	5873	0.00617902	0.00167256	3.69434	0.000220457	0.00344602	turquoise	SM_11
KDM4B	1333.27	0.0061799	0.00170912	3.61583	0.000299387	0.0042436	green	SM_5
RINT1	374.329	0.00618014	0.00129814	4.76075	1.92878e-06	0.000119397	purple	SM_9
ANXA11	2205.14	0.00618275	0.00230278	2.68491	0.00725487	0.0395849	yellow	SM_12
UBAP1	1011.08	0.00618617	0.00199301	3.10394	0.00190962	0.0155143	green	SM_5
VPS13D	3192.83	0.00619552	0.00143543	4.31615	1.58772e-05	0.000534409	green	SM_5
CEP20	404.253	0.00619616	0.00136716	4.53215	5.83861e-06	0.000257672	green	SM_5
POLR2I	358.501	0.00619634	0.00183478	3.37716	0.000732386	0.00787555	green	SM_5
HSDL2	2702.05	0.00619893	0.00207541	2.98684	0.00281875	0.0202851	green	SM_5
SUCLG2	635.597	0.00620321	0.00139962	4.43207	9.33338e-06	0.000354152	yellow	SM_12
MYPOP	95.7766	0.00620539	0.00226926	2.73455	0.00624656	0.0357275	purple	SM_9
ISCA1	641.155	0.00622018	0.00180944	3.43762	0.000586845	0.00672341	green	SM_5
CD99L2	1273.25	0.00622162	0.00238384	2.60992	0.00905636	0.0463059	purple	SM_9
TRIAP1	230.776	0.00623071	0.00159948	3.89546	9.80144e-05	0.00193083	green	SM_5
DCUN1D4	357.266	0.00624286	0.00146025	4.2752	1.90963e-05	0.000599008	yellow	SM_12
ZXDC	1006.28	0.00624738	0.00148654	4.20262	2.63838e-05	0.000757925	purple	SM_9
SELENOK	373.513	0.00625096	0.00207644	3.01042	0.00260886	0.0193623	green	SM_5
ZNF143	350.792	0.00625148	0.00238467	2.62152	0.00875378	0.0452917	green	SM_5
CRK	1093.88	0.00625624	0.00197701	3.1645	0.0015535	0.0133769	green	SM_5
ASPH	2718.8	0.00625845	0.00225028	2.78118	0.00541612	0.0322158	yellow	SM_12
MRPL4	312.512	0.00626153	0.00198361	3.15663	0.00159603	0.0136398	purple	SM_9
BANF1	1228.86	0.00626219	0.00183213	3.41798	0.000630876	0.00707208	yellow	SM_12
TIMM21	341.53	0.00627763	0.00218307	2.87559	0.0040327	0.0263387	yellow	SM_12
VBP1	418.483	0.00628509	0.00133025	4.72474	2.30405e-06	0.000134869	yellow	SM_12
PFDN6	195.297	0.00629177	0.00236031	2.66566	0.00768378	0.041297	turquoise	SM_11
NDUFV3	1423.21	0.00629434	0.00234183	2.68779	0.00719266	0.0393453	purple	SM_9
NOP9	1028.15	0.00629462	0.001505	4.18248	2.88345e-05	0.000811659	green	SM_5
CPD	1633.97	0.00629526	0.00241958	2.60179	0.00927379	0.0470074	green	SM_5
CRLS1	618.989	0.00629729	0.00222177	2.83435	0.00459186	0.0288072	turquoise	SM_11
DYNLL2	1070.53	0.00630358	0.00187991	3.35314	0.000799014	0.00836066	yellow	SM_12
SDHA	3407.86	0.00630685	0.00218188	2.89056	0.00384557	0.0254733	yellow	SM_12
STRAP	1360.74	0.00630802	0.0022128	2.8507	0.00436228	0.0278033	turquoise	SM_11
FECH	297.376	0.00631041	0.00210692	2.99509	0.00274364	0.0200205	yellow	SM_12
PPP6C	1379.84	0.0063112	0.00199424	3.16472	0.00155234	0.0133769	turquoise	SM_11
MRPL39	291.799	0.00631724	0.00136875	4.61532	3.92483e-06	0.000194711	green	SM_5
CDKAL1	550.886	0.00631793	0.0017825	3.54442	0.000393484	0.00511603	yellow	SM_12
TNFAIP1	584.189	0.00632548	0.00205538	3.07752	0.00208729	0.0165817	green	SM_5
SUCLA2	963.801	0.00632555	0.00208781	3.02976	0.00244749	0.0184883	yellow	SM_12
CHCHD2	1695.31	0.0063384	0.0017252	3.67402	0.000238768	0.00362997	yellow	SM_12
FDX1	202.012	0.00635955	0.00161325	3.94208	8.07777e-05	0.00167848	yellow	SM_12
SPAG9	2750.45	0.00636445	0.00175107	3.6346	0.000278417	0.00401139	purple	SM_9
SMIM12	256.646	0.00636474	0.00244498	2.60319	0.00923602	0.0468839	green	SM_5
MED24	766.811	0.00636536	0.00184049	3.45852	0.000543154	0.00640561	yellow	SM_12
SLC25A37	568.12	0.00636751	0.00244016	2.60946	0.00906851	0.0463059
MTR	1816.94	0.00636783	0.00134359	4.73942	2.14331e-06	0.000127055	green	SM_5
ATP5ME	835.989	0.00636823	0.002191	2.90653	0.00365459	0.0244865	yellow	SM_12
TCEAL3	69.5529	0.00637088	0.00227377	2.8019	0.00508029	0.0307692	green	SM_5
VPS13A	1706.79	0.00639332	0.00167321	3.82098	0.000132922	0.00238408	yellow	SM_12
EIF5B	2178.14	0.00639532	0.00227243	2.81431	0.00488821	0.030007	turquoise	SM_11
NR2F6	531.107	0.00639627	0.00201477	3.17469	0.00149996	0.0130338	yellow	SM_12
TMOD1	3734.15	0.0063979	0.00248595	2.57362	0.0100641	0.0495413	yellow	SM_12
RSAD1	496.429	0.00640058	0.0017132	3.73603	0.000186945	0.00306967	purple	SM_9
CUL4A	2079.46	0.00640118	0.00166052	3.85492	0.000115768	0.00215947	green	SM_5
SOCS7	763.156	0.00640453	0.00246354	2.59973	0.00932985	0.0471378	green	SM_5
NDEL1	620.854	0.00640821	0.00179604	3.56796	0.000359769	0.00485827	green	SM_5
COX17	539.951	0.00641192	0.00186166	3.4442	0.000572757	0.00660583	green	SM_5
PRKRA	781.799	0.00641824	0.00154404	4.15678	3.22763e-05	0.000865029	green	SM_5
NEDD1	421.661	0.00641875	0.001912	3.3571	0.000787654	0.00828517	yellow	SM_12
ARL5A	434.772	0.0064255	0.00175835	3.65428	0.000257909	0.00381007	purple	SM_9
PPP3CC	558.316	0.00642613	0.00237384	2.70706	0.00678814	0.0378769	turquoise	SM_11
EIF2B3	341.461	0.00642932	0.00164881	3.89937	9.6442e-05	0.00190568	green	SM_5
NAA50	2507.61	0.00644955	0.00145919	4.41995	9.87228e-06	0.000368264	green	SM_5
FAHD2A	199.435	0.00646076	0.00186302	3.46789	0.000524555	0.00625762	yellow	SM_12
SLC25A44	318.026	0.00647022	0.00203523	3.17912	0.00147725	0.0129087	purple	SM_9
PLEKHA3	417.215	0.00647077	0.00196144	3.29898	0.000970356	0.00949415	green	SM_5
[truncated: 870 more rows]

## Sheet: SM_Survival
external_gene_name	baseMean	log2FC	lfcSE	stat	pvalue	padj	Module	Module_name
TAFA4	31.5004	-0.00443145	0.000874938	-5.06488	4.08663e-07	0.000787261	black	SM_1
IL17B	91.9955	-0.0036133	0.000911715	-3.96319	7.39556e-05	0.0108742	blue	SM_2
PVALEF	19.7662	-0.00356034	0.000981168	-3.62867	0.000284884	0.0203858	cyan	SM_4
ANKRD63	21.1389	-0.00328171	0.00101589	-3.23038	0.00123626	0.0426369	black	SM_1
CYP3A4	314.829	-0.00321224	0.000701334	-4.58018	4.64577e-06	0.00242848	black	SM_1
SELE	282.951	-0.0030725	0.000949606	-3.23555	0.0012141	0.0424573	turquoise	SM_11
PRG4	226.143	-0.00294834	0.000822913	-3.58281	0.000339924	0.0219192	pink	SM_8
PHACTR3	197.961	-0.0027481	0.000641151	-4.2862	1.81759e-05	0.00471351	black	SM_1
PRR32	259.553	-0.00266357	0.000540227	-4.93046	8.20353e-07	0.00110625	blue	SM_2
BLM	477.354	-0.00253741	0.000684511	-3.7069	0.00020981	0.0186754	black	SM_1
SULT1E1	71.0681	-0.00253061	0.000594356	-4.25774	2.06503e-05	0.0048012	cyan	SM_4
DNAH2	19.6429	-0.0023896	0.000654726	-3.64977	0.000262477	0.0195553	blue	SM_2
DNAH8	83.716	-0.00234498	0.000607381	-3.8608	0.000113016	0.0136073	blue	SM_2
PKHD1	177.996	-0.0022051	0.000581754	-3.79043	0.000150388	0.0153635	blue	SM_2
MTUS2	532.838	-0.00218122	0.000537097	-4.06114	4.88347e-05	0.00914633	cyan	SM_4
ABCA4	28.545	-0.0021349	0.000665922	-3.20594	0.00134624	0.0442781	black	SM_1
ADAMTS4	525.127	-0.00213057	0.00063003	-3.3817	0.000720378	0.0318502	pink	SM_8
SPTBN2	240.732	-0.00208119	0.000470028	-4.42779	9.5202e-06	0.00327988	cyan	SM_4
SPHKAP	202.51	-0.0020592	0.000589564	-3.49276	0.00047806	0.0262058	blue	SM_2
AQP3	306.11	-0.00182482	0.000568266	-3.2112	0.00132181	0.0438492	pink	SM_8
SP5	67.1185	-0.00181465	0.000580834	-3.12421	0.00178282	0.0495387	black	SM_1
LY6H	47.4073	-0.00170844	0.000428151	-3.99027	6.59982e-05	0.0105179	black	SM_1
LRRN3	156.262	-0.00170202	0.000503575	-3.37988	0.000725177	0.0319575	black	SM_1
TCF7	61.419	-0.001692	0.000458424	-3.6909	0.000223458	0.0188759	cyan	SM_4
MYOC	143.936	-0.00168024	0.000505978	-3.32077	0.000897689	0.0356039	cyan	SM_4
C17orf97	49.3721	-0.00165578	0.000450563	-3.67491	0.000237935	0.0192129	turquoise	SM_11
TNNT2	1709.35	-0.00163915	0.000422773	-3.87715	0.000105689	0.0131964	cyan	SM_4
TMEM59L	34.6326	-0.00162214	0.00043615	-3.71922	0.000199839	0.0179655	black	SM_1
PGF	316.486	-0.00157956	0.000428802	-3.68365	0.000229917	0.0190186	black	SM_1
GPR37	239.954	-0.00156754	0.00046153	-3.39641	0.000682769	0.0314237	blue	SM_2
TMEM100	178.445	-0.00155459	0.000419659	-3.7044	0.00021189	0.0186754	turquoise	SM_11
STON1-GTF2A1L	37.3213	-0.00153983	0.000493382	-3.12097	0.00180256	0.0497087
PRUNE2	452.442	-0.00147331	0.000463111	-3.18134	0.00146595	0.0456544	black	SM_1
LRRC3B	107.029	-0.00146725	0.000439835	-3.3359	0.000850229	0.0343274	cyan	SM_4
BBS12	40.5143	-0.0014632	0.000343424	-4.26062	2.03865e-05	0.0048012	black	SM_1
C7orf31	35.2586	-0.00143825	0.000295629	-4.86504	1.14431e-06	0.00140282	black	SM_1
SLITRK4	154.515	-0.00143676	0.000435449	-3.2995	0.000968585	0.0374251	black	SM_1
FBN2	811.362	-0.00142492	0.000370818	-3.84265	0.000121713	0.0140283	blue	SM_2
LEF1	39.967	-0.00142443	0.000373896	-3.80969	0.000139142	0.0146416	blue	SM_2
EFNA5	157.413	-0.0014129	0.00041484	-3.40589	0.000659489	0.0306868	black	SM_1
FGF10	98.8695	-0.00139754	0.000337814	-4.137	3.51876e-05	0.00687688	black	SM_1
POSTN	6468.67	-0.00138424	0.000374377	-3.69744	0.000217785	0.0188759	blue	SM_2
TRABD2B	65.5887	-0.00136549	0.000308717	-4.42311	9.72897e-06	0.00327988	black	SM_1
ITGA11	224.22	-0.00136419	0.000421509	-3.23643	0.00121034	0.0424573	red	SM_10
ITGA10	231.099	-0.00133032	0.000387366	-3.43427	0.000594151	0.0291935	black	SM_1
NCS1	218.814	-0.00132791	0.000333565	-3.98096	6.86374e-05	0.0105179	black	SM_1
PRXL2A	3464.04	-0.00129784	0.000365727	-3.54865	0.000387209	0.0230022	black	SM_1
CRACDL	58.6382	-0.00129639	0.000319803	-4.05373	5.04074e-05	0.00918572	turquoise	SM_11
FAM124B	102.584	-0.00121529	0.000269789	-4.50459	6.64997e-06	0.00280234	black	SM_1
CACNA1H	1687.47	-0.00121422	0.000369146	-3.28925	0.00100453	0.0386705	black	SM_1
SHC3	34.1158	-0.00117894	0.000338093	-3.48704	0.000488393	0.0264251	black	SM_1
DNMT3B	26.1181	-0.00116754	0.000339141	-3.44263	0.000576088	0.0291669	blue	SM_2
HAS3	27.1895	-0.0011619	0.000370309	-3.13764	0.00170317	0.048454	greenyellow	SM_6
RHOD	90.9011	-0.00114495	0.000327964	-3.4911	0.000481042	0.0262626	black	SM_1
TRMT6	320.946	-0.00114238	0.000333159	-3.42894	0.000605949	0.0291935	turquoise	SM_11
CLBA1	33.8003	-0.00112155	0.000252559	-4.44073	8.96526e-06	0.00324598	red	SM_10
ZNF280B	37.2861	-0.00111253	0.000347826	-3.19851	0.0013814	0.0445851	blue	SM_2
DIO3	34.4538	-0.00110519	0.000327335	-3.37632	0.00073463	0.0321639	greenyellow	SM_6
ARSJ	33.712	-0.00110207	0.00032666	-3.37374	0.000741539	0.0321848	blue	SM_2
CLCF1	29.2619	-0.00107766	0.000339574	-3.17356	0.00150584	0.0461506	black	SM_1
REPS2	223.005	-0.00107422	0.000248754	-4.31842	1.57149e-05	0.00437921	black	SM_1
ARMC9	57.1468	-0.00106717	0.000284802	-3.74707	0.000178914	0.016639	greenyellow	SM_6
RPP40	62.7873	-0.00106668	0.000244349	-4.36539	1.26893e-05	0.00407418	turquoise	SM_11
RCC1	393.093	-0.00103955	0.000308976	-3.3645	0.000766833	0.0325181	pink	SM_8
PHTF1	155.405	-0.00103633	0.000297064	-3.48859	0.00048557	0.0264029	black	SM_1
GJA4	220.51	-0.00102678	0.000221452	-4.63658	3.54229e-06	0.00227466	red	SM_10
TEN1	26.7083	-0.00102352	0.000280551	-3.64826	0.000264023	0.0195624	black	SM_1
CRMP1	78.764	-0.00102046	0.00030385	-3.35843	0.00078386	0.0329029	black	SM_1
ZNF239	45.0369	-0.0010184	0.000277784	-3.66615	0.000246226	0.0192515	red	SM_10
ADAMTS3	83.5976	-0.00101679	0.000287566	-3.53585	0.000406469	0.0234241	black	SM_1
STK36	124.109	-0.00100662	0.00023277	-4.32452	1.52863e-05	0.00437921
STARD5	39.8325	-0.000975634	0.00030694	-3.17858	0.00147999	0.0457744	blue	SM_2
NPR1	305.182	-0.000958555	0.000230646	-4.15596	3.23921e-05	0.00665416	red	SM_10
CACNA2D2	77.5004	-0.000954233	0.000303155	-3.14767	0.00164575	0.0474342	cyan	SM_4
GPIHBP1	318.501	-0.000950292	0.000247759	-3.83555	0.000125284	0.0140716	red	SM_10
ADCY5	156.668	-0.000948698	0.00025124	-3.77606	0.000159326	0.0157979	black	SM_1
YPEL1	657.372	-0.00094831	0.000274673	-3.45251	0.000555405	0.0285366	cyan	SM_4
FANCB	27.7302	-0.000933911	0.000278844	-3.34923	0.000810367	0.0333836	blue	SM_2
DACH1	167.977	-0.000932644	0.000182753	-5.1033	3.33783e-07	0.000750177	greenyellow	SM_6
MFAP5	1488.41	-0.000932619	0.000268311	-3.47588	0.000509171	0.027139	black	SM_1
ID3	408.956	-0.000921918	0.000242097	-3.80805	0.000140064	0.0146416	turquoise	SM_11
CAVIN3	114.556	-0.000921312	0.000269351	-3.42049	0.000625091	0.0296808	greenyellow	SM_6
CHSY3	49.1346	-0.000903928	0.000289599	-3.12131	0.00180049	0.0497087	black	SM_1
PLCE1	1792.26	-0.000901199	0.000229014	-3.93512	8.31549e-05	0.0115602	black	SM_1
BMP5	210.905	-0.000899964	0.00019961	-4.50861	6.52548e-06	0.00280234	blue	SM_2
NTRK3	216.606	-0.000874837	0.000260401	-3.35957	0.000780627	0.0329029	cyan	SM_4
GPR161	156.176	-0.000868075	0.000221021	-3.92757	8.58068e-05	0.0115831	greenyellow	SM_6
IFT57	167.453	-0.000867872	0.000235291	-3.68851	0.000225571	0.0188934	black	SM_1
PAFAH2	498.918	-0.000859043	0.000272041	-3.15778	0.00158978	0.0469107	blue	SM_2
GAS1	1245.24	-0.000855752	0.000270233	-3.16672	0.00154169	0.0464057	black	SM_1
USHBP1	103.764	-0.000842367	0.000195391	-4.3112	1.62373e-05	0.00437921	red	SM_10
CENPS	21.053	-0.000835186	0.000261923	-3.18866	0.00142932	0.0450336	black	SM_1
CCDC85A	98.9716	-0.000834047	0.00020238	-4.12119	3.76927e-05	0.00726123	red	SM_10
SLC38A7	136.839	-0.000828053	0.000209302	-3.95626	7.61335e-05	0.0109106	red	SM_10
SLC29A3	33.6874	-0.000826532	0.000223055	-3.70551	0.000210962	0.0186754	red	SM_10
WDR3	1006.71	-0.000823632	0.00025783	-3.19447	0.00140086	0.0445851	turquoise	SM_11
KCTD17	56.9793	-0.000817797	0.000225238	-3.63081	0.000282528	0.0203737	black	SM_1
STK39	256.659	-0.000815991	0.000190774	-4.27726	1.89207e-05	0.00472492	cyan	SM_4
UTP25	364.591	-0.000815303	0.000181449	-4.49328	7.0135e-06	0.00281055	red	SM_10
CBX2	98.8605	-0.000814313	0.000245724	-3.31393	0.000919952	0.0362049	cyan	SM_4
TBX2	214.657	-0.000811792	0.00021282	-3.81446	0.000136483	0.0146069	red	SM_10
DHFR2	67.4273	-0.000806823	0.000219866	-3.66962	0.000242914	0.0192515	greenyellow	SM_6
ODF2	279.503	-0.000802132	0.000215103	-3.72907	0.000192191	0.0173939	pink	SM_8
SRPX2	297.379	-0.000794627	0.00021952	-3.61984	0.000294789	0.0203858	black	SM_1
HHIPL1	34.0683	-0.000794479	0.000252266	-3.14937	0.00163622	0.0474342	greenyellow	SM_6
ARHGAP24	796.417	-0.000792002	0.000239755	-3.30339	0.000955243	0.0371223	black	SM_1
ANTXR1	3123.3	-0.00079066	0.000201059	-3.93247	8.40773e-05	0.0115692	black	SM_1
RPUSD1	95.3841	-0.000789715	0.000211061	-3.74165	0.000182818	0.0168856	red	SM_10
HOXB3	78.3941	-0.000786935	0.000233775	-3.36621	0.000762094	0.032419	blue	SM_2
DCLRE1C	111.837	-0.000784361	0.000186383	-4.20832	2.57272e-05	0.0056874	black	SM_1
PCDH1	408.599	-0.000780035	0.000195186	-3.99637	6.43202e-05	0.0105179	red	SM_10
BCAT1	451.244	-0.000774196	0.000227142	-3.40842	0.000653391	0.0305937	black	SM_1
RXYLT1	135.082	-0.00077195	0.000185479	-4.16192	3.15588e-05	0.00664954	red	SM_10
ALDH16A1	191.141	-0.000770769	0.00019224	-4.00942	6.08683e-05	0.0102601	black	SM_1
AIF1L	237.79	-0.00076383	0.000202912	-3.76434	0.00016699	0.0162956	cyan	SM_4
KTI12	49.0461	-0.000753608	0.000226726	-3.32387	0.000887762	0.0353141	turquoise	SM_11
PEMT	108.388	-0.000746154	0.00015061	-4.95422	7.2622e-07	0.00108812	black	SM_1
LANCL2	156.208	-0.000745891	0.000159341	-4.6811	2.85343e-06	0.00192393	black	SM_1
EPHB4	590.159	-0.000745109	0.000163271	-4.56362	5.02779e-06	0.00242848	greenyellow	SM_6
CORO2B	74.4299	-0.000742285	0.000232279	-3.19567	0.00139508	0.0445851	greenyellow	SM_6
TTC13	256.589	-0.000733757	0.000190625	-3.84922	0.000118496	0.013895	red	SM_10
ID4	60.1375	-0.000732995	0.000232959	-3.14645	0.00165263	0.0475176	pink	SM_8
CARHSP1	345.551	-0.000730184	0.000222722	-3.27846	0.00104376	0.0392063	blue	SM_2
[truncated: 368 more rows]
