# Supplementary material for: Differential regulation of gene co-expression modules in muscles and liver of preterm newborns
Source: Front Cell Dev Biol. 2025 Sep 30;13:1645959. doi: 10.3389/fcell.2025.1645959 (PMC12518348; doi:10.3389/fcell.2025.1645959)
Supplement: Supplementary file 3 [file Table9.xlsx]

## Sheet: README
Supplementary Table S9
Functional annotation of genes comprising Selected modules in LI, HM, and SM using ORA and KEGG database
LI, liver
HM, heart muscle
SM, skeletal muscle
KEGG, -log10(pvalues), top 60 KEGG pathways shown in Figure 8 (white background) and other pathways following criteria below (grey background).
bold fonts in the KEGG pathways annotations list, top 60 pathways shown in Figure 8, and other pathways selected based on the following criteria:
	1. pathways of all categories, except for Human Diseases and Organismal Systems/Immune system subcategory;
	2. pathways with p < 0.0001 and count number ≥ 5;
	3. top 80% of pathways I LI_8 only;
	4. functional annotations not consistent with the biology of the given tissue are not included;
	5. the following pathways are shown regardless of the category, the p-value, or the count number:
		ABC transporters
		Primary bile acid biosynthesis
		Citrate cycle
		Cholesterol metabolism
		Drug metabolism - cytochrome P450
		ECM-receptor interaction
		Hematopoietic cell lineage
		Glycolysis / gluconeogenesis
		Lipid metabolism - the whole subcategory
		Motor proteins
		Oxidative phosphorylation
		Peroxisome
		Platelet activation
		Pyruvate metabolism
		Steroid hormone biosynthesis

## Sheet: KEGG, -log10(pvalues)
	LI_1_black	LI_2_blue	LI_4_greenyellow	LI_5_lightcyan	LI_6_purple	LI_7_tan	LI_8_turquoise	LI_10_yellow	HM_1_black	HM_2_blue	HM_3_green	HM_5_purple	HM_6_red	HM_7_yellow	SM_1_black	SM_2_blue	SM_3_brown	SM_4_cyan	SM_5_green	SM_7_grey60	SM_8_pink	SM_10_red	SM_11_turquoise	SM_12_yellow
Ribosome	63.9083										47.6303				61.6852
Oxidative phosphorylation							3.64919	2.91031																41.335
Thermogenesis							4.39028																	38.453
Cell cycle		36.5509														8.1491
Peroxisome							25.5212																	3.32556
Proteasome						4.53111		7.87534					1.89568										19.1438
DNA replication		17.5709
Valine, leucine and isoleucine degradation							16.8998																	3.70662
Fatty acid degradation							16.8562																	4.2097
Carbon metabolism							16.4399																	10.2223
Cardiac muscle contraction																								14.8574
ATP-dependent chromatin remodeling		14.4608														2.96325
Homologous recombination		12.8944								3.63216
Fatty acid metabolism							12.7228																	2.9765
Glycine, serine and threonine metabolism							11.5143
Citrate cycle (TCA cycle)							5.4157																	11.3891
Axon guidance																11.2427	6.77831
Biosynthesis of cofactors							10.8213
Protein processing in endoplasmic reticulum	3.08743							5.62665					10.4097								3.11252		6.77608
Retinol metabolism							10.0133
Propanoate metabolism							9.32076																	2.64115
mRNA surveillance pathway		3.92128																	9.30459				2.49815
Drug metabolism - cytochrome P450						3.27887	9.21524
Steroid hormone biosynthesis						3.68335	9.05365
Tryptophan metabolism							9.01749
Complement and coagulation cascades						8.96039	4.85913		6.18475
Nucleocytoplasmic transport		8.78981																	5.68506				6.68755
beta-Alanine metabolism							8.67429
Pyruvate metabolism							8.56379																	7.56821
Metabolism of xenobiotics by cytochrome P450						2.3598	8.15704
Butanoate metabolism							8.07239
Biosynthesis of unsaturated fatty acids							8.07239
Ribosome biogenesis in eukaryotes																							7.73299
Motor proteins																7.65066
Regulation of actin cytoskeleton						2.24207							7.44085			3.39891
PPAR signaling pathway							7.3854
Platelet activation			7.12713
Spliceosome	4.08678	7.11966																	5.08948				5.76985
Glyoxylate and dicarboxylate metabolism							7.10665																	7.00953
Mismatch repair		6.86059
Adrenergic signaling in cardiomyocytes																								6.84548
Primary bile acid biosynthesis							6.65184
Ubiquitin mediated proteolysis	6.36149																		5.27782					2.95606
Antigen processing and presentation						5.5529														6.30918
Intestinal immune network for IgA production																				6.27496
Autophagy - animal								3.84212				4.55354	1.9978										6.26522
Polycomb repressive complex		6.21839																	4.3546				2.48989
Fatty acid elongation							6.18155
Necroptosis				6.13378					2.44109
ECM-receptor interaction			6.10341						2.82384							4.6543
Base excision repair		5.95165								4.68297
Histidine metabolism							5.84006																	2.29428
Mitophagy - animal	4.78573										5.76659												3.79203
Focal adhesion													5.63907			4.83754
Hematopoietic cell lineage			2.58462						2.45276											5.60223
Steroid biosynthesis							5.52559
2-Oxocarboxylic acid metabolism							5.51431																	4.39752
Cysteine and methionine metabolism							5.43111
Ascorbate and aldarate metabolism						2.56548	5.4157
Epithelial cell signaling in Helicobacter pylori infection								5.26692															3.47111
Cell adhesion molecules									2.46716							3.04531				5.25067
Pantothenate and CoA biosynthesis							5.21832
Tight junction							2.02783						5.16444
cGMP-PKG signaling pathway																					4.18262			5.07733
Drug metabolism - other enzymes						3.76271	5.03181
Cellular senescence		4.96196
PI3K-Akt signaling pathway									4.90413							2.6734
Pentose and glucuronate interconversions						2.2731	4.90245
Lipoic acid metabolism							4.89737
Sphingolipid signaling pathway													3.4522								4.87191
Arginine and proline metabolism							3.42634																	4.83692
ABC transporters						2.73347						3.04825		4.7957
HIF-1 signaling pathway									4.78988
p53 signaling pathway		4.72561														3.63205
Ubiquinone and other terpenoid-quinone biosynthesis							4.71282																	2.13833
AGE-RAGE signaling pathway in diabetic complications									4.63988														3.91802
Adipocytokine signaling pathway																							4.5979
Circadian rhythm																								4.564
Glycolysis / Gluconeogenesis							4.50941																	3.34728
Phagosome						2.50071														4.37641
Glucagon signaling pathway																								4.30588
Ferroptosis									2.10632														4.24213
Lysosome							4.15143															3.28183
N-Glycan biosynthesis								2.6179	2.13084				1.58009								3.0834	4.14689
Arginine biosynthesis							4.10774
Alanine, aspartate and glutamate metabolism							4.06422																	2.22385
Nicotinate and nicotinamide metabolism							4.06422
MAPK signaling pathway	2.89642								3.9911				2.30474
Lysine degradation							3.95767
Cytosolic DNA-sensing pathway				3.9209
Adherens junction													2.74769			3.85568
Cholesterol metabolism							3.82979
Fat digestion and absorption							3.77272
RNA degradation		3.7424																					2.40111
Wnt signaling pathway										3.69543								3.73463
Calcium signaling pathway																	3.7262							2.2253
Selenocompound metabolism							3.68833						3.68112
Glycosaminoglycan biosynthesis - keratan sulfate									3.67135
Hippo signaling pathway																2.73581			3.62461
Autophagy - other												3.62419
Tyrosine metabolism							3.60199
Insulin signaling pathway																			3.58526
JAK-STAT signaling pathway									3.54291
TGF-beta signaling pathway									3.13027										3.52136
Hippo signaling pathway - multiple species																3.4789
SNARE interactions in vesicular transport								3.44487															3.34415
Nucleotide excision repair		3.40387
Dilated cardiomyopathy																	3.40299							3.05387
Hedgehog signaling pathway																3.36889
Inositol phosphate metabolism					3.36813								2.66649
RNA polymerase								3.34979															3.21838
Endocytosis													3.17438						2.82184			3.33745
Glycosaminoglycan degradation							3.2262
Biosynthesis of amino acids							3.22467																	2.37862
GnRH signaling pathway																								3.21704
Glycosylphosphatidylinositol (GPI)-anchor biosynthesis																						3.17242
Terpenoid backbone biosynthesis							3.164														2.82135			2.1915
Proximal tubule bicarbonate reclamation							3.164																	2.1915
Glutathione metabolism							3.15266
Glycosaminoglycan biosynthesis - chondroitin sulfate / dermatan sulfate													3.12186
Taurine and hypotaurine metabolism							3.11239
Pyrimidine metabolism							3.05265
FoxO signaling pathway								3.02131
Vitamin digestion and absorption							2.98907
Rap1 signaling pathway									2.36914												2.95315
AMPK signaling pathway								2.53262											2.94045
Protein export													2.89347
Gap junction			2.87989													2.76358
Apoptosis								2.87424	2.23143
Non-homologous end-joining																							2.86193
Nucleotide metabolism		2.84184
Longevity regulating pathway												2.78411
Various types of N-glycan biosynthesis								2.70764
Pentose phosphate pathway							2.69639
Basal transcription factors																							2.6369
Glycerolipid metabolism							2.59885
Fc gamma R-mediated phagocytosis													2.58113
Prolactin signaling pathway									2.52022
Oxytocin signaling pathway																								2.49765
Glycosphingolipid biosynthesis - ganglio series									2.49328
Glycosphingolipid biosynthesis - globo and isoglobo series									2.38322
Biosynthesis of nucleotide sugars							2.38071
Long-term potentiation																								2.35351
VEGF signaling pathway																								2.33637
Thyroid hormone signaling pathway																								2.32562
D-Amino acid metabolism							2.30374
Central carbon metabolism in cancer													2.30013											2.19575
Growth hormone synthesis, secretion and action									2.25241
Fatty acid biosynthesis				2.2234
Insulin resistance									2.16522
Aldosterone synthesis and secretion																								2.13783
Amino sugar and nucleotide sugar metabolism							2.13654
Sphingolipid metabolism							2.13017
Maturity onset diabetes of the young							2.1052
Other glycan degradation							2.03549
Starch and sucrose metabolism							2.0095
Relaxin signaling pathway									2.00796
Folate biosynthesis							1.98694

## Sheet: LI_1_black
ID	Description	GeneRatio	BgRatio	pvalue	p.adjust	qvalue	geneID	Count
hsa03010	Ribosome	76/330	167/8586	1.23508e-64	3.07535e-62	2.76918e-62	RPL35/FAU/RPL13A/RPL36/RPL10A/RSL24D1/RPL3/RPL4/RPL5/RPL6/RPL7/RPL7A/RPL8/RPL9/RPL10/RPL11/RPL12/RPL13/RPL15/RPL17/RPL18/RPL18A/RPL19/RPL21/RPL22/RPL23A/RPL24/RPL26/RPL27/RPL30/RPL27A/RPL28/RPL29/RPL31/RPL32/RPL34/RPL35A/RPL37/RPL37A/RPL38/RPL39/RPL41/RPLP0/RPS2/RPS3A/RPS4X/RPS5/RPS6/RPS7/RPS8/RPS9/RPS10/RPS11/RPS12/RPS13/RPS14/RPS15/RPS15A/RPS16/RPS17/RPS18/RPS19/RPS20/RPS21/RPS23/RPS24/RPS25/RP…	76
hsa05171	Coronavirus disease - COVID-19	80/330	232/8586	1.21179e-56	1.50868e-54	1.35848e-54	RPL35/MAPK14/FAU/TAB2/RPL13A/FOS/RPL36/JUN/RPL10A/RSL24D1/PIK3CA/RPL3/RPL4/RPL5/RPL6/RPL7/RPL7A/RPL8/RPL9/RPL10/RPL11/RPL12/RPL13/RPL15/RPL17/RPL18/RPL18A/RPL19/RPL21/RPL22/RPL23A/RPL24/RPL26/RPL27/RPL30/RPL27A/RPL28/RPL29/RPL31/RPL32/RPL34/RPL35A/RPL37/RPL37A/RPL38/RPL39/RPL41/RPLP0/RPS2/RPS3A/RPS4X/RPS5/RPS6/RPS7/RPS8/RPS9/RPS10/RPS11/RPS12/RPS13/RPS14/RPS15/RPS15A/RPS16/RPS17/RPS18/RPS19/RPS20…	80
hsa04120	Ubiquitin mediated proteolysis	20/330	142/8586	4.35022e-07	3.61068e-05	3.25121e-05	UBA2/ANAPC10/NEDD4L/CDC26/ANAPC4/UBR5/RPS27A/SKP1/ELOC/ELOB/TRAF6/UBA52/UBB/UBE2B/UBE2D2/UBE2D3/UBE2I/CUL4A/UBE2M/UBE2Q2	20
hsa04137	Mitophagy - animal	12/330	72/8586	1.63784e-05	0.00101955	0.000918051	GABARAP/CSNK2B/JUN/FIS1/TOMM7/RPS27A/TBC1D15/UBA52/UBB/MAP1LC3B/ULK1/TAX1BP1	12
hsa03040	Spliceosome	21/330	216/8586	8.18889e-05	0.00407807	0.00367207	SMNDC1/SLU7/USP39/SF3B2/SNRNP27/HNRNPA3/SYF2/HNRNPC/HSPA1A/HSPA1B/HSPA6/SF3B6/PRPF38B/PRPF40A/LSM2/SRSF4/SNRPA1/SNRPG/PRPF18/BUD31/RBM8A	21
hsa04141	Protein processing in endoplasmic reticulum	16/330	170/8586	0.000817648	0.0339324	0.0305542	HSPH1/SVIP/HSPA1A/HSPA1B/HSPA6/HSP90AA1/HSP90AB1/DNAJB1/UBXN1/BAG1/RNF5/SKP1/SEC62/UBE2D2/UBE2D3/UBXN6	16
hsa04010	MAPK signaling pathway	23/330	301/8586	0.00126933	0.045152	0.0406568	CRKL/MAPK14/GADD45A/DUSP1/DUSP2/FGFR1/TAB2/FLT1/FOS/ANGPT2/NR4A1/HSPA1A/HSPA1B/HSPA6/JUN/JUND/NFATC1/PPM1A/RAP1A/RAP1B/SRF/TRAF6/FGF23	23

## Sheet: LI_2_blue
ID	Description	GeneRatio	BgRatio	pvalue	p.adjust	qvalue	geneID	Count
hsa04110	Cell cycle	88/1149	157/8586	2.81223e-37	9.08351e-35	8.4367e-35	CDK2/CDK4/CDK6/CDKN1B/STAG1/CDKN2C/CDKN2D/NDC80/STAG2/DBF4/CHEK1/CHEK2/CDCA5/CREBBP/SGO1/ESCO2/DDX11/E2F1/E2F2/E2F4/EP300/PDS5B/WAPL/MAU2/ORC6/NIPBL/FBXO5/MTBP/HDAC1/HDAC2/MAD2L1/MCM2/MCM3/MCM4/MCM5/MCM6/MCM7/MYC/ORC1/ORC2/PCNA/ANAPC5/PLK1/ATRX/PPP2R5B/PRKDC/KNL1/RAD21/RB1/RBL1/ANAPC1/BUB1/BUB1B/TFDP1/TFDP2/TP53/TTK/YWHAH/DBF4B/CDT1/SMC1A/CDC7/CDC45/CDC14A/CDC16/CCNA2/CCNB1/CCND2/CCND3/CCNE1/TICR…	88
hsa05322	Systemic lupus erythematosus	70/1149	137/8586	1.63348e-26	2.63807e-24	2.45022e-24	H2BC12L//H3C14/H2BC26/H2AC8/H2AC7/H2AX/H2AZ1/H2BC5/H2BC3/H3-3A/HLA-DOA/HLA-DPA1/HLA-DPB1/HLA-DQA1/HLA-DQA2/HLA-DQA2/HLA-DQB1/H2AC21/H3C15/H2BC18/H2BC12L/H3C13/SNRPB/SNRPD1/RO60/SSB/H4C9/H2AC13/H2AC15/H2AC14/H2AC16/H2AC6/H2AC4/H2AC17/H2AC20/H2BC8/H2BC13/H2BC15/H2BC14/H2BC7/H2BC6/H2BC9/H2BC10/H2BC4/H2BC17/H2BC21/H3C1/H3C4/H3C6/H3C11/H3C8/H3C12/H3C10/H4C1/H4C4/H4C6/H4C11/H4C3/H4C8/H4C2/H4C5/H4C13/H4…	70
hsa03030	DNA replication	28/1149	36/8586	2.68614e-18	2.89208e-16	2.68614e-16	RNASEH2A/POLD3/DNA2/FEN1/POLA2/LIG1/MCM2/MCM3/MCM4/MCM5/MCM6/MCM7/PCNA/POLE3/POLA1/POLD1/POLE/POLE2/PRIM1/PRIM2/RFC2/RFC3/RFC4/RFC5/RPA1/RPA2/RPA3/RNASEH2B	28
hsa04613	Neutrophil extracellular trap formation	72/1149	191/8586	1.15576e-17	9.33275e-16	8.66818e-16	H2BC12L//CLCN3/CLCN4/H3C14/H2BC26/CR1L/AGER/H2AC8/H2AC7/H2AX/H2AZ1/H2BC5/H2BC3/H3-3A/HDAC1/HDAC2/HMGB1/H2AC21/H3C15/H2BC18/HDAC7/PLCB4/H2BC12L/H3C13/MAP3K7/VDAC3/H4C9/H2AC13/H2AC15/H2AC14/H2AC16/H2AC6/H2AC4/H2AC17/H2AC20/H2BC8/H2BC13/H2BC15/H2BC14/H2BC7/H2BC6/H2BC9/H2BC10/H2BC4/H2BC17/H2BC21/H3C1/H3C4/H3C6/H3C11/H3C8/H3C12/H3C10/H4C1/H4C4/H4C6/H4C11/H4C3/H4C8/H4C2/H4C5/H4C13/H4C14/HAT1/H2AC12/H2B…	72
hsa05034	Alcoholism	70/1149	188/8586	7.17613e-17	4.63578e-15	4.30568e-15	H2BC12L//H3C14/H2BC26/CREB1/SLC29A1/H2AC8/H2AC7/H2AX/H2AZ1/H2BC5/H2BC3/H3-3A/HDAC1/HDAC2/H2AC21/H3C15/H2BC18/HDAC7/H2BC12L/PPP1CC/PKIA/CREB3L2/H3C13/CALM3/H4C9/H2AC13/H2AC15/H2AC14/H2AC16/H2AC6/H2AC4/H2AC17/H2AC20/H2BC8/H2BC13/H2BC15/H2BC14/H2BC7/H2BC6/H2BC9/H2BC10/H2BC4/H2BC17/H2BC21/H3C1/H3C4/H3C6/H3C11/H3C8/H3C12/H3C10/H4C1/H4C4/H4C6/H4C11/H4C3/H4C8/H4C2/H4C5/H4C13/H4C14/HAT1/H2AC12/H2BC12/H3C…	70
hsa03082	ATP-dependent chromatin remodeling	50/1149	117/8586	3.46079e-15	1.86306e-13	1.73039e-13	MCRS1/RUVBL2/BRD8/CHD3/BAZ2A/BAZ1A/ARID2/BRD7/TFPT/H2AC8/H2AC7/H2AX/H2AZ1/HDAC1/HDAC2/H2AC21/RSF1/POLE3/INO80D/PBRM1/ARID1B/RBBP4/RBBP7/DPF2/BCL7A/SMARCA4/BRD9/SMARCC1/SMARCC2/EPC1/YEATS4/DPF3/H2AC13/H2AC15/H2AC14/H2AC16/H2AC6/H2AC4/H2AC17/H2AC20/PHF6/SMARCA5/H2AC12/ACTL6A/H2AC11/BAZ1B/MTA2/H2AC25/H2AZ2/MACROH2A1	50
hsa05203	Viral carcinogenesis	70/1149	204/8586	9.5938e-15	4.42685e-13	4.11163e-13	CDK2/CDK4/CDK6/CDKN1B/H2BC12L//CHEK1/H2BC26/CREB1/CREBBP/DDB1/EP300/SNW1/UBR4/GTF2A2/GTF2B/H2BC5/H2BC3/HDAC1/HDAC2/HNRNPK/IRF3/H2BC18/HDAC7/PMAIP1/H2BC12L/BAX/RANBP1/RB1/RBL1/CREB3L2/STAT5A/STAT5B/TBP/TP53/VDAC3/YWHAH/USP7/H4C9/H2BC8/H2BC13/H2BC15/H2BC14/H2BC7/H2BC6/H2BC9/H2BC10/H2BC4/H2BC17/H2BC21/H4C1/H4C4/H4C6/H4C11/H4C3/H4C8/H4C2/H4C5/H4C13/H4C14/H2BC12/KAT2B/CCNA2/CCND2/CCND3/H2BC11/CCNE1/CC…	70
hsa03440	Homologous recombination	26/1149	41/8586	1.27522e-13	5.1487e-12	4.78207e-12	POLD3/TOPBP1/EME1/RAD54B/BABAM1/MRE11/UIMC1/POLD1/BARD1/RAD51/RAD51C/RAD51D/RBBP8/RPA1/RPA2/RPA3/BLM/BRCA1/BRCA2/TOP3A/XRCC2/XRCC3/MUS81/BRIP1/ABRAXAS1/RAD54L	26
hsa03460	Fanconi anemia pathway	28/1149	54/8586	1.46623e-11	5.26215e-10	4.88744e-10	RMI2/EME1/FANCA/FANCD2/FANCE/FANCB/FANCG/UBE2T/MLH1/POLH/FANCI/FANCM/RAD51/RAD51C/RPA1/RPA2/RPA3/BLM/BRCA1/BRCA2/TOP3A/USP1/RMI1/MUS81/BRIP1/ATRIP/SLX4/FAAP24	28
hsa03013	Nucleocytoplasmic transport	39/1149	108/8586	1.62252e-09	5.24075e-08	4.86757e-08	ALYREF/SRRM1/NXF1/NUP50/RNPS1/NUP42/CSE1L/CASC3/ACIN1/XPO7/NUP205/NUP210/NUP160/NUP188/UPF2/TNPO2/NUP43/KPNA2/NCBP1/NUP98/IPO11/NUP54/NDC1/NXF3/NUP107/THOC2/RAN/RANBP2/TPR/NUP37/THOC6/NUP85/AAAS/THOC3/NUP155/NUP93/NUP58/NUP153/THOC1	39
hsa03040	Spliceosome	58/1149	216/8586	7.59176e-08	2.22922e-06	2.07048e-06	ALYREF/SF3B4/SF3A1/PPIH/PRPF8/SRSF10/TCERG1/SRSF8/SF3A3/U2AF2/ZMAT2/DHX8/DHX15/SNW1/ACIN1/SNRNP200/U2SURP/SF3B3/SF3B1/LSM5/FUS/RBMX/PRPF19/TRA2A/HNRNPA1/HNRNPK/HNRNPU/HNRNPM/NCBP1/CDC40/LSM8/WBP11/RBM22/THOC2/ISY1/RBM25/SRSF1/SRSF2/SRSF3/SRSF6/SRSF7/TRA2B/SNRPA/SNRPB/SNRPB2/SNRPD1/SNRPD2/SNRPF/SF3A2/THOC3/PHF5A/PRPF38A/RBM17/SART1/SNRNP40/DDX23/DDX46/THOC1	58
hsa03430	Mismatch repair	14/1149	23/8586	1.37852e-07	3.71053e-06	3.44631e-06	POLD3/LIG1/MLH1/MSH2/PCNA/POLD1/RFC2/RFC3/RFC4/RFC5/RPA1/RPA2/RPA3/EXO1	14
hsa03083	Polycomb repressive complex	29/1149	84/8586	6.04792e-07	1.46789e-05	1.36336e-05	DCAF7/SCML2/CBX3/CREBBP/EP300/EZH1/EZH2/MTF2/CBX6/SUZ12/PHF19/HCFC1/HDAC1/HDAC2/JARID2/MAX/BCOR/TEX10/ASXL2/MBD5/RBBP4/RBBP7/RNF2/TFDP1/USP7/BAP1/LCOR/OGT/AURKB	29
hsa04114	Oocyte meiosis	39/1149	131/8586	6.36237e-07	1.46789e-05	1.36336e-05	CDK2/ADCY3/ADCY7/SGO1/FBXO5/FBXO43/IGF1R/ITPR1/MAD2L1/ANAPC5/PLK1/PPP1CC/PPP2R5B/PPP3CB/PPP3R1/RPS6KA1/ANAPC1/AURKA/BUB1/YWHAH/CPEB4/CALM3/SMC1A/CDC16/CCNB1/BTRC/CCNE1/PKMYT1/SMC3/CCNB2/CCNE2/PTTG1/ESPL1/CDK1/CDC20/CDC25C/CDC27/RBX1/REC8	39
hsa03410	Base excision repair	19/1149	44/8586	1.11777e-06	2.40692e-05	2.23553e-05	PARP2/POLD3/FEN1/NEIL2/POLL/HMGB1/LIG1/PCNA/POLE3/POLD1/POLE/POLE2/NEIL3/TDP1/RFC2/RFC3/RFC4/RFC5/TDG	19
hsa05166	Human T-cell leukemia virus 1 infection	55/1149	222/8586	2.66666e-06	5.38333e-05	5e-05	CDK2/CDK4/CDKN2C/ADCY3/CHEK1/CHEK2/ADCY7/TNFRSF13C/CREB1/CREBBP/E2F1/E2F2/EP300/HLA-DOA/HLA-DPA1/HLA-DPB1/HLA-DQA1/HLA-DQA2/HLA-DQA2/HLA-DQB1/MAD2L1/MYC/NFATC4/ANAPC5/PPP3CB/PPP3R1/BAX/RAN/RANBP1/RB1/BCL2L1/ANAPC1/CREB3L2/SLC2A1/STAT5A/STAT5B/TBP/TCF3/BUB1B/TLN1/TP53/VDAC3/KAT2B/CDC16/CCNA2/CCND2/CCND3/CCNE1/CCNB2/CCNE2/BUB3/PTTG1/TBPL1/ESPL1/CDC20/CDC27	55
hsa04218	Cellular senescence	41/1149	156/8586	1.09155e-05	0.000207395	0.000192627	CDK2/CDK4/CDK6/CHEK1/CHEK2/E2F1/E2F2/E2F4/HIPK1/FOXM1/FOXO3/SIRT1/LIN9/ITPR1/MRE11/MYBL2/MYC/NFATC4/PPP1CC/PPP3CB/PPP3R1/MAP2K3/RAD9A/RB1/RBBP4/RBL1/TP53/TSC1/VDAC3/CALM3/CCNA2/CCNB1/CCND2/BTRC/CCND3/CCNE1/CCNB2/CCNE2/LIN52/CDK1/CDC25A	41
hsa04115	p53 signaling pathway	24/1149	74/8586	1.88102e-05	0.000337539	0.000313504	CDK2/CDK4/CDK6/SIVA1/CHEK1/CHEK2/SESN3/MDM4/GTSE1/PMAIP1/PIDD1/BAX/BCL2/BCL2L1/RRM2/TP53/PPM1D/CCNB1/CCND2/CCND3/CCNE1/CCNB2/CCNE2/CDK1	24
hsa05202	Transcriptional misregulation in cancer	47/1149	193/8586	2.27957e-05	0.000387527	0.000359932	CDKN1B/CDKN2C/H3C14/EWSR1/JMJD1C/FUS/FUT8/SIN3A/H3-3A/HDAC1/HDAC2/H3C15/IGF1R/LMO2/LYL1/MAX/KMT2A/AFF1/MLLT3/MYC/PAX5/KLF3/BMP2K/BAX/BCL2L1/H3C13/SP1/TCF3/TP53/KDM6A/NSD2/NR4A3/HMGA2/H3C1/H3C4/H3C6/H3C11/H3C8/H3C12/H3C10/DOT1L/RUNX1T1/LDB1/CCNA2/CCND2/H3C7/CCNT1	47
hsa03015	mRNA surveillance pathway	27/1149	97/8586	0.000119871	0.00193592	0.00179807	ALYREF/SRRM1/NXF1/HBS1L/RNPS1/NUDT21/CPSF6/MSI2/CSTF2/CASC3/ACIN1/SMG1/FUS/UPF2/DAZAP1/PABPC1/PPP2R3B/GSPT1/CPSF1/NCBP1/PCF11/PPP1CC/PPP2R5B/NXF3/PAPOLG/CPSF7/PABPN1	27
hsa03018	RNA degradation	23/1149	79/8586	0.000180969	0.00278348	0.00258527	BTG3/EXOSC8/EXOSC6/DDX6/DCP2/ENO2/CNOT1/EXOSC2/MTREX/LSM5/PAN3/CNOT10/PABPC1/CNOT3/EXOSC3/LSM8/PFKM/EXOSC9/EXOSC10/XRN1/EXOSC5/CNOT6/CNOT8	23
hsa03420	Nucleotide excision repair	19/1149	63/8586	0.000394575	0.00579308	0.00538057	POLD3/DDB1/LIG1/PCNA/POLE3/POLD1/POLE/POLE2/POLR2A/POLR2B/RAD23A/RFC2/RFC3/RFC4/RFC5/RPA1/RPA2/RPA3/RBX1	19
hsa01232	Nucleotide metabolism	22/1149	85/8586	0.00143933	0.0202132	0.0187739	AK7/CMPK2/DCK/DTYMK/DUT/AK1/AMPD3/GMPR/GUK1/HPRT1/IMPDH2/NME4/PNP/HDDC2/NT5C3A/NT5M/RRM1/RRM2/TK1/TYMS/UCK2/GMPS	22
hsa03250	Viral life cycle - HIV-1	17/1149	63/8586	0.00300529	0.0404462	0.0375661	CPSF6/PSIP1/CREBBP/APOBEC3D/EP300/APOBEC3C/MLLT3/RAN/RANBP2/APOBEC3G/NELFA/CXCR4/CPSF7/KAT2B/CCNT1/APOBEC3B/NUP153	17
hsa04914	Progesterone-mediated oocyte maturation	24/1149	102/8586	0.00357294	0.0461623	0.0428752	CDK2/ADCY3/ADCY7/IGF1R/KIF22/MAD2L1/ANAPC5/PLK1/RPS6KA1/ANAPC1/AURKA/STK10/BUB1/CPEB4/CDC16/CCNA2/CCNB1/PKMYT1/CCNB2/CDK1/CDC25A/CDC25B/CDC25C/CDC27	24

## Sheet: LI_3_brown
ID	Description	GeneRatio	BgRatio	pvalue	p.adjust	qvalue	geneID	Count

## Sheet: LI_4_greenyellow
ID	Description	GeneRatio	BgRatio	pvalue	p.adjust	qvalue	geneID	Count
hsa04611	Platelet activation	14/162	124/8586	7.46226e-08	1.7984e-05	1.77523e-05	ADCY5/PIK3R6/GP1BA/GP1BB/GP5/GP9/GUCY1B1/ITGA2B/ITGB3/P2RX1/P2RY1/GP6/PTGS1/F2RL3	14
hsa04512	ECM-receptor interaction	11/162	89/8586	7.8812e-07	9.49684e-05	9.37448e-05	COL2A1/GP1BA/GP1BB/GP5/GP9/ITGA2B/ITGB3/LAMB1/GP6/FRAS1/SV2A	11
hsa04540	Gap junction	7/162	88/8586	0.00131858	0.105926	0.104561	ADCY5/EGF/GUCY1B1/NRAS/PDGFB/TUBA8/TUBB1	7
hsa04640	Hematopoietic cell lineage	7/162	99/8586	0.00260245	0.156798	0.154778	GP1BA/GP1BB/GP5/GP9/IL5RA/ITGA2B/ITGB3	7

## Sheet: LI_5_lightcyan
ID	Description	GeneRatio	BgRatio	pvalue	p.adjust	qvalue	geneID	Count
hsa05164	Influenza A	17/56	171/8586	2.7368e-16	3.91362e-14	3.25535e-14	ADAR/IRF9/RIGI/CXCL10/MX1/MX2/OAS1/OAS2/OAS3/EIF2AK2/IFIH1/STAT1/STAT2/TLR3/TRAF3/CASP1/CASP8	17
hsa05160	Hepatitis C	15/56	158/8586	4.0776e-14	2.91548e-12	2.4251e-12	IRF9/RIGI/CXCL10/MX1/MX2/OAS1/OAS2/OAS3/EIF2AK2/STAT1/STAT2/TLR3/TRAF2/TRAF3/CASP8	15
hsa05162	Measles	14/56	138/8586	1.28597e-13	6.12979e-12	5.09876e-12	ADAR/IRF9/RIGI/MX1/MX2/OAS1/OAS2/OAS3/EIF2AK2/IFIH1/STAT1/STAT2/TRAF3/CASP8	14
hsa05171	Coronavirus disease - COVID-19	16/56	232/8586	7.68742e-13	2.74825e-11	2.28599e-11	ADAR/IRF9/RIGI/CXCL10/MX1/MX2/OAS1/OAS2/OAS3/EIF2AK2/IFIH1/STAT1/STAT2/TLR3/TRAF3/CASP1	16
hsa05169	Epstein-Barr virus infection	14/56	202/8586	2.47018e-11	7.06472e-10	5.87643e-10	IRF9/RIGI/HLA-B/HLA-F/CXCL10/OAS1/OAS2/OAS3/EIF2AK2/STAT1/STAT2/TRAF2/TRAF3/CASP8	14
hsa04622	RIG-I-like receptor signaling pathway	8/56	71/8586	1.5113e-08	3.60194e-07	2.99609e-07	ADAR/RIGI/CXCL10/IFIH1/TRAF2/TRAF3/DHX58/CASP8	8
hsa04621	NOD-like receptor signaling pathway	11/56	186/8586	2.33836e-08	4.77693e-07	3.97345e-07	IRF9/GBP4/OAS1/OAS2/OAS3/STAT1/STAT2/TRAF2/TRAF3/CASP1/CASP8	11
hsa05167	Kaposi sarcoma-associated herpesvirus infection	10/56	194/8586	3.96818e-07	7.09312e-06	5.90005e-06	IRF9/HLA-B/HLA-F/EIF2AK2/STAT1/STAT2/TLR3/TRAF2/TRAF3/CASP8	10
hsa04217	Necroptosis	9/56	159/8586	7.34891e-07	1.16766e-05	9.7126e-06	IRF9/EIF2AK2/STAT1/STAT2/TLR3/TRAF2/CAMK2G/CASP1/CASP8	9
hsa05165	Human papillomavirus infection	11/56	331/8586	7.43615e-06	0.000106337	8.84511e-05	IRF9/HLA-B/HLA-F/MX1/MX2/EIF2AK2/STAT1/STAT2/TLR3/TRAF3/CASP8	11
hsa05161	Hepatitis B	7/56	162/8586	7.9734e-05	0.00103654	0.000862195	RIGI/IFIH1/STAT1/STAT2/TLR3/TRAF3/CASP8	7
hsa04623	Cytosolic DNA-sensing pathway	5/56	75/8586	0.000119978	0.00142974	0.00118926	ADAR/RIGI/CXCL10/CASP1/CASP8	5
hsa05203	Viral carcinogenesis	7/56	204/8586	0.000333194	0.00366514	0.00304866	IRF9/HLA-B/HLA-F/EIF2AK2/TRAF2/TRAF3/CASP8	7
hsa04620	Toll-like receptor signaling pathway	5/56	104/8586	0.00055389	0.00528042	0.00439225	CXCL10/STAT1/TLR3/TRAF3/CASP8	5
hsa04625	C-type lectin receptor signaling pathway	5/56	104/8586	0.00055389	0.00528042	0.00439225	IRF9/STAT1/STAT2/CASP1/CASP8	5
hsa03250	Viral life cycle - HIV-1	4/56	63/8586	0.000726539	0.00649344	0.00540124	APOBEC3F/MX1/MX2/BST2	4
hsa05170	Human immunodeficiency virus 1 infection	6/56	212/8586	0.00244946	0.0206043	0.0171386	APOBEC3F/HLA-B/HLA-F/BST2/TRAF2/CASP8	6
hsa04657	IL-17 signaling pathway	4/56	94/8586	0.00320358	0.0254506	0.0211698	CXCL10/TRAF2/TRAF3/CASP8	4
hsa00061	Fatty acid biosynthesis	2/56	18/8586	0.00597867	0.0449974	0.0374288	ACSF3/MECR	2
hsa04668	TNF signaling pathway	4/56	114/8586	0.00636829	0.0455333	0.0378746	CXCL10/TRAF2/TRAF3/CASP8	4
hsa05416	Viral myocarditis	3/56	60/8586	0.00691542	0.0470907	0.0391701	HLA-B/HLA-F/CASP8	3

## Sheet: LI_6_purple
ID	Description	GeneRatio	BgRatio	pvalue	p.adjust	qvalue	geneID	Count
hsa05132	Salmonella infection	15/162	249/8586	6.86613e-05	0.012099	0.0112987	ACTR1B/RIPK3/DYNC1LI2/AKT2/SNX33/ARHGEF26/MYD88/MYO6/PODXL/MAPK13/VPS18/ELMO2/ACTG1/IKBKG/TRADD	15
hsa05100	Bacterial invasion of epithelial cells	8/162	77/8586	9.41555e-05	0.012099	0.0112987	SEPTIN9/CRK/DOCK1/CTTN/SHC2/ARHGEF26/ELMO2/ACTG1	8
hsa01523	Antifolate resistance	5/162	30/8586	0.000218676	0.0187332	0.017494	FPGS/ATIC/SHMT2/IKBKG/ABCC3	5
hsa00562	Inositol phosphate metabolism	7/162	73/8586	0.000428416	0.0275257	0.025705	CDIPT/INPP5A/ITPK1/OCRL/PI4KA/PIP4K2C/SYNJ2	7
hsa05131	Shigellosis	13/162	247/8586	0.000776382	0.039906	0.0372663	SEPTIN9/CRK/DOCK1/CTTN/AKT2/MYD88/MAPK13/ELMO2/ACTG1/CAPN2/IKBKG/TRADD/SQSTM1	13

## Sheet: LI_7_tan
ID	Description	GeneRatio	BgRatio	pvalue	p.adjust	qvalue	geneID	Count
hsa04610	Complement and coagulation cascades	14/170	86/8586	1.09549e-09	2.45389e-07	2.02954e-07	CFH/CFI/CFB/SERPING1/C1R/C3/C4A/C4B/C4BPA/C6/C8A/C8G/C9/CD59	14
hsa05169	Epstein-Barr virus infection	19/170	202/8586	1.50938e-08	1.6905e-06	1.39816e-06	BLNK/HLA-A/HLA-C/HES1/ICAM1/IFNAR1/FAS/IRF7/NFKB1/NFKB2/NFKBIE/B2M/RELB/TAP1/TAP2/TAPBP/SEM1/MAP3K14/ISG15	19
hsa04064	NF-kappa B signaling pathway	13/170	104/8586	1.16266e-07	8.6812e-06	7.17994e-06	MALT1/TICAM1/CYLD/CXCL2/BLNK/BIRC3/ICAM1/LTBR/NFKB1/NFKB2/RELB/MAP3K14/CD14	13
hsa05133	Pertussis	11/170	76/8586	2.49374e-07	1.3965e-05	1.155e-05	TICAM1/IRF1/NFKB1/SERPING1/C1R/C3/C4A/C4B/C4BPA/CASP7/CD14	11
hsa04612	Antigen processing and presentation	10/170	78/8586	2.79962e-06	0.000125423	0.000103733	IFI30/CTSS/HLA-A/HLA-C/B2M/PSME1/PSME2/TAP1/TAP2/TAPBP	10
hsa05150	Staphylococcus aureus infection	10/170	96/8586	1.84692e-05	0.000689516	0.000570276	DEFB1/CFH/ICAM1/CFI/KRT18/CFB/C1R/C3/C4A/C4B	10
hsa03050	Proteasome	7/170	46/8586	2.94366e-05	0.00094197	0.000779073	PSMA3/PSMA5/PSMB2/PSMB8/PSME1/PSME2/SEM1	7
hsa04936	Alcoholic liver disease	11/170	142/8586	0.000112344	0.00314565	0.00260166	TICAM1/CYP2E1/CXCL2/FAS/NFKB1/C3/C4A/C4B/ADIPOR2/MAP3K14/CD14	11
hsa00983	Drug metabolism - other enzymes	8/170	80/8586	0.000172699	0.00400781	0.00331473	NAT2/CES1/CYP2E1/ITPA/UGT1A6/UGT1A9/UGT1A4/UGT1A1	8
hsa05146	Amoebiasis	9/170	102/8586	0.00017892	0.00400781	0.00331473	COL4A4/CXCL2/LAMB3/LAMC2/NFKB1/C8A/C8G/C9/CD14	9
hsa00140	Steroid hormone biosynthesis	7/170	62/8586	0.000207323	0.00422184	0.00349175	CYP2E1/STS/UGT1A6/UGT1A9/UGT1A4/UGT1A1/SRD5A1	7
hsa04668	TNF signaling pathway	9/170	114/8586	0.000413516	0.00771897	0.00638411	CYLD/CXCL2/BIRC3/ICAM1/FAS/IRF1/NFKB1/CASP7/MAP3K14	9
hsa00982	Drug metabolism - cytochrome P450	7/170	72/8586	0.000526179	0.00906647	0.00749858	CYP2E1/FMO2/AOX1/UGT1A6/UGT1A9/UGT1A4/UGT1A1	7
hsa05134	Legionellosis	6/170	56/8586	0.000788991	0.0126239	0.0104408	CXCL2/NFKB1/NFKB2/C3/CASP7/CD14	6
hsa04625	C-type lectin receptor signaling pathway	8/170	104/8586	0.00102708	0.0153377	0.0126853	MALT1/CYLD/MRAS/IRF1/NFKB1/NFKB2/RELB/MAP3K14	8
hsa02010	ABC transporters	5/170	45/8586	0.00184728	0.023409	0.0193608	CFTR/DEFB1/ABCB4/TAP1/TAP2	5
hsa04976	Bile secretion	7/170	89/8586	0.00185861	0.023409	0.0193608	CFTR/AQP9/ABCB4/UGT1A6/UGT1A9/UGT1A4/UGT1A1	7
hsa05130	Pathogenic Escherichia coli infection	11/170	198/8586	0.00188108	0.023409	0.0193608	CLDN4/CLDN7/FAS/MYH9/NFKB1/ACTR3C/TJP1/TUBB2A/CASP7/CLDN2/CYTH1	11
hsa05171	Coronavirus disease - COVID-19	12/170	232/8586	0.00216023	0.025468	0.0210638	IFNAR1/NFKB1/CFB/C1R/C3/C4A/C4B/C6/C8A/C8G/C9/ISG15	12
hsa05204	Chemical carcinogenesis - DNA adducts	6/170	70/8586	0.0025377	0.0284223	0.0235071	NAT2/CYP2E1/UGT1A6/UGT1A9/UGT1A4/UGT1A1	6
hsa00053	Ascorbate and aldarate metabolism	4/170	30/8586	0.00271968	0.02901	0.0239932	UGT1A6/UGT1A9/UGT1A4/UGT1A1	4
hsa04145	Phagosome	9/170	152/8586	0.0031571	0.032145	0.0265861	CTSS/HLA-A/HLA-C/TAP1/TAP2/C1R/C3/TUBB2A/CD14	9
hsa00980	Metabolism of xenobiotics by cytochrome P450	6/170	78/8586	0.00436721	0.0425329	0.0351776	CYP2E1/AKR7L/UGT1A6/UGT1A9/UGT1A4/UGT1A1	6
hsa05167	Kaposi sarcoma-associated herpesvirus infection	10/170	194/8586	0.00511563	0.0474643	0.0392562	TICAM1/CXCL2/HLA-A/HLA-C/ICAM1/IFNAR1/FAS/IRF7/NFKB1/C3	10
hsa00040	Pentose and glucuronate interconversions	4/170	36/8586	0.00533207	0.0474643	0.0392562	UGT1A6/UGT1A9/UGT1A4/UGT1A1	4
hsa04810	Regulation of actin cytoskeleton	11/170	229/8586	0.00572703	0.0474643	0.0392562	DIAPH2/SPATA13/MRAS/ITGB4/MYH9/SSH1/ACTR3C/C6/C8A/C8G/C9	11
hsa05322	Systemic lupus erythematosus	8/170	137/8586	0.00575512	0.0474643	0.0392562	C1R/C3/C4A/C4B/C6/C8A/C8G/C9	8
hsa05165	Human papillomavirus infection	14/170	331/8586	0.00593303	0.0474643	0.0392562	COL4A4/TICAM1/HLA-A/HLA-C/HES1/IFNAR1/FAS/IRF1/ITGB4/LAMB3/LAMC2/NFKB1/OASL/ISG15	14
hsa04662	B cell receptor signaling pathway	6/170	84/8586	0.00627293	0.048453	0.0400739	MALT1/PIK3AP1/BLNK/NFKB1/NFKBIE/IFITM1	6

## Sheet: LI_8_turquoise
ID	Description	GeneRatio	BgRatio	pvalue	p.adjust	qvalue	geneID	Count
hsa04146	Peroxisome	54/1232	83/8586	3.01174e-26	1.01496e-23	7.98904e-24	ECI2/PMVK/DHRS4/SLC27A2/PXMP4/CRAT/DAO/AGXT/ECH1/EHHADH/PAOX/EPHX2/ACSL1/ACSL4/MLYCD/AMACR/MPV17L//NUDT13/HACL1/NUDT7/ACAA1/HMGCL/HSD17B4/GSTK1/MVK/PRDX1/ACOX1/HAO2/PIPOX/PEX1/PEX13/PEX14/PHYH/HAO1/CROT/PECR/BAAT/PEX19/ABCD3/ABCD4/PXMP2/SCP2/SOD1/XDH/ACOX2/ACOX3/NUDT12/GNPAT/PEX3/DDO/PEX11B/PEX11A/PEX11G/PEX16	54
hsa00280	Valine, leucine and isoleucine degradation	33/1232	48/8586	1.25945e-17	1.56442e-15	1.2314e-15	ACAA2/HIBADH/DBT/ABAT/ECHS1/EHHADH/ALDH2/ALDH1B1/ALDH9A1/ALDH3A2/HIBCH/ACAD8/ACAA1/HADHA/HADHB/HADH/HMGCL/HMGCS1/HMGCS2/ACADM/ACADS/ACADSB/IVD/ACAT2/ALDH6A1/MMUT/ALDH7A1/PCCB/MCCC1/BCKDHB/MCCC2/AGXT2/MCEE	33
hsa00071	Fatty acid degradation	31/1232	43/8586	1.39266e-17	1.56442e-15	1.2314e-15	ACAA2/ECI2/ADH1A/ADH1B/ADH5/ADH6/CPT1B/CPT2/ECI1/ECHS1/EHHADH/ALDH2/ACSL1/ACSL4/ALDH1B1/ALDH9A1/ALDH3A2/GCDH/ACAA1/HADHA/HADHB/HADH/ACADL/ACADM/ACADS/ACADSB/ACADVL/ACAT2/ALDH7A1/ACOX1/ACOX3	31
hsa01200	Carbon metabolism	54/1232	115/8586	3.63137e-17	3.05943e-15	2.40817e-15	ADH5/GLYCTK/CPS1/AGXT/ECHS1/ENO3/ESD/FBP1/FH/ALDOB/ALDOC/PGLS/TKFC/PHGDH/HIBCH/GCSH/GLDC/GLUD1/GLUD2/AMT/GOT2/GPT/IDH3B/ACADS/ACAT2/IDNK/MDH1/ME1/ALDH6A1/MMUT/ACO1/PCCB/ACOX1/HAO2/PDHA1/PDHB/PFKL/PKLR/HAO1/OGDHL/ACSS2/SDHA/SDHB/SDHC/SDHD/SHMT1/TKT/HKDC1/ACOX3/MCEE/SUCLG2/SUCLG1/SUCLA2/RGN	54
hsa01212	Fatty acid metabolism	32/1232	57/8586	1.89329e-13	1.20387e-11	9.476e-12	ACAA2/CPT1B/CPT2/ECHS1/EHHADH/HACD2/ACSL1/ACSL4/FASN/ACAA1/HADHA/HADHB/HADH/HSD17B4/ACADL/ACADM/ACADS/ACADSB/ACADVL/ACAT2/FADS1/ACOX1/HACD3/ELOVL2/OXSM/SCD/SCP2/ELOVL6/HSD17B8/ACOX3/CBR4/TECR	32
hsa05204	Chemical carcinogenesis - DNA adducts	36/1232	70/8586	2.14338e-13	1.20387e-11	9.476e-12	CYP3A7-CYP3A51P/GSTO2/SLX1A/SULT1A4/SULT1A3/SLX1B/CYP1A1/CYP2A6/CYP2A7/CYP3A7/CYP2C19/CYP2C8/CYP2C9/CYP2C18/CYP3A4/CYP3A5/AKR1C2/EPHX1/GSTA1/GSTA2/GSTA4/GSTM4/GSTK1/HSD11B1L/MGST1/MGST2/SULT1A4/CYP3A43/SULT1A2/SULT1A1//SULT1A3/SULT2A1/UGT2B4/UGT2B7/UGT2B10/UGT2B15/UGT2A3/CBR1/GSTO1	36
hsa00260	Glycine, serine and threonine metabolism	25/1232	40/8586	3.0595e-12	1.47293e-10	1.15939e-10	CBS//GLYCTK/DAO/SARDH/AGXT/ALAS1/GCAT/GAMT/PHGDH/GATM/GCSH/GNMT/GLDC/AMT/DMGDH/MAOA/MAOB/ALDH7A1/PIPOX/CHDH/BHMT/SHMT1/AGXT2/CBS/GRHPR	25
hsa01240	Biosynthesis of cofactors	55/1232	153/8586	1.50918e-11	6.35742e-10	5.00412e-10	NME6/COQ7/GPHN/AKR1A1/LIAS/NADK2/COX10/RDH12/CTPS1/NQO1/AK4/ALAS1/ALDH2/ALDH1B1/ALDH3A2/QPRT/HAAO/GGCX/GUSB/HPD/MMAB/LIPT2/MAT1A/MOCS2/MTHFD1/NME3/AK3/COQ6/RDH11/COQ3/PANK1/PMM1/OXSM/PNPO/ASPDH/CTPS2/PDXP/SHMT1/SPR/TDO2/UGDH/UGP2/UGT2B4/UGT2B7/UGT2B10/UGT2B15/VKORC1/PPCS/UGT2A3/COQ5/HSD17B6/GGH/NFS1/RGN/NAPRT	55
hsa00830	Retinol metabolism	32/1232	68/8586	9.69892e-11	3.63171e-09	2.85863e-09	CYP3A7-CYP3A51P/DHRS4/ADH1A/ADH1B/ADH5/ADH6/RDH12/CYP1A1/CYP2A6/CYP2A7/CYP3A7/CYP2B6/CYP2C8/CYP2C9/CYP2C18/CYP3A4/CYP3A5/ALDH1A1/DHRS4L2/RDH11/RETSAT/RDH5/UGT2B4/UGT2B7/UGT2B10/UGT2B15/UGT2A3/PNPLA4/RDH16/HSD17B6/DGAT1/LRAT	32
hsa00640	Propanoate metabolism	20/1232	32/8586	4.77791e-10	1.61016e-08	1.2674e-08	DBT/ABAT/ECHS1/EHHADH/MLYCD/HIBCH/HADHA/ACADS/ALDH6A1/MMUT/PCCB/ACOX1/ECHDC1/ACSS2/BCKDHB/ACOX3/MCEE/SUCLG2/SUCLG1/SUCLA2	20
hsa00982	Drug metabolism - cytochrome P450	32/1232	72/8586	6.09197e-10	1.86636e-08	1.46907e-08	GSTO2/ADH1A/ADH1B/ADH5/ADH6/CYP2A6/CYP2A7/CYP2B6/CYP2C19/CYP2C8/CYP2C9/CYP2D6/CYP3A4/CYP3A5/FMO3/FMO4/FMO5/GSTA1/GSTA2/GSTA4/GSTM4/GSTK1/MAOA/MAOB/MGST1/MGST2/UGT2B4/UGT2B7/UGT2B10/UGT2B15/UGT2A3/GSTO1	32
hsa00140	Steroid hormone biosynthesis	29/1232	62/8586	8.83799e-10	2.482e-08	1.95366e-08	CYP3A7-CYP3A51P/AKR1C4/COMT/CYP1A1/CYP3A7/CYP3A4/CYP3A5/CYP11A1/AKR1C1/AKR1C2/HSD11B2/HSD17B1/HSD17B2/HSD11B1L/HSD17B11/HSD17B7/AKR1D1/SULT1E1/UGT2B4/UGT2B7/UGT2B10/UGT2B15/DHRS11/HSD17B8/SRD5A3/UGT2A3/HSD17B6/AKR1C3/CYP7B1	29
hsa00380	Tryptophan metabolism	23/1232	42/8586	9.60518e-10	2.48996e-08	1.95992e-08	ACMSD/CYP1A1/DDC/ECHS1/EHHADH/ALDH2/ALDH1B1/ALDH9A1/ALDH3A2/HAAO/GCDH/HADHA/HADH/ACAT2/MAOA/MAOB/ALDH7A1/AADAT/DHTKD1/KYAT3/ALDH8A1/TDO2//KYAT1	23
hsa00410	beta-Alanine metabolism	19/1232	31/8586	2.11694e-09	5.0342e-08	3.96257e-08	ABAT/DPYD/DPYS/ECHS1/EHHADH/ALDH2/ALDH1B1/ALDH9A1/ALDH3A2/MLYCD/HIBCH/HADHA/ACADS/ALDH6A1/ALDH7A1/ACOX1/CSAD/UPB1/ACOX3	19
hsa05208	Chemical carcinogenesis - reactive oxygen species	66/1232	223/8586	2.24074e-09	5.0342e-08	3.96257e-08	AKR1A1/SLC26A1/AKR1C4/GSTO2/COX4I1/COX6A1/COX6A2/COX6C/CYP1A1/AKR1C1/AKR1C2/NQO1/EGFR/EPHX1/EPHX2/SLC25A4/GSTA1/GSTA2/GSTA4/GSTM4/UQCR10/ARAF/NDUFS7/MET/MGST1/MGST2/NDUFA7/NDUFA10/NDUFB1/NDUFB2/NDUFB3/NDUFB7/NDUFB10/NDUFC1/NDUFC2/NDUFS1/NDUFS2/NDUFV1/NFE2L2/ATP5F1C/ATP5F1D/ATP5PB/ATP5MC1/ATP5MC3/ATP5PF/PIK3R1/PLD1/NDUFA12/MAPK9/BAD/PTEN/AS3MT/PTK2/RAF1/SDHA/SDHB/SDHC/SDHD/MAP2K4/SOD1/UQCRC1/UQCRC…	66
hsa00620	Pyruvate metabolism	24/1232	47/8586	2.73031e-09	5.75072e-08	4.52657e-08	AKR1A1/ADH1A/ADH1B/ADH5/ADH6/ACOT12/LDHD/ALDH2/ALDH1B1/ALDH9A1/ALDH3A2/FH/GLO1/ACAT2/MDH1/ME1/ALDH7A1/PCK2/PDHA1/PDHB/PKLR/ACSS2/GRHPR/ACYP2	24
hsa00980	Metabolism of xenobiotics by cytochrome P450	32/1232	78/8586	6.96569e-09	1.38084e-07	1.08691e-07	GSTO2/ADH1A/ADH1B/ADH5/ADH6/CYP1A1/CYP2A6/CYP2A7/CYP2B6/CYP2C9/CYP2D6/CYP3A4/CYP3A5/AKR1C1/EPHX1/GSTA1/GSTA2/GSTA4/GSTM4/GSTK1/HSD11B1L/MGST1/MGST2/SULT2A1/UGT2B4/UGT2B7/UGT2B10/UGT2B15/UGT2A3/AKR7A2/CBR1/GSTO1	32
hsa00650	Butanoate metabolism	17/1232	27/8586	8.46458e-09	1.50135e-07	1.18176e-07	ACSM2A/ABAT/ECHS1/EHHADH/HADHA/HADH/HMGCL/HMGCS1/HMGCS2/ACSM2B/ACADS/ACAT2/ACSM5/BDH1/ACSM3/ALDH5A1/L2HGDH	17
hsa01040	Biosynthesis of unsaturated fatty acids	17/1232	27/8586	8.46458e-09	1.50135e-07	1.18176e-07	ACOT2/ACOT7/ACOT4/HACD2/ACAA1/HSD17B4/FADS1/ACOX1/HACD3/ELOVL2/BAAT/SCD/SCP2/ACOT1/ELOVL6/ACOX3/TECR	17
hsa03320	PPAR signaling pathway	30/1232	75/8586	4.11715e-08	6.9374e-07	5.46064e-07	NR1H3/SLC27A5/SLC27A2/CPT1B/CPT2/CYP8B1/CYP27A1/DBI/EHHADH/FABP1/ACSL1/ACSL4/ACAA1/HMGCS1/HMGCS2/ACADL/APOA1/APOA2/ACADM/APOC3/AQP7/ME1/PLIN5/ACOX1/PCK2/PLIN1/SCD/SCP2/ACOX2/ACOX3	30
hsa00630	Glyoxylate and dicarboxylate metabolism	17/1232	30/8586	7.82263e-08	1.25535e-06	9.88122e-07	HOGA1/GLYCTK/AGXT/GCSH/GLDC/AMT/ACAT2/MDH1/MMUT/ACO1/PCCB/HAO2/HAO1/ACSS2/SHMT1/MCEE/GRHPR	17
hsa00120	Primary bile acid biosynthesis	12/1232	17/8586	2.22924e-07	3.4148e-06	2.68789e-06	SLC27A5/AKR1C4/CYP8B1/CYP27A1/AMACR/HSD17B4/CYP39A1/BAAT/SCP2/AKR1D1/ACOX2/CYP7B1	12
hsa00062	Fatty acid elongation	15/1232	27/8586	6.58343e-07	9.64616e-06	7.59279e-06	ACAA2/ACOT2/ACOT7/THEM4/ACOT4/ECHS1/HACD2/HADHA/HADHB/HADH/HACD3/ELOVL2/ACOT1/ELOVL6/TECR	15
hsa00340	Histidine metabolism	13/1232	22/8586	1.44525e-06	2.02937e-05	1.59738e-05	FTCD/UROC1/CARNMT1/AMDHD1/ALDH2/ALDH1B1/ALDH9A1/ALDH3A2/HNMT/MAOA/MAOB/ASPA/ALDH7A1	13
hsa00100	Steroid biosynthesis	12/1232	20/8586	2.9813e-06	3.96592e-05	3.1217e-05	EBP/CYP2R1/CYP51A1/DHCR7/DHCR24/FDFT1/LIPA/HSD17B7/MSMO1/SC5D/TM7SF2/SOAT2	12
hsa01210	2-Oxocarboxylic acid metabolism	16/1232	33/8586	3.05976e-06	3.96592e-05	3.1217e-05	ABHD14A-ACY1/NAGS/DBT/AGXT/GOT2/GPT/IDH3B/ACO1/AADAT/PDHA1/PDHB/DHTKD1/OGDHL/BCKDHB/AGXT2/ACY1	16
hsa00270	Cysteine and methionine metabolism	21/1232	52/8586	3.70588e-06	4.46202e-05	3.5122e-05	CBS//CDO1/AHCYL1/AHCY/AHCYL2/BHMT2/PHGDH/GNMT/GOT2/MAT1A/MDH1/MPST/MTAP/ADI1/KYAT3/BHMT/AGXT2/SMS/TST/CBS//KYAT1	21
hsa00020	Citrate cycle (TCA cycle)	15/1232	30/8586	3.83972e-06	4.46202e-05	3.5122e-05	FH/IDH3B/MDH1/ACO1/PCK2/PDHA1/PDHB/OGDHL/SDHA/SDHB/SDHC/SDHD/SUCLG2/SUCLG1/SUCLA2	15
hsa00053	Ascorbate and aldarate metabolism	15/1232	30/8586	3.83972e-06	4.46202e-05	3.5122e-05	AKR1A1/ALDH2/ALDH1B1/ALDH9A1/ALDH3A2/GUSB/ALDH7A1/UGDH/UGT2B4/UGT2B7/UGT2B10/UGT2B15/UGT2A3/RGN/KL	15
hsa00770	Pantothenate and CoA biosynthesis	12/1232	21/8586	6.04894e-06	6.79497e-05	5.34853e-05	DPYD/DPYS/ALDH2/ALDH1B1/ALDH3A2/CSAD/ENPP1/ENPP3/UPB1/PANK1/AASDHPPT/PPCS	12
hsa00983	Drug metabolism - other enzymes	27/1232	80/8586	9.29373e-06	0.000101032	7.95253e-05	NME6/GSTO2/CYP2A6/CYP2A7/CYP3A4/DPYD/DPYS/GSTA1/GSTA2/GSTA4/GSTM4/GUSB/MGST1/MGST2/NME3/UPB1/TK2/TPMT/UGT2B4/UGT2B7/UGT2B10/UGT2B15/XDH/UGT2A3/UCK1/CES2/GSTO1	27
hsa00040	Pentose and glucuronate interconversions	16/1232	36/8586	1.25184e-05	0.000129345	0.000101811	AKR1A1/GUSB/CRYL1/DCXR/FGGY/SORD/CRPPA/UGDH/UGP2/UGT2B4/UGT2B7/UGT2B10/UGT2B15/UGT2A3/KL/XYLB	16
hsa00785	Lipoic acid metabolism	11/1232	19/8586	1.26658e-05	0.000129345	0.000101811	LIAS/DBT/GCSH/GLDC/AMT/LIPT2/PDHA1/PDHB/DHTKD1/OGDHL/BCKDHB	11
hsa04610	Complement and coagulation cascades	28/1232	86/8586	1.38316e-05	0.000137095	0.000107912	CLU/CPB2/A2M/F2/F5/F7/F9/F10/F11/F12/F13B/SERPIND1/CFHR1/CFHR2/KLKB1/KNG1/MBL2/CD46/SERPINC1/SERPINA5/PLG/SERPINF2/PROC/MASP1/C1S/C2/VTN/CFHR5	28
hsa00130	Ubiquinone and other terpenoid-quinone biosynthesis	8/1232	11/8586	1.93724e-05	0.000186528	0.000146822	COQ7/NQO1/GGCX/HPD/COQ6/COQ3/VKORC1/COQ5	8
hsa00010	Glycolysis / Gluconeogenesis	23/1232	67/8586	3.09447e-05	0.000289677	0.000228013	AKR1A1/ADH1A/ADH1B/ADH5/ADH6/GALM/ENO3/ALDH2/ALDH1B1/FBP1/ALDH9A1/ALDH3A2/ALDOB/ALDOC/ALDH7A1/PCK2/PDHA1/PDHB/PFKL/PGM1/PKLR/ACSS2/HKDC1	23
hsa04714	Thermogenesis	56/1232	232/8586	4.07119e-05	0.000370809	0.000291875	FRS2/COX4I1/COX6A1/COX6A2/COX6C/COX10/COX11/CPT1B/CPT2/KLB/ADCY4/ACSL1/ACSL4/COX18/COA3/UQCR10/NDUFS7/COA6/NDUFA7/NDUFA10/NDUFB1/NDUFB2/NDUFB3/NDUFB7/NDUFB10/NDUFC1/NDUFC2/NDUFS1/NDUFS2/NDUFV1/COA5/ATP5F1C/NDUFAF1/ATP5F1D/ATP5PB/ATP5MC1/ATP5MC3/ATP5PF/PLIN1/NDUFAF7/PRKAB2/NDUFA12/RPS6KA3/SDHA/SDHB/SDHC/SDHD/SMARCE1/UQCRC1/UQCRC2/SLC25A20/NDUFAF5/COX14/COX19/COX5A/ZNF516	56
hsa04142	Lysosome	36/1232	132/8586	7.05622e-05	0.000625776	0.000492567	AP3S2/NPC2/AP1S1/CLN3/CLN5/HGSNAT/CTSH/CTSO/CTSZ/AGA/FUCA1/GAA/GLB1/GM2A/SUMF1/GUSB/HEXA/HYAL1/IDUA/LAMP1/LAMP2/LIPA/ARSA/MANBA/NAGA/NAGLU/ACP2/ACP5/CTSA/LGMN/PSAP/SGSH/HYAL3/GNPTG/CTSF/SCARB2	36
hsa00220	Arginine biosynthesis	11/1232	22/8586	7.80294e-05	0.000674254	0.000530726	ABHD14A-ACY1/CPS1/NAGS/GLS2/GLUD1/GLUD2/GOT2/GPT/ASS1/OTC/ACY1	11
hsa00250	Alanine, aspartate and glutamate metabolism	15/1232	37/8586	8.62544e-05	0.000708969	0.000558052	CPS1/ABAT/AGXT/FOLH1/GLS2/GLUD1/GLUD2/GOT2/GPT/ASPA/ASS1/NIT2/AGXT2/ALDH5A1/DDO	15
hsa00760	Nicotinate and nicotinamide metabolism	15/1232	37/8586	8.62544e-05	0.000708969	0.000558052	NADK2/SIRT2/SIRT5/SIRT4/SIRT3/QPRT/NNT/NUDT13/NT5E/ENPP1/ENPP3/NMRK1/ASPDH/NUDT12/NAPRT	15
hsa00310	Lysine degradation	21/1232	63/8586	0.000110238	0.000884526	0.000696238	AASS/HYKK/ECHS1/EHHADH/ALDH2/ALDH1B1/ALDH9A1/ALDH3A2/GCDH/HADHA/HADH/ACAT2/ALDH7A1/KMT5B/AADAT/PIPOX/TMLHE/DHTKD1/SMYD2/SETDB2/BBOX1	21
hsa04979	Cholesterol metabolism	18/1232	51/8586	0.000147983	0.00115978	0.000912897	NPC2/CYP27A1/CIDEB/ANGPTL3/APOA1/APOA2/APOB/APOC1/APOC2/APOC3/APOE/APOH/LCAT/LIPA/LPA/ABCG5/ABCG8/SOAT2	18
hsa04975	Fat digestion and absorption	16/1232	43/8586	0.000168763	0.00129257	0.00101742	AGPAT2/FABP1/GOT2/NPC1L1/APOA1/APOB/MOGAT3/ACAT2/MTTP/ABCG5/ABCG8/MOGAT2/PLA2G12B/DGAT2/PLPP3/DGAT1	16
hsa00450	Selenocompound metabolism	9/1232	17/8586	0.000204961	0.00153493	0.00120819	TXNRD2/TXNRD3/PSTK/SEPHS2/SEPHS1/SEPSECS/KYAT3/TXNRD1//KYAT1	9
hsa00190	Oxidative phosphorylation	35/1232	134/8586	0.000224288	0.00164316	0.00129338	COX4I1/COX6A1/COX6A2/COX6C/COX10/COX11/UQCR10/NDUFS7/NDUFA7/NDUFA10/NDUFB1/NDUFB2/NDUFB3/NDUFB7/NDUFB10/NDUFC1/NDUFC2/NDUFS1/NDUFS2/NDUFV1/ATP5F1C/ATP5F1D/ATP5PB/ATP5MC1/ATP5MC3/ATP5PF/NDUFA12/SDHA/SDHB/SDHC/SDHD/LHPP/UQCRC1/UQCRC2/COX5A	35
hsa05415	Diabetic cardiomyopathy	48/1232	203/8586	0.000239494	0.00171722	0.00135168	COX4I1/COX6A1/COX6A2/COX6C/CPT1B/CPT2/AGT/MPC2/SLC25A4/UQCR10/GYS2/IRS1/NDUFS7/NDUFA7/NDUFA10/NDUFB1/NDUFB2/NDUFB3/NDUFB7/NDUFB10/NDUFC1/NDUFC2/NDUFS1/NDUFS2/NDUFV1/ATP5F1C/ATP5F1D/ATP5PB/ATP5MC1/PDHA1/PDHB/PDK2/PDK3/ATP5MC3/ATP5PF/PIK3R1/PRKCZ/NDUFA12/MAPK9/PTEN/SDHA/SDHB/SDHC/SDHD/UQCRC1/UQCRC2/CAMK2D/COX5A	48
hsa00350	Tyrosine metabolism	14/1232	36/8586	0.000250039	0.00175548	0.0013818	ADH1A/ADH1B/ADH5/ADH6/COMT/DBH/DDC/FAH/GOT2/GSTZ1/HPD/MAOA/MAOB/FAHD1	14
hsa00330	Arginine and proline metabolism	17/1232	50/8586	0.000374684	0.00257691	0.00202836	SAT2/HOGA1/CKMT2/DAO/ALDH2/ALDH1B1/ALDH9A1/ALDH3A2/GAMT/GATM/GOT2/MAOA/MAOB/ALDH7A1/PRODH2/SMS/AGMAT	17
hsa04932	Non-alcoholic fatty liver disease	38/1232	155/8586	0.000490195	0.00330392	0.00260062	NR1H3/CEBPA/COX4I1/COX6A1/COX6A2/COX6C/UQCR10/IL6R/IRS1/NDUFS7/NDUFA7/NDUFA10/NDUFB1/NDUFB2/NDUFB3/NDUFB7/NDUFB10/NDUFC1/NDUFC2/NDUFS1/NDUFS2/NDUFV1/MLXIPL/PIK3R1/PKLR/PRKAB2/NDUFA12/MAPK9/BID/SDHA/SDHB/SDHC/SDHD/SREBF1/UQCRC1/UQCRC2/CASP3/COX5A	38
hsa04976	Bile secretion	25/1232	89/8586	0.000536874	0.00354758	0.00279241	SLCO1B1/SLC22A7/SLC27A5/ABCC2/CYP3A4/ADCY4/SLC51A/EPHX1/SLCO1B3/HMGCR/ATP1B1/FXYD2/BAAT/ABCG5/ABCG8/SLC10A1/SLC22A1/SULT2A1/UGT2B4/UGT2B7/UGT2B10/UGT2B15/UGT2A3/SLC4A4/NR1H4	25
hsa00531	Glycosaminoglycan degradation	9/1232	19/8586	0.000594018	0.00379039	0.00298353	HGSNAT/GLB1/GUSB/HEXA/HYAL1/IDUA/NAGLU/SGSH/HYAL3	9
hsa01230	Biosynthesis of amino acids	22/1232	75/8586	0.000596114	0.00379039	0.00298353	ABHD14A-ACY1/CBS//CPS1/NAGS/ENO3/ALDOB/ALDOC/PHGDH/GOT2/GPT/IDH3B/MAT1A/ASS1/ACO1/OTC/PAH/PFKL/PKLR/SHMT1/TKT/CBS/ACY1	22
hsa00900	Terpenoid backbone biosynthesis	10/1232	23/8586	0.000685489	0.00420018	0.00330609	PMVK/FDPS/HMGCR/HMGCS1/HMGCS2/IDI1/ACAT2/MVK/PCYOX1/PDSS2	10
hsa04964	Proximal tubule bicarbonate reclamation	10/1232	23/8586	0.000685489	0.00420018	0.00330609	SLC38A3/SLC25A10/GLS2/GLUD1/GLUD2/MDH1/ATP1B1/FXYD2/PCK2/SLC4A4	10
hsa00480	Glutathione metabolism	18/1232	57/8586	0.00070363	0.00423434	0.00333298	LANCL1/GSTO2/GGT1/GGT7/OPLAH/GPX4/GPX7/ANPEP/GSTA1/GSTA2/GSTA4/GSTM4/GSTK1/MGST1/MGST2/SMS/NAT8/GSTO1	18
hsa00430	Taurine and hypotaurine metabolism	8/1232	16/8586	0.00077198	0.00456416	0.0035926	CDO1/FMO3/FMO4/FMO5/GGT1/GGT7/CSAD/BAAT	8
hsa00240	Pyrimidine metabolism	18/1232	58/8586	0.000885834	0.005147	0.00405136	NME6/NT5C3B/CTPS1/DCTD/DPYD/DPYS/NUDT2/ENTPD8/NME3/NT5E/ENPP1/ENPP3/UPB1/CTPS2/TK2/UCK1/ASMTL/ENTPD5	18
hsa04977	Vitamin digestion and absorption	10/1232	24/8586	0.00102548	0.00585742	0.00461056	FOLH1/APOA1/APOB/LMBRD1/RBP2/SLC19A1/BTD/TCN2/LRAT/SLC23A1	10
hsa05012	Parkinson disease	56/1232	266/8586	0.00163891	0.00920521	0.0072457	TRAP1/LRRK2/COX4I1/COX6A1/COX6A2/COX6C/SLC39A11/TXN2/SLC39A5/SLC25A4/UQCR10/TUBB2B/ITPR2/NDUFS7/MAOA/MAOB/MAPT/NDUFA7/NDUFA10/NDUFB1/NDUFB2/NDUFB3/NDUFB7/NDUFB10/NDUFC1/NDUFC2/NDUFS1/NDUFS2/NDUFV1/NFE2L2/PRKN/ATP5F1C/ATP5F1D/ATP5PB/ATP5MC1/ATP5MC3/ATP5PF/SLC39A9/NDUFA12/MAPK9/SDHA/SDHB/SDHC/SDHD/PINK1/SOD1/TXN/UQCRC1/UQCRC2/CALM1/CAMK2D/CASP3/CASP9/KLC4/CALML4/COX5A	56
hsa00030	Pentose phosphate pathway	11/1232	30/8586	0.0020119	0.0111149	0.00874892	GLYCTK/FBP1/ALDOB/ALDOC/PGLS/IDNK/DERA/PFKL/PGM1/TKT/RGN	11
hsa00561	Glycerolipid metabolism	18/1232	63/8586	0.00251855	0.0136895	0.0107755	AKR1A1/AGPAT2/GLYCTK/ALDH2/ALDH1B1/ALDH9A1/ALDH3A2/TKFC/MOGAT3/ALDH7A1/GPAM/LPIN3/MOGAT2/PNPLA3/DGAT2/PLPP3/DGAT1/LPIN2	18
hsa01250	Biosynthesis of nucleotide sugars	12/1232	37/8586	0.00416188	0.0222628	0.0175237	GNE/NANP/GALE/GALK1/GALT/PGM1/PMM1/GNPNAT1/UGDH/UGP2/UXS1/HKDC1	12
hsa00470	D-Amino acid metabolism	4/1232	6/8586	0.00496888	0.0261643	0.0205947	DAO/GLS2/DGLUCY/DDO	4
hsa00520	Amino sugar and nucleotide sugar metabolism	14/1232	49/8586	0.00730224	0.0378371	0.0297828	GNE/NANP/GALE/GALK1/GALT/HEXA/AMDHD2/PGM1/PMM1/GNPNAT1/UGDH/UGP2/UXS1/HKDC1	14
hsa00600	Sphingolipid metabolism	15/1232	54/8586	0.00741024	0.0378371	0.0297828	NEU4/GLB1/GM2A/CERS2/HEXA/ENPP7/ARSA/SPTLC3/PSAP/ASAH2/SPHK2/CERS4/PLPP3/SGPL1/GAL3ST1	15
hsa04950	Maturity onset diabetes of the young	9/1232	26/8586	0.00784869	0.0394777	0.0310741	HHEX/FOXA2/FOXA3/HNF4A/HNF4G/PKLR/SLC2A2/HNF1A/HNF1B	9
hsa00511	Other glycan degradation	7/1232	18/8586	0.00921541	0.0456705	0.0359487	NEU4/AGA/MAN2B2/FUCA1/GLB1/HEXA/MANBA	7
hsa04530	Tight junction	36/1232	170/8586	0.00937921	0.0458086	0.0360574	OCLN/PATJ/CLDN16/CLDN3/CLDN23/CLDN19/MARVELD2/AMOT/DLG1/DLG2/ERBB2/CLDN14/CLDN15/GATA4/TJP3/LLGL2/AFDN/EPB41L4B/PRKAB2/PRKCZ/MAPK9/PARD3/CGN/RAP2C/CCND1/PALS1/MYH14/PARD6B/CGNL1/MPDZ/CLDN1/MARVELD3/MAGI1/CRB3/NHERF1/TJP2	36
hsa00500	Starch and sucrose metabolism	11/1232	36/8586	0.00978374	0.0467015	0.0367602	AGL/GAA/AMY2B/GYS2/ENPP1/ENPP3/PGM1/GBA3/PYGL/UGP2/HKDC1	11
hsa04936	Alcoholic liver disease	31/1232	142/8586	0.0098392	0.0467015	0.0367602	TIRAP/ADH1A/ADH1B/ADH5/ADH6/CPT1B/FABP1/ALDH2/ALDH1B1/FASN/ALDH9A1/ALDH3A2/MLYCD/ACADM/ACADVL/ALDH7A1/ACOX1/PRKAB2/MAPK9/CCND1/SCD/MAP2K4/LPIN3/SREBF1/TCF7/TCF7L2/C2/ACOX3/TCF7L1/CASP3/LPIN2	31
hsa00790	Folate biosynthesis	9/1232	27/8586	0.0103053	0.0482345	0.0379669	GPHN/MOCS2/PAH/PCBD1/QDPR/SPR/AKR1C3/CBR1/GGH	9

[truncated: 21 more sheets: LI_9_grey60, LI_10_yellow, HM_1_black, HM_2_blue, HM_3_green, HM_4_greenyellow, HM_5_purple, HM_6_red, HM_7_yellow, SM_1_black, SM_2_blue, SM_3_brown, SM_4_cyan, SM_5_green, SM_6_greenyellow, SM_7_grey60, SM_8_pink, SM_9_purple, SM_10_red, SM_11_turquoise …]
