# Supplementary material for: Differential regulation of gene co-expression modules in muscles and liver of preterm newborns
Source: Front Cell Dev Biol. 2025 Sep 30;13:1645959. doi: 10.3389/fcell.2025.1645959 (PMC12518348; doi:10.3389/fcell.2025.1645959)
Supplement: Supplementary file 4 [file Table6.xlsx]

## Sheet: README
Supplemetary Table S6
Genes of all tissue-specific co-expression WGCNA-modules and Selected modules
LI, liver
HM, heart muscle
SM, skeletal muscle
external_gene_name, gene symbol extracted from Ensembl database
Module, colour code of the module assigned accordign WGCNA convention
Module_name, unique IDs, empirical name of a module consisting of tissue and number
All modules, all tissue-specific gene co-expression modules identified using WGCNA
Selected modules, a subset of the tissue-specific modules, which are significantly correlated with at least one clinical trait or mitochondrial transcripts abundance, or which were identified using a linear regression approach (see legend to Fig. 8A; Supplementary Table S8)

## Sheet: LI_All modules
external_gene_name	Module
FKBP4	black
POLR2J	black
KMT2E	black
FBXL3	black
GDE1	black
LUC7L	black
MYLIP	black
SS18L2	black
SEC62	black
RPS20	black
CSDE1	black
RANBP9	black
CLK1	black
GPRC5A	black
RALBP1	black
ZRANB1	black
RB1CC1	black
PLEKHO1	black
CCDC28A	black
ARID4A	black
GAB2	black
RNF19A	black
RFC1	black
DCUN1D1	black
NEDD4L	black
ANAPC4	black
NOP58	black
TAB2	black
ATP11B	black
MXD1	black
CDK17	black
GPBP1	black
RPL18	black
LIMCH1	black
GNAI3	black
IPO5	black
SLK	black
ASB1	black
POLR1H	black
ZBTB11	black
KLF6	black
TGFBR3	black
JMJD6	black
RPL31	black
LMCD1	black
AFF4	black
CRMP1	black
IGF2BP2	black
ACTR6	black
BCAP29	black
FGFR1	black
PPP2R5C	black
HSP90AA1	black
PCNP	black
PCDHGA2	black
CCNT2	black
TUT7	black
RPS5	black
YTHDC1	black
SMAP2	black
MYNN	black
SCAMP1	black
TXNDC16	black
SF3B2	black
GNAS	black
RPL6	black
RPLP0	black
GPATCH2L	black
PABPC4	black
RBM27	black
OSBPL8	black
TXNL1	black
ANGPT2	black
PPP2R3C	black
SCFD1	black
HNRNPC	black
TOX4	black
GEMIN2	black
MYL6	black
WAC	black
HSP90AB1	black
CBARP	black
CRKL	black
EIF3L	black
TIMP3	black
RPL3	black
CDKL1	black
ATP6V1D	black
VTI1B	black
PPM1A	black
EIF5	black
PCIF1	black
RAE1	black
RNMT	black
PSMD10	black
ALG13	black
PGK1	black
CDK16	black
GLA	black
TNFSF13B	black
ARHGEF7	black
FLT1	black
UBE2I	black
ELOB	black
STX4	black
GABPB1	black
PLAT	black
EIF3E	black
CHRAC1	black
UBR5	black
EEF1D	black
PIH1D1	black
OAZ1	black
RPS16	black
FBL	black
RPS19	black
RASIP1	black
RPL18A	black
ELL	black
HBP1	black
MTPN	black
DNAJB6	black
TAX1BP1	black
CHCHD2	black
PDAP1	black
BUD31	black
CHCHD3	black
BAG1	black
ZFAND5	black
DDX50	black
SPOCK2	black
NPM3	black
BCCIP	black
SHOC2	black
RPL28	black
DNAJC12	black
TSPAN14	black
RPL19	black
RPS6KB1	black
ICAM2	black
YWHAE	black
CHIC2	black
UBE2D3	black
ELF2	black
RPL34	black
FRG1	black
UFSP2	black
ATG2A	black
CHORDC1	black
C11orf58	black
RPS13	black
PPFIBP1	black
CORO1C	black
PTGES3	black
RSRC2	black
CNOT2	black
KRR1	black
CMAS	black
CEP85L	black
SERINC1	black
UST	black
MAPK14	black
RPS12	black
SNX3	black
HECA	black
SRF	black
SENP6	black
TENT5A	black
BRIX1	black
SKP1	black
LIFR	black
SELENOK	black
RPL24	black
FXR1	black
ABTB1	black
WDR48	black
EEF1B2	black
SF3B6	black
RPS15	black
CCT4	black
MOB4	black
KDM3A	black
DARS1	black
CACYBP	black
RPL22	black
STXBP3	black
ERRFI1	black
SRSF4	black
RAP1A	black
GADD45A	black
RGS2	black
UCHL5	black
TSNAX	black
RLF	black
ETV3	black
DR1	black
VAMP4	black
PTBP2	black
SYF2	black
ESYT2	black
RPS25	black
FILIP1	black
CCNI	black
FGF23	black
ELL2	black
UBE2B	black
PTBP3	black
CTNNAL1	black
PPP6C	black
YPEL5	black
YIPF4	black
CRIPT	black
SMNDC1	black
GNA13	black
DUSP1	black
RCL1	black
PCDHB14	black
TCP1	black
ELF1	black
HSPH1	black
TGFBI	black
FAM53C	black
PAIP2	black
SOCS2	black
TBC1D15	black
PIK3CA	black
RPL21	black
RPL5	black
SEPTIN7	black
KLHL7	black
P4HA1	black
RNF11	black
ATF1	black
PFDN5	black
NR4A1	black
ATP5F1E	black
TOX2	black
SNRNP27	black
RPS10	black
NRN1	black
RPL23	black
FOSB	black
PSMF1	black
EIF2S2	black
UBA2	black
DNAJC8	black
UXT	black
DYNC2I1	black
RAP1B	black
RAB3IP	black
PIN1	black
ADORA2A	black
MKLN1	black
NDUFA5	black
PSMG2	black
DLL4	black
MINDY2	black
SEC14L1	black
CDKN1C	black
PHF10	black
RPL36	black
GDF15	black
JUND	black
HRC	black
OSBPL2	black
UBE2M	black
EIF2S3	black
ZNF331	black
PPIL4	black
AKAP12	black
NFATC1	black
ABCB7	black
SH3BP5	black
SLC6A6	black
RPL27	black
UBE2D2	black
SNRPA1	black
DNAJB1	black
RRP8	black
PER2	black
WBP2	black
KDM6B	black
OSER1	black
SERINC3	black
ZMYM5	black
USPL1	black
TPT1	black
MED10	black
CCDC59	black
LYVE1	black
RNF122	black
CDK7	black
PRPF38B	black
LAMTOR5	black
YWHAQ	black
CDC73	black
RPS15A	black
NARS1	black
BTF3L4	black
RNF138	black
ISCA1	black
PNPLA8	black
AKIRIN2	black
C2orf49	black
ISCU	black
EDNRB	black
VEZF1	black
TANK	black
ZNG1B	black
ABI1	black
RPL35	black
CD72	black
RPS6	black
CREBZF	black
RSL24D1	black
RABGGTB	black
FBXO11	black
RPS24	black
CCNG2	black
SINHCAF	black
KANSL2	black
CUL4A	black
PELI2	black
UBE2Q2	black
EFL1	black
MAP1LC3B	black
RPS2	black
FOXK2	black
RPS11	black
RPL13A	black
IGLON5	black
RPL11	black
BCL10	black
RPS8	black
MOB3C	black
UFC1	black
XPR1	black
MRPL9	black
TP53BP2	black
RIT1	black
FBXO28	black
RPS27A	black
SNRPG	black
LNPK	black
RAB5A	black
CNTN4	black
DYNC1LI1	black
RPL32	black
TMF1	black
CISD2	black
RPS3A	black
RPL37	black
BTF3	black
ARHGAP18	black
PURB	black
IGFBP1	black
NLGN4X	black
RPL10	black
RPL7	black
EIF3H	black
SLC39A4	black
ZCCHC7	black
RPL7A	black
RSU1	black
ITPRIP	black
APIP	black
PAMR1	black
EIF3M	black
CDC42EP2	black
FAU	black
NOCT	black
EIF4E	black
TIAL1	black
TLCD4	black
PDK1	black
USP12	black
HNRNPDL	black
SREK1IP1	black
CDYL	black
CAST	black
NR4A2	black
INO80C	black
RMND5A	black
CHD1	black
TBCEL	black
ANKH	black
PITPNC1	black
ELOC	black
HSPA13	black
SLC16A1	black
HYCC2	black
RPL30	black
EEF1A1	black
FBXO32	black
MFSD14A	black
FMNL2	black
MRPL17	black
DUSP2	black
STC1	black
BTG2	black
BSDC1	black
KALRN	black
PDE9A	black
RALGDS	black
SPATC1L	black
CRTC2	black
ZNF394	black
RPL8	black
SAP30BP	black
RPL26	black
UBXN1	black
RPL29	black
DNAJB4	black
C1orf52	black
ZNF326	black
IER5	black
FCMR	black
CFAP36	black
BOLA3	black
CDC42EP3	black
BMP10	black
YY1AP1	black
TMEM183A	black
AZI2	black
RYBP	black
PPP4R2	black
GTPBP8	black
NEPRO	black
THOC7	black
RPL9	black
SNRK	black
ZDHHC3	black
SPRY1	black
ANAPC10	black
CREBRF	black
RPS14	black
SLU7	black
ELAPOR2	black
HEY1	black
MED30	black
GPR146	black
GEM	black
UBAP1	black
PIGA	black
OTUD1	black
SUGT1	black
NEMF	black
ARF6	black
PRPF18	black
VDAC2	black
FUNDC2	black
CCDC186	black
TAF1D	black
COPS2	black
RPL27A	black
ZNF143	black
WEE1	black
RRAD	black
EVA1C	black
RPL13	black
ZNF146	black
UBXN6	black
FTH1	black
SLC3A2	black
DNAJC7	black
PCMTD1	black
STIP1	black
USP39	black
SLC25A6	black
ZBTB43	black
GPR183	black
CNBP	black
MT1E	black
LIMS1	black
HNRNPA3	black
GABARAP	black
UBB	black
FOS	black
DNAJC18	black
KBTBD2	black
KIAA0232	black
RNF139	black
RPS9	black
MORN4	black
ASXL1	black
RPS21	black
RPS7	black
SMN1	black
GNB2	black
ZNF24	black
BANP	black
PDE3A	black
RPL38	black
RNASEH2C	black
HSPA6	black
TRMT112	black
THAP2	black
ZNRD2	black
TNFRSF10D	black
TOMM20	black
CD7	black
EIF1	black
KLHL15	black
RPL4	black
RPL15	black
TRAF6	black
ZNF654	black
EIF3F	black
CDC26	black
TCIM	black
ACER2	black
NUDT4B	black
TALDO1	black
ULK1	black
TGIF1	black
JUN	black
HNRNPA0	black
RPS27	black
TMEM11	black
NSUN3	black
APOLD1	black
TAF7	black
SELENOW	black
EIF3K	black
PER1	black
GADD45GIP1	black
MAF1	black
SERTAD2	black
MB21D2	black
PCGF5	black
NPM1	black
YIPF6	black
DIPK2A	black
RNF41	black
SLC2A4	black
IST1	black
CLN8	black
TRAPPC6B	black
PLCB1	black
RPS17	black
RPL35A	black
CCBE1	black
ST6GALNAC3	black
TSPYL2	black
RBM33	black
SLC24A3	black
PCGF3	black
ATP6V0C	black
ZNF529	black
AIDA	black
LRRC70	black
POLR1D	black
ANKRD37	black
RPS23	black
HEXIM1	black
ENSG00000187186	black
MT1X	black
TCEA1	black
PEAR1	black
ARL4C	black
ZNF669	black
SUMO2	black
ZNF548	black
RPL14	black
ZNF292	black
LIN54	black
SUPT3H	black
CD55	black
PRPF40A	black
NACA	black
TOMM7	black
METTL9	black
PCBP2	black
C1D	black
TOPORS	black
RPL37A	black
CYRIA	black
RPL12	black
ZNF121	black
RPS4X	black
ZNF649	black
MIER1	black
SVIP	black
RPL23A	black
MT1F	black
NRARP	black
COPS8	black
RPL10A	black
CAPZA2	black
RPL39	black
PJA2	black
MACO1	black
RNF5	black
NELFE	black
LAYN	black
HSPA1B	black
HSPA1A	black
LSM2	black
CSNK2B	black
ZNF805	black
RACK1	black
TRIM13	black
TRIQK	black
SARNP	black
MT1H	black
MT1M	black
HMGN1	black
C17orf107	black
LEPROT	black
PPP1CB	black
S1PR3	black
CLIC1	black
RPS29	black
FIS1	black
TOMM6	black
VAMP2	black
UBA52	black
PLEKHM1	black
NOL7	black
OST4	black
RPL41	black
PET100	black
RPS18	black
TMA7	black
RPS28	black
SMIM1	black
ZNF709	black
STMP1	black
PCDHGB7	black
EEF1G	black
CHMP1B	black
TRAPPC2B	black
SMIM3	black
TVP23C-CDRT4	black
PCDHGA9	black
RBM8A	black
RPL17	black
TXNIP	black
PCDHB16	black
ZNF670	black
ENSG00000285816	black
ENSG00000285976	black
C1orf112	blue
STPG1	blue
NIPAL3	blue
KRIT1	blue
RBM5	blue
KDM1A	blue
RBM6	blue
RECQL	blue
VPS50	blue
ARHGAP33	blue
SLC22A16	blue
ABCB5	blue
CDC27	blue
SLC4A1	blue
MCUB	blue
REXO5	blue
ATOSB	blue
PRKAR2B	blue
CREBBP	blue
OSBPL7	blue
AP2B1	blue
KDM7A	blue
ALDH3B1	blue
DBF4	blue
MATK	blue
CD79B	blue
PIGQ	blue
CRAMP1	blue
E2F2	blue
JARID2	blue
CDK11A	blue
CYTH3	blue
NFIX	blue
MED24	blue
BAZ1B	blue
SPRTN	blue
METTL13	blue
ZNF207	blue
NCAPD2	blue
PHF7	blue
FUZ	blue
BTK	blue
MRC2	blue
MKS1	blue
ABHD5	blue
ANOS1	blue
AKAP8L	blue
PTBP1	blue
ANLN	blue
LDAF1	blue
BRCA1	blue
CALCOCO1	blue
UBR7	blue
MAP4K5	blue
SLC25A39	blue
DDX11	blue
MAMLD1	blue
TACC3	blue
POLA2	blue
SLC30A9	blue
CCDC88C	blue
MATR3	blue
SLC38A5	blue
STEEP1	blue
PRDM11	blue
RUNX3	blue
MRE11	blue
OSBPL5	blue
RNF10	blue
UBR2	blue
DEPDC1	blue
PHF20	blue
NCAPH2	blue
AGPAT4	blue
VRK2	blue
BRD9	blue
TBPL1	blue
BCLAF1	blue
ANK1	blue
HMGB3	blue
NUP160	blue
IKZF2	blue
FAM13B	blue
CENPQ	blue
ZCCHC8	blue
ABCF2	blue
FUT8	blue
PIAS1	blue
MAP2K3	blue
GABARAPL2	blue
DEPDC1B	blue
NSMAF	blue
TBC1D23	blue
FBXO42	blue
BOD1L1	blue
CLEC16A	blue
MTREX	blue
RIPOR1	blue
PHLPP2	blue
SPDL1	blue
THAP3	blue
RIPOR3	blue
TDP1	blue
MED17	blue
POLR2B	blue
TPR	blue
XK	blue
C12orf4	blue
WWC3	blue
TSPAN17	blue
ZNF800	blue
SNX29	blue
RSF1	blue
KITLG	blue
LTBP1	blue
ELN	blue
RFC2	blue
ARID1B	blue
SLC4A8	blue
PTGER3	blue
RAD51	blue
POLQ	blue
THOC3	blue
MPHOSPH9	blue
LAMA3	blue
THRAP3	blue
ARID4B	blue
RELT	blue
GALC	blue
KCNH2	blue
KMT2C	blue
PITHD1	blue
PPP1R12A	blue
ZC3H11A	blue
NDC1	blue
TARBP1	blue
SLC2A3	blue
CTDP1	blue
YBX3	blue
WNK1	blue
GNA15	blue
SNRNP40	blue
BCAT1	blue
HDAC7	blue
SFSWAP	blue
TNK2	blue
WAPL	blue
POLD1	blue
U2AF2	blue
RNF4	blue
SPA17	blue
TSPAN32	blue
TAF2	blue
RFXANK	blue
SUGP2	blue
ABCA7	blue
BLTP3A	blue
OAT	blue
GLP2R	blue
MCM10	blue
DGKA	blue
TBC1D22B	blue
PRKCQ	blue
MTHFD2	blue
FOXJ2	blue
YBX1	blue
ELAVL1	blue
ASPM	blue
ELOVL1	blue
KIF26A	blue
ATG2B	blue
FECH	blue
DHX29	blue
METTL22	blue
TRO	blue
DHX8	blue
ROGDI	blue
RASSF1	blue
OTUD5	blue
FTSJ1	blue
PRR11	blue
PSME4	blue
IFT80	blue
PPP2R5B	blue
ATP1B3	blue
SPTB	blue
EXOC5	blue
ST6GALNAC1	blue
WIPI1	blue
ASNS	blue
AP3M2	blue
PABPC1	blue
TESK2	blue
TCOF1	blue
OSBPL3	blue
RAD18	blue
MAP4K4	blue
TRIP13	blue
TCF3	blue
DAZAP1	blue
CPSF1	blue
CYBRD1	blue
EPN2	blue
TFRC	blue
SMC1A	blue
HMMR	blue
CHFR	blue
STK10	blue
SIDT1	blue
NDE1	blue
MCM2	blue
CLCN4	blue
KDM5A	blue
CD5L	blue
PICALM	blue
NCBP3	blue
TIPIN	blue
SRI	blue
NUP37	blue
GTSE1	blue
ADD2	blue
MARK3	blue
FRYL	blue
WDR62	blue
SART3	blue
ARHGAP15	blue
MCM6	blue
REXO2	blue
BAZ2A	blue
MLH1	blue
SPAG5	blue
TOP2B	blue
UBE2T	blue
USP33	blue
SNRPA	blue
EXOSC5	blue
DYNC1I2	blue
LRCH4	blue
FAM76B	blue
POLD3	blue
JADE1	blue
PIK3C3	blue
ITM2A	blue
VDAC3	blue
TNRC6C	blue
BPIFB2	blue
RUNX1T1	blue
THOC1	blue
XRCC5	blue
LXN	blue
TNS1	blue
REXO1	blue
CDC14A	blue
SENP1	blue
LIPE	blue
PAFAH1B3	blue
KIF22	blue
DNM2	blue
STX7	blue
RFX3	blue
RIF1	blue
CPOX	blue
CLDND1	blue
MOK	blue
RBL1	blue
NDC80	blue
AP4E1	blue
RSBN1	blue
STK17B	blue
ZNF506	blue
IL12RB2	blue
WDR70	blue
STRADB	blue
KAT6A	blue
P2RX5	blue
PIBF1	blue
PDS5B	blue
OXCT1	blue
ZNF416	blue
ZNF586	blue
FAM234B	blue
WBP11	blue
CAD	blue
ATRX	blue
HACE1	blue
ZNF213	blue
TTC39A	blue
EPS15	blue
ORC1	blue
RAD54L	blue
IPO11	blue
EIF2AK1	blue
HBQ1	blue
RBM22	blue
ZW10	blue
MTMR2	blue
PPP1R15A	blue
ACHE	blue
SRRT	blue
BAX	blue
PIGS	blue
PGS1	blue
UIMC1	blue
ADD1	blue
DNM1L	blue
AURKA	blue
RFX2	blue
METTL2A	blue
CNOT3	blue
PTPN4	blue
KHSRP	blue
DNMT3B	blue
TPX2	blue
SMOX	blue
CPXM1	blue
TESC	blue
SNX5	blue
ANAPC5	blue
BRAP	blue
FUS	blue
BIRC5	blue
RCOR1	blue
LTBP4	blue
BLVRB	blue
SPTLC1	blue
CCNK	blue
YPEL3	blue
STRN4	blue
USP48	blue
KIF4A	blue
EXOC1	blue
NRCAM	blue
WDR7	blue
ORC6	blue
HAUS4	blue
G2E3	blue
SUPT16H	blue
WDR76	blue
CLSPN	blue
NUP50	blue
CDC45	blue
SEC22C	blue
CDC6	blue
AAAS	blue
CBX5	blue
SUCO	blue
MSH2	blue
NUP188	blue
CWF19L1	blue
BTAF1	blue
ZNF184	blue
SIRT1	blue
HNRNPH3	blue
JAK2	blue
CDC7	blue
CIRBP	blue
HNRNPM	blue
MARCHF2	blue
CDC34	blue
MKNK2	blue
RANBP1	blue
MED15	blue
CABIN1	blue
SF3A1	blue
RNF215	blue
YPEL1	blue
HPS4	blue
SRRD	blue
TFIP11	blue
ANKRD54	blue
CENPM	blue
DDX17	blue
DMC1	blue
FBXO7	blue
GTPBP1	blue
POLDIP3	blue
RAB36	blue
HMGXB4	blue
NEFH	blue
MCM5	blue
TTLL12	blue
SYNGR1	blue
ASCC2	blue
MTMR3	blue
GRAP2	blue
EIF3D	blue
TNRC6B	blue
RBX1	blue
EP300	blue
PHF5A	blue
BRD1	blue
PRMT5	blue
COCH	blue
POLE2	blue
DDHD1	blue
CDKN3	blue
PLEK2	blue
KIAA0586	blue
DAAM1	blue
SPTLC2	blue
SNW1	blue
CEP128	blue
ZFYVE21	blue
TCL1A	blue
VRK1	blue
RPS6KA5	blue
ACIN1	blue
PABPN1	blue
CHD8	blue
REC8	blue
NFATC4	blue
GINS1	blue
ZMYND8	blue
IFT52	blue
MYBL2	blue
STK4	blue
PFDN4	blue
ADISSP	blue
CDC25B	blue
RNF24	blue
CSNK2A1	blue
PLCB4	blue
NOP56	blue
MAPRE1	blue
E2F1	blue
FAM83D	blue
USP14	blue
METTL4	blue
SMCHD1	blue
CEP76	blue
CEP192	blue
RBBP8	blue
RIOK3	blue
CSTF2	blue
POLA1	blue
PRPS2	blue
MOSPD1	blue
AMMECR1	blue
SUV39H1	blue
STAG2	blue
MTMR8	blue
RBBP7	blue
PIM2	blue
SCML2	blue
GATA1	blue
UBL4A	blue
PCYT1B	blue
HTATSF1	blue
PCDH11X	blue
RBM3	blue
CENPI	blue
RUBCNL	blue
STK24	blue
RGCC	blue
KATNAL1	blue
ELMO3	blue
NUTF2	blue
NUP93	blue
CENPT	blue
CTCF	blue
AXIN1	blue
NPRL3	blue
NME4	blue
HAGHL	blue
SLC7A5	blue
PIEZO1	blue
GSPT1	blue
GGA2	blue
XYLT1	blue
RPGRIP1L	blue
MAZ	blue
CCP110	blue
RNF40	blue
AAGAB	blue
HERC1	blue
ACSBG1	blue
IGDCC4	blue
CEP152	blue
OIP5	blue
MYEF2	blue
CSPP1	blue
ZDHHC2	blue
CA2	blue
GFUS	blue
ERI1	blue
MCM4	blue
KCTD9	blue
BNIP3L	blue
KCNN4	blue
GYS1	blue
HNRNPL	blue
DOT1L	blue
RNASEH2A	blue
KLC3	blue
SF3A2	blue
LYL1	blue
DMPK	blue
MED25	blue
ASF1B	blue
PPP6R1	blue
AKAP8	blue
ZNF419	blue
CCNE1	blue
ANKRD27	blue
SLC1A5	blue
HNRNPUL1	blue
CD79A	blue
ICAM4	blue
ICAM5	blue
BABAM1	blue
CYTH2	blue
CARD8	blue
LIG1	blue
ZNF175	blue
TNPO2	blue
KLF1	blue
TFPT	blue
ARRDC2	blue
FKBP8	blue
ZNF14	blue
GSK3A	blue
ZNF85	blue
CDK6	blue
SP4	blue
CBLL1	blue
ZC3HAV1	blue
TTC26	blue
H2AZ2	blue
GARS1	blue
MINDY4	blue
CASP2	blue
EIF3B	blue
SNX8	blue
NUDT1	blue
LSM5	blue
C1GALT1	blue
RPA3	blue
NRF1	blue
EZH2	blue
CEP41	blue
TSPAN13	blue
COA1	blue
BLVRA	blue
OGN	blue
AK1	blue
KDM4C	blue
PIP5K1B	blue
EXOSC3	blue
HPS1	blue
TRDMT1	blue
PPP3CB	blue
MINPP1	blue
EDRF1	blue
NEURL1	blue
SMC3	blue
UBE2S	blue
FBXL20	blue
RUNDC3A	blue
UBTF	blue
CASC3	blue
RGS9	blue
RAD51C	blue
DHX40	blue
MED31	blue
AKAP10	blue
EZH1	blue
PPP1R9B	blue
LUC7L3	blue
WSB1	blue
SUPT6H	blue
PHF12	blue
CRACD	blue
GAB1	blue
GAR1	blue
CLCN3	blue
DHX15	blue
CPZ	blue
NEIL3	blue
NSD2	blue
RAPGEF2	blue
KLF3	blue
NCAPG	blue
CCDC34	blue
FNBP4	blue
SNX15	blue
PPP6R3	blue
PRPF19	blue
DDX6	blue
MDK	blue
AMBRA1	blue
CARS1	blue
SLC35F2	blue
C11orf21	blue
SOX6	blue
NUP98	blue
POU2AF1	blue
PSMD9	blue
CD69	blue
CAPRIN2	blue
SLC11A2	blue
BCL7A	blue
METAP2	blue
WNT5B	blue
FOXM1	blue
RAD51AP1	blue
SH2B3	blue
CDKN1B	blue
ART4	blue
DDX55	blue
RFC5	blue
STX2	blue
MDM1	blue
NUP107	blue
TIMELESS	blue
CPSF6	blue
CDCA3	blue
ENO2	blue
LDHB	blue
PRKAB1	blue
ST8SIA1	blue
C2CD5	blue
FGFR1OP2	blue
COL12A1	blue
TMEM14C	blue
ASF1A	blue
HDDC2	blue
FBXO5	blue
FANCE	blue
SLC26A8	blue
RHAG	blue
SRSF3	blue
MCM3	blue
PHACTR1	blue
FBXO9	blue
MDN1	blue
BACH2	blue
TREML2	blue
ZNF451	blue
RAB23	blue
TSPO2	blue
MED23	blue
WASF1	blue
GMNN	blue
HBS1L	blue
PDE10A	blue
SMOC2	blue
CCND3	blue
TBP	blue
PRPF4B	blue
TTK	blue
SLC29A1	blue
CEP72	blue
BRD8	blue
KIF20A	blue
PFDN1	blue
IK	blue
PDE8B	blue
CLK4	blue
THG1L	blue
CNOT6	blue
LMNB1	blue
NUP155	blue
TRIM23	blue
MACROH2A1	blue
TCERG1	blue
PDGFRB	blue
CPEB4	blue
SMC4	blue
ARMC8	blue
SLC25A36	blue
TFDP2	blue
XRN1	blue
KAT2B	blue
PDCD10	blue
PFKFB4	blue
USP4	blue
ECT2	blue
CBLB	blue
KLHL18	blue
CISH	blue
ABCC5	blue
EIF1B	blue
CLCN2	blue
FOXP1	blue
INO80D	blue
ADAM23	blue
NCL	blue
CENPA	blue
ITGA4	blue
PPM1G	blue
HTRA2	blue
PAPOLG	blue
SF3B1	blue
CHST10	blue
ZNF142	blue
FHL2	blue
CNPPD1	blue
ABCB6	blue
PASK	blue
ODC1	blue
STRN	blue
SLC25A12	blue
SRSF7	blue
ORC2	blue
THADA	blue
TRAK2	blue
FARSB	blue
ALMS1	blue
FAM20B	blue
TCEANC2	blue
HDAC1	blue
S100PBP	blue
ASH1L	blue
SFPQ	blue
GON4L	blue
ARHGEF2	blue
SWT1	blue
DNAJC6	blue
RO60	blue
SRSF11	blue
CD58	blue
TTF2	blue
C1orf109	blue
KCNQ4	blue
RIMS3	blue
KDM5B	blue
KLHL12	blue
IGSF21	blue
SSX2IP	blue
GPR89A	blue
SLC2A1	blue
CDC20	blue
RSRP1	blue
RCOR3	blue
STMN1	blue
NEK2	blue
RPS6KA1	blue
CENPF	blue
RPA2	blue
PPP1R8	blue
RCN2	blue
STAG1	blue
STK11	blue
KMT2A	blue
KIF14	blue
CREB1	blue
CASP8AP2	blue
ANKRD13C	blue
PLAGL1	blue
FBXO30	blue
MYB	blue
MED28	blue
ZNF430	blue
DCLRE1B	blue
FOXO3	blue
ABCG2	blue
CCND2	blue
GTF3C3	blue
HEATR1	blue
DYNC2I2	blue
CNTRL	blue
PHF19	blue
BSPRY	blue
NR4A3	blue
DENND1A	blue
PGF	blue
ACYP1	blue
AREL1	blue
TTLL5	blue
RBM25	blue
CNRIP1	blue
BCL11A	blue
EPCAM	blue
OGFRL1	blue
MXI1	blue
C10orf88	blue
HELLS	blue
NUP43	blue
MTHFD1L	blue
PCMT1	blue
CENPL	blue
MASTL	blue
EPC1	blue
CCDC77	blue
PROSER1	blue
WBP4	blue
EXOSC8	blue
KDM3B	blue
TMPO	blue
PTK2B	blue
FAM117A	blue
NCAPH	blue
TMEM131L	blue
MND1	blue
ADCY7	blue
CEP89	blue
PSPC1	blue
ZNF211	blue
PDZRN3	blue
RNF2	blue
TRMT1L	blue
KIF18A	blue
ZCCHC17	blue
KHDRBS1	blue
CCRL2	blue
GPSM2	blue
GTDC1	blue
CXCR4	blue
LY9	blue
ODF2L	blue
RWDD3	blue
CCDC18	blue
CBX3	blue
HNRNPA2B1	blue
HYCC1	blue
NT5C3A	blue
ARL4A	blue
GLIPR2	blue
SLC25A51	blue
ZWINT	blue
CIT	blue
MED13L	blue
CDKN2C	blue
DDX39A	blue
CENPK	blue
CDK2	blue
NFE2	blue
IKZF4	blue
TUBA1B	blue
STIL	blue
HJURP	blue
AMD1	blue
TTC21B	blue
SLC36A1	blue
EXOSC9	blue
AGO2	blue
MXD4	blue
CKS2	blue
FAM124B	blue
FAM210B	blue
SRSF6	blue
CSE1L	blue
STX16	blue
H1-3	blue
H2BC11	blue
COL21A1	blue
RIOK1	blue
NUP153	blue
DEK	blue
EEF1E1	blue
EREG	blue
CNOT1	blue
ABCC4	blue
HROB	blue
FAM193A	blue
GGA3	blue
NUP85	blue
TTF1	blue
PPDPF	blue
PSPN	blue
GTF2F1	blue
THOC2	blue
MED1	blue
SNRPD2	blue
GPCPD1	blue
PANK2	blue
NAPB	blue
SNRPB	blue
SNRPB2	blue
MGME1	blue
MCM8	blue
TMEM74B	blue
FAM110A	blue
HNRNPR	blue
MAX	blue
RALY	blue
CEP250	blue
PLAGL2	blue
UROD	blue
XRCC3	blue
TUBGCP3	blue
PCID2	blue
THRA	blue
BCL2L12	blue
IRF3	blue
STAT5A	blue
ZNF384	blue
ATG14	blue
DLGAP5	blue
RHOT1	blue
FAM78A	blue
SLC10A3	blue
YEATS4	blue
AUNIP	blue
UBR4	blue
HP1BP3	blue
PKMYT1	blue
CHTF18	blue
SMARCA4	blue
TNFRSF19	blue
RNF6	blue
RBM48	blue
PPAT	blue
TUBGCP6	blue
DGCR8	blue
YWHAH	blue
MGAT3	blue
A4GALT	blue
IGLL1	blue
SPECC1	blue
LSM8	blue
STRIP2	blue
IFT22	blue
HAT1	blue
HERC2	blue
CCDC32	blue
KNSTRN	blue
DUT	blue
E2F8	blue
PIMREG	blue
RPAIN	blue
ATP1B2	blue
CCNT1	blue
KRI1	blue
ILF3	blue
SLC44A2	blue
CDKN2D	blue
RAB2B	blue
PARP2	blue
EGLN3	blue
MIS18BP1	blue
EPB41L4A	blue
ASH2L	blue
SGO1	blue
KLF16	blue
MAU2	blue
CBFA2T3	blue
GNL3L	blue
ELOF1	blue
CDC16	blue
LRCH2	blue
XPO7	blue
ATP8B3	blue
SSBP4	blue
UBAC1	blue
HBZ	blue
CEP85	blue
GATA5	blue
EXOSC2	blue
TRIM28	blue
ATG4D	blue
DNMT1	blue
ZNF426	blue
SLC6A8	blue
DKC1	blue
MPP1	blue
MTRFR	blue
RBM39	blue
ZNF227	blue
ZNF141	blue
GINS2	blue
SH3BGRL	blue
HAUS8	blue
NR1H2	blue
TUBG1	blue
PSMC3IP	blue
THOC6	blue
TOP2A	blue
ZNF304	blue
FAAP24	blue
RFX1	blue
BRME1	blue
DCAF15	blue
SLC6A11	blue
NUP210	blue
FCRLA	blue
ILKAP	blue
RAN	blue
INPP5K	blue
RPA1	blue
FIGNL1	blue
SLC52A1	blue
VPS13B	blue
PCNA	blue
PTPRA	blue
KHDC4	blue
DCAF8	blue
TESMIN	blue
TOE1	blue
NASP	blue
RBM38	blue
CPLANE2	blue
MYH10	blue
DSTYK	blue
SLC41A1	blue
TMCC2	blue
SPART	blue
RFXAP	blue
RFC3	blue
FAM104A	blue
SRRM1	blue
KMT5C	blue
SLF1	blue
CEP20	blue
MYO18B	blue
SEC14L4	blue
MKRN1	blue
LARS1	blue
LRRCC1	blue
CA1	blue
AMPD3	blue
MICAL2	blue
DPF2	blue
CCNB1	blue
PSRC1	blue
AP4B1	blue
PPHLN1	blue
KIDINS220	blue
RSAD2	blue
CMPK2	blue
CRB1	blue
RELCH	blue
FBH1	blue
RBM17	blue
CDCA8	blue
PRPF38A	blue
TPGS2	blue
C9orf40	blue
DMTF1	blue
CD36	blue
LCA5	blue
MAP3K7	blue
LMO2	blue
PHF21A	blue
NAT10	blue
TESPA1	blue
CDK4	blue
TROAP	blue
ESPL1	blue
HNRNPA1	blue
TEC	blue
USP15	blue
FHOD1	blue
ABCB10	blue
TAF5L	blue
STX6	blue
DHX9	blue
CEP350	blue
PIGC	blue
USP37	blue
TSGA10	blue
ANKRD36	blue
RNASEH2B	blue
CKAP2	blue
BORA	blue
NUP42	blue
BZW2	blue
SRSF1	blue
DCAF7	blue
BRIP1	blue
KAT7	blue
ACTL6A	blue
TRA2B	blue
GALNT5	blue
SCN7A	blue
EPRS1	blue
SMPD4	blue
GYPC	blue
STAM	blue
ODF2	blue
C9orf78	blue
SMC2	blue
ST6GALNAC4	blue
TMOD1	blue
USP20	blue
TEX10	blue
DPM2	blue
HEMGN	blue
NCBP1	blue
ANP32B	blue
PDCL	blue
LMX1B	blue
DSCC1	blue
MYC	blue
RNF38	blue
TLN1	blue
DCTN3	blue
ARHGEF39	blue
PIM1	blue
GMPR	blue
CMTR1	blue
TMEM14B	blue
IRF4	blue
HMGA1	blue
TCF19	blue
MDC1	blue
NRM	blue
TAF8	blue
FHDC1	blue
NUMA1	blue
TGS1	blue
NEK1	blue
TMPRSS4	blue
BUD13	blue
DCUN1D5	blue
NUSAP1	blue
KIF23	blue
KNL1	blue
HAUS2	blue
RPLP1	blue
RMDN3	blue
TTLL7	blue
GTF2B	blue
ADCY3	blue
THUMPD2	blue
CENPO	blue
KIF11	blue
KIF20B	blue
DBR1	blue
ADAMTS14	blue
DNA2	blue
SMARCAL1	blue
BARD1	blue
SSB	blue
CIR1	blue
FAM117B	blue
ABI2	blue
MNS1	blue
PPCDC	blue
SEMA7A	blue
UBL7	blue
FAM13A	blue
HERC3	blue
ZGRF1	blue
HNRNPD	blue
BBS7	blue
NUP54	blue
BMP2K	blue
CENPE	blue
GSTCD	blue
LEF1	blue
LGR5	blue
POC1B	blue
SNRPF	blue
NEDD1	blue
GAS2L3	blue
TDG	blue
NUP58	blue
SLC7A1	blue
SMARCC2	blue
BRCA2	blue
GALNT6	blue
RB1	blue
MORN3	blue
VPS37B	blue
DIAPH3	blue
ARMH4	blue
AK7	blue
SLC12A6	blue
HDC	blue
GTF2A2	blue
DNAJA4	blue
IGF1R	blue
PIF1	blue
LINS1	blue
FANCI	blue
TICRR	blue
NTRK3	blue
UNC45A	blue
MCTP2	blue
GLYR1	blue
NLRC5	blue
KATNB1	blue
COPS3	blue
MYOCD	blue
KSR1	blue
TAF4B	blue
C18orf21	blue
SLC14A1	blue
WRAP53	blue
TP53	blue
TMC6	blue
NARF	blue
CEP131	blue
MBD1	blue
TNFRSF11A	blue
PMAIP1	blue
PNMT	blue
STAC2	blue
SAMD1	blue
BRD4	blue
SLC39A3	blue
TMEM50B	blue
EMP3	blue
SAE1	blue
ZNF614	blue
ARHGEF19	blue
C1orf216	blue
PLK4	blue
SYTL1	blue
ITGB3BP	blue
KIF2C	blue
MTF2	blue
STRIP1	blue
DCAF6	blue
UCK2	blue
POU2F1	blue
DPT	blue
PPOX	blue
NUF2	blue
USP21	blue
HDGF	blue
SF3B4	blue
ANP32E	blue
SELENBP1	blue
ENSA	blue
GOLPH3L	blue
GABPB2	blue
DTL	blue
DYRK3	blue
ILF2	blue
TTC13	blue
NVL	blue
SDE2	blue
ITPKB	blue
GUK1	blue
C1orf35	blue
MBOAT2	blue
PYCR2	blue
LBR	blue
PTPN7	blue
CAMKMT	blue
CHAC2	blue
ASXL2	blue
SNRNP200	blue
CDCA7	blue
RHBDD1	blue
HES6	blue
FANCD2	blue
SLC25A38	blue
UBA3	blue
ATG3	blue
BOC	blue
NCEH1	blue
SLIT2	blue
LYAR	blue
CENPC	blue
SNCA	blue
SPATA5	blue
CCNA2	blue
SSBP2	blue
PPIP5K2	blue
BDP1	blue
TNFAIP8	blue
DDX46	blue
PCYOX1L	blue
G3BP1	blue
N4BP3	blue
RMND5B	blue
CDKAL1	blue
ZMAT2	blue
PRIM2	blue
IRAK1BP1	blue
PHIP	blue
MMS22L	blue
PM20D2	blue
TBC1D32	blue
MTFR2	blue
CDCA5	blue
NIPSNAP2	blue
ZNF92	blue
GIGYF1	blue
ZC3HAV1L	blue
TLK2	blue
NOM1	blue
NCAPG2	blue
LUC7L2	blue
LANCL3	blue
KDM6A	blue
ZNF182	blue
TAF1	blue
GPR174	blue
OGT	blue
GCNA	blue
NXF3	blue
PRPS1	blue
RBMX	blue
MCPH1	blue
MFHAS1	blue
BIN3	blue
SLC25A37	blue
GINS4	blue
NSD3	blue
FAM83A	blue
UHRF2	blue
HAUS6	blue
MFSD14B	blue
ALAD	blue
POLE3	blue
GBGT1	blue
GTF3C5	blue
ASB6	blue
CIZ1	blue
SH3GLB2	blue
MIGA2	blue
DPH7	blue
USP6NL	blue
MINDY3	blue
ST8SIA6	blue
RPP30	blue
MKI67	blue
TAF5	blue
RGS10	blue
IMMP1L	blue
SSRP1	blue
HIKESHI	blue
SESN3	blue
ENDOD1	blue
PAK1	blue
RPS3	blue
NPAT	blue
ADAM33	blue
MTA2	blue
INCENP	blue
CPSF7	blue
CCDC15	blue
CHEK1	blue
DSN1	blue
CABLES2	blue
LTO1	blue
HIRIP3	blue
HMGA2	blue
ADGRL3	blue
PDCD4	blue
CCDC102B	blue
MTMR12	blue
CCT5	blue
PIP4K2A	blue
ITPR1	blue
NEK7	blue
UPF2	blue
SCLT1	blue
FRMD4A	blue
NCAPD3	blue
VTI1A	blue
EDNRA	blue
RNF144A	blue
CENPU	blue
SAV1	blue
NBAS	blue
SACS	blue
CENPJ	blue
RABGAP1L	blue
GPATCH11	blue
EPG5	blue
HAUS1	blue
C18orf25	blue
[truncated: 10,746 more rows]

## Sheet: HM_All modules
external_gene_name	Module
SEMA3F	black
LASP1	black
TFPI	black
PLXND1	black
ATOSB	black
CRLF1	black
TMEM132A	black
BAIAP2L1	black
NADK	black
ST3GAL1	black
IL32	black
LYPLA2	black
ABHD5	black
UTP18	black
PTBP1	black
PLAUR	black
SLC25A39	black
MVP	black
ANGEL1	black
SLC38A5	black
SLC11A1	black
EHD2	black
CD44	black
IFNGR1	black
B4GALT7	black
TNFRSF1B	black
BMAL2	black
TMSB10	black
VCAN	black
CLEC16A	black
RAI14	black
TNC	black
ADRB1	black
PREX2	black
CP	black
MRTO4	black
SLC2A3	black
PSD	black
YBX3	black
GNA15	black
PTPRU	black
NGFR	black
SBNO2	black
SMARCD1	black
ELOVL1	black
TNFRSF1A	black
HYAL2	black
FTSJ1	black
PPP2R5B	black
BCL3	black
RAB27A	black
RNF126	black
VASH1	black
CDH19	black
PDCD2	black
ADGRL1	black
SREBF1	black
CRMP1	black
PTGS2	black
NOTCH3	black
MYDGF	black
FOSL2	black
ACTB	black
NFKB2	black
IL4R	black
SLC25A43	black
COL5A3	black
ARG2	black
PTPRC	black
MECOM	black
B4GALT1	black
ITPKC	black
FTL	black
ADAMTS2	black
ATXN7L3	black
LPCAT2	black
SH3BP2	black
NOP14	black
FKBP1A	black
FXYD5	black
GRAMD1A	black
GANAB	black
ICAM1	black
IRAK3	black
DNAJB11	black
CD209	black
SEL1L3	black
ANGPT2	black
UNC13D	black
WHRN	black
ITPR3	black
CDC7	black
MAST3	black
PPM1F	black
CYTH4	black
SH3BP1	black
FBXO7	black
SUN2	black
RPL3	black
RANGAP1	black
CERK	black
CDKL1	black
PYGL	black
RIN3	black
EIF5	black
PROCR	black
CD40	black
STK4	black
SLCO4A1	black
GMEB2	black
RNF24	black
RASSF2	black
SLC52A3	black
SEC23B	black
NOP56	black
APMAP	black
MID1	black
PLP2	black
ELF4	black
PGK1	black
TIMP1	black
PIEZO1	black
CCN4	black
SLC39A14	black
R3HCC1	black
TNFRSF10A	black
RELB	black
NUMBL	black
SLC1A5	black
TGFB1	black
PLIN3	black
ICAM5	black
GRWD1	black
PLEKHA4	black
ELL	black
HAMP	black
HPN	black
NAMPT	black
IMPDH1	black
TGFBR1	black
GLIS3	black
NPDC1	black
NPM3	black
DNAJC12	black
TSPAN14	black
CSF3	black
P2RX1	black
PFN1	black
CPD	black
RAB5C	black
CNTNAP1	black
ABI3	black
TMEM104	black
KLHL5	black
UGDH	black
CTSC	black
EHD1	black
PUS3	black
ARHGEF17	black
CARS1	black
SLC35F2	black
PTPN5	black
VWF	black
PPFIBP1	black
CLEC2B	black
CSRNP2	black
WNT5B	black
SPRING1	black
VDR	black
SRSF9	black
EYA4	black
BYSL	black
DUSP22	black
CLIC5	black
PCDHB15	black
RNF130	black
WWC1	black
BCL6	black
HES1	black
GNAI2	black
TUSC2	black
RRP9	black
MOB1A	black
KCNIP3	black
STEAP3	black
FN1	black
IL1R1	black
IL1RL1	black
IL18R1	black
ABCB6	black
QPCT	black
WIPF1	black
ERRFI1	black
CAPZA1	black
RHOU	black
SRM	black
MAD2L2	black
BMP8B	black
RIMS3	black
SLAMF1	black
UAP1	black
CTBS	black
ECE1	black
EBNA1BP2	black
STX12	black
KPTN	black
TNFAIP3	black
RAB32	black
SPP1	black
PTBP3	black
NEK6	black
BSPRY	black
HDHD3	black
KDSR	black
DCAF4	black
PGF	black
TEK	black
MOB3B	black
PROSER1	black
DUSP4	black
RDH10	black
TSHZ3	black
TMEM54	black
RAMP3	black
TWIST1	black
GLIPR2	black
PLAU	black
PKN1	black
BATF3	black
SLPI	black
TOX2	black
PTGIS	black
TREM1	black
CDKN1A	black
SH3TC1	black
MT2A	black
EFNB2	black
IRF1	black
SOX9	black
HS3ST3B1	black
SLC25A19	black
DDX31	black
IL1B	black
CD93	black
CENPB	black
NCLN	black
LRFN3	black
FRMD8	black
STAT5A	black
GLIS2	black
EDN2	black
ADGRE2	black
TICAM1	black
PTPN12	black
STEAP4	black
SDF2L1	black
MGAT3	black
CDC42EP1	black
APOL3	black
MYO1B	black
RIPK3	black
ADCY4	black
TEP1	black
KLF16	black
SAT1	black
GNL3L	black
GTPBP3	black
COLGALT1	black
ARPC1B	black
PXDN	black
SSBP4	black
SLC6A8	black
CAP1	black
TRAF3	black
RFTN1	black
MGAT1	black
GFPT2	black
ACLY	black
TRAF7	black
IL13RA1	black
RARA	black
KHDRBS3	black
CHSY1	black
GCH1	black
PPARG	black
PTPRE	black
BTBD3	black
SYT11	black
CNDP2	black
GIMAP4	black
RNF122	black
LOXL2	black
EDEM1	black
CHL1	black
PTPN22	black
SORT1	black
FKBP11	black
LDHA	black
IL6ST	black
SLC43A3	black
COL4A2	black
OSTF1	black
ANXA1	black
CEMIP2	black
HAVCR2	black
HILPDA	black
B4GALNT1	black
RAB11FIP5	black
KCNMB4	black
KIAA0513	black
STX6	black
SERPINE2	black
TMEM127	black
DRAM1	black
LRCH1	black
RAPGEF5	black
IL6	black
TTYH3	black
IMP4	black
DAB2IP	black
ANGPTL2	black
TLR4	black
FPGS	black
MYC	black
LRRC32	black
SLCO5A1	black
TRPC6	black
THBS1	black
TUBGCP4	black
SMAD6	black
BCAR3	black
FNBP1L	black
CYP1B1	black
SLC5A6	black
SEMA7A	black
BMPR1B	black
SCARB2	black
LEF1	black
CPNE8	black
PHLDA1	black
DUSP6	black
GLTP	black
GALNT6	black
ESYT1	black
TMX1	black
TLE3	black
TLNRD1	black
ARRDC4	black
ADAMTS17	black
FURIN	black
IQGAP1	black
TP53	black
MIEN1	black
IGFBP4	black
FKBP10	black
BRD4	black
PFKL	black
SH3GL1	black
IFITM3	black
PGGHG	black
HUNK	black
COL6A2	black
EFHD2	black
SH3BGRL3	black
MAP3K6	black
BCL10	black
RGS16	black
ADAMTSL4	black
ADAM15	black
JTB	black
TPM3	black
SLC39A1	black
CNIH4	black
LBR	black
MEIS1	black
MALL	black
PTPRG	black
NFKBIZ	black
KLHL8	black
NKD2	black
OSMR	black
LHFPL2	black
RNF145	black
GFOD1	black
PPP1R18	black
PM20D2	black
ATP6V1B2	black
BIN3	black
UGCG	black
PTGES	black
SEC16A	black
NOTCH1	black
ADAM12	black
TNKS1BP1	black
ENDOD1	black
SERPINH1	black
EML3	black
ESAM	black
MPZL2	black
SIDT2	black
TAOK2	black
CLEC1A	black
DHX37	black
SLC2A13	black
TWF1	black
SAV1	black
TUBA3E	black
SPARCL1	black
DYNLT5	black
TMEM87B	black
CMTM7	black
CMIP	black
SH3RF1	black
AGPAT5	black
SLC26A2	black
CLIC2	black
GNAQ	black
TSPAN7	black
RPGR	black
B3GNT7	black
RBPMS	black
ST3GAL2	black
ETS2	black
TSPAN18	black
CREB3L1	black
C2CD2	black
ACAN	black
FMNL2	black
RER1	black
WASF2	black
B4GALT5	black
TAGLN2	black
NBL1	black
F11R	black
IFNAR2	black
IFNGR2	black
STC1	black
CSRP1	black
RUNX1	black
ZFYVE28	black
SLC37A1	black
G6PD	black
RRP1	black
ICOSLG	black
SLC2A6	black
BRSK1	black
ZBTB7B	black
SHC1	black
IL6R	black
SH2B2	black
MGAT4B	black
YDJC	black
FMNL3	black
RPS6KA4	black
ADGRL4	black
GBP2	black
SLC30A7	black
ARPC5	black
CADM3	black
SNED1	black
NBPF20	black
PKDCC	black
ACTG2	black
SPATA18	black
INHBB	black
S100A11	black
TDRD10	black
COL6A3	black
ATXN7	black
PRICKLE2	black
PTX3	black
CXCL3	black
CXCL1	black
CDCP1	black
TKT	black
SLC9B2	black
SPRY1	black
F2RL1	black
CTSB	black
NOS3	black
FAM219A	black
MID1IP1	black
PTCHD1	black
PIGA	black
NUDT5	black
ENTR1	black
AMOTL1	black
SPRED1	black
ADAMTS15	black
IKBIP	black
FBN1	black
NOLC1	black
SERPINB8	black
CDYL2	black
CCDC68	black
TMED3	black
HSP90B1	black
TMEM170A	black
EVA1C	black
PDIA3	black
SAMD14	black
NOD2	black
TBC1D16	black
STIM1	black
VKORC1	black
DHRS13	black
CDC42EP5	black
TLCD3A	black
ANGPTL4	black
IGFBP6	black
TMEM88	black
ZNF598	black
SPINDOC	black
MGAT2	black
FAM107A	black
BDKRB2	black
PHYHIP	black
POLR3D	black
STAT3	black
TMEM208	black
TMEM150A	black
VAMP5	black
SLC49A3	black
CSNK1G1	black
SHE	black
PGM2	black
NPR1	black
CXCL8	black
SDC2	black
FASN	black
DUS1L	black
LDB2	black
IFFO2	black
NLGN2	black
FAM153A	black
SIK2	black
ADORA2B	black
SERPINB9	black
TMEM43	black
HAS2	black
FPR2	black
GIMAP8	black
NETO2	black
LRG1	black
CHST11	black
P2RY6	black
TMEM51	black
COL8A2	black
NINJ2	black
ADRA1D	black
ISG20	black
CLEC7A	black
ALG14	black
GTPBP2	black
SLFN11	black
SH3RF3	black
GRK2	black
RELA	black
HSPA6	black
MMRN2	black
MAP3K11	black
TNFRSF10D	black
TNFRSF10C	black
CSPG4	black
STAT5B	black
C1QTNF1	black
MARCHF3	black
REP15	black
PHLDA3	black
SLC16A13	black
SH3PXD2B	black
RIN1	black
SEZ6L2	black
CHST2	black
PACS1	black
ABO	black
MCTP1	black
MLXIP	black
A2M	black
CLEC14A	black
SYNE3	black
RHOG	black
AGTRAP	black
FAM20C	black
ERFE	black
EXOC3L1	black
LDLRAD3	black
VWA1	black
FJX1	black
CDC42EP4	black
CDH5	black
ZNRF2	black
HARBI1	black
RPH3AL	black
F2R	black
FAM89A	black
ATP6AP2	black
BACE2	black
FBXL6	black
FES	black
HOXB4	black
PAPPA	black
SPNS2	black
AP2A2	black
CAMK1D	black
C2CD4C	black
FHL3	black
RFLNB	black
ZNF703	black
KIRREL1	black
SRARP	black
ST6GALNAC3	black
ACTG1	black
CRELD2	black
KCNJ12	black
IRAK1	black
PCDH9	black
ALDH1A3	black
CSF1	black
COPB2	black
CCR10	black
TMEM255B	black
PROS1	black
SOCS3	black
ATL3	black
FMNL1	black
F8	black
SEMA4B	black
CIB1	black
IFITM2	black
TNFAIP2	black
IL3RA	black
SOCS1	black
GAS2L1	black
TLCD2	black
AHNAK2	black
P4HB	black
SLC52A2	black
IFITM1	black
GPAT2	black
TOR3A	black
CD300E	black
BCR	black
TNFRSF4	black
RPS19BP1	black
COL4A1	black
GJA4	black
TRPV2	black
PLSCR3	black
ZNF669	black
PLSCR1	black
RALGAPA2	black
TMEM198	black
NOC2L	black
LITAF	black
KAZN	black
CD55	black
SRGAP2B	black
EPHB4	black
YRDC	black
IPO4	black
CACNA1H	black
SULF2	black
HRH1	black
ADA	black
ARID5A	black
PCNX3	black
SND1	black
LRP10	black
PELI1	black
STMN3	black
PARVA	black
S100A10	black
ADAMTSL2	black
ERO1A	black
ELOVL2	black
MAK16	black
NRARP	black
PNP	black
FICD	black
APRT	black
NAGA	black
TGM2	black
ZDHHC18	black
NOTCH4	black
LAYN	black
MICA	black
HLA-C	black
ADGRG1	black
MT1M	black
CFI	black
TMSB4X	black
ITPRIPL2	black
RNPS1	black
ZNF580	black
NRAS	black
SIPA1	black
CLIC1	black
ITGA1	black
ARHGEF28	black
VPS16	black
C1QTNF5	black
C4B	black
ELFN1	black
WDR46	black
GPX1	black
NME1	black
MIF	black
ARPC4	black
PLEKHO2	black
EIF6	black
TNFRSF6B	black
CFB	black
ETV5	black
C4A	black
ECSCR	black
TMED7-TICAM2	black
CCDC71L	black
PCDHGB7	black
AP5B1	black
SMIM3	black
INAFM1	black
TUBB3	black
PECAM1	black
SRGAP2	black
RASSF5	black
TRABD2B	black
EGLN2	black
DOC2B	black
EPOP	black
LENG9	black
ZNF670	black
ENSG00000284691	black
TSPAN6	blue
SCYL3	blue
C1orf112	blue
NIPAL3	blue
BAD	blue
VPS50	blue
DVL2	blue
ACSM3	blue
CREBBP	blue
FBXL3	blue
ITGA2B	blue
ASB4	blue
TMEM98	blue
ALDH3B1	blue
USH1C	blue
VPS41	blue
RPUSD1	blue
BAIAP3	blue
MYLIP	blue
AASS	blue
MMP25	blue
METTL13	blue
IFFO1	blue
STAB1	blue
FUZ	blue
ELOA	blue
APBA3	blue
MKS1	blue
MBTD1	blue
CEP68	blue
LDAF1	blue
CALCOCO1	blue
CLDN11	blue
CAPN1	blue
ACP3	blue
GLT8D1	blue
PRDM11	blue
SYT13	blue
ZFP64	blue
MRE11	blue
ZNF839	blue
ZDHHC6	blue
DEF6	blue
UBR2	blue
CCDC28A	blue
NR1H3	blue
RNASET2	blue
BRD9	blue
IKZF2	blue
CENPQ	blue
IFT88	blue
ALG1	blue
ASTE1	blue
FLT4	blue
BOD1L1	blue
MAT2B	blue
TLL1	blue
SPDL1	blue
SLC66A1	blue
PARP3	blue
THAP3	blue
SPATA7	blue
DCUN1D1	blue
CUL7	blue
CNTLN	blue
CC2D2A	blue
LMO3	blue
ADAMTS6	blue
EPN3	blue
THOC3	blue
ANAPC4	blue
THRAP3	blue
HHAT	blue
TBC1D22A	blue
PUM2	blue
PITHD1	blue
MTA3	blue
PIGV	blue
DGAT2	blue
ZNF112	blue
POLD1	blue
EIF4B	blue
TM7SF3	blue
TNPO3	blue
RFXANK	blue
SNCAIP	blue
DDX20	blue
PMS1	blue
TAF11	blue
NTHL1	blue
WDR3	blue
SNAP91	blue
KDM4A	blue
ZMYND12	blue
CD84	blue
THUMPD1	blue
NEO1	blue
OTUD5	blue
IFT80	blue
NUP133	blue
FGF10	blue
RAD18	blue
CPSF1	blue
CYBRD1	blue
ZFYVE26	blue
PTPN18	blue
LNX1	blue
RHOBTB1	blue
NFATC3	blue
EVC	blue
XRCC1	blue
SCARB1	blue
ST6GAL1	blue
SLC24A1	blue
KCNQ2	blue
NUP37	blue
ZNF37A	blue
ARHGAP15	blue
GPATCH1	blue
XAB2	blue
CTTNBP2	blue
RARB	blue
EXOSC5	blue
FAM76B	blue
POLD3	blue
JADE1	blue
FAP	blue
N4BP2	blue
TULP3	blue
ZCWPW1	blue
LXN	blue
RAPGEF3	blue
FDFT1	blue
STX7	blue
RABL2B	blue
KEAP1	blue
SLC35C2	blue
RIF1	blue
PSEN1	blue
CPOX	blue
RBL1	blue
EXD2	blue
ZNF510	blue
AACS	blue
CADPS2	blue
IFT25	blue
WDR70	blue
FYB1	blue
DLG3	blue
SERTAD4	blue
NFE2L1	blue
LYRM2	blue
BCKDHB	blue
ULK2	blue
RRAGB	blue
ZNF324	blue
ZNF671	blue
ZNF446	blue
YTHDC1	blue
PPIE	blue
NOA1	blue
REST	blue
KIF3C	blue
ZNF213	blue
ZW10	blue
NOX4	blue
GNAO1	blue
TXNDC16	blue
CNOT3	blue
PTPN4	blue
PDRG1	blue
MAVS	blue
KIZ	blue
KDM2B	blue
TASP1	blue
SIRT4	blue
TBX5	blue
BRAP	blue
ERP29	blue
IGBP1	blue
RBM41	blue
YPEL3	blue
TFAP4	blue
GNPTG	blue
ZNF268	blue
CERS4	blue
MCOLN1	blue
PDPR	blue
EXOC1	blue
TMEM101	blue
HAUS4	blue
SLC7A8	blue
G2E3	blue
CAPN3	blue
MSH2	blue
NUBP2	blue
BRPF3	blue
SIRT1	blue
IFT74	blue
WASHC2A	blue
OCEL1	blue
SETD1A	blue
MTAP	blue
TRMT2A	blue
SNAP29	blue
LZTR1	blue
SF3A1	blue
SPECC1L	blue
YPEL1	blue
TOP3B	blue
ESS2	blue
CARD10	blue
PIK3IP1	blue
PATZ1	blue
TFIP11	blue
ANKRD54	blue
TCF20	blue
HSCB	blue
DNAL4	blue
CHKB	blue
MCAT	blue
THOC5	blue
TTLL12	blue
ZMAT5	blue
TAB1	blue
EIF3D	blue
TNRC6B	blue
PMM1	blue
ABHD4	blue
RBM23	blue
PRMT5	blue
TMED8	blue
TELO2	blue
RPS6KA5	blue
C14orf93	blue
EFS	blue
GMPR2	blue
RABGGTA	blue
ZMYND8	blue
CSTF1	blue
RAE1	blue
PRPF6	blue
CCM2L	blue
PLCB4	blue
CRNKL1	blue
KIF3B	blue
TTI1	blue
DHX35	blue
DNTTIP1	blue
METTL4	blue
CEP76	blue
RNF125	blue
POLI	blue
CSTF2	blue
TLR8	blue
SUV39H1	blue
STAG2	blue
CCDC22	blue
FMR1	blue
PARP4	blue
SUPT20H	blue
CENPT	blue
POLR2C	blue
ZNF821	blue
VAC14	blue
HAS3	blue
COG4	blue
SLC7A6OS	blue
NAGPA	blue
ZNF500	blue
MTHFSD	blue
EEF2K	blue
ZNF174	blue
CLUAP1	blue
RBL2	blue
PYCARD	blue
RPGRIP1L	blue
CORO2B	blue
TRIP4	blue
TMEM87A	blue
BMF	blue
BRF2	blue
SFRP1	blue
ZC2HC1A	blue
NCALD	blue
SARS2	blue
PPP1R37	blue
PIH1D1	blue
ARHGEF18	blue
STX10	blue
TBC1D17	blue
MED25	blue
FAM32A	blue
C19orf44	blue
SYDE1	blue
DYRK1B	blue
YJU2	blue
CLIP3	blue
CACTIN	blue
NKG7	blue
BABAM1	blue
TYK2	blue
PTPRS	blue
KDELR1	blue
CYTH2	blue
CARD8	blue
ZNF175	blue
GCDH	blue
DNASE2	blue
PRPF31	blue
CRTC1	blue
LSR	blue
SUGP1	blue
ZNF14	blue
BET1	blue
HBP1	blue
SP4	blue
TTC26	blue
BRAT1	blue
PHF14	blue
ACTR3C	blue
TBC1D13	blue
KANK1	blue
RIGI	blue
APBA1	blue
EXOSC3	blue
DNMBP	blue
NSMCE4A	blue
LIPA	blue
CPEB3	blue
SUFU	blue
EDRF1	blue
EBF3	blue
SORCS1	blue
TBC1D12	blue
FBXL20	blue
UBTF	blue
RNF43	blue
MTMR4	blue
DHX40	blue
CDK5RAP3	blue
RASD1	blue
PEX12	blue
NAGLU	blue
EFNB3	blue
RANGRF	blue
MAP2K6	blue
MANBA	blue
ELF2	blue
FRG1	blue
AADAT	blue
GALNT7	blue
SEPSECS	blue
TBC1D19	blue
CCDC34	blue
TECTA	blue
SNX15	blue
DCPS	blue
KMT5B	blue
PRPF19	blue
CEP126	blue
NECTIN1	blue
COMMD9	blue
ACCS	blue
SLC22A18	blue
PRDM4	blue
BIN2	blue
LTA4H	blue
ITFG2	blue
PARP11	blue
AKAP3	blue
CREBL2	blue
CDKN1B	blue
EIF2B1	blue
MDM1	blue
NUP107	blue
ING4	blue
C2CD5	blue
PHC1	blue
TDP2	blue
DSE	blue
GCNT2	blue
MCM9	blue
GLP1R	blue
FBXL4	blue
MED23	blue
WASF1	blue
GMNN	blue
ZBTB24	blue
PACRG	blue
CCND3	blue
FAM120B	blue
TBP	blue
PRPH2	blue
BICRAL	blue
PPP2R5D	blue
SLC29A1	blue
ENPP5	blue
ERBIN	blue
HARS2	blue
CEP72	blue
GHR	blue
NME5	blue
BRD8	blue
IK	blue
THG1L	blue
MSH3	blue
PRLR	blue
NUP155	blue
TRIM23	blue
CNTN3	blue
CRBN	blue
ARL6	blue
AMOTL2	blue
OGG1	blue
TFDP2	blue
KAT2B	blue
WNT5A	blue
PFKFB4	blue
FRMD4B	blue
SLC41A3	blue
ABTB1	blue
ACVR2B	blue
WDR48	blue
KLHL24	blue
LMAN2L	blue
TP53I3	blue
GTF3C2	blue
TTC31	blue
LANCL1	blue
PAPOLG	blue
ELMOD3	blue
EHBP1	blue
CHST10	blue
TAF1B	blue
DCAF17	blue
RMDN2	blue
ATF2	blue
THADA	blue
TRAK2	blue
PCYOX1	blue
ALMS1	blue
DNAJC16	blue
MORN1	blue
RALGPS2	blue
WRAP73	blue
STXBP3	blue
HDAC1	blue
RNF19B	blue
SWT1	blue
SLC35D1	blue
ADPRS	blue
WARS2	blue
OSCP1	blue
SIPA1L2	blue
RBBP5	blue
PTCH2	blue
DPH5	blue
TNFSF4	blue
UTP25	blue
SYF2	blue
NSL1	blue
RPA2	blue
MTARC2	blue
STAG1	blue
IFT46	blue
DDX59	blue
UBE3D	blue
PHF3	blue
KLF12	blue
HS1BP3	blue
WDR35	blue
DNAH7	blue
CYP20A1	blue
SATB2	blue
CPSF3	blue
FKBP15	blue
GLE1	blue
CNTRL	blue
TRIM32	blue
VPS4B	blue
C19orf25	blue
ZBTB45	blue
FCF1	blue
BBOF1	blue
MLH3	blue
ZC2HC1C	blue
ALDH6A1	blue
NRDE2	blue
DNMT3A	blue
FKBP1B	blue
BCL11A	blue
CRIPT	blue
SLF2	blue
IFIT2	blue
GPAM	blue
PYROXD2	blue
MXI1	blue
SFRP5	blue
WDR55	blue
MSANTD2	blue
KIAA1217	blue
EPC1	blue
KBTBD7	blue
KDM3B	blue
ZFP30	blue
TMPO	blue
APAF1	blue
CRISPLD1	blue
COIL	blue
TRIM25	blue
CEP89	blue
TRMT1L	blue
TMEM39B	blue
CCR2	blue
LIAS	blue
ZSCAN20	blue
MTERF4	blue
MRPS2	blue
ZNF205	blue
RPAP2	blue
EEPD1	blue
HERPUD2	blue
POLM	blue
MRM2	blue
DCAF10	blue
IFT81	blue
SMUG1	blue
KBTBD4	blue
G0S2	blue
COQ8B	blue
MXD4	blue
ENKD1	blue
NCOA5	blue
PARD6B	blue
SRSF6	blue
MOCS3	blue
NEURL2	blue
STAMBP	blue
PAIP2B	blue
ZNF576	blue
ZNF45	blue
TRERF1	blue
PEX6	blue
ENSG00000124593	blue
OARD1	blue
TBCC	blue
KLHDC3	blue
SOX4	blue
SLC35B3	blue
AHNAK	blue
EMC3	blue
BBS2	blue
PHAF1	blue
DOK4	blue
UPF3B	blue
BMP4	blue
FAM193A	blue
GGA3	blue
ARMC7	blue
TTF1	blue
GTF3C4	blue
GTF2F1	blue
RBCK1	blue
ZNF133	blue
MGME1	blue
MRPS26	blue
ZNF436	blue
ERGIC3	blue
CEP250	blue
TMEM115	blue
HECTD3	blue
PRR12	blue
ZNF384	blue
ATG14	blue
ZBTB1	blue
PLEKHG3	blue
NUP214	blue
AVPR2	blue
LRRC61	blue
HP1BP3	blue
WDR24	blue
AAMP	blue
ZNF835	blue
MTERF1	blue
SGCE	blue
RBM48	blue
CASD1	blue
MPST	blue
TST	blue
APOBEC3F	blue
PRKRIP1	blue
FOXP2	blue
IFT22	blue
LRRC17	blue
KLHDC10	blue
PSMG2	blue
EIF2AK4	blue
CGNL1	blue
TMOD2	blue
MINDY2	blue
RPAIN	blue
ATP1B2	blue
MTUS1	blue
EAPP	blue
CDO1	blue
FGF13	blue
ASH2L	blue
TTI2	blue
ERMARD	blue
GALNT8	blue
CRACR2A	blue
LRCH2	blue
FAM98C	blue
NSUN5	blue
USHBP1	blue
PGLS	blue
ZNF557	blue
ZNF337	blue
POMT1	blue
UCK1	blue
ZC3H4	blue
LRRC47	blue
MED18	blue
ZNF426	blue
ZNF236	blue
UBE4B	blue
SLC35D2	blue
AAR2	blue
ZNF227	blue
ZNF428	blue
HAUS8	blue
HACL1	blue
PSMC3IP	blue
ZCCHC9	blue
STARD3	blue
PEX11B	blue
FMO5	blue
LLGL1	blue
THAP1	blue
FBXW9	blue
RFX1	blue
BRME1	blue
DCAF15	blue
CC2D1A	blue
TBC1D14	blue
TMEM128	blue
FIGNL1	blue
SDF2	blue
HSPA12B	blue
PCED1A	blue
POLR3F	blue
RIN2	blue
TOE1	blue
CTNNBL1	blue
LPIN3	blue
ZSWIM3	blue
VSTM2L	blue
PPP1R3D	blue
CPLANE2	blue
CASP9	blue
MTUS2	blue
DSTYK	blue
RFXAP	blue
BTBD2	blue
SLF1	blue
CEP20	blue
PDZD2	blue
FAM83F	blue
MKRN1	blue
IPO8	blue
AMPD3	blue
MICAL2	blue
DUSP26	blue
DPF2	blue
MEN1	blue
MED6	blue
VAV3	blue
CEPT1	blue
ECHDC3	blue
KCTD1	blue
DOCK2	blue
RBMX2	blue
ERCC5	blue
APC	blue
TMEM60	blue
CEP162	blue
AMHR2	blue
TFCP2	blue
ZC3H10	blue
KCNH3	blue
CCDC102A	blue
COG2	blue
RNASEL	blue
CEP350	blue
PIGC	blue
ARMC9	blue
MFSD9	blue
C2orf49	blue
EPC2	blue
PWP1	blue
VILL	blue
PHF11	blue
RCBTB2	blue
TNS3	blue
TTC5	blue
ZFHX2	blue
CCDC115	blue
SAP130	blue
TOR1A	blue
ZFP37	blue
STX17	blue
USP20	blue
TSTD2	blue
TRMO	blue
XPA	blue
PDCL	blue
POLR1E	blue
APTX	blue
CNPY3	blue
KIF13A	blue
CMTR1	blue
YIPF3	blue
FRS3	blue
TJAP1	blue
VARS2	blue
FAM8A1	blue
CPEB2	blue
NUMA1	blue
BUD13	blue
MAP2K5	blue
UACA	blue
PLCB2	blue
PAK6	blue
DBT	blue
KHK	blue
PPM1B	blue
DYNC2LI1	blue
DBR1	blue
TET1	blue
IDH1	blue
CIR1	blue
FAM117B	blue
SLC40A1	blue
SLC35A5	blue
GLCE	blue
PARP16	blue
PPCDC	blue
UBL7	blue
FAM13A	blue
HERC6	blue
FGF5	blue
BLTP1	blue
TRPC3	blue
CCNG2	blue
CDKL2	blue
CASP6	blue
RNF185	blue
PRICKLE1	blue
TARBP2	blue
NABP2	blue
SMARCC2	blue
MYG1	blue
ZNF740	blue
HNRNPA1L2	blue
SBNO1	blue
SETD1B	blue
VPS33A	blue
SLAIN1	blue
STON2	blue
CLBA1	blue
WDR20	blue
MFAP1	blue
ZSCAN29	blue
CDAN1	blue
COMMD4	blue
NCOA2	blue
BBS4	blue
CELF6	blue
ARMC5	blue
PARN	blue
MYLK3	blue
NKD1	blue
MEAK7	blue
ZSCAN32	blue
GID4	blue
C17orf80	blue
SCRN2	blue
SS18	blue
PRELID3A	blue
C18orf21	blue
ASXL3	blue
GAREM1	blue
WRAP53	blue
RAB40B	blue
FN3KRP	blue
TRIM65	blue
CBX8	blue
CEP131	blue
ELAC1	blue
MBD1	blue
SMAD4	blue
RETREG3	blue
TPGS1	blue
CCDC97	blue
TRPM2	blue
ZNF473	blue
AZIN2	blue
GPR161	blue
PPOX	blue
USP21	blue
METTL25B	blue
TOR1AIP1	blue
CGN	blue
SETDB1	blue
MINDY1	blue
SELENBP1	blue
POGZ	blue
C1orf56	blue
GOLPH3L	blue
SLC27A3	blue
CREB3L4	blue
C1orf131	blue
C1orf35	blue
SOX13	blue
OSR1	blue
GALM	blue
ASXL2	blue
ETAA1	blue
ZNF514	blue
DUSP11	blue
THNSL2	blue
RABL2A	blue
NXPH2	blue
KANSL1L	blue
SUMF1	blue
RETREG2	blue
CTDSP1	blue
SLC25A38	blue
IL17RD	blue
SLC25A26	blue
ALDH1L1	blue
DGKQ	blue
SPATA5	blue
METTL14	blue
SKP2	blue
PIK3R1	blue
RASA1	blue
GIN1	blue
PPIP5K2	blue
TNFAIP8	blue
ATG12	blue
ZNF300	blue
BOD1	blue
FAM50B	blue
MYLK4	blue
KLHL3	blue
TRIM41	blue
DOK3	blue
ABT1	blue
DAAM2	blue
PRIM2	blue
FGD2	blue
CYP39A1	blue
IRAK1BP1	blue
RNF217	blue
SLC2A12	blue
INTS15	blue
GIGYF1	blue
MEPCE	blue
DENND2A	blue
ZNF182	blue
KRBOX4	blue
ZMYM3	blue
CCDC120	blue
LPAR4	blue
DOCK11	blue
MCPH1	blue
FBXO25	blue
ZNF185	blue
CSGALNACT1	blue
ADHFE1	blue
TERF1	blue
SYBU	blue
UHRF2	blue
SNX30	blue
POLE3	blue
SURF2	blue
REXO4	blue
GTF3C5	blue
FAM13C	blue
CAMK2G	blue
RPP30	blue
ADD3	blue
DNAJB12	blue
LRRC27	blue
MTG1	blue
PAOX	blue
TAF5	blue
CNNM2	blue
TUT1	blue
ZNF214	blue
CSTPP1	blue
INTS4	blue
SLX4IP	blue
KAT14	blue
CPSF7	blue
TMEM25	blue
SPATA25	blue
DSN1	blue
SOGA1	blue
TM7SF2	blue
HIRIP3	blue
TMEM218	blue
TIRAP	blue
FAM124A	blue
HNMT	blue
PDCD4	blue
RGS18	blue
DIXDC1	blue
PIH1D2	blue
NKAPD1	blue
OXSM	blue
TMEM86A	blue
TMEM18	blue
VIPAS39	blue
UPF2	blue
AKR1C2	blue
RNF144A	blue
NBAS	blue
GEMIN6	blue
OBI1	blue
ARL11	blue
HAUS1	blue
POC5	blue
CWF19L2	blue
ZNF547	blue
DCLRE1C	blue
RPP38	blue
SPEF2	blue
PANK1	blue
PRDM8	blue
GGPS1	blue
BCL2L11	blue
FBXL2	blue
LURAP1L	blue
C7orf31	blue
MIA3	blue
TRIM11	blue
GABPA	blue
ADAMTS5	blue
CXXC1	blue
ZNF18	blue
PTPRN2	blue
CDK19	blue
KDM8	blue
KCTD18	blue
TMEM237	blue
DEPTOR	blue
RNF20	blue
LSM11	blue
MED7	blue
RMND1	blue
PSD3	blue
MIDEAS	blue
FAM161B	blue
GPR61	blue
N6AMT1	blue
CDK20	blue
PCGF6	blue
TDRD9	blue
KAT6B	blue
UTP14A	blue
FBXO32	blue
ZNF689	blue
PRR14	blue
SASS6	blue
ZFYVE9	blue
ATP2B2	blue
FCHO2	blue
PAXIP1	blue
SSBP3	blue
FZD1	blue
DDX19B	blue
PWWP3B	blue
ZNF618	blue
UBN2	blue
CABP1	blue
WIPI2	blue
PAFAH2	blue
UBXN11	blue
RHPN1	blue
TPRG1L	blue
XKR8	blue
FAIM	blue
CUL4B	blue
NCF1	blue
PPP1R9A	blue
ZC3H18	blue
ZSCAN12	blue
CCAR2	blue
CACHD1	blue
MRPL10	blue
ARHGAP27	blue
ZDHHC1	blue
C16orf86	blue
ABR	blue
ZNF221	blue
ZNF233	blue
ZNF362	blue
PDE9A	blue
PCNT	blue
CACFD1	blue
ZER1	blue
ZDHHC12	blue
DEDD2	blue
JAML	blue
VPS11	blue
FGFR4	blue
ALKBH4	blue
THAP8	blue
ZNF577	blue
ASB16	blue
JOSD2	blue
FAM171A2	blue
ZNF653	blue
MED11	blue
SPSB3	blue
AMDHD2	blue
ZNF75A	blue
UBXN1	blue
TTC9C	blue
TAF6L	blue
LRP5	blue
BEND5	blue
PARS2	blue
NOL9	blue
KLHL21	blue
FBLIM1	blue
DHRS3	blue
MXRA8	blue
DIRAS3	blue
HENMT1	blue
EXTL2	blue
DDR2	blue
VANGL2	blue
OLFML2B	blue
BPNT1	blue
BROX	blue
KIF26B	blue
TFB2M	blue
PPP1R21	blue
PUS10	blue
RFTN2	blue
WDCP	blue
SMC6	blue
COQ8A	blue
SMARCAD1	blue
RPRD2	blue
LYSMD1	blue
SCNM1	blue
ERCC3	blue
DHX57	blue
ANTXR2	blue
HELQ	blue
CGGBP1	blue
ABRAXAS1	blue
PBXIP1	blue
PYGO2	blue
TMEM79	blue
CWC22	blue
CLASP2	blue
CCDC191	blue
PTPN13	blue
IL17RC	blue
MTMR14	blue
PF4	blue
TOPBP1	blue
LZTFL1	blue
DNALI1	blue
KLF15	blue
TASOR	blue
UBXN7	blue
ERMAP	blue
ZNF691	blue
ZNF589	blue
CCDC51	blue
ATRIP	blue
TEX264	blue
PPM1M	blue
HAND2	blue
SMIM43	blue
GUCY1A1	blue
FBXO8	blue
CEP44	blue
NPY1R	blue
ARFIP1	blue
LSM6	blue
CCDC112	blue
CMBL	blue
ARSK	blue
SERINC5	blue
PRIMPOL	blue
SLC35A1	blue
CITED2	blue
CREBRF	blue
SLU7	blue
CDCA7L	blue
SYTL3	blue
ZNF704	blue
DLC1	blue
MED30	blue
ORC5	blue
GPR146	blue
PHAX	blue
ALDH7A1	blue
WASHC5	blue
RPP25L	blue
TMEM65	blue
PSIP1	blue
ZMAT4	blue
GKAP1	blue
C9orf64	blue
PCDH19	blue
PIGO	blue
MARCHF8	blue
INPPL1	blue
TTC8	blue
KBTBD6	blue
PRPF18	blue
NSD1	blue
SNAPC4	blue
SPACA9	blue
METTL17	blue
SALL2	blue
ZFYVE1	blue
FRAT1	blue
PTER	blue
CEP295	blue
R3HCC1L	blue
HTRA1	blue
TCP11L2	blue
ZFYVE19	blue
POLL	blue
ASPG	blue
ZNF319	blue
HPS6	blue
SGPL1	blue
FAM227B	blue
WBP1L	blue
TRIM66	blue
RNF169	blue
ATMIN	blue
MCM7	blue
ZNF3	blue
ZSCAN21	blue
MARF1	blue
FAM111A	blue
NEMP1	blue
VPS39	blue
MBD6	blue
DUSP18	blue
TBC1D2B	blue
RNF214	blue
ZNF180	blue
ZNF668	blue
ZNF646	blue
CA4	blue
SMG8	blue
ZNF641	blue
ZNF610	blue
UBXN6	blue
HDGFL2	blue
WDR81	blue
HSD11B1L	blue
CYB5D2	blue
RCOR2	blue
ZNF558	blue
MLST8	blue
E4F1	blue
TRANK1	blue
ULK4	blue
FADD	blue
SAC3D1	blue
FAM83B	blue
THAP11	blue
KCTD6	blue
MPLKIP	blue
CDC40	blue
REEP4	blue
HEXIM2	blue
TRAPPC11	blue
TMUB2	blue
ZNF30	blue
CNNM3	blue
CXXC4	blue
TCTN2	blue
ZBTB5	blue
CHTF8	blue
SNTB2	blue
ZBTB49	blue
ANKRD49	blue
C2orf68	blue
ZNF608	blue
SPRY3	blue
IRS1	blue
DHRSX	blue
CHST14	blue
RAB24	blue
SH3TC2	blue
ADRB2	blue
INO80E	blue
HEXD	blue
SPNS1	blue
LRRC45	blue
CENPX	blue
RFNG	blue
ZNF32	blue
RAC3	blue
BTD	blue
TRIM56	blue
REPS2	blue
BRD3	blue
ZFPM2	blue
ZNF768	blue
TMEM42	blue
TMEM192	blue
PWWP2A	blue
ZNF212	blue
ZNF282	blue
FAXDC2	blue
NFRKB	blue
PRDM10	blue
SMAD1	blue
NFXL1	blue
RIOX1	blue
IRF2BP1	blue
ZNF16	blue
ATF7	blue
SOCS6	blue
SYT9	blue
PPM1D	blue
KBTBD2	blue
TSEN34	blue
PDGFD	blue
HSFX1	blue
JAGN1	blue
TADA3	blue
NAIF1	blue
CDC42BPG	blue
ZNF439	blue
TPPP	blue
ZNF581	blue
ZNF524	blue
MCC	blue
ZBTB26	blue
ZNF561	blue
ZIK1	blue
RGS19	blue
HDAC3	blue
CFAP46	blue
FBXL14	blue
MLLT3	blue
SHLD1	blue
USP19	blue
KRCC1	blue
[truncated: 9,761 more rows]

## Sheet: SM_All modules
external_gene_name	Module
FUCA2	black
TFPI	black
THSD7A	black
ATOSB	black
ALDH3B1	black
MARK4	black
CD79B	black
RPS20	black
POMT2	black
LRRC23	black
CLCN6	black
CLDN11	black
RUFY3	black
SNAI2	black
PLEKHO1	black
GRN	black
PIAS1	black
NSMAF	black
BOD1L1	black
CLEC16A	black
GEMIN8	black
KATNIP	black
DTNBP1	black
GOPC	black
LMO3	black
CELF2	black
RCN1	black
LETMD1	black
ZNF280C	black
GDI2	black
DGKG	black
BCAT1	black
RPL18	black
NGFR	black
BORCS8-MEF2B	black
EYA2	black
TIE1	black
ATXN3	black
GOLGA5	black
PDK3	black
KIF2A	black
TGFBR3	black
FGF10	black
PABPC1	black
CSNK2A2	black
RPL31	black
RPS6KA2	black
RDH11	black
CRMP1	black
SCARB1	black
IGF2BP2	black
MBNL3	black
FAM76B	black
POLD3	black
GPR137B	black
FBLN1	black
AMPH	black
CARMIL1	black
RFX3	black
PSEN1	black
DUSP12	black
P2RX5	black
RPS5	black
NOA1	black
NCOA1	black
ADAMTS2	black
MMP2	black
SF3B2	black
PHACTR3	black
EDEM2	black
DOCK9	black
DNAAF9	black
KIZ	black
RPL6	black
RPLP0	black
KIF16B	black
IGBP1	black
RGS1	black
YPEL3	black
TFAP4	black
PABPC4	black
EXOC1	black
SUPT16H	black
DPYSL2	black
ABLIM1	black
WASHC2A	black
MADCAM1	black
CECR2	black
TBC1D10A	black
HSCB	black
TIMP3	black
TTLL12	black
RPL3	black
EIF3D	black
KCTD17	black
PMM1	black
COCH	black
TIMM9	black
TMED8	black
ITPK1	black
PAPLN	black
APEX1	black
PFDN4	black
CDC25B	black
SAMHD1	black
KIF3B	black
AHCY	black
PPP1R16B	black
DNTTIP1	black
PRPS2	black
BMX	black
SRPX2	black
STK24	black
UGGT2	black
NUBP1	black
BFAR	black
CDIPT	black
CCP110	black
TRIP4	black
TMEM87A	black
BMF	black
ZFAND1	black
EIF3E	black
SNX16	black
EEF1D	black
ERICH1	black
MAN2B1	black
SF3A2	black
YJU2B	black
FAM32A	black
ILVBL	black
CCNE1	black
RPS16	black
FBL	black
TGFB1	black
DENND3	black
RPS19	black
NOP53	black
PTPRS	black
KDELR1	black
RPL18A	black
COMP	black
TMEM59L	black
STX1A	black
BUD31	black
SNX8	black
IMPDH1	black
PLOD3	black
PRUNE2	black
AKNA	black
NCS1	black
RAB11FIP2	black
DDX50	black
LIPA	black
XPNPEP1	black
RPL28	black
TSPAN14	black
RPL19	black
MTMR4	black
MMD	black
RAB34	black
INPP4B	black
RPL34	black
FRG1	black
KLF3	black
SC5D	black
HSPA8	black
RPS13	black
MYF6	black
ACSS3	black
LTA4H	black
PARP11	black
ARPC3	black
LTBR	black
MGP	black
STX2	black
SUDS3	black
MAN1A1	black
WASF1	black
SMAP1	black
RPS12	black
FIG4	black
MAN2A1	black
LOX	black
THG1L	black
MSH3	black
FAM172A	black
PRLR	black
CNTN3	black
RPL24	black
IFT57	black
ABTB1	black
WDR48	black
FOXP1	black
TTL	black
RPS15	black
INO80B	black
HTRA2	black
EFEMP1	black
STK16	black
COX7A2L	black
ARID3A	black
RNF19B	black
C1orf21	black
DNAJC6	black
PHTF1	black
TMEM9	black
NID1	black
ECE1	black
SLC2A1	black
DPH5	black
SYF2	black
RPS25	black
PHF3	black
RAB32	black
SPP1	black
HS1BP3	black
DENND1A	black
ONECUT2	black
PGF	black
ZC2HC1C	black
MXI1	black
MTRF1	black
ELF1	black
RPL21	black
MTIF3	black
GTF3A	black
SASH3	black
PRXL2A	black
RPL5	black
NPY	black
CLTA	black
CALD1	black
TRIR	black
ORMDL2	black
PFKFB2	black
FAM124B	black
PREX1	black
NCOA3	black
ZNF831	black
PTGIS	black
RPS10	black
PTGER2	black
TEKT3	black
NT5C	black
PPP1R12C	black
MBOAT7	black
GTF2F1	black
RPL23	black
TMX4	black
ERGIC3	black
TMEM53	black
IGFLR1	black
UXT	black
CANX	black
OMD	black
PTPRB	black
FOXP2	black
ORMDL1	black
DCTD	black
RIPK3	black
CDO1	black
MAP7D3	black
SHC2	black
APOE	black
RPL36	black
PXDN	black
UCK1	black
GFPT2	black
RPL27	black
STARD3	black
FMO5	black
RAI2	black
CCT6B	black
PPARG	black
EMILIN2	black
LANCL2	black
ITGB4	black
SYT11	black
CPLANE2	black
PEMT	black
CNDP2	black
C12orf29	black
TMTC1	black
FBH1	black
RBMX2	black
DSC3	black
PDGFRA	black
TRAFD1	black
CEP162	black
OS9	black
CPM	black
LAMC1	black
PWP1	black
NEK3	black
RCBTB1	black
DNAJC1	black
PSMB7	black
RPL35	black
POLR1E	black
RPS6	black
YIPF3	black
IRF4	black
HMGA1	black
CPEB2	black
ARHGAP20	black
MAP2K5	black
CALHM2	black
ARL3	black
PLCE1	black
RPS24	black
AOX1	black
ATIC	black
CIR1	black
ARHGAP24	black
PTPRQ	black
TMEM132B	black
FBLN5	black
CDAN1	black
TLNRD1	black
IGF1R	black
USP3	black
SCAMP2	black
SEC11A	black
CPNE2	black
RPS2	black
TCF25	black
RANBP10	black
NOB1	black
SLC39A6	black
SAT2	black
TMEM91	black
ZNF473	black
RPS11	black
RPL13A	black
ARHGEF19	black
RPL11	black
RPS8	black
CTTNBP2NL	black
ITGA10	black
NME7	black
LHX9	black
SF3B4	black
SETDB1	black
MINDY1	black
SYT14	black
RAB13	black
SOX13	black
ETNK2	black
RPS27A	black
DUSP11	black
ZNF385B	black
DIS3L2	black
RETREG2	black
RPL32	black
PTPRG	black
AGTR1	black
EIF2A	black
RPS3A	black
OTULINL	black
RPL37	black
BTF3	black
TNFAIP8	black
LRRTM2	black
TNFRSF21	black
DAAM2	black
TPBG	black
RARS2	black
SDK1	black
IGFBP1	black
TRIM4	black
NLGN4X	black
ZNF182	black
CHST7	black
NONO	black
SNX12	black
MFHAS1	black
RPL10	black
RPL7	black
EIF3H	black
SIGMAR1	black
SHC3	black
WDR31	black
REXO4	black
RPL7A	black
USP6NL	black
SLC43A1	black
RPS3	black
SIDT2	black
CDH22	black
FAU	black
VPS51	black
MKX	black
TMCO3	black
HNMT	black
NKAPD1	black
PIP4K2A	black
TMEM86A	black
DLG5	black
EXT2	black
MFSD6	black
CCDC122	black
FBXO4	black
GFRA1	black
GPATCH11	black
XRCC4	black
DCLRE1C	black
HHEX	black
CDYL	black
C7orf31	black
PID1	black
HS2ST1	black
ABCA6	black
UCHL1	black
MIA3	black
PDE1C	black
RHOC	black
CNOT8	black
PDIA4	black
KCTD18	black
ADAMTS3	black
RPL30	black
EEF1A1	black
UTP14A	black
PDE6D	black
MMP14	black
CACNA2D3	black
DGKI	black
WDR19	black
CFAP251	black
CUL4B	black
ZFAND2B	black
ZSCAN12	black
MRPL10	black
MED8	black
ZYX	black
CYP3A4	black
MGAT4B	black
RPL8	black
ALDH16A1	black
MPP3	black
LEMD2	black
RPL26	black
TTC9C	black
STX5	black
RPL29	black
TAL1	black
PLPP3	black
JAK1	black
ALPL	black
C1orf87	black
NEXN	black
ARPC5	black
ZNF496	black
SNED1	black
BROX	black
CFAP36	black
SMC6	black
S100A11	black
DHX57	black
ANTXR2	black
CGGBP1	black
TAFA4	black
FSTL1	black
SSR2	black
AZI2	black
RPL9	black
HPS3	black
TOPBP1	black
RYK	black
CDCP1	black
TASOR	black
TEX264	black
CITED2	black
STXBP5	black
RPS14	black
CAMLG	black
MED30	black
SPIDR	black
VIRMA	black
KDM1B	black
BEND7	black
STOX1	black
CLMN	black
R3HCC1L	black
ADAMTS15	black
IKBIP	black
LARP6	black
TAF10	black
RPL27A	black
MAPK7	black
MCM7	black
TMED3	black
CCNDBP1	black
PBX3	black
PRRX2	black
MYO5B	black
RPL13	black
AXL	black
EEF2	black
UBXN6	black
ZNF558	black
GHDC	black
RPSA	black
GNG4	black
KIF5C	black
ING2	black
TSPAN5	black
ZNF608	black
DHRSX	black
SLC25A6	black
CSNK1G1	black
ZNF354A	black
ZRSR2	black
PGM2	black
INO80E	black
BNC1	black
ANTXR1	black
REPS2	black
ZNF282	black
TCAF2	black
AKAP13	black
HTRA3	black
RIOX2	black
RPS9	black
TSEN34	black
PDGFD	black
SOX7	black
NPTX1	black
ZNF581	black
DSEL	black
LRRC8D	black
TBCA	black
PLRG1	black
GPR34	black
RPS21	black
RPS7	black
CERS6	black
COPRS	black
WASHC2C	black
ZFAND4	black
CORO1B	black
RPL38	black
EVC2	black
LRRN3	black
RHOD	black
ADCY5	black
ABLIM3	black
GPR137	black
TNKS	black
ZNF622	black
KICS2	black
RPL4	black
SLCO2A1	black
SH3PXD2B	black
RPL15	black
DCTN2	black
ARHGAP1	black
ATG13	black
CENPS	black
PHYHD1	black
SMAD2	black
CLCF1	black
NUPR1	black
IP6K1	black
TCP11L1	black
RNPEP	black
SGF29	black
BASP1	black
LY6H	black
FBXO46	black
ZDHHC13	black
ZBTB34	black
LRRN4CL	black
ATOX1	black
RPLP2	black
RPS27	black
IMPDH2	black
DPY19L3	black
SNX18	black
RCC2	black
CDH4	black
SLITRK4	black
ZNF771	black
GAS1	black
LRRC57	black
BBS12	black
NPM1	black
DDN	black
ERCC6L2	black
SHMT2	black
C1S	black
RPS17	black
RPL35A	black
HMGN4	black
SPATA13	black
PSMG1	black
KIRREL1	black
EFNA5	black
ACTRT3	black
TOP1MT	black
TCN2	black
LMLN	black
SHOX	black
POLR3C	black
BACE1	black
RPS23	black
KATNA1	black
NAP1L1	black
EIF4EBP1	black
DNER	black
TPRG1	black
GPR89B	black
RBM34	black
PRELP	black
RPL14	black
INSYN2A	black
S100A13	black
PCDH18	black
BTBD8	black
MPHOSPH8	black
ZNF766	black
ZNF34	black
NACA	black
CACNA1H	black
LAMA2	black
ANXA4	black
METTL9	black
KANK2	black
BLM	black
LRP10	black
ADARB1	black
MFAP5	black
PARVA	black
RPL37A	black
ADH5	black
RPL12	black
IRAK4	black
ZNF667	black
CHSY3	black
MAN1A2	black
HSD17B11	black
RPL23A	black
MT1F	black
ATL1	black
NUDT16	black
TLK1	black
PAPSS2	black
ABCA4	black
ANKRD13B	black
RPL10A	black
ZNF277	black
OSTC	black
GRK5	black
RPL39	black
L3MBTL3	black
STUM	black
SYS1	black
SP5	black
STK19	black
NEU1	black
NFKBIL1	black
RACK1	black
CDKL4	black
TMSB4X	black
RIMOC1	black
VGLL3	black
GPX3	black
MLLT11	black
CLIC1	black
RPS29	black
ZNF845	black
BBIP1	black
FER1L6	black
PHB2	black
UBXN2B	black
FAM240C	black
AP4M1	black
PLXNA4	black
UBA52	black
NOL7	black
RPL41	black
ANKRD63	black
RPS18	black
RPS28	black
NFAM1	black
CASTOR1	black
ISY1	black
TDGF1	black
RPL36A	black
CD302	black
STON1	black
IL10RB	black
ZNF487	black
NME2	black
TUG1	black
CHMP4A	black
DPP3	black
SMIM3	black
ENSG00000257524	black
TEN1	black
MC1R	black
RBM15B	black
RPL17	black
TRABD2B	black
RPS10-NUDT3	black
TBC1D3L	black
MRPL45	black
PCDH20	black
ENSG00000282936	black
ENSG00000285641	black
TSPAN6	blue
TNMD	blue
LASP1	blue
KLHL13	blue
SARM1	blue
CAMKK1	blue
ARHGAP33	blue
SLC4A1	blue
DVL2	blue
REXO5	blue
SOX8	blue
TMEM98	blue
ABCC8	blue
TMEM132A	blue
CACNA1G	blue
ETV1	blue
PROM1	blue
NOS2	blue
MYLIP	blue
E2F2	blue
ADAM22	blue
CELSR3	blue
PAX7	blue
FYN	blue
MRC2	blue
ANOS1	blue
ANLN	blue
DCN	blue
BRCA1	blue
ANGEL1	blue
TACC3	blue
MTMR11	blue
IL20RA	blue
WWTR1	blue
HGF	blue
DEPDC1	blue
VIM	blue
FAS	blue
RNASET2	blue
CD44	blue
AGPAT4	blue
INSRR	blue
FAM13B	blue
UBA6	blue
APBA2	blue
TMSB10	blue
SH3YL1	blue
DEPDC1B	blue
TRIO	blue
VCAN	blue
ZFYVE16	blue
RAI14	blue
MYO16	blue
TDP1	blue
USH2A	blue
EPHA3	blue
ARHGAP6	blue
R3HDM1	blue
ERCC8	blue
LTBP1	blue
ARID1B	blue
DKK3	blue
LIMA1	blue
RAD51	blue
POLQ	blue
PLEKHA5	blue
OPN3	blue
HHAT	blue
ATP9A	blue
CYFIP2	blue
MTA3	blue
CDK14	blue
ATP2B4	blue
COL11A1	blue
LZTS1	blue
GUCY1B1	blue
APPBP2	blue
CDON	blue
SNCAIP	blue
BCAS1	blue
PMS1	blue
CALCRL	blue
ANKS1A	blue
GNAI3	blue
OAT	blue
MCM10	blue
ERBB3	blue
ASB1	blue
FAM107B	blue
ASPM	blue
TP53BP1	blue
TRO	blue
PRR11	blue
RASGRP2	blue
IFT80	blue
SDK2	blue
VPS35	blue
ABCC9	blue
PIGB	blue
SCT	blue
CFAP20	blue
PTPN21	blue
RAD18	blue
NCK2	blue
MAP4K4	blue
VASH1	blue
TRIP13	blue
TCF3	blue
ACTN1	blue
HMMR	blue
EVC	blue
FRY	blue
NOTCH3	blue
TEAD2	blue
NCBP3	blue
NTN4	blue
SLC24A1	blue
SEMA3A	blue
GTSE1	blue
CELSR1	blue
ADD2	blue
RASAL2	blue
PLXNA2	blue
SPAG5	blue
TRAF4	blue
PAG1	blue
CTTNBP2	blue
RARB	blue
UBE2T	blue
PAK3	blue
CAPN6	blue
DCX	blue
SPAG6	blue
DYNC1I2	blue
MAP2	blue
N4BP2	blue
ITM2A	blue
FKBP7	blue
CDC14A	blue
EPB41L2	blue
RIMS1	blue
STX7	blue
NDC80	blue
MAGI3	blue
IMPG2	blue
AACS	blue
PCDHGA2	blue
IFT25	blue
C1QTNF3	blue
EPB41L3	blue
TRAF5	blue
PLOD1	blue
OXCT1	blue
FAT1	blue
REST	blue
FAM234B	blue
KIF3C	blue
SLC25A24	blue
ORC1	blue
RAD54L	blue
CETP	blue
MT3	blue
SH3BP2	blue
CASS4	blue
DNMT3B	blue
TPX2	blue
TMEM40	blue
SLC23A2	blue
SLC8B1	blue
TBX5	blue
HEPH	blue
CMTM1	blue
BIRC5	blue
P3H2	blue
KIF4A	blue
PLEKHG2	blue
NAT14	blue
NRCAM	blue
ITGA6	blue
NLRP1	blue
PITPNM3	blue
CD200	blue
SEMA6A	blue
TYRO3	blue
PHGDH	blue
MYL6	blue
CLSPN	blue
CDC6	blue
SUCO	blue
EPB41L4B	blue
WHRN	blue
BAMBI	blue
HIVEP1	blue
EFHC1	blue
ZNF184	blue
PRTFDC1	blue
MACROH2A2	blue
PPM1F	blue
GRK3	blue
TTC28	blue
DMC1	blue
TTLL1	blue
SLC25A17	blue
MLC1	blue
NIN	blue
PYGL	blue
CDKN3	blue
CNIH1	blue
VRK1	blue
PROCR	blue
GINS1	blue
NINL	blue
MYBL2	blue
NFATC2	blue
NKAIN4	blue
RASSF2	blue
PLCB4	blue
MYL9	blue
MROH8	blue
JAG1	blue
E2F1	blue
FAM83D	blue
SYNDIG1	blue
ST8SIA5	blue
MXRA5	blue
POLA1	blue
MID1	blue
ASB9	blue
SCML2	blue
PHEX	blue
USP11	blue
PCYT1B	blue
KLHL4	blue
FGD1	blue
MAGED2	blue
CENPI	blue
BEX4	blue
RUBCNL	blue
FGF14	blue
TNFSF13B	blue
KLF5	blue
FGF9	blue
SUPT20H	blue
GDPD3	blue
QPRT	blue
SYT17	blue
IGDCC4	blue
TTC23	blue
CD276	blue
EHD4	blue
OCA2	blue
DMXL2	blue
FZD3	blue
RIPK2	blue
EYA1	blue
CPQ	blue
CCN4	blue
ZC2HC1A	blue
TRPS1	blue
SQLE	blue
NEFM	blue
TUSC3	blue
DMPK	blue
OLFM2	blue
SHD	blue
CLEC11A	blue
RASIP1	blue
PLEKHA4	blue
ISYNA1	blue
ZNF85	blue
SMG9	blue
CDK6	blue
PON3	blue
TSPAN12	blue
CPVL	blue
CHN2	blue
PLEKHA8	blue
EPHB6	blue
MINDY4	blue
PCOLCE	blue
GLCCI1	blue
MEST	blue
TSPAN13	blue
RARRES2	blue
GLI3	blue
GCK	blue
CLIP2	blue
SPIN1	blue
OGN	blue
ASPN	blue
PTGR1	blue
PIP5K1B	blue
APBA1	blue
UNC5B	blue
SFXN3	blue
ARHGAP21	blue
EBF3	blue
LGI1	blue
P2RX1	blue
COL1A1	blue
SMURF2	blue
EFNB3	blue
MYH3	blue
UNC119	blue
GALNT7	blue
NEIL3	blue
TBC1D19	blue
NSD2	blue
NCAPG	blue
JHY	blue
P2RX3	blue
NRXN2	blue
ST3GAL4	blue
ARHGEF17	blue
IL10RA	blue
NECTIN1	blue
KIAA1549L	blue
MDK	blue
CD81	blue
C11orf21	blue
ELMOD1	blue
TSPAN11	blue
WNT5B	blue
MAGOHB	blue
FOXM1	blue
RAD51AP1	blue
DUSP16	blue
GSG1	blue
CDK2AP1	blue
FZD10	blue
RFC5	blue
ING4	blue
CDCA3	blue
ST8SIA1	blue
FAM184A	blue
UST	blue
PHACTR1	blue
MDGA1	blue
FBXO9	blue
CD83	blue
BMP5	blue
BACH2	blue
GPR63	blue
BVES	blue
COL9A1	blue
PDE10A	blue
MDFI	blue
PTK7	blue
TTK	blue
BTN2A1	blue
LAMA4	blue
PCDHB2	blue
SEMA5A	blue
TENT4A	blue
KIF20A	blue
PCDHB6	blue
PCDHB7	blue
PCDHB15	blue
RNF130	blue
ARSB	blue
THBS4	blue
CDH6	blue
LMNB1	blue
ST8SIA4	blue
C5orf15	blue
DPYSL3	blue
SMC4	blue
CD86	blue
RBP1	blue
BCHE	blue
BBX	blue
GNB4	blue
FRMD4B	blue
NEK11	blue
ARHGEF26	blue
SLC4A3	blue
KCNIP3	blue
OTOF	blue
TANC1	blue
ITGA4	blue
PDE1A	blue
SPTBN1	blue
LOXL3	blue
FN1	blue
EHBP1	blue
PASK	blue
RMDN2	blue
SOS1	blue
MARK1	blue
GPX7	blue
ANGPTL1	blue
AMPD2	blue
ARHGEF2	blue
WLS	blue
RGS2	blue
OLFML3	blue
KIF21B	blue
ADGRL2	blue
MFAP2	blue
KDM5B	blue
SSX2IP	blue
P3H1	blue
CDC20	blue
CNN3	blue
TNFSF4	blue
PLPPR4	blue
STMN1	blue
NEK2	blue
RPS6KA1	blue
PROX1	blue
CENPF	blue
RCN2	blue
KIF14	blue
B4GALT6	blue
C1orf54	blue
ELOVL4	blue
PLAGL1	blue
ZNF430	blue
TGIF2	blue
ABCG2	blue
CCND2	blue
NEK6	blue
IFI27L2	blue
BBOF1	blue
MLH3	blue
BCL11A	blue
SLF2	blue
HELLS	blue
DENND10	blue
HOXB3	blue
PCDHB8	blue
PCDHB10	blue
TNN	blue
CENPL	blue
MSANTD2	blue
PDZD11	blue
SLC10A7	blue
MASTL	blue
IQSEC3	blue
SOHLH2	blue
UFM1	blue
APAF1	blue
PTK2B	blue
TBX4	blue
TEX14	blue
FAM117A	blue
NCAPH	blue
TSHZ3	blue
PDZRN3	blue
RNF2	blue
KIF18A	blue
DESI2	blue
MAPK8IP1	blue
GJA3	blue
GPSM2	blue
GTDC1	blue
CXCR4	blue
ACVR2A	blue
FMOD	blue
MYOG	blue
PTGFR	blue
SEPTIN7	blue
INHBA	blue
GLIPR2	blue
RECK	blue
KIAA1549	blue
ZWINT	blue
CIT	blue
IFT81	blue
CENPK	blue
SPATS2	blue
TUBA1B	blue
STIL	blue
HJURP	blue
NRK	blue
CHPF	blue
PLCG1	blue
EDN3	blue
BCAS4	blue
TRERF1	blue
BTN2A2	blue
UNC5CL	blue
H1-1	blue
H2BC11	blue
DNAH8	blue
COL21A1	blue
CPNE5	blue
SEPTIN6	blue
TMEM255A	blue
SOX9	blue
PANK2	blue
NRSN2	blue
RRBP1	blue
FLRT3	blue
DSTN	blue
ZNF436	blue
PLAGL2	blue
F10	blue
GLIS2	blue
RHOJ	blue
DLGAP5	blue
ARMCX1	blue
ZC4H2	blue
BCL11B	blue
HELB	blue
MACF1	blue
IL17B	blue
GNAI1	blue
SGCE	blue
LRFN1	blue
RASL11B	blue
GNAZ	blue
CDC42EP1	blue
POT1	blue
CDHR3	blue
LRRC4	blue
CALU	blue
SMO	blue
MYO1B	blue
TWSG1	blue
WDFY4	blue
CGNL1	blue
LOXL1	blue
KCNC1	blue
E2F8	blue
PIMREG	blue
PUS7L	blue
RAB2B	blue
AJUBA	blue
MIS18BP1	blue
FGF13	blue
SGO1	blue
KLF16	blue
GALNT8	blue
KCNA5	blue
CNN1	blue
LRCH2	blue
DPP6	blue
TULP4	blue
STK33	blue
ZBTB46	blue
LSP1	blue
COL5A1	blue
PAK4	blue
AKAP12	blue
EDA2R	blue
SH3BGRL	blue
TRAF3	blue
TBC1D5	blue
PDLIM4	blue
PSMC3IP	blue
WDR44	blue
TOP2A	blue
TRIM21	blue
TRIM5	blue
TRIM47	blue
DLG4	blue
MATN2	blue
REEP2	blue
BTBD3	blue
DMGDH	blue
ATP8A2	blue
MYH8	blue
MYH10	blue
TMCC2	blue
POSTN	blue
RFC3	blue
BEX2	blue
EPHB2	blue
PDE6B	blue
SLF1	blue
AGAP3	blue
TMEM254	blue
E2F5	blue
UNC79	blue
LOXL2	blue
CCNB1	blue
KATNBL1	blue
TSPAN2	blue
VAV3	blue
PSRC1	blue
PTGFRN	blue
NOTCH2	blue
MYCN	blue
NAV1	blue
STK26	blue
PIWIL4	blue
CDCA8	blue
DSC2	blue
CLDN10	blue
DZIP1	blue
POGLUT2	blue
ARHGAP32	blue
STT3A	blue
ANXA1	blue
GOLM1	blue
PSAT1	blue
MSI1	blue
HRK	blue
RNFT2	blue
KCP	blue
MDFIC	blue
ADGRB3	blue
KHDC1	blue
NT5E	blue
MRAP2	blue
MAP3K7	blue
PHF21A	blue
GDF11	blue
TROAP	blue
ESPL1	blue
AFG1L	blue
MICAL1	blue
RNASEL	blue
DOCK10	blue
ITM2C	blue
SERPINE2	blue
CKAP4	blue
SLC41A2	blue
VILL	blue
CKAP2	blue
SCRN1	blue
IGF2BP3	blue
ADAMTS7	blue
GALNT5	blue
SCN7A	blue
GYPC	blue
NIPSNAP3A	blue
SMC2	blue
HEMGN	blue
CCN3	blue
CD72	blue
ARHGEF39	blue
TUBB2B	blue
ATAT1	blue
NRM	blue
FCHSD2	blue
PI15	blue
GGH	blue
FXYD6	blue
UNC13C	blue
KIF23	blue
KNL1	blue
LRRC49	blue
SPTBN5	blue
ARHGAP29	blue
CENPO	blue
MYOF	blue
STAMBPL1	blue
KIF11	blue
CEP55	blue
KIF20B	blue
ENTPD1	blue
OIT3	blue
ADAMTS14	blue
DNA2	blue
NAB1	blue
ABI2	blue
SHF	blue
SEMA7A	blue
BBS7	blue
PDE5A	blue
NAAA	blue
SEPTIN11	blue
CCNG2	blue
CNOT6L	blue
SHROOM3	blue
CENPE	blue
GSTCD	blue
ENPEP	blue
CASP6	blue
LEF1	blue
FBN2	blue
RGS3	blue
SHISAL1	blue
ETV6	blue
TMEM117	blue
CLSTN3	blue
COL2A1	blue
LUM	blue
KERA	blue
GAS2L3	blue
BRCA2	blue
CERS5	blue
ESYT1	blue
DIAPH3	blue
SLAIN1	blue
CBLN3	blue
TCF12	blue
UBE2Q2	blue
SCAPER	blue
DNAJA4	blue
PIF1	blue
CELF6	blue
FANCI	blue
TICRR	blue
UNC45A	blue
ST8SIA2	blue
TGFB1I1	blue
NKD1	blue
KATNB1	blue
CDH11	blue
IRF8	blue
PRELID3A	blue
ASXL3	blue
TMC6	blue
PMAIP1	blue
ERBB2	blue
FKBP10	blue
HUNK	blue
COL6A1	blue
COL6A2	blue
EMP3	blue
FBN3	blue
GARIN5A	blue
RCN3	blue
MYOM3	blue
PLK4	blue
AZIN2	blue
KIF2C	blue
SLC44A3	blue
IGSF3	blue
RXRG	blue
NUF2	blue
CRABP2	blue
RGL1	blue
CTSK	blue
OAZ3	blue
DTL	blue
SUSD4	blue
TP53BP2	blue
EFNA3	blue
CDC42BPA	blue
PSEN2	blue
OSR1	blue
EML4	blue
ST6GAL2	blue
AFF3	blue
NXPH2	blue
TMEFF2	blue
FAM171B	blue
KANSL1L	blue
CNTN4	blue
OSBPL10	blue
CTDSPL	blue
STAC	blue
IL17RD	blue
IGSF11	blue
BOC	blue
MED12L	blue
TRPC1	blue
ATP10D	blue
SCD5	blue
SNCA	blue
CAMK2D	blue
SPATA5	blue
CCNA2	blue
CDH18	blue
ADAMTS16	blue
SRD5A1	blue
SKP2	blue
LHFPL2	blue
RASA1	blue
LIX1	blue
MEGF10	blue
ADAMTS19	blue
YIPF5	blue
ZNF300	blue
N4BP3	blue
RNF44	blue
HMGCLL1	blue
CYP39A1	blue
PRSS35	blue
MMS22L	blue
RSPO3	blue
ARHGAP18	blue
SLC18B1	blue
AIG1	blue
CREB5	blue
EGFR	blue
CDCA5	blue
ZNF92	blue
ATXN7L1	blue
NCAPG2	blue
SH3KBP1	blue
LANCL3	blue
SPIN2A	blue
CCNB3	blue
SLC16A2	blue
LPAR4	blue
IL2RG	blue
DIAPH2	blue
IGSF1	blue
CETN2	blue
HMBOX1	blue
TACC1	blue
ARHGAP39	blue
NTRK2	blue
FAM171A1	blue
MINDY3	blue
RGR	blue
MKI67	blue
ADAM12	blue
GAS2	blue
LRRC4C	blue
PAMR1	blue
KLHL35	blue
TENM4	blue
SERPINH1	blue
CAPN5	blue
NCAM1	blue
CHEK1	blue
SOGA1	blue
CDC42EP2	blue
CNTN5	blue
ADGRL3	blue
CCDC102B	blue
DLG2	blue
DOCK1	blue
SEC24D	blue
RAD9B	blue
CSNK1G3	blue
NPAS3	blue
ADAMTS12	blue
FER	blue
ANKRD50	blue
SCLT1	blue
ZNF827	blue
RNF144A	blue
CENPU	blue
BICD1	blue
ZNF385D	blue
RABGAP1L	blue
ASTN1	blue
TMEM178A	blue
POU4F1	blue
TCF7L1	blue
CAMK4	blue
TRIM36	blue
TMEM123	blue
GRIA4	blue
GJA1	blue
DNAI4	blue
PRDM8	blue
UTRN	blue
PTPRK	blue
CNTNAP4	blue
PLOD2	blue
LGI2	blue
CARHSP1	blue
TMEM87B	blue
RBMS1	blue
FRMD1	blue
ASAP1	blue
FBXL2	blue
PTPRD	blue
LURAP1L	blue
JAZF1	blue
SPHKAP	blue
ZUP1	blue
AK5	blue
THY1	blue
NRGN	blue
ABI3BP	blue
PGM5	blue
ENAH	blue
CCSAP	blue
MAGED4	blue
SRSF12	blue
CHODL	blue
NCAM2	blue
L3MBTL4	blue
PPP4R1	blue
PIEZO2	blue
CA10	blue
AK9	blue
PIP4P2	blue
MARVELD1	blue
C9orf85	blue
ELMO1	blue
PXYLP1	blue
AFF2	blue
PSD3	blue
DPY19L4	blue
MAP3K7CL	blue
TIAM1	blue
PABIR2	blue
CD109	blue
NPTN	blue
BUB1B	blue
EXOG	blue
NMNAT2	blue
LRP8	blue
FZD1	blue
KIT	blue
HYDIN	blue
CCNB2	blue
CREB3L1	blue
PALM2AKAP2	blue
ACAN	blue
DPYSL5	blue
PRXL2B	blue
PAFAH2	blue
CLSTN2	blue
COLEC12	blue
AUTS2	blue
H2BC5	blue
TMSB15B	blue
TSPAN33	blue
PPP1R9A	blue
ALAS2	blue
DMTN	blue
CACHD1	blue
MIS18A	blue
IFNGR2	blue
ACTC1	blue
PTMS	blue
TPPP3	blue
ZNF233	blue
TNFRSF13C	blue
ZBTB8A	blue
VAV2	blue
PRMT2	blue
CACFD1	blue
GPSM1	blue
BRSK1	blue
FGFR4	blue
TONSL	blue
RECQL4	blue
DVL3	blue
SHANK1	blue
FAM171A2	blue
DBF4B	blue
FMNL3	blue
RACGAP1	blue
SPC24	blue
BEND5	blue
AK4	blue
RBBP4	blue
DIRAS3	blue
SNX7	blue
B3GALT2	blue
NTNG1	blue
EEIG2	blue
KCNT2	blue
EXTL2	blue
TRIM58	blue
DDR2	blue
VANGL2	blue
OLFML2B	blue
FLVCR1	blue
HAAO	blue
DISC1	blue
LRATD1	blue
ACTG2	blue
HPGDS	blue
TMEM169	blue
CCDC141	blue
CIP2A	blue
CADPS	blue
WDFY3	blue
APBB2	blue
MTHFD2L	blue
KIF15	blue
YEATS2	blue
HEYL	blue
ARHGEF3	blue
MELTF	blue
SLC9B1	blue
CDC25A	blue
SPRY1	blue
PPM1M	blue
PRSS12	blue
MAD2L1	blue
ANXA5	blue
GASK1B	blue
ITGA2	blue
EDIL3	blue
STARD4	blue
ESM1	blue
RHOBTB3	blue
GPX8	blue
SERINC5	blue
ENPP6	blue
PRIMPOL	blue
SEPTIN8	blue
CGAS	blue
IL31RA	blue
HCN1	blue
PTTG1	blue
KIF6	blue
SLC29A4	blue
ZNF704	blue
COL1A2	blue
FNDC1	blue
DLC1	blue
GPER1	blue
CTHRC1	blue
FREM1	blue
PTCHD1	blue
PCDH19	blue
MELK	blue
OTUD1	blue
FAT3	blue
INTS6L	blue
LRFN5	blue
FOLR2	blue
SKA3	blue
ZNF22	blue
KBTBD6	blue
DACT1	blue
VSTM4	blue
SALL2	blue
E2F7	blue
NELL1	blue
CEP295	blue
CEP57	blue
SPRED1	blue
JAM3	blue
FBN1	blue
BTRC	blue
GABRB3	blue
CLMP	blue
DCHS1	blue
RAG1	blue
CYB5R2	blue
CRABP1	blue
TMEM130	blue
HDGFL3	blue
RIMKLB	blue
TVP23A	blue
BEX3	blue
PLEKHA7	blue
GOLM2	blue
PCLAF	blue
KIF7	blue
TMEM170A	blue
NAV2	blue
ANKDD1A	blue
C18orf54	blue
PLK1	blue
NAB2	blue
SCG5	blue
NYAP1	blue
TSC22D4	blue
EPB42	blue
MAP1A	blue
C15orf39	blue
GPRC5B	blue
KATNAL2	blue
CDT1	blue
TP53I13	blue
TUBA1A	blue
ZNF610	blue
NCKAP5L	blue
CDC42EP5	blue
SEMA6B	blue
KRT80	blue
TK1	blue
RAB3IL1	blue
PLAAT5	blue
TRANK1	blue
TTC21A	blue
LTBP3	blue
NAALADL1	blue
SCARA3	blue
PBK	blue
UBTD2	blue
ACOX2	blue
SCN11A	blue
DTYMK	blue
CAVIN2	blue
MTCL1	blue
COL3A1	blue
TMUB2	blue
SLC16A4	blue
TCTN2	blue
SHOX2	blue
IRS1	blue
ROR2	blue
FAM110B	blue
AFAP1L2	blue
CPT1C	blue
XPO6	blue
GSG1L	blue
THBS3	blue
KCNAB1	blue
COL22A1	blue
SDC2	blue
ZEB2	blue
CKAP2L	blue
BUB1	blue
NLGN1	blue
TACR3	blue
PCDH7	blue
ROBO1	blue
CALML6	blue
BRD3	blue
ZFPM2	blue
TAS1R3	blue
TIGD4	blue
CHD3	blue
ALCAM	blue
TRAPPC1	blue
KCNAB3	blue
VGLL2	blue
CRTAP	blue
CDK1	blue
FOS	blue
SMAD1	blue
SEMA3E	blue
LRRN2	blue
SLC30A1	blue
DCLK2	blue
DENND5B	blue
DNAJC18	blue
ARL6IP1	blue
DLGAP1	blue
ATF7	blue
GPR37	blue
CDCA4	blue
GPR27	blue
TANC2	blue
PKHD1	blue
HAS2	blue
HS6ST2	blue
NETO2	blue
SHCBP1	blue
SOSTDC1	blue
ESCO2	blue
CLCN5	blue
PDE7B	blue
KSR2	blue
ZNF561	blue
PTGER4	blue
MAP6	blue
DSCAM	blue
TCEA2	blue
KNDC1	blue
COL8A2	blue
MLLT3	blue
RRM2	blue
PRND	blue
SRGAP2C	blue
JMJD1C	blue
C5orf34	blue
NEGR1	blue
STARD5	blue
ARNT2	blue
GNG12	blue
MYOZ2	blue
PDE3A	blue
EFEMP2	blue
ZNF738	blue
LVRN	blue
NBEA	blue
GXYLT2	blue
BNC2	blue
CKS1B	blue
DMRT2	blue
DAB1	blue
PEAK1	blue
MOB1B	blue
NUDT4	blue
TAS1R1	blue
SUSD5	blue
C11orf80	blue
SLCO4C1	blue
TLR6	blue
EXO1	blue
CNTNAP2	blue
LINGO2	blue
ANKRD36C	blue
PABPC5	blue
CEP135	blue
SEZ6L2	blue
UBE2C	blue
SPSB4	blue
MARCKSL1	blue
CCNE2	blue
SCUBE2	blue
ARL10	blue
CCDC14	blue
KCNE3	blue
RMI2	blue
GPR156	blue
TTLL11	blue
ZDHHC21	blue
LRRN1	blue
TUBB6	blue
JAKMIP2	blue
YES1	blue
TMEM39A	blue
ATAD5	blue
VPS37D	blue
PHLDB3	blue
LMNB2	blue
MYO1D	blue
BOK	blue
CDK5R1	blue
NCKAP5	blue
SOX11	blue
TYMS	blue
HIC1	blue
RPRM	blue
NECTIN3	blue
PCDHB9	blue
ZNF518A	blue
AP3S1	blue
GRB2	blue
ZBTB41	blue
ARL6IP6	blue
LRRC75B	blue
ZNF518B	blue
SHISA3	blue
ZNF223	blue
DTX3	blue
CD28	blue
KCTD12	blue
EFCAB13	blue
ZNF852	blue
AURKB	blue
TMEM107	blue
IGSF22	blue
TMTC2	blue
GPC5	blue
MYADM	blue
ZNF154	blue
FZD2	blue
MTURN	blue
H2AC6	blue
H2BC4	blue
MB21D2	blue
SHISA2	blue
AGTR2	blue
ARSJ	blue
MAP6D1	blue
OXTR	blue
TCEAL8	blue
F2R	blue
PJA1	blue
TLCD5	blue
RAP2B	blue
FANCB	blue
PLAG1	blue
DIPK2A	blue
ADGRB1	blue
SLC9A9	blue
RTKN2	blue
CREB3L2	blue
LDOC1	blue
B4GALNT4	blue
CACNB4	blue
BGN	blue
MXRA7	blue
CSF1R	blue
SKA2	blue
NTM	blue
GRID1	blue
TCEAL7	blue
AFMID	blue
GPC6	blue
TMEM121B	blue
MEX3B	blue
H3C13	blue
PRR32	blue
NOG	blue
OPCML	blue
CHEK2	blue
ZNF730	blue
IQGAP3	blue
ARSI	blue
DNAH2	blue
KMT5A	blue
NIPSNAP1	blue
GPR173	blue
PCDH9	blue
ALDH1A3	blue
H2AC21	blue
SLIT3	blue
H1-5	blue
ZFP1	blue
SLITRK6	blue
CDCA2	blue
SEPTIN5	blue
ARMCX2	blue
PTRHD1	blue
ZFP90	blue
[truncated: 10,765 more rows]

## Sheet: All modules_counts
LI	Module	Genes		HM	Module	Genes		SM	Module	Genes
	black	642			black	733			black	711
	blue	2437			blue	1712			blue	1572
	brown	1278			brown	1700			brown	1386
	cyan	193			green	1259			cyan	247
	green	905			greenyellow	115			green	1154
	greenyellow	329			magenta	286			greenyellow	357
	grey60	105			pink	345			grey60	122
	lightcyan	123			purple	181			lightcyan	127
	lightgreen	104			red	997			lightgreen	121
	lightyellow	79			tan	103			lightyellow	90
	magenta	452			turquoise	2693			magenta	626
	midnightblue	154			yellow	1636			midnightblue	159
	pink	585							pink	692
	purple	394			Total	11760			purple	476
	red	728							red	939
	royalblue	73							royalblue	63
	salmon	242							salmon	299
	tan	312							tan	311
	turquoise	2581							turquoise	1967
	yellow	1029							yellow	1345
	Total	12745							Total	12764

## Sheet: LI - Selected modules
external_gene_name	Module	Module_name
FKBP4	black	LI_1
POLR2J	black	LI_1
KMT2E	black	LI_1
FBXL3	black	LI_1
GDE1	black	LI_1
LUC7L	black	LI_1
MYLIP	black	LI_1
SS18L2	black	LI_1
SEC62	black	LI_1
RPS20	black	LI_1
CSDE1	black	LI_1
RANBP9	black	LI_1
CLK1	black	LI_1
GPRC5A	black	LI_1
RALBP1	black	LI_1
ZRANB1	black	LI_1
RB1CC1	black	LI_1
PLEKHO1	black	LI_1
CCDC28A	black	LI_1
ARID4A	black	LI_1
GAB2	black	LI_1
RNF19A	black	LI_1
RFC1	black	LI_1
DCUN1D1	black	LI_1
NEDD4L	black	LI_1
ANAPC4	black	LI_1
NOP58	black	LI_1
TAB2	black	LI_1
ATP11B	black	LI_1
MXD1	black	LI_1
CDK17	black	LI_1
GPBP1	black	LI_1
RPL18	black	LI_1
LIMCH1	black	LI_1
GNAI3	black	LI_1
IPO5	black	LI_1
SLK	black	LI_1
ASB1	black	LI_1
POLR1H	black	LI_1
ZBTB11	black	LI_1
KLF6	black	LI_1
TGFBR3	black	LI_1
JMJD6	black	LI_1
RPL31	black	LI_1
LMCD1	black	LI_1
AFF4	black	LI_1
CRMP1	black	LI_1
IGF2BP2	black	LI_1
ACTR6	black	LI_1
BCAP29	black	LI_1
FGFR1	black	LI_1
PPP2R5C	black	LI_1
HSP90AA1	black	LI_1
PCNP	black	LI_1
PCDHGA2	black	LI_1
CCNT2	black	LI_1
TUT7	black	LI_1
RPS5	black	LI_1
YTHDC1	black	LI_1
SMAP2	black	LI_1
MYNN	black	LI_1
SCAMP1	black	LI_1
TXNDC16	black	LI_1
SF3B2	black	LI_1
GNAS	black	LI_1
RPL6	black	LI_1
RPLP0	black	LI_1
GPATCH2L	black	LI_1
PABPC4	black	LI_1
RBM27	black	LI_1
OSBPL8	black	LI_1
TXNL1	black	LI_1
ANGPT2	black	LI_1
PPP2R3C	black	LI_1
SCFD1	black	LI_1
HNRNPC	black	LI_1
TOX4	black	LI_1
GEMIN2	black	LI_1
MYL6	black	LI_1
WAC	black	LI_1
HSP90AB1	black	LI_1
CBARP	black	LI_1
CRKL	black	LI_1
EIF3L	black	LI_1
TIMP3	black	LI_1
RPL3	black	LI_1
CDKL1	black	LI_1
ATP6V1D	black	LI_1
VTI1B	black	LI_1
PPM1A	black	LI_1
EIF5	black	LI_1
PCIF1	black	LI_1
RAE1	black	LI_1
RNMT	black	LI_1
PSMD10	black	LI_1
ALG13	black	LI_1
PGK1	black	LI_1
CDK16	black	LI_1
GLA	black	LI_1
TNFSF13B	black	LI_1
ARHGEF7	black	LI_1
FLT1	black	LI_1
UBE2I	black	LI_1
ELOB	black	LI_1
STX4	black	LI_1
GABPB1	black	LI_1
PLAT	black	LI_1
EIF3E	black	LI_1
CHRAC1	black	LI_1
UBR5	black	LI_1
EEF1D	black	LI_1
PIH1D1	black	LI_1
OAZ1	black	LI_1
RPS16	black	LI_1
FBL	black	LI_1
RPS19	black	LI_1
RASIP1	black	LI_1
RPL18A	black	LI_1
ELL	black	LI_1
HBP1	black	LI_1
MTPN	black	LI_1
DNAJB6	black	LI_1
TAX1BP1	black	LI_1
CHCHD2	black	LI_1
PDAP1	black	LI_1
BUD31	black	LI_1
CHCHD3	black	LI_1
BAG1	black	LI_1
ZFAND5	black	LI_1
DDX50	black	LI_1
SPOCK2	black	LI_1
NPM3	black	LI_1
BCCIP	black	LI_1
SHOC2	black	LI_1
RPL28	black	LI_1
DNAJC12	black	LI_1
TSPAN14	black	LI_1
RPL19	black	LI_1
RPS6KB1	black	LI_1
ICAM2	black	LI_1
YWHAE	black	LI_1
CHIC2	black	LI_1
UBE2D3	black	LI_1
ELF2	black	LI_1
RPL34	black	LI_1
FRG1	black	LI_1
UFSP2	black	LI_1
ATG2A	black	LI_1
CHORDC1	black	LI_1
C11orf58	black	LI_1
RPS13	black	LI_1
PPFIBP1	black	LI_1
CORO1C	black	LI_1
PTGES3	black	LI_1
RSRC2	black	LI_1
CNOT2	black	LI_1
KRR1	black	LI_1
CMAS	black	LI_1
CEP85L	black	LI_1
SERINC1	black	LI_1
UST	black	LI_1
MAPK14	black	LI_1
RPS12	black	LI_1
SNX3	black	LI_1
HECA	black	LI_1
SRF	black	LI_1
SENP6	black	LI_1
TENT5A	black	LI_1
BRIX1	black	LI_1
SKP1	black	LI_1
LIFR	black	LI_1
SELENOK	black	LI_1
RPL24	black	LI_1
FXR1	black	LI_1
ABTB1	black	LI_1
WDR48	black	LI_1
EEF1B2	black	LI_1
SF3B6	black	LI_1
RPS15	black	LI_1
CCT4	black	LI_1
MOB4	black	LI_1
KDM3A	black	LI_1
DARS1	black	LI_1
CACYBP	black	LI_1
RPL22	black	LI_1
STXBP3	black	LI_1
ERRFI1	black	LI_1
SRSF4	black	LI_1
RAP1A	black	LI_1
GADD45A	black	LI_1
RGS2	black	LI_1
UCHL5	black	LI_1
TSNAX	black	LI_1
RLF	black	LI_1
ETV3	black	LI_1
DR1	black	LI_1
VAMP4	black	LI_1
PTBP2	black	LI_1
SYF2	black	LI_1
ESYT2	black	LI_1
RPS25	black	LI_1
FILIP1	black	LI_1
CCNI	black	LI_1
FGF23	black	LI_1
ELL2	black	LI_1
UBE2B	black	LI_1
PTBP3	black	LI_1
CTNNAL1	black	LI_1
PPP6C	black	LI_1
YPEL5	black	LI_1
YIPF4	black	LI_1
CRIPT	black	LI_1
SMNDC1	black	LI_1
GNA13	black	LI_1
DUSP1	black	LI_1
RCL1	black	LI_1
PCDHB14	black	LI_1
TCP1	black	LI_1
ELF1	black	LI_1
HSPH1	black	LI_1
TGFBI	black	LI_1
FAM53C	black	LI_1
PAIP2	black	LI_1
SOCS2	black	LI_1
TBC1D15	black	LI_1
PIK3CA	black	LI_1
RPL21	black	LI_1
RPL5	black	LI_1
SEPTIN7	black	LI_1
KLHL7	black	LI_1
P4HA1	black	LI_1
RNF11	black	LI_1
ATF1	black	LI_1
PFDN5	black	LI_1
NR4A1	black	LI_1
ATP5F1E	black	LI_1
TOX2	black	LI_1
SNRNP27	black	LI_1
RPS10	black	LI_1
NRN1	black	LI_1
RPL23	black	LI_1
FOSB	black	LI_1
PSMF1	black	LI_1
EIF2S2	black	LI_1
UBA2	black	LI_1
DNAJC8	black	LI_1
UXT	black	LI_1
DYNC2I1	black	LI_1
RAP1B	black	LI_1
RAB3IP	black	LI_1
PIN1	black	LI_1
ADORA2A	black	LI_1
MKLN1	black	LI_1
NDUFA5	black	LI_1
PSMG2	black	LI_1
DLL4	black	LI_1
MINDY2	black	LI_1
SEC14L1	black	LI_1
CDKN1C	black	LI_1
PHF10	black	LI_1
RPL36	black	LI_1
GDF15	black	LI_1
JUND	black	LI_1
HRC	black	LI_1
OSBPL2	black	LI_1
UBE2M	black	LI_1
EIF2S3	black	LI_1
ZNF331	black	LI_1
PPIL4	black	LI_1
AKAP12	black	LI_1
NFATC1	black	LI_1
ABCB7	black	LI_1
SH3BP5	black	LI_1
SLC6A6	black	LI_1
RPL27	black	LI_1
UBE2D2	black	LI_1
SNRPA1	black	LI_1
DNAJB1	black	LI_1
RRP8	black	LI_1
PER2	black	LI_1
WBP2	black	LI_1
KDM6B	black	LI_1
OSER1	black	LI_1
SERINC3	black	LI_1
ZMYM5	black	LI_1
USPL1	black	LI_1
TPT1	black	LI_1
MED10	black	LI_1
CCDC59	black	LI_1
LYVE1	black	LI_1
RNF122	black	LI_1
CDK7	black	LI_1
PRPF38B	black	LI_1
LAMTOR5	black	LI_1
YWHAQ	black	LI_1
CDC73	black	LI_1
RPS15A	black	LI_1
NARS1	black	LI_1
BTF3L4	black	LI_1
RNF138	black	LI_1
ISCA1	black	LI_1
PNPLA8	black	LI_1
AKIRIN2	black	LI_1
C2orf49	black	LI_1
ISCU	black	LI_1
EDNRB	black	LI_1
VEZF1	black	LI_1
TANK	black	LI_1
ZNG1B	black	LI_1
ABI1	black	LI_1
RPL35	black	LI_1
CD72	black	LI_1
RPS6	black	LI_1
CREBZF	black	LI_1
RSL24D1	black	LI_1
RABGGTB	black	LI_1
FBXO11	black	LI_1
RPS24	black	LI_1
CCNG2	black	LI_1
SINHCAF	black	LI_1
KANSL2	black	LI_1
CUL4A	black	LI_1
PELI2	black	LI_1
UBE2Q2	black	LI_1
EFL1	black	LI_1
MAP1LC3B	black	LI_1
RPS2	black	LI_1
FOXK2	black	LI_1
RPS11	black	LI_1
RPL13A	black	LI_1
IGLON5	black	LI_1
RPL11	black	LI_1
BCL10	black	LI_1
RPS8	black	LI_1
MOB3C	black	LI_1
UFC1	black	LI_1
XPR1	black	LI_1
MRPL9	black	LI_1
TP53BP2	black	LI_1
RIT1	black	LI_1
FBXO28	black	LI_1
RPS27A	black	LI_1
SNRPG	black	LI_1
LNPK	black	LI_1
RAB5A	black	LI_1
CNTN4	black	LI_1
DYNC1LI1	black	LI_1
RPL32	black	LI_1
TMF1	black	LI_1
CISD2	black	LI_1
RPS3A	black	LI_1
RPL37	black	LI_1
BTF3	black	LI_1
ARHGAP18	black	LI_1
PURB	black	LI_1
IGFBP1	black	LI_1
NLGN4X	black	LI_1
RPL10	black	LI_1
RPL7	black	LI_1
EIF3H	black	LI_1
SLC39A4	black	LI_1
ZCCHC7	black	LI_1
RPL7A	black	LI_1
RSU1	black	LI_1
ITPRIP	black	LI_1
APIP	black	LI_1
PAMR1	black	LI_1
EIF3M	black	LI_1
CDC42EP2	black	LI_1
FAU	black	LI_1
NOCT	black	LI_1
EIF4E	black	LI_1
TIAL1	black	LI_1
TLCD4	black	LI_1
PDK1	black	LI_1
USP12	black	LI_1
HNRNPDL	black	LI_1
SREK1IP1	black	LI_1
CDYL	black	LI_1
CAST	black	LI_1
NR4A2	black	LI_1
INO80C	black	LI_1
RMND5A	black	LI_1
CHD1	black	LI_1
TBCEL	black	LI_1
ANKH	black	LI_1
PITPNC1	black	LI_1
ELOC	black	LI_1
HSPA13	black	LI_1
SLC16A1	black	LI_1
HYCC2	black	LI_1
RPL30	black	LI_1
EEF1A1	black	LI_1
FBXO32	black	LI_1
MFSD14A	black	LI_1
FMNL2	black	LI_1
MRPL17	black	LI_1
DUSP2	black	LI_1
STC1	black	LI_1
BTG2	black	LI_1
BSDC1	black	LI_1
KALRN	black	LI_1
PDE9A	black	LI_1
RALGDS	black	LI_1
SPATC1L	black	LI_1
CRTC2	black	LI_1
ZNF394	black	LI_1
RPL8	black	LI_1
SAP30BP	black	LI_1
RPL26	black	LI_1
UBXN1	black	LI_1
RPL29	black	LI_1
DNAJB4	black	LI_1
C1orf52	black	LI_1
ZNF326	black	LI_1
IER5	black	LI_1
FCMR	black	LI_1
CFAP36	black	LI_1
BOLA3	black	LI_1
CDC42EP3	black	LI_1
BMP10	black	LI_1
YY1AP1	black	LI_1
TMEM183A	black	LI_1
AZI2	black	LI_1
RYBP	black	LI_1
PPP4R2	black	LI_1
GTPBP8	black	LI_1
NEPRO	black	LI_1
THOC7	black	LI_1
RPL9	black	LI_1
SNRK	black	LI_1
ZDHHC3	black	LI_1
SPRY1	black	LI_1
ANAPC10	black	LI_1
CREBRF	black	LI_1
RPS14	black	LI_1
SLU7	black	LI_1
ELAPOR2	black	LI_1
HEY1	black	LI_1
MED30	black	LI_1
GPR146	black	LI_1
GEM	black	LI_1
UBAP1	black	LI_1
PIGA	black	LI_1
OTUD1	black	LI_1
SUGT1	black	LI_1
NEMF	black	LI_1
ARF6	black	LI_1
PRPF18	black	LI_1
VDAC2	black	LI_1
FUNDC2	black	LI_1
CCDC186	black	LI_1
TAF1D	black	LI_1
COPS2	black	LI_1
RPL27A	black	LI_1
ZNF143	black	LI_1
WEE1	black	LI_1
RRAD	black	LI_1
EVA1C	black	LI_1
RPL13	black	LI_1
ZNF146	black	LI_1
UBXN6	black	LI_1
FTH1	black	LI_1
SLC3A2	black	LI_1
DNAJC7	black	LI_1
PCMTD1	black	LI_1
STIP1	black	LI_1
USP39	black	LI_1
SLC25A6	black	LI_1
ZBTB43	black	LI_1
GPR183	black	LI_1
CNBP	black	LI_1
MT1E	black	LI_1
LIMS1	black	LI_1
HNRNPA3	black	LI_1
GABARAP	black	LI_1
UBB	black	LI_1
FOS	black	LI_1
DNAJC18	black	LI_1
KBTBD2	black	LI_1
KIAA0232	black	LI_1
RNF139	black	LI_1
RPS9	black	LI_1
MORN4	black	LI_1
ASXL1	black	LI_1
RPS21	black	LI_1
RPS7	black	LI_1
SMN1	black	LI_1
GNB2	black	LI_1
ZNF24	black	LI_1
BANP	black	LI_1
PDE3A	black	LI_1
RPL38	black	LI_1
RNASEH2C	black	LI_1
HSPA6	black	LI_1
TRMT112	black	LI_1
THAP2	black	LI_1
ZNRD2	black	LI_1
TNFRSF10D	black	LI_1
TOMM20	black	LI_1
CD7	black	LI_1
EIF1	black	LI_1
KLHL15	black	LI_1
RPL4	black	LI_1
RPL15	black	LI_1
TRAF6	black	LI_1
ZNF654	black	LI_1
EIF3F	black	LI_1
CDC26	black	LI_1
TCIM	black	LI_1
ACER2	black	LI_1
NUDT4B	black	LI_1
TALDO1	black	LI_1
ULK1	black	LI_1
TGIF1	black	LI_1
JUN	black	LI_1
HNRNPA0	black	LI_1
RPS27	black	LI_1
TMEM11	black	LI_1
NSUN3	black	LI_1
APOLD1	black	LI_1
TAF7	black	LI_1
SELENOW	black	LI_1
EIF3K	black	LI_1
PER1	black	LI_1
GADD45GIP1	black	LI_1
MAF1	black	LI_1
SERTAD2	black	LI_1
MB21D2	black	LI_1
PCGF5	black	LI_1
NPM1	black	LI_1
YIPF6	black	LI_1
DIPK2A	black	LI_1
RNF41	black	LI_1
SLC2A4	black	LI_1
IST1	black	LI_1
CLN8	black	LI_1
TRAPPC6B	black	LI_1
PLCB1	black	LI_1
RPS17	black	LI_1
RPL35A	black	LI_1
CCBE1	black	LI_1
ST6GALNAC3	black	LI_1
TSPYL2	black	LI_1
RBM33	black	LI_1
SLC24A3	black	LI_1
PCGF3	black	LI_1
ATP6V0C	black	LI_1
ZNF529	black	LI_1
AIDA	black	LI_1
LRRC70	black	LI_1
POLR1D	black	LI_1
ANKRD37	black	LI_1
RPS23	black	LI_1
HEXIM1	black	LI_1
ENSG00000187186	black	LI_1
MT1X	black	LI_1
TCEA1	black	LI_1
PEAR1	black	LI_1
ARL4C	black	LI_1
ZNF669	black	LI_1
SUMO2	black	LI_1
ZNF548	black	LI_1
RPL14	black	LI_1
ZNF292	black	LI_1
LIN54	black	LI_1
SUPT3H	black	LI_1
CD55	black	LI_1
PRPF40A	black	LI_1
NACA	black	LI_1
TOMM7	black	LI_1
METTL9	black	LI_1
PCBP2	black	LI_1
C1D	black	LI_1
TOPORS	black	LI_1
RPL37A	black	LI_1
CYRIA	black	LI_1
RPL12	black	LI_1
ZNF121	black	LI_1
RPS4X	black	LI_1
ZNF649	black	LI_1
MIER1	black	LI_1
SVIP	black	LI_1
RPL23A	black	LI_1
MT1F	black	LI_1
NRARP	black	LI_1
COPS8	black	LI_1
RPL10A	black	LI_1
CAPZA2	black	LI_1
RPL39	black	LI_1
PJA2	black	LI_1
MACO1	black	LI_1
RNF5	black	LI_1
NELFE	black	LI_1
LAYN	black	LI_1
HSPA1B	black	LI_1
HSPA1A	black	LI_1
LSM2	black	LI_1
CSNK2B	black	LI_1
ZNF805	black	LI_1
RACK1	black	LI_1
TRIM13	black	LI_1
TRIQK	black	LI_1
SARNP	black	LI_1
MT1H	black	LI_1
MT1M	black	LI_1
HMGN1	black	LI_1
C17orf107	black	LI_1
LEPROT	black	LI_1
PPP1CB	black	LI_1
S1PR3	black	LI_1
CLIC1	black	LI_1
RPS29	black	LI_1
FIS1	black	LI_1
TOMM6	black	LI_1
VAMP2	black	LI_1
UBA52	black	LI_1
PLEKHM1	black	LI_1
NOL7	black	LI_1
OST4	black	LI_1
RPL41	black	LI_1
PET100	black	LI_1
RPS18	black	LI_1
TMA7	black	LI_1
RPS28	black	LI_1
SMIM1	black	LI_1
ZNF709	black	LI_1
STMP1	black	LI_1
PCDHGB7	black	LI_1
EEF1G	black	LI_1
CHMP1B	black	LI_1
TRAPPC2B	black	LI_1
SMIM3	black	LI_1
TVP23C-CDRT4	black	LI_1
PCDHGA9	black	LI_1
RBM8A	black	LI_1
RPL17	black	LI_1
TXNIP	black	LI_1
PCDHB16	black	LI_1
ZNF670	black	LI_1
ENSG00000285816	black	LI_1
ENSG00000285976	black	LI_1
C1orf112	blue	LI_2
STPG1	blue	LI_2
NIPAL3	blue	LI_2
KRIT1	blue	LI_2
RBM5	blue	LI_2
KDM1A	blue	LI_2
RBM6	blue	LI_2
RECQL	blue	LI_2
VPS50	blue	LI_2
ARHGAP33	blue	LI_2
SLC22A16	blue	LI_2
ABCB5	blue	LI_2
CDC27	blue	LI_2
SLC4A1	blue	LI_2
MCUB	blue	LI_2
REXO5	blue	LI_2
ATOSB	blue	LI_2
PRKAR2B	blue	LI_2
CREBBP	blue	LI_2
OSBPL7	blue	LI_2
AP2B1	blue	LI_2
KDM7A	blue	LI_2
ALDH3B1	blue	LI_2
DBF4	blue	LI_2
MATK	blue	LI_2
CD79B	blue	LI_2
PIGQ	blue	LI_2
CRAMP1	blue	LI_2
E2F2	blue	LI_2
JARID2	blue	LI_2
CDK11A	blue	LI_2
CYTH3	blue	LI_2
NFIX	blue	LI_2
MED24	blue	LI_2
BAZ1B	blue	LI_2
SPRTN	blue	LI_2
METTL13	blue	LI_2
ZNF207	blue	LI_2
NCAPD2	blue	LI_2
PHF7	blue	LI_2
FUZ	blue	LI_2
BTK	blue	LI_2
MRC2	blue	LI_2
MKS1	blue	LI_2
ABHD5	blue	LI_2
ANOS1	blue	LI_2
AKAP8L	blue	LI_2
PTBP1	blue	LI_2
ANLN	blue	LI_2
LDAF1	blue	LI_2
BRCA1	blue	LI_2
CALCOCO1	blue	LI_2
UBR7	blue	LI_2
MAP4K5	blue	LI_2
SLC25A39	blue	LI_2
DDX11	blue	LI_2
MAMLD1	blue	LI_2
TACC3	blue	LI_2
POLA2	blue	LI_2
SLC30A9	blue	LI_2
CCDC88C	blue	LI_2
MATR3	blue	LI_2
SLC38A5	blue	LI_2
STEEP1	blue	LI_2
PRDM11	blue	LI_2
RUNX3	blue	LI_2
MRE11	blue	LI_2
OSBPL5	blue	LI_2
RNF10	blue	LI_2
UBR2	blue	LI_2
DEPDC1	blue	LI_2
PHF20	blue	LI_2
NCAPH2	blue	LI_2
AGPAT4	blue	LI_2
VRK2	blue	LI_2
BRD9	blue	LI_2
TBPL1	blue	LI_2
BCLAF1	blue	LI_2
ANK1	blue	LI_2
HMGB3	blue	LI_2
NUP160	blue	LI_2
IKZF2	blue	LI_2
FAM13B	blue	LI_2
CENPQ	blue	LI_2
ZCCHC8	blue	LI_2
ABCF2	blue	LI_2
FUT8	blue	LI_2
PIAS1	blue	LI_2
MAP2K3	blue	LI_2
GABARAPL2	blue	LI_2
DEPDC1B	blue	LI_2
NSMAF	blue	LI_2
TBC1D23	blue	LI_2
FBXO42	blue	LI_2
BOD1L1	blue	LI_2
CLEC16A	blue	LI_2
MTREX	blue	LI_2
RIPOR1	blue	LI_2
PHLPP2	blue	LI_2
SPDL1	blue	LI_2
THAP3	blue	LI_2
RIPOR3	blue	LI_2
TDP1	blue	LI_2
MED17	blue	LI_2
POLR2B	blue	LI_2
TPR	blue	LI_2
XK	blue	LI_2
C12orf4	blue	LI_2
WWC3	blue	LI_2
TSPAN17	blue	LI_2
ZNF800	blue	LI_2
SNX29	blue	LI_2
RSF1	blue	LI_2
KITLG	blue	LI_2
LTBP1	blue	LI_2
ELN	blue	LI_2
RFC2	blue	LI_2
ARID1B	blue	LI_2
SLC4A8	blue	LI_2
PTGER3	blue	LI_2
RAD51	blue	LI_2
POLQ	blue	LI_2
THOC3	blue	LI_2
MPHOSPH9	blue	LI_2
LAMA3	blue	LI_2
THRAP3	blue	LI_2
ARID4B	blue	LI_2
RELT	blue	LI_2
GALC	blue	LI_2
KCNH2	blue	LI_2
KMT2C	blue	LI_2
PITHD1	blue	LI_2
PPP1R12A	blue	LI_2
ZC3H11A	blue	LI_2
NDC1	blue	LI_2
TARBP1	blue	LI_2
SLC2A3	blue	LI_2
CTDP1	blue	LI_2
YBX3	blue	LI_2
WNK1	blue	LI_2
GNA15	blue	LI_2
SNRNP40	blue	LI_2
BCAT1	blue	LI_2
HDAC7	blue	LI_2
SFSWAP	blue	LI_2
TNK2	blue	LI_2
WAPL	blue	LI_2
POLD1	blue	LI_2
U2AF2	blue	LI_2
RNF4	blue	LI_2
SPA17	blue	LI_2
TSPAN32	blue	LI_2
TAF2	blue	LI_2
RFXANK	blue	LI_2
SUGP2	blue	LI_2
ABCA7	blue	LI_2
BLTP3A	blue	LI_2
OAT	blue	LI_2
GLP2R	blue	LI_2
MCM10	blue	LI_2
DGKA	blue	LI_2
TBC1D22B	blue	LI_2
PRKCQ	blue	LI_2
MTHFD2	blue	LI_2
FOXJ2	blue	LI_2
YBX1	blue	LI_2
ELAVL1	blue	LI_2
ASPM	blue	LI_2
ELOVL1	blue	LI_2
KIF26A	blue	LI_2
ATG2B	blue	LI_2
FECH	blue	LI_2
DHX29	blue	LI_2
METTL22	blue	LI_2
TRO	blue	LI_2
DHX8	blue	LI_2
ROGDI	blue	LI_2
RASSF1	blue	LI_2
OTUD5	blue	LI_2
FTSJ1	blue	LI_2
PRR11	blue	LI_2
PSME4	blue	LI_2
IFT80	blue	LI_2
PPP2R5B	blue	LI_2
ATP1B3	blue	LI_2
SPTB	blue	LI_2
EXOC5	blue	LI_2
ST6GALNAC1	blue	LI_2
WIPI1	blue	LI_2
ASNS	blue	LI_2
AP3M2	blue	LI_2
PABPC1	blue	LI_2
TESK2	blue	LI_2
TCOF1	blue	LI_2
OSBPL3	blue	LI_2
RAD18	blue	LI_2
MAP4K4	blue	LI_2
TRIP13	blue	LI_2
TCF3	blue	LI_2
DAZAP1	blue	LI_2
CPSF1	blue	LI_2
CYBRD1	blue	LI_2
EPN2	blue	LI_2
TFRC	blue	LI_2
SMC1A	blue	LI_2
HMMR	blue	LI_2
CHFR	blue	LI_2
STK10	blue	LI_2
SIDT1	blue	LI_2
NDE1	blue	LI_2
MCM2	blue	LI_2
CLCN4	blue	LI_2
KDM5A	blue	LI_2
CD5L	blue	LI_2
PICALM	blue	LI_2
NCBP3	blue	LI_2
TIPIN	blue	LI_2
SRI	blue	LI_2
NUP37	blue	LI_2
GTSE1	blue	LI_2
ADD2	blue	LI_2
MARK3	blue	LI_2
FRYL	blue	LI_2
WDR62	blue	LI_2
SART3	blue	LI_2
ARHGAP15	blue	LI_2
MCM6	blue	LI_2
REXO2	blue	LI_2
BAZ2A	blue	LI_2
MLH1	blue	LI_2
SPAG5	blue	LI_2
TOP2B	blue	LI_2
UBE2T	blue	LI_2
USP33	blue	LI_2
SNRPA	blue	LI_2
EXOSC5	blue	LI_2
DYNC1I2	blue	LI_2
LRCH4	blue	LI_2
FAM76B	blue	LI_2
POLD3	blue	LI_2
JADE1	blue	LI_2
PIK3C3	blue	LI_2
ITM2A	blue	LI_2
VDAC3	blue	LI_2
TNRC6C	blue	LI_2
BPIFB2	blue	LI_2
RUNX1T1	blue	LI_2
THOC1	blue	LI_2
XRCC5	blue	LI_2
LXN	blue	LI_2
TNS1	blue	LI_2
REXO1	blue	LI_2
CDC14A	blue	LI_2
SENP1	blue	LI_2
LIPE	blue	LI_2
PAFAH1B3	blue	LI_2
KIF22	blue	LI_2
DNM2	blue	LI_2
STX7	blue	LI_2
RFX3	blue	LI_2
RIF1	blue	LI_2
CPOX	blue	LI_2
CLDND1	blue	LI_2
MOK	blue	LI_2
RBL1	blue	LI_2
NDC80	blue	LI_2
AP4E1	blue	LI_2
RSBN1	blue	LI_2
STK17B	blue	LI_2
ZNF506	blue	LI_2
IL12RB2	blue	LI_2
WDR70	blue	LI_2
STRADB	blue	LI_2
KAT6A	blue	LI_2
P2RX5	blue	LI_2
PIBF1	blue	LI_2
PDS5B	blue	LI_2
OXCT1	blue	LI_2
ZNF416	blue	LI_2
ZNF586	blue	LI_2
FAM234B	blue	LI_2
WBP11	blue	LI_2
CAD	blue	LI_2
ATRX	blue	LI_2
HACE1	blue	LI_2
ZNF213	blue	LI_2
TTC39A	blue	LI_2
EPS15	blue	LI_2
ORC1	blue	LI_2
RAD54L	blue	LI_2
IPO11	blue	LI_2
EIF2AK1	blue	LI_2
HBQ1	blue	LI_2
RBM22	blue	LI_2
ZW10	blue	LI_2
MTMR2	blue	LI_2
PPP1R15A	blue	LI_2
ACHE	blue	LI_2
SRRT	blue	LI_2
BAX	blue	LI_2
PIGS	blue	LI_2
PGS1	blue	LI_2
UIMC1	blue	LI_2
ADD1	blue	LI_2
DNM1L	blue	LI_2
AURKA	blue	LI_2
RFX2	blue	LI_2
METTL2A	blue	LI_2
CNOT3	blue	LI_2
PTPN4	blue	LI_2
KHSRP	blue	LI_2
DNMT3B	blue	LI_2
TPX2	blue	LI_2
SMOX	blue	LI_2
CPXM1	blue	LI_2
TESC	blue	LI_2
SNX5	blue	LI_2
ANAPC5	blue	LI_2
BRAP	blue	LI_2
FUS	blue	LI_2
BIRC5	blue	LI_2
RCOR1	blue	LI_2
LTBP4	blue	LI_2
BLVRB	blue	LI_2
SPTLC1	blue	LI_2
CCNK	blue	LI_2
YPEL3	blue	LI_2
STRN4	blue	LI_2
USP48	blue	LI_2
KIF4A	blue	LI_2
EXOC1	blue	LI_2
NRCAM	blue	LI_2
WDR7	blue	LI_2
ORC6	blue	LI_2
HAUS4	blue	LI_2
G2E3	blue	LI_2
SUPT16H	blue	LI_2
WDR76	blue	LI_2
CLSPN	blue	LI_2
NUP50	blue	LI_2
CDC45	blue	LI_2
SEC22C	blue	LI_2
CDC6	blue	LI_2
AAAS	blue	LI_2
CBX5	blue	LI_2
SUCO	blue	LI_2
MSH2	blue	LI_2
NUP188	blue	LI_2
CWF19L1	blue	LI_2
BTAF1	blue	LI_2
ZNF184	blue	LI_2
SIRT1	blue	LI_2
HNRNPH3	blue	LI_2
JAK2	blue	LI_2
CDC7	blue	LI_2
CIRBP	blue	LI_2
HNRNPM	blue	LI_2
MARCHF2	blue	LI_2
CDC34	blue	LI_2
MKNK2	blue	LI_2
RANBP1	blue	LI_2
MED15	blue	LI_2
CABIN1	blue	LI_2
SF3A1	blue	LI_2
RNF215	blue	LI_2
YPEL1	blue	LI_2
HPS4	blue	LI_2
SRRD	blue	LI_2
TFIP11	blue	LI_2
ANKRD54	blue	LI_2
CENPM	blue	LI_2
DDX17	blue	LI_2
DMC1	blue	LI_2
FBXO7	blue	LI_2
GTPBP1	blue	LI_2
POLDIP3	blue	LI_2
RAB36	blue	LI_2
HMGXB4	blue	LI_2
NEFH	blue	LI_2
MCM5	blue	LI_2
TTLL12	blue	LI_2
SYNGR1	blue	LI_2
ASCC2	blue	LI_2
MTMR3	blue	LI_2
GRAP2	blue	LI_2
EIF3D	blue	LI_2
TNRC6B	blue	LI_2
RBX1	blue	LI_2
EP300	blue	LI_2
PHF5A	blue	LI_2
BRD1	blue	LI_2
PRMT5	blue	LI_2
COCH	blue	LI_2
POLE2	blue	LI_2
DDHD1	blue	LI_2
CDKN3	blue	LI_2
PLEK2	blue	LI_2
KIAA0586	blue	LI_2
DAAM1	blue	LI_2
SPTLC2	blue	LI_2
SNW1	blue	LI_2
CEP128	blue	LI_2
ZFYVE21	blue	LI_2
TCL1A	blue	LI_2
VRK1	blue	LI_2
RPS6KA5	blue	LI_2
ACIN1	blue	LI_2
PABPN1	blue	LI_2
CHD8	blue	LI_2
REC8	blue	LI_2
NFATC4	blue	LI_2
GINS1	blue	LI_2
ZMYND8	blue	LI_2
IFT52	blue	LI_2
MYBL2	blue	LI_2
STK4	blue	LI_2
PFDN4	blue	LI_2
ADISSP	blue	LI_2
CDC25B	blue	LI_2
RNF24	blue	LI_2
CSNK2A1	blue	LI_2
PLCB4	blue	LI_2
NOP56	blue	LI_2
MAPRE1	blue	LI_2
E2F1	blue	LI_2
FAM83D	blue	LI_2
USP14	blue	LI_2
METTL4	blue	LI_2
SMCHD1	blue	LI_2
CEP76	blue	LI_2
CEP192	blue	LI_2
RBBP8	blue	LI_2
RIOK3	blue	LI_2
CSTF2	blue	LI_2
POLA1	blue	LI_2
PRPS2	blue	LI_2
MOSPD1	blue	LI_2
AMMECR1	blue	LI_2
SUV39H1	blue	LI_2
STAG2	blue	LI_2
MTMR8	blue	LI_2
RBBP7	blue	LI_2
PIM2	blue	LI_2
SCML2	blue	LI_2
GATA1	blue	LI_2
UBL4A	blue	LI_2
PCYT1B	blue	LI_2
HTATSF1	blue	LI_2
PCDH11X	blue	LI_2
RBM3	blue	LI_2
CENPI	blue	LI_2
RUBCNL	blue	LI_2
STK24	blue	LI_2
RGCC	blue	LI_2
KATNAL1	blue	LI_2
ELMO3	blue	LI_2
NUTF2	blue	LI_2
NUP93	blue	LI_2
CENPT	blue	LI_2
CTCF	blue	LI_2
AXIN1	blue	LI_2
NPRL3	blue	LI_2
NME4	blue	LI_2
HAGHL	blue	LI_2
SLC7A5	blue	LI_2
PIEZO1	blue	LI_2
GSPT1	blue	LI_2
GGA2	blue	LI_2
XYLT1	blue	LI_2
RPGRIP1L	blue	LI_2
MAZ	blue	LI_2
CCP110	blue	LI_2
RNF40	blue	LI_2
AAGAB	blue	LI_2
HERC1	blue	LI_2
ACSBG1	blue	LI_2
IGDCC4	blue	LI_2
CEP152	blue	LI_2
OIP5	blue	LI_2
MYEF2	blue	LI_2
CSPP1	blue	LI_2
ZDHHC2	blue	LI_2
CA2	blue	LI_2
GFUS	blue	LI_2
ERI1	blue	LI_2
MCM4	blue	LI_2
KCTD9	blue	LI_2
BNIP3L	blue	LI_2
KCNN4	blue	LI_2
GYS1	blue	LI_2
HNRNPL	blue	LI_2
DOT1L	blue	LI_2
RNASEH2A	blue	LI_2
KLC3	blue	LI_2
SF3A2	blue	LI_2
LYL1	blue	LI_2
DMPK	blue	LI_2
MED25	blue	LI_2
ASF1B	blue	LI_2
PPP6R1	blue	LI_2
AKAP8	blue	LI_2
ZNF419	blue	LI_2
CCNE1	blue	LI_2
ANKRD27	blue	LI_2
SLC1A5	blue	LI_2
HNRNPUL1	blue	LI_2
CD79A	blue	LI_2
ICAM4	blue	LI_2
ICAM5	blue	LI_2
BABAM1	blue	LI_2
CYTH2	blue	LI_2
CARD8	blue	LI_2
LIG1	blue	LI_2
ZNF175	blue	LI_2
TNPO2	blue	LI_2
KLF1	blue	LI_2
TFPT	blue	LI_2
ARRDC2	blue	LI_2
FKBP8	blue	LI_2
ZNF14	blue	LI_2
GSK3A	blue	LI_2
ZNF85	blue	LI_2
CDK6	blue	LI_2
SP4	blue	LI_2
CBLL1	blue	LI_2
ZC3HAV1	blue	LI_2
TTC26	blue	LI_2
H2AZ2	blue	LI_2
GARS1	blue	LI_2
MINDY4	blue	LI_2
CASP2	blue	LI_2
EIF3B	blue	LI_2
SNX8	blue	LI_2
NUDT1	blue	LI_2
LSM5	blue	LI_2
C1GALT1	blue	LI_2
RPA3	blue	LI_2
NRF1	blue	LI_2
EZH2	blue	LI_2
CEP41	blue	LI_2
TSPAN13	blue	LI_2
COA1	blue	LI_2
BLVRA	blue	LI_2
OGN	blue	LI_2
AK1	blue	LI_2
KDM4C	blue	LI_2
PIP5K1B	blue	LI_2
EXOSC3	blue	LI_2
HPS1	blue	LI_2
TRDMT1	blue	LI_2
PPP3CB	blue	LI_2
MINPP1	blue	LI_2
EDRF1	blue	LI_2
NEURL1	blue	LI_2
SMC3	blue	LI_2
UBE2S	blue	LI_2
FBXL20	blue	LI_2
RUNDC3A	blue	LI_2
UBTF	blue	LI_2
CASC3	blue	LI_2
RGS9	blue	LI_2
RAD51C	blue	LI_2
DHX40	blue	LI_2
MED31	blue	LI_2
AKAP10	blue	LI_2
EZH1	blue	LI_2
PPP1R9B	blue	LI_2
LUC7L3	blue	LI_2
WSB1	blue	LI_2
SUPT6H	blue	LI_2
PHF12	blue	LI_2
CRACD	blue	LI_2
GAB1	blue	LI_2
GAR1	blue	LI_2
CLCN3	blue	LI_2
DHX15	blue	LI_2
CPZ	blue	LI_2
NEIL3	blue	LI_2
NSD2	blue	LI_2
RAPGEF2	blue	LI_2
KLF3	blue	LI_2
NCAPG	blue	LI_2
CCDC34	blue	LI_2
FNBP4	blue	LI_2
SNX15	blue	LI_2
PPP6R3	blue	LI_2
PRPF19	blue	LI_2
DDX6	blue	LI_2
MDK	blue	LI_2
AMBRA1	blue	LI_2
CARS1	blue	LI_2
SLC35F2	blue	LI_2
C11orf21	blue	LI_2
SOX6	blue	LI_2
NUP98	blue	LI_2
POU2AF1	blue	LI_2
PSMD9	blue	LI_2
CD69	blue	LI_2
CAPRIN2	blue	LI_2
SLC11A2	blue	LI_2
BCL7A	blue	LI_2
METAP2	blue	LI_2
WNT5B	blue	LI_2
FOXM1	blue	LI_2
RAD51AP1	blue	LI_2
SH2B3	blue	LI_2
CDKN1B	blue	LI_2
ART4	blue	LI_2
DDX55	blue	LI_2
RFC5	blue	LI_2
STX2	blue	LI_2
MDM1	blue	LI_2
NUP107	blue	LI_2
TIMELESS	blue	LI_2
CPSF6	blue	LI_2
CDCA3	blue	LI_2
ENO2	blue	LI_2
LDHB	blue	LI_2
PRKAB1	blue	LI_2
ST8SIA1	blue	LI_2
C2CD5	blue	LI_2
FGFR1OP2	blue	LI_2
COL12A1	blue	LI_2
TMEM14C	blue	LI_2
ASF1A	blue	LI_2
HDDC2	blue	LI_2
FBXO5	blue	LI_2
FANCE	blue	LI_2
SLC26A8	blue	LI_2
RHAG	blue	LI_2
SRSF3	blue	LI_2
MCM3	blue	LI_2
PHACTR1	blue	LI_2
FBXO9	blue	LI_2
MDN1	blue	LI_2
BACH2	blue	LI_2
TREML2	blue	LI_2
ZNF451	blue	LI_2
RAB23	blue	LI_2
TSPO2	blue	LI_2
MED23	blue	LI_2
WASF1	blue	LI_2
GMNN	blue	LI_2
HBS1L	blue	LI_2
PDE10A	blue	LI_2
SMOC2	blue	LI_2
CCND3	blue	LI_2
TBP	blue	LI_2
PRPF4B	blue	LI_2
TTK	blue	LI_2
SLC29A1	blue	LI_2
CEP72	blue	LI_2
BRD8	blue	LI_2
KIF20A	blue	LI_2
PFDN1	blue	LI_2
IK	blue	LI_2
PDE8B	blue	LI_2
CLK4	blue	LI_2
THG1L	blue	LI_2
CNOT6	blue	LI_2
LMNB1	blue	LI_2
NUP155	blue	LI_2
TRIM23	blue	LI_2
MACROH2A1	blue	LI_2
TCERG1	blue	LI_2
PDGFRB	blue	LI_2
CPEB4	blue	LI_2
SMC4	blue	LI_2
ARMC8	blue	LI_2
SLC25A36	blue	LI_2
TFDP2	blue	LI_2
XRN1	blue	LI_2
KAT2B	blue	LI_2
PDCD10	blue	LI_2
PFKFB4	blue	LI_2
USP4	blue	LI_2
ECT2	blue	LI_2
CBLB	blue	LI_2
KLHL18	blue	LI_2
CISH	blue	LI_2
ABCC5	blue	LI_2
EIF1B	blue	LI_2
CLCN2	blue	LI_2
FOXP1	blue	LI_2
INO80D	blue	LI_2
ADAM23	blue	LI_2
NCL	blue	LI_2
CENPA	blue	LI_2
ITGA4	blue	LI_2
PPM1G	blue	LI_2
HTRA2	blue	LI_2
PAPOLG	blue	LI_2
SF3B1	blue	LI_2
CHST10	blue	LI_2
ZNF142	blue	LI_2
FHL2	blue	LI_2
CNPPD1	blue	LI_2
ABCB6	blue	LI_2
PASK	blue	LI_2
ODC1	blue	LI_2
STRN	blue	LI_2
SLC25A12	blue	LI_2
SRSF7	blue	LI_2
ORC2	blue	LI_2
THADA	blue	LI_2
TRAK2	blue	LI_2
FARSB	blue	LI_2
ALMS1	blue	LI_2
FAM20B	blue	LI_2
TCEANC2	blue	LI_2
HDAC1	blue	LI_2
S100PBP	blue	LI_2
ASH1L	blue	LI_2
SFPQ	blue	LI_2
GON4L	blue	LI_2
ARHGEF2	blue	LI_2
SWT1	blue	LI_2
DNAJC6	blue	LI_2
RO60	blue	LI_2
SRSF11	blue	LI_2
CD58	blue	LI_2
TTF2	blue	LI_2
C1orf109	blue	LI_2
KCNQ4	blue	LI_2
RIMS3	blue	LI_2
KDM5B	blue	LI_2
KLHL12	blue	LI_2
IGSF21	blue	LI_2
SSX2IP	blue	LI_2
GPR89A	blue	LI_2
SLC2A1	blue	LI_2
CDC20	blue	LI_2
RSRP1	blue	LI_2
RCOR3	blue	LI_2
STMN1	blue	LI_2
NEK2	blue	LI_2
RPS6KA1	blue	LI_2
CENPF	blue	LI_2
RPA2	blue	LI_2
PPP1R8	blue	LI_2
RCN2	blue	LI_2
STAG1	blue	LI_2
STK11	blue	LI_2
KMT2A	blue	LI_2
KIF14	blue	LI_2
CREB1	blue	LI_2
CASP8AP2	blue	LI_2
ANKRD13C	blue	LI_2
PLAGL1	blue	LI_2
FBXO30	blue	LI_2
MYB	blue	LI_2
MED28	blue	LI_2
ZNF430	blue	LI_2
DCLRE1B	blue	LI_2
FOXO3	blue	LI_2
ABCG2	blue	LI_2
CCND2	blue	LI_2
GTF3C3	blue	LI_2
HEATR1	blue	LI_2
DYNC2I2	blue	LI_2
CNTRL	blue	LI_2
PHF19	blue	LI_2
BSPRY	blue	LI_2
NR4A3	blue	LI_2
DENND1A	blue	LI_2
PGF	blue	LI_2
ACYP1	blue	LI_2
AREL1	blue	LI_2
TTLL5	blue	LI_2
RBM25	blue	LI_2
CNRIP1	blue	LI_2
BCL11A	blue	LI_2
EPCAM	blue	LI_2
OGFRL1	blue	LI_2
MXI1	blue	LI_2
C10orf88	blue	LI_2
HELLS	blue	LI_2
NUP43	blue	LI_2
MTHFD1L	blue	LI_2
PCMT1	blue	LI_2
CENPL	blue	LI_2
MASTL	blue	LI_2
EPC1	blue	LI_2
CCDC77	blue	LI_2
PROSER1	blue	LI_2
WBP4	blue	LI_2
EXOSC8	blue	LI_2
KDM3B	blue	LI_2
TMPO	blue	LI_2
PTK2B	blue	LI_2
FAM117A	blue	LI_2
NCAPH	blue	LI_2
TMEM131L	blue	LI_2
MND1	blue	LI_2
ADCY7	blue	LI_2
CEP89	blue	LI_2
PSPC1	blue	LI_2
ZNF211	blue	LI_2
PDZRN3	blue	LI_2
RNF2	blue	LI_2
TRMT1L	blue	LI_2
KIF18A	blue	LI_2
ZCCHC17	blue	LI_2
KHDRBS1	blue	LI_2
CCRL2	blue	LI_2
GPSM2	blue	LI_2
GTDC1	blue	LI_2
CXCR4	blue	LI_2
LY9	blue	LI_2
ODF2L	blue	LI_2
RWDD3	blue	LI_2
CCDC18	blue	LI_2
CBX3	blue	LI_2
HNRNPA2B1	blue	LI_2
HYCC1	blue	LI_2
NT5C3A	blue	LI_2
ARL4A	blue	LI_2
GLIPR2	blue	LI_2
SLC25A51	blue	LI_2
ZWINT	blue	LI_2
CIT	blue	LI_2
MED13L	blue	LI_2
CDKN2C	blue	LI_2
DDX39A	blue	LI_2
CENPK	blue	LI_2
CDK2	blue	LI_2
NFE2	blue	LI_2
IKZF4	blue	LI_2
TUBA1B	blue	LI_2
STIL	blue	LI_2
HJURP	blue	LI_2
AMD1	blue	LI_2
TTC21B	blue	LI_2
SLC36A1	blue	LI_2
EXOSC9	blue	LI_2
AGO2	blue	LI_2
MXD4	blue	LI_2
CKS2	blue	LI_2
FAM124B	blue	LI_2
FAM210B	blue	LI_2
SRSF6	blue	LI_2
CSE1L	blue	LI_2
STX16	blue	LI_2
H1-3	blue	LI_2
H2BC11	blue	LI_2
COL21A1	blue	LI_2
RIOK1	blue	LI_2
NUP153	blue	LI_2
DEK	blue	LI_2
EEF1E1	blue	LI_2
EREG	blue	LI_2
CNOT1	blue	LI_2
ABCC4	blue	LI_2
HROB	blue	LI_2
FAM193A	blue	LI_2
GGA3	blue	LI_2
NUP85	blue	LI_2
TTF1	blue	LI_2
PPDPF	blue	LI_2
PSPN	blue	LI_2
GTF2F1	blue	LI_2
THOC2	blue	LI_2
MED1	blue	LI_2
SNRPD2	blue	LI_2
GPCPD1	blue	LI_2
PANK2	blue	LI_2
NAPB	blue	LI_2
SNRPB	blue	LI_2
SNRPB2	blue	LI_2
MGME1	blue	LI_2
MCM8	blue	LI_2
TMEM74B	blue	LI_2
FAM110A	blue	LI_2
HNRNPR	blue	LI_2
MAX	blue	LI_2
RALY	blue	LI_2
CEP250	blue	LI_2
PLAGL2	blue	LI_2
UROD	blue	LI_2
XRCC3	blue	LI_2
TUBGCP3	blue	LI_2
PCID2	blue	LI_2
THRA	blue	LI_2
BCL2L12	blue	LI_2
IRF3	blue	LI_2
STAT5A	blue	LI_2
ZNF384	blue	LI_2
ATG14	blue	LI_2
DLGAP5	blue	LI_2
RHOT1	blue	LI_2
FAM78A	blue	LI_2
SLC10A3	blue	LI_2
YEATS4	blue	LI_2
AUNIP	blue	LI_2
UBR4	blue	LI_2
HP1BP3	blue	LI_2
PKMYT1	blue	LI_2
CHTF18	blue	LI_2
SMARCA4	blue	LI_2
TNFRSF19	blue	LI_2
RNF6	blue	LI_2
RBM48	blue	LI_2
PPAT	blue	LI_2
TUBGCP6	blue	LI_2
DGCR8	blue	LI_2
YWHAH	blue	LI_2
MGAT3	blue	LI_2
A4GALT	blue	LI_2
IGLL1	blue	LI_2
SPECC1	blue	LI_2
LSM8	blue	LI_2
STRIP2	blue	LI_2
IFT22	blue	LI_2
HAT1	blue	LI_2
HERC2	blue	LI_2
CCDC32	blue	LI_2
KNSTRN	blue	LI_2
DUT	blue	LI_2
E2F8	blue	LI_2
PIMREG	blue	LI_2
RPAIN	blue	LI_2
ATP1B2	blue	LI_2
CCNT1	blue	LI_2
KRI1	blue	LI_2
ILF3	blue	LI_2
SLC44A2	blue	LI_2
CDKN2D	blue	LI_2
RAB2B	blue	LI_2
PARP2	blue	LI_2
EGLN3	blue	LI_2
MIS18BP1	blue	LI_2
EPB41L4A	blue	LI_2
ASH2L	blue	LI_2
SGO1	blue	LI_2
KLF16	blue	LI_2
MAU2	blue	LI_2
CBFA2T3	blue	LI_2
GNL3L	blue	LI_2
ELOF1	blue	LI_2
CDC16	blue	LI_2
LRCH2	blue	LI_2
XPO7	blue	LI_2
ATP8B3	blue	LI_2
SSBP4	blue	LI_2
UBAC1	blue	LI_2
HBZ	blue	LI_2
CEP85	blue	LI_2
GATA5	blue	LI_2
EXOSC2	blue	LI_2
TRIM28	blue	LI_2
ATG4D	blue	LI_2
DNMT1	blue	LI_2
ZNF426	blue	LI_2
SLC6A8	blue	LI_2
DKC1	blue	LI_2
MPP1	blue	LI_2
MTRFR	blue	LI_2
RBM39	blue	LI_2
ZNF227	blue	LI_2
ZNF141	blue	LI_2
GINS2	blue	LI_2
SH3BGRL	blue	LI_2
HAUS8	blue	LI_2
NR1H2	blue	LI_2
TUBG1	blue	LI_2
PSMC3IP	blue	LI_2
THOC6	blue	LI_2
TOP2A	blue	LI_2
ZNF304	blue	LI_2
FAAP24	blue	LI_2
RFX1	blue	LI_2
BRME1	blue	LI_2
DCAF15	blue	LI_2
SLC6A11	blue	LI_2
NUP210	blue	LI_2
FCRLA	blue	LI_2
ILKAP	blue	LI_2
RAN	blue	LI_2
INPP5K	blue	LI_2
RPA1	blue	LI_2
FIGNL1	blue	LI_2
SLC52A1	blue	LI_2
VPS13B	blue	LI_2
PCNA	blue	LI_2
PTPRA	blue	LI_2
KHDC4	blue	LI_2
DCAF8	blue	LI_2
TESMIN	blue	LI_2
TOE1	blue	LI_2
NASP	blue	LI_2
RBM38	blue	LI_2
CPLANE2	blue	LI_2
MYH10	blue	LI_2
DSTYK	blue	LI_2
SLC41A1	blue	LI_2
TMCC2	blue	LI_2
SPART	blue	LI_2
RFXAP	blue	LI_2
RFC3	blue	LI_2
FAM104A	blue	LI_2
SRRM1	blue	LI_2
KMT5C	blue	LI_2
SLF1	blue	LI_2
CEP20	blue	LI_2
MYO18B	blue	LI_2
SEC14L4	blue	LI_2
MKRN1	blue	LI_2
LARS1	blue	LI_2
LRRCC1	blue	LI_2
CA1	blue	LI_2
AMPD3	blue	LI_2
MICAL2	blue	LI_2
DPF2	blue	LI_2
CCNB1	blue	LI_2
PSRC1	blue	LI_2
AP4B1	blue	LI_2
PPHLN1	blue	LI_2
KIDINS220	blue	LI_2
RSAD2	blue	LI_2
CMPK2	blue	LI_2
CRB1	blue	LI_2
RELCH	blue	LI_2
FBH1	blue	LI_2
RBM17	blue	LI_2
CDCA8	blue	LI_2
PRPF38A	blue	LI_2
TPGS2	blue	LI_2
C9orf40	blue	LI_2
DMTF1	blue	LI_2
CD36	blue	LI_2
LCA5	blue	LI_2
MAP3K7	blue	LI_2
LMO2	blue	LI_2
PHF21A	blue	LI_2
NAT10	blue	LI_2
TESPA1	blue	LI_2
CDK4	blue	LI_2
TROAP	blue	LI_2
ESPL1	blue	LI_2
HNRNPA1	blue	LI_2
TEC	blue	LI_2
USP15	blue	LI_2
FHOD1	blue	LI_2
ABCB10	blue	LI_2
TAF5L	blue	LI_2
STX6	blue	LI_2
DHX9	blue	LI_2
CEP350	blue	LI_2
PIGC	blue	LI_2
USP37	blue	LI_2
TSGA10	blue	LI_2
ANKRD36	blue	LI_2
RNASEH2B	blue	LI_2
CKAP2	blue	LI_2
BORA	blue	LI_2
NUP42	blue	LI_2
BZW2	blue	LI_2
SRSF1	blue	LI_2
DCAF7	blue	LI_2
BRIP1	blue	LI_2
KAT7	blue	LI_2
ACTL6A	blue	LI_2
TRA2B	blue	LI_2
GALNT5	blue	LI_2
SCN7A	blue	LI_2
EPRS1	blue	LI_2
SMPD4	blue	LI_2
GYPC	blue	LI_2
STAM	blue	LI_2
ODF2	blue	LI_2
C9orf78	blue	LI_2
SMC2	blue	LI_2
ST6GALNAC4	blue	LI_2
TMOD1	blue	LI_2
USP20	blue	LI_2
TEX10	blue	LI_2
DPM2	blue	LI_2
HEMGN	blue	LI_2
NCBP1	blue	LI_2
ANP32B	blue	LI_2
PDCL	blue	LI_2
LMX1B	blue	LI_2
DSCC1	blue	LI_2
MYC	blue	LI_2
RNF38	blue	LI_2
TLN1	blue	LI_2
DCTN3	blue	LI_2
ARHGEF39	blue	LI_2
PIM1	blue	LI_2
GMPR	blue	LI_2
CMTR1	blue	LI_2
TMEM14B	blue	LI_2
IRF4	blue	LI_2
HMGA1	blue	LI_2
TCF19	blue	LI_2
MDC1	blue	LI_2
NRM	blue	LI_2
TAF8	blue	LI_2
FHDC1	blue	LI_2
NUMA1	blue	LI_2
TGS1	blue	LI_2
NEK1	blue	LI_2
TMPRSS4	blue	LI_2
BUD13	blue	LI_2
DCUN1D5	blue	LI_2
NUSAP1	blue	LI_2
KIF23	blue	LI_2
KNL1	blue	LI_2
HAUS2	blue	LI_2
RPLP1	blue	LI_2
RMDN3	blue	LI_2
TTLL7	blue	LI_2
GTF2B	blue	LI_2
ADCY3	blue	LI_2
THUMPD2	blue	LI_2
CENPO	blue	LI_2
KIF11	blue	LI_2
KIF20B	blue	LI_2
DBR1	blue	LI_2
ADAMTS14	blue	LI_2
DNA2	blue	LI_2
SMARCAL1	blue	LI_2
BARD1	blue	LI_2
SSB	blue	LI_2
CIR1	blue	LI_2
FAM117B	blue	LI_2
ABI2	blue	LI_2
MNS1	blue	LI_2
PPCDC	blue	LI_2
SEMA7A	blue	LI_2
UBL7	blue	LI_2
FAM13A	blue	LI_2
HERC3	blue	LI_2
ZGRF1	blue	LI_2
HNRNPD	blue	LI_2
BBS7	blue	LI_2
NUP54	blue	LI_2
BMP2K	blue	LI_2
CENPE	blue	LI_2
GSTCD	blue	LI_2
LEF1	blue	LI_2
LGR5	blue	LI_2
POC1B	blue	LI_2
SNRPF	blue	LI_2
NEDD1	blue	LI_2
GAS2L3	blue	LI_2
TDG	blue	LI_2
NUP58	blue	LI_2
SLC7A1	blue	LI_2
SMARCC2	blue	LI_2
BRCA2	blue	LI_2
GALNT6	blue	LI_2
RB1	blue	LI_2
MORN3	blue	LI_2
VPS37B	blue	LI_2
DIAPH3	blue	LI_2
ARMH4	blue	LI_2
AK7	blue	LI_2
SLC12A6	blue	LI_2
HDC	blue	LI_2
GTF2A2	blue	LI_2
DNAJA4	blue	LI_2
IGF1R	blue	LI_2
PIF1	blue	LI_2
LINS1	blue	LI_2
FANCI	blue	LI_2
TICRR	blue	LI_2
NTRK3	blue	LI_2
UNC45A	blue	LI_2
MCTP2	blue	LI_2
GLYR1	blue	LI_2
NLRC5	blue	LI_2
KATNB1	blue	LI_2
COPS3	blue	LI_2
MYOCD	blue	LI_2
KSR1	blue	LI_2
TAF4B	blue	LI_2
C18orf21	blue	LI_2
SLC14A1	blue	LI_2
WRAP53	blue	LI_2
TP53	blue	LI_2
TMC6	blue	LI_2
NARF	blue	LI_2
CEP131	blue	LI_2
MBD1	blue	LI_2
TNFRSF11A	blue	LI_2
PMAIP1	blue	LI_2
PNMT	blue	LI_2
STAC2	blue	LI_2
SAMD1	blue	LI_2
BRD4	blue	LI_2
SLC39A3	blue	LI_2
TMEM50B	blue	LI_2
EMP3	blue	LI_2
SAE1	blue	LI_2
ZNF614	blue	LI_2
ARHGEF19	blue	LI_2
C1orf216	blue	LI_2
PLK4	blue	LI_2
SYTL1	blue	LI_2
ITGB3BP	blue	LI_2
KIF2C	blue	LI_2
MTF2	blue	LI_2
STRIP1	blue	LI_2
DCAF6	blue	LI_2
UCK2	blue	LI_2
POU2F1	blue	LI_2
DPT	blue	LI_2
PPOX	blue	LI_2
NUF2	blue	LI_2
USP21	blue	LI_2
HDGF	blue	LI_2
SF3B4	blue	LI_2
ANP32E	blue	LI_2
SELENBP1	blue	LI_2
ENSA	blue	LI_2
GOLPH3L	blue	LI_2
GABPB2	blue	LI_2
DTL	blue	LI_2
DYRK3	blue	LI_2
ILF2	blue	LI_2
TTC13	blue	LI_2
NVL	blue	LI_2
SDE2	blue	LI_2
ITPKB	blue	LI_2
GUK1	blue	LI_2
C1orf35	blue	LI_2
MBOAT2	blue	LI_2
PYCR2	blue	LI_2
LBR	blue	LI_2
PTPN7	blue	LI_2
CAMKMT	blue	LI_2
CHAC2	blue	LI_2
ASXL2	blue	LI_2
SNRNP200	blue	LI_2
CDCA7	blue	LI_2
RHBDD1	blue	LI_2
HES6	blue	LI_2
FANCD2	blue	LI_2
SLC25A38	blue	LI_2
UBA3	blue	LI_2
ATG3	blue	LI_2
BOC	blue	LI_2
NCEH1	blue	LI_2
SLIT2	blue	LI_2
LYAR	blue	LI_2
CENPC	blue	LI_2
SNCA	blue	LI_2
SPATA5	blue	LI_2
CCNA2	blue	LI_2
SSBP2	blue	LI_2
PPIP5K2	blue	LI_2
BDP1	blue	LI_2
TNFAIP8	blue	LI_2
DDX46	blue	LI_2
PCYOX1L	blue	LI_2
G3BP1	blue	LI_2
N4BP3	blue	LI_2
RMND5B	blue	LI_2
CDKAL1	blue	LI_2
ZMAT2	blue	LI_2
PRIM2	blue	LI_2
IRAK1BP1	blue	LI_2
PHIP	blue	LI_2
MMS22L	blue	LI_2
PM20D2	blue	LI_2
TBC1D32	blue	LI_2
MTFR2	blue	LI_2
CDCA5	blue	LI_2
NIPSNAP2	blue	LI_2
ZNF92	blue	LI_2
GIGYF1	blue	LI_2
ZC3HAV1L	blue	LI_2
TLK2	blue	LI_2
NOM1	blue	LI_2
NCAPG2	blue	LI_2
LUC7L2	blue	LI_2
LANCL3	blue	LI_2
KDM6A	blue	LI_2
ZNF182	blue	LI_2
TAF1	blue	LI_2
GPR174	blue	LI_2
OGT	blue	LI_2
GCNA	blue	LI_2
NXF3	blue	LI_2
PRPS1	blue	LI_2
RBMX	blue	LI_2
MCPH1	blue	LI_2
MFHAS1	blue	LI_2
BIN3	blue	LI_2
SLC25A37	blue	LI_2
GINS4	blue	LI_2
NSD3	blue	LI_2
FAM83A	blue	LI_2
UHRF2	blue	LI_2
HAUS6	blue	LI_2
MFSD14B	blue	LI_2
ALAD	blue	LI_2
POLE3	blue	LI_2
GBGT1	blue	LI_2
GTF3C5	blue	LI_2
ASB6	blue	LI_2
CIZ1	blue	LI_2
SH3GLB2	blue	LI_2
MIGA2	blue	LI_2
DPH7	blue	LI_2
USP6NL	blue	LI_2
MINDY3	blue	LI_2
ST8SIA6	blue	LI_2
RPP30	blue	LI_2
MKI67	blue	LI_2
TAF5	blue	LI_2
RGS10	blue	LI_2
IMMP1L	blue	LI_2
SSRP1	blue	LI_2
HIKESHI	blue	LI_2
SESN3	blue	LI_2
ENDOD1	blue	LI_2
PAK1	blue	LI_2
RPS3	blue	LI_2
NPAT	blue	LI_2
ADAM33	blue	LI_2
MTA2	blue	LI_2
INCENP	blue	LI_2
CPSF7	blue	LI_2
CCDC15	blue	LI_2
CHEK1	blue	LI_2
DSN1	blue	LI_2
CABLES2	blue	LI_2
LTO1	blue	LI_2
HIRIP3	blue	LI_2
HMGA2	blue	LI_2
ADGRL3	blue	LI_2
PDCD4	blue	LI_2
CCDC102B	blue	LI_2
MTMR12	blue	LI_2
CCT5	blue	LI_2
PIP4K2A	blue	LI_2
ITPR1	blue	LI_2
NEK7	blue	LI_2
UPF2	blue	LI_2
SCLT1	blue	LI_2
FRMD4A	blue	LI_2
NCAPD3	blue	LI_2
VTI1A	blue	LI_2
EDNRA	blue	LI_2
RNF144A	blue	LI_2
CENPU	blue	LI_2
SAV1	blue	LI_2
NBAS	blue	LI_2
SACS	blue	LI_2
CENPJ	blue	LI_2
RABGAP1L	blue	LI_2
GPATCH11	blue	LI_2
EPG5	blue	LI_2
HAUS1	blue	LI_2
C18orf25	blue	LI_2
[truncated: 7,231 more rows]

## Sheet: HM_Selected modules
external_gene_name	Module	Module_name
SEMA3F	black	HM_1
LASP1	black	HM_1
TFPI	black	HM_1
PLXND1	black	HM_1
ATOSB	black	HM_1
CRLF1	black	HM_1
TMEM132A	black	HM_1
BAIAP2L1	black	HM_1
NADK	black	HM_1
ST3GAL1	black	HM_1
IL32	black	HM_1
LYPLA2	black	HM_1
ABHD5	black	HM_1
UTP18	black	HM_1
PTBP1	black	HM_1
PLAUR	black	HM_1
SLC25A39	black	HM_1
MVP	black	HM_1
ANGEL1	black	HM_1
SLC38A5	black	HM_1
SLC11A1	black	HM_1
EHD2	black	HM_1
CD44	black	HM_1
IFNGR1	black	HM_1
B4GALT7	black	HM_1
TNFRSF1B	black	HM_1
BMAL2	black	HM_1
TMSB10	black	HM_1
VCAN	black	HM_1
CLEC16A	black	HM_1
RAI14	black	HM_1
TNC	black	HM_1
ADRB1	black	HM_1
PREX2	black	HM_1
CP	black	HM_1
MRTO4	black	HM_1
SLC2A3	black	HM_1
PSD	black	HM_1
YBX3	black	HM_1
GNA15	black	HM_1
PTPRU	black	HM_1
NGFR	black	HM_1
SBNO2	black	HM_1
SMARCD1	black	HM_1
ELOVL1	black	HM_1
TNFRSF1A	black	HM_1
HYAL2	black	HM_1
FTSJ1	black	HM_1
PPP2R5B	black	HM_1
BCL3	black	HM_1
RAB27A	black	HM_1
RNF126	black	HM_1
VASH1	black	HM_1
CDH19	black	HM_1
PDCD2	black	HM_1
ADGRL1	black	HM_1
SREBF1	black	HM_1
CRMP1	black	HM_1
PTGS2	black	HM_1
NOTCH3	black	HM_1
MYDGF	black	HM_1
FOSL2	black	HM_1
ACTB	black	HM_1
NFKB2	black	HM_1
IL4R	black	HM_1
SLC25A43	black	HM_1
COL5A3	black	HM_1
ARG2	black	HM_1
PTPRC	black	HM_1
MECOM	black	HM_1
B4GALT1	black	HM_1
ITPKC	black	HM_1
FTL	black	HM_1
ADAMTS2	black	HM_1
ATXN7L3	black	HM_1
LPCAT2	black	HM_1
SH3BP2	black	HM_1
NOP14	black	HM_1
FKBP1A	black	HM_1
FXYD5	black	HM_1
GRAMD1A	black	HM_1
GANAB	black	HM_1
ICAM1	black	HM_1
IRAK3	black	HM_1
DNAJB11	black	HM_1
CD209	black	HM_1
SEL1L3	black	HM_1
ANGPT2	black	HM_1
UNC13D	black	HM_1
WHRN	black	HM_1
ITPR3	black	HM_1
CDC7	black	HM_1
MAST3	black	HM_1
PPM1F	black	HM_1
CYTH4	black	HM_1
SH3BP1	black	HM_1
FBXO7	black	HM_1
SUN2	black	HM_1
RPL3	black	HM_1
RANGAP1	black	HM_1
CERK	black	HM_1
CDKL1	black	HM_1
PYGL	black	HM_1
RIN3	black	HM_1
EIF5	black	HM_1
PROCR	black	HM_1
CD40	black	HM_1
STK4	black	HM_1
SLCO4A1	black	HM_1
GMEB2	black	HM_1
RNF24	black	HM_1
RASSF2	black	HM_1
SLC52A3	black	HM_1
SEC23B	black	HM_1
NOP56	black	HM_1
APMAP	black	HM_1
MID1	black	HM_1
PLP2	black	HM_1
ELF4	black	HM_1
PGK1	black	HM_1
TIMP1	black	HM_1
PIEZO1	black	HM_1
CCN4	black	HM_1
SLC39A14	black	HM_1
R3HCC1	black	HM_1
TNFRSF10A	black	HM_1
RELB	black	HM_1
NUMBL	black	HM_1
SLC1A5	black	HM_1
TGFB1	black	HM_1
PLIN3	black	HM_1
ICAM5	black	HM_1
GRWD1	black	HM_1
PLEKHA4	black	HM_1
ELL	black	HM_1
HAMP	black	HM_1
HPN	black	HM_1
NAMPT	black	HM_1
IMPDH1	black	HM_1
TGFBR1	black	HM_1
GLIS3	black	HM_1
NPDC1	black	HM_1
NPM3	black	HM_1
DNAJC12	black	HM_1
TSPAN14	black	HM_1
CSF3	black	HM_1
P2RX1	black	HM_1
PFN1	black	HM_1
CPD	black	HM_1
RAB5C	black	HM_1
CNTNAP1	black	HM_1
ABI3	black	HM_1
TMEM104	black	HM_1
KLHL5	black	HM_1
UGDH	black	HM_1
CTSC	black	HM_1
EHD1	black	HM_1
PUS3	black	HM_1
ARHGEF17	black	HM_1
CARS1	black	HM_1
SLC35F2	black	HM_1
PTPN5	black	HM_1
VWF	black	HM_1
PPFIBP1	black	HM_1
CLEC2B	black	HM_1
CSRNP2	black	HM_1
WNT5B	black	HM_1
SPRING1	black	HM_1
VDR	black	HM_1
SRSF9	black	HM_1
EYA4	black	HM_1
BYSL	black	HM_1
DUSP22	black	HM_1
CLIC5	black	HM_1
PCDHB15	black	HM_1
RNF130	black	HM_1
WWC1	black	HM_1
BCL6	black	HM_1
HES1	black	HM_1
GNAI2	black	HM_1
TUSC2	black	HM_1
RRP9	black	HM_1
MOB1A	black	HM_1
KCNIP3	black	HM_1
STEAP3	black	HM_1
FN1	black	HM_1
IL1R1	black	HM_1
IL1RL1	black	HM_1
IL18R1	black	HM_1
ABCB6	black	HM_1
QPCT	black	HM_1
WIPF1	black	HM_1
ERRFI1	black	HM_1
CAPZA1	black	HM_1
RHOU	black	HM_1
SRM	black	HM_1
MAD2L2	black	HM_1
BMP8B	black	HM_1
RIMS3	black	HM_1
SLAMF1	black	HM_1
UAP1	black	HM_1
CTBS	black	HM_1
ECE1	black	HM_1
EBNA1BP2	black	HM_1
STX12	black	HM_1
KPTN	black	HM_1
TNFAIP3	black	HM_1
RAB32	black	HM_1
SPP1	black	HM_1
PTBP3	black	HM_1
NEK6	black	HM_1
BSPRY	black	HM_1
HDHD3	black	HM_1
KDSR	black	HM_1
DCAF4	black	HM_1
PGF	black	HM_1
TEK	black	HM_1
MOB3B	black	HM_1
PROSER1	black	HM_1
DUSP4	black	HM_1
RDH10	black	HM_1
TSHZ3	black	HM_1
TMEM54	black	HM_1
RAMP3	black	HM_1
TWIST1	black	HM_1
GLIPR2	black	HM_1
PLAU	black	HM_1
PKN1	black	HM_1
BATF3	black	HM_1
SLPI	black	HM_1
TOX2	black	HM_1
PTGIS	black	HM_1
TREM1	black	HM_1
CDKN1A	black	HM_1
SH3TC1	black	HM_1
MT2A	black	HM_1
EFNB2	black	HM_1
IRF1	black	HM_1
SOX9	black	HM_1
HS3ST3B1	black	HM_1
SLC25A19	black	HM_1
DDX31	black	HM_1
IL1B	black	HM_1
CD93	black	HM_1
CENPB	black	HM_1
NCLN	black	HM_1
LRFN3	black	HM_1
FRMD8	black	HM_1
STAT5A	black	HM_1
GLIS2	black	HM_1
EDN2	black	HM_1
ADGRE2	black	HM_1
TICAM1	black	HM_1
PTPN12	black	HM_1
STEAP4	black	HM_1
SDF2L1	black	HM_1
MGAT3	black	HM_1
CDC42EP1	black	HM_1
APOL3	black	HM_1
MYO1B	black	HM_1
RIPK3	black	HM_1
ADCY4	black	HM_1
TEP1	black	HM_1
KLF16	black	HM_1
SAT1	black	HM_1
GNL3L	black	HM_1
GTPBP3	black	HM_1
COLGALT1	black	HM_1
ARPC1B	black	HM_1
PXDN	black	HM_1
SSBP4	black	HM_1
SLC6A8	black	HM_1
CAP1	black	HM_1
TRAF3	black	HM_1
RFTN1	black	HM_1
MGAT1	black	HM_1
GFPT2	black	HM_1
ACLY	black	HM_1
TRAF7	black	HM_1
IL13RA1	black	HM_1
RARA	black	HM_1
KHDRBS3	black	HM_1
CHSY1	black	HM_1
GCH1	black	HM_1
PPARG	black	HM_1
PTPRE	black	HM_1
BTBD3	black	HM_1
SYT11	black	HM_1
CNDP2	black	HM_1
GIMAP4	black	HM_1
RNF122	black	HM_1
LOXL2	black	HM_1
EDEM1	black	HM_1
CHL1	black	HM_1
PTPN22	black	HM_1
SORT1	black	HM_1
FKBP11	black	HM_1
LDHA	black	HM_1
IL6ST	black	HM_1
SLC43A3	black	HM_1
COL4A2	black	HM_1
OSTF1	black	HM_1
ANXA1	black	HM_1
CEMIP2	black	HM_1
HAVCR2	black	HM_1
HILPDA	black	HM_1
B4GALNT1	black	HM_1
RAB11FIP5	black	HM_1
KCNMB4	black	HM_1
KIAA0513	black	HM_1
STX6	black	HM_1
SERPINE2	black	HM_1
TMEM127	black	HM_1
DRAM1	black	HM_1
LRCH1	black	HM_1
RAPGEF5	black	HM_1
IL6	black	HM_1
TTYH3	black	HM_1
IMP4	black	HM_1
DAB2IP	black	HM_1
ANGPTL2	black	HM_1
TLR4	black	HM_1
FPGS	black	HM_1
MYC	black	HM_1
LRRC32	black	HM_1
SLCO5A1	black	HM_1
TRPC6	black	HM_1
THBS1	black	HM_1
TUBGCP4	black	HM_1
SMAD6	black	HM_1
BCAR3	black	HM_1
FNBP1L	black	HM_1
CYP1B1	black	HM_1
SLC5A6	black	HM_1
SEMA7A	black	HM_1
BMPR1B	black	HM_1
SCARB2	black	HM_1
LEF1	black	HM_1
CPNE8	black	HM_1
PHLDA1	black	HM_1
DUSP6	black	HM_1
GLTP	black	HM_1
GALNT6	black	HM_1
ESYT1	black	HM_1
TMX1	black	HM_1
TLE3	black	HM_1
TLNRD1	black	HM_1
ARRDC4	black	HM_1
ADAMTS17	black	HM_1
FURIN	black	HM_1
IQGAP1	black	HM_1
TP53	black	HM_1
MIEN1	black	HM_1
IGFBP4	black	HM_1
FKBP10	black	HM_1
BRD4	black	HM_1
PFKL	black	HM_1
SH3GL1	black	HM_1
IFITM3	black	HM_1
PGGHG	black	HM_1
HUNK	black	HM_1
COL6A2	black	HM_1
EFHD2	black	HM_1
SH3BGRL3	black	HM_1
MAP3K6	black	HM_1
BCL10	black	HM_1
RGS16	black	HM_1
ADAMTSL4	black	HM_1
ADAM15	black	HM_1
JTB	black	HM_1
TPM3	black	HM_1
SLC39A1	black	HM_1
CNIH4	black	HM_1
LBR	black	HM_1
MEIS1	black	HM_1
MALL	black	HM_1
PTPRG	black	HM_1
NFKBIZ	black	HM_1
KLHL8	black	HM_1
NKD2	black	HM_1
OSMR	black	HM_1
LHFPL2	black	HM_1
RNF145	black	HM_1
GFOD1	black	HM_1
PPP1R18	black	HM_1
PM20D2	black	HM_1
ATP6V1B2	black	HM_1
BIN3	black	HM_1
UGCG	black	HM_1
PTGES	black	HM_1
SEC16A	black	HM_1
NOTCH1	black	HM_1
ADAM12	black	HM_1
TNKS1BP1	black	HM_1
ENDOD1	black	HM_1
SERPINH1	black	HM_1
EML3	black	HM_1
ESAM	black	HM_1
MPZL2	black	HM_1
SIDT2	black	HM_1
TAOK2	black	HM_1
CLEC1A	black	HM_1
DHX37	black	HM_1
SLC2A13	black	HM_1
TWF1	black	HM_1
SAV1	black	HM_1
TUBA3E	black	HM_1
SPARCL1	black	HM_1
DYNLT5	black	HM_1
TMEM87B	black	HM_1
CMTM7	black	HM_1
CMIP	black	HM_1
SH3RF1	black	HM_1
AGPAT5	black	HM_1
SLC26A2	black	HM_1
CLIC2	black	HM_1
GNAQ	black	HM_1
TSPAN7	black	HM_1
RPGR	black	HM_1
B3GNT7	black	HM_1
RBPMS	black	HM_1
ST3GAL2	black	HM_1
ETS2	black	HM_1
TSPAN18	black	HM_1
CREB3L1	black	HM_1
C2CD2	black	HM_1
ACAN	black	HM_1
FMNL2	black	HM_1
RER1	black	HM_1
WASF2	black	HM_1
B4GALT5	black	HM_1
TAGLN2	black	HM_1
NBL1	black	HM_1
F11R	black	HM_1
IFNAR2	black	HM_1
IFNGR2	black	HM_1
STC1	black	HM_1
CSRP1	black	HM_1
RUNX1	black	HM_1
ZFYVE28	black	HM_1
SLC37A1	black	HM_1
G6PD	black	HM_1
RRP1	black	HM_1
ICOSLG	black	HM_1
SLC2A6	black	HM_1
BRSK1	black	HM_1
ZBTB7B	black	HM_1
SHC1	black	HM_1
IL6R	black	HM_1
SH2B2	black	HM_1
MGAT4B	black	HM_1
YDJC	black	HM_1
FMNL3	black	HM_1
RPS6KA4	black	HM_1
ADGRL4	black	HM_1
GBP2	black	HM_1
SLC30A7	black	HM_1
ARPC5	black	HM_1
CADM3	black	HM_1
SNED1	black	HM_1
NBPF20	black	HM_1
PKDCC	black	HM_1
ACTG2	black	HM_1
SPATA18	black	HM_1
INHBB	black	HM_1
S100A11	black	HM_1
TDRD10	black	HM_1
COL6A3	black	HM_1
ATXN7	black	HM_1
PRICKLE2	black	HM_1
PTX3	black	HM_1
CXCL3	black	HM_1
CXCL1	black	HM_1
CDCP1	black	HM_1
TKT	black	HM_1
SLC9B2	black	HM_1
SPRY1	black	HM_1
F2RL1	black	HM_1
CTSB	black	HM_1
NOS3	black	HM_1
FAM219A	black	HM_1
MID1IP1	black	HM_1
PTCHD1	black	HM_1
PIGA	black	HM_1
NUDT5	black	HM_1
ENTR1	black	HM_1
AMOTL1	black	HM_1
SPRED1	black	HM_1
ADAMTS15	black	HM_1
IKBIP	black	HM_1
FBN1	black	HM_1
NOLC1	black	HM_1
SERPINB8	black	HM_1
CDYL2	black	HM_1
CCDC68	black	HM_1
TMED3	black	HM_1
HSP90B1	black	HM_1
TMEM170A	black	HM_1
EVA1C	black	HM_1
PDIA3	black	HM_1
SAMD14	black	HM_1
NOD2	black	HM_1
TBC1D16	black	HM_1
STIM1	black	HM_1
VKORC1	black	HM_1
DHRS13	black	HM_1
CDC42EP5	black	HM_1
TLCD3A	black	HM_1
ANGPTL4	black	HM_1
IGFBP6	black	HM_1
TMEM88	black	HM_1
ZNF598	black	HM_1
SPINDOC	black	HM_1
MGAT2	black	HM_1
FAM107A	black	HM_1
BDKRB2	black	HM_1
PHYHIP	black	HM_1
POLR3D	black	HM_1
STAT3	black	HM_1
TMEM208	black	HM_1
TMEM150A	black	HM_1
VAMP5	black	HM_1
SLC49A3	black	HM_1
CSNK1G1	black	HM_1
SHE	black	HM_1
PGM2	black	HM_1
NPR1	black	HM_1
CXCL8	black	HM_1
SDC2	black	HM_1
FASN	black	HM_1
DUS1L	black	HM_1
LDB2	black	HM_1
IFFO2	black	HM_1
NLGN2	black	HM_1
FAM153A	black	HM_1
SIK2	black	HM_1
ADORA2B	black	HM_1
SERPINB9	black	HM_1
TMEM43	black	HM_1
HAS2	black	HM_1
FPR2	black	HM_1
GIMAP8	black	HM_1
NETO2	black	HM_1
LRG1	black	HM_1
CHST11	black	HM_1
P2RY6	black	HM_1
TMEM51	black	HM_1
COL8A2	black	HM_1
NINJ2	black	HM_1
ADRA1D	black	HM_1
ISG20	black	HM_1
CLEC7A	black	HM_1
ALG14	black	HM_1
GTPBP2	black	HM_1
SLFN11	black	HM_1
SH3RF3	black	HM_1
GRK2	black	HM_1
RELA	black	HM_1
HSPA6	black	HM_1
MMRN2	black	HM_1
MAP3K11	black	HM_1
TNFRSF10D	black	HM_1
TNFRSF10C	black	HM_1
CSPG4	black	HM_1
STAT5B	black	HM_1
C1QTNF1	black	HM_1
MARCHF3	black	HM_1
REP15	black	HM_1
PHLDA3	black	HM_1
SLC16A13	black	HM_1
SH3PXD2B	black	HM_1
RIN1	black	HM_1
SEZ6L2	black	HM_1
CHST2	black	HM_1
PACS1	black	HM_1
ABO	black	HM_1
MCTP1	black	HM_1
MLXIP	black	HM_1
A2M	black	HM_1
CLEC14A	black	HM_1
SYNE3	black	HM_1
RHOG	black	HM_1
AGTRAP	black	HM_1
FAM20C	black	HM_1
ERFE	black	HM_1
EXOC3L1	black	HM_1
LDLRAD3	black	HM_1
VWA1	black	HM_1
FJX1	black	HM_1
CDC42EP4	black	HM_1
CDH5	black	HM_1
ZNRF2	black	HM_1
HARBI1	black	HM_1
RPH3AL	black	HM_1
F2R	black	HM_1
FAM89A	black	HM_1
ATP6AP2	black	HM_1
BACE2	black	HM_1
FBXL6	black	HM_1
FES	black	HM_1
HOXB4	black	HM_1
PAPPA	black	HM_1
SPNS2	black	HM_1
AP2A2	black	HM_1
CAMK1D	black	HM_1
C2CD4C	black	HM_1
FHL3	black	HM_1
RFLNB	black	HM_1
ZNF703	black	HM_1
KIRREL1	black	HM_1
SRARP	black	HM_1
ST6GALNAC3	black	HM_1
ACTG1	black	HM_1
CRELD2	black	HM_1
KCNJ12	black	HM_1
IRAK1	black	HM_1
PCDH9	black	HM_1
ALDH1A3	black	HM_1
CSF1	black	HM_1
COPB2	black	HM_1
CCR10	black	HM_1
TMEM255B	black	HM_1
PROS1	black	HM_1
SOCS3	black	HM_1
ATL3	black	HM_1
FMNL1	black	HM_1
F8	black	HM_1
SEMA4B	black	HM_1
CIB1	black	HM_1
IFITM2	black	HM_1
TNFAIP2	black	HM_1
IL3RA	black	HM_1
SOCS1	black	HM_1
GAS2L1	black	HM_1
TLCD2	black	HM_1
AHNAK2	black	HM_1
P4HB	black	HM_1
SLC52A2	black	HM_1
IFITM1	black	HM_1
GPAT2	black	HM_1
TOR3A	black	HM_1
CD300E	black	HM_1
BCR	black	HM_1
TNFRSF4	black	HM_1
RPS19BP1	black	HM_1
COL4A1	black	HM_1
GJA4	black	HM_1
TRPV2	black	HM_1
PLSCR3	black	HM_1
ZNF669	black	HM_1
PLSCR1	black	HM_1
RALGAPA2	black	HM_1
TMEM198	black	HM_1
NOC2L	black	HM_1
LITAF	black	HM_1
KAZN	black	HM_1
CD55	black	HM_1
SRGAP2B	black	HM_1
EPHB4	black	HM_1
YRDC	black	HM_1
IPO4	black	HM_1
CACNA1H	black	HM_1
SULF2	black	HM_1
HRH1	black	HM_1
ADA	black	HM_1
ARID5A	black	HM_1
PCNX3	black	HM_1
SND1	black	HM_1
LRP10	black	HM_1
PELI1	black	HM_1
STMN3	black	HM_1
PARVA	black	HM_1
S100A10	black	HM_1
ADAMTSL2	black	HM_1
ERO1A	black	HM_1
ELOVL2	black	HM_1
MAK16	black	HM_1
NRARP	black	HM_1
PNP	black	HM_1
FICD	black	HM_1
APRT	black	HM_1
NAGA	black	HM_1
TGM2	black	HM_1
ZDHHC18	black	HM_1
NOTCH4	black	HM_1
LAYN	black	HM_1
MICA	black	HM_1
HLA-C	black	HM_1
ADGRG1	black	HM_1
MT1M	black	HM_1
CFI	black	HM_1
TMSB4X	black	HM_1
ITPRIPL2	black	HM_1
RNPS1	black	HM_1
ZNF580	black	HM_1
NRAS	black	HM_1
SIPA1	black	HM_1
CLIC1	black	HM_1
ITGA1	black	HM_1
ARHGEF28	black	HM_1
VPS16	black	HM_1
C1QTNF5	black	HM_1
C4B	black	HM_1
ELFN1	black	HM_1
WDR46	black	HM_1
GPX1	black	HM_1
NME1	black	HM_1
MIF	black	HM_1
ARPC4	black	HM_1
PLEKHO2	black	HM_1
EIF6	black	HM_1
TNFRSF6B	black	HM_1
CFB	black	HM_1
ETV5	black	HM_1
C4A	black	HM_1
ECSCR	black	HM_1
TMED7-TICAM2	black	HM_1
CCDC71L	black	HM_1
PCDHGB7	black	HM_1
AP5B1	black	HM_1
SMIM3	black	HM_1
INAFM1	black	HM_1
TUBB3	black	HM_1
PECAM1	black	HM_1
SRGAP2	black	HM_1
RASSF5	black	HM_1
TRABD2B	black	HM_1
EGLN2	black	HM_1
DOC2B	black	HM_1
EPOP	black	HM_1
LENG9	black	HM_1
ZNF670	black	HM_1
ENSG00000284691	black	HM_1
TSPAN6	blue	HM_2
SCYL3	blue	HM_2
C1orf112	blue	HM_2
NIPAL3	blue	HM_2
BAD	blue	HM_2
VPS50	blue	HM_2
DVL2	blue	HM_2
ACSM3	blue	HM_2
CREBBP	blue	HM_2
FBXL3	blue	HM_2
ITGA2B	blue	HM_2
ASB4	blue	HM_2
TMEM98	blue	HM_2
ALDH3B1	blue	HM_2
USH1C	blue	HM_2
VPS41	blue	HM_2
RPUSD1	blue	HM_2
BAIAP3	blue	HM_2
MYLIP	blue	HM_2
AASS	blue	HM_2
MMP25	blue	HM_2
METTL13	blue	HM_2
IFFO1	blue	HM_2
STAB1	blue	HM_2
FUZ	blue	HM_2
ELOA	blue	HM_2
APBA3	blue	HM_2
MKS1	blue	HM_2
MBTD1	blue	HM_2
CEP68	blue	HM_2
LDAF1	blue	HM_2
CALCOCO1	blue	HM_2
CLDN11	blue	HM_2
CAPN1	blue	HM_2
ACP3	blue	HM_2
GLT8D1	blue	HM_2
PRDM11	blue	HM_2
SYT13	blue	HM_2
ZFP64	blue	HM_2
MRE11	blue	HM_2
ZNF839	blue	HM_2
ZDHHC6	blue	HM_2
DEF6	blue	HM_2
UBR2	blue	HM_2
CCDC28A	blue	HM_2
NR1H3	blue	HM_2
RNASET2	blue	HM_2
BRD9	blue	HM_2
IKZF2	blue	HM_2
CENPQ	blue	HM_2
IFT88	blue	HM_2
ALG1	blue	HM_2
ASTE1	blue	HM_2
FLT4	blue	HM_2
BOD1L1	blue	HM_2
MAT2B	blue	HM_2
TLL1	blue	HM_2
SPDL1	blue	HM_2
SLC66A1	blue	HM_2
PARP3	blue	HM_2
THAP3	blue	HM_2
SPATA7	blue	HM_2
DCUN1D1	blue	HM_2
CUL7	blue	HM_2
CNTLN	blue	HM_2
CC2D2A	blue	HM_2
LMO3	blue	HM_2
ADAMTS6	blue	HM_2
EPN3	blue	HM_2
THOC3	blue	HM_2
ANAPC4	blue	HM_2
THRAP3	blue	HM_2
HHAT	blue	HM_2
TBC1D22A	blue	HM_2
PUM2	blue	HM_2
PITHD1	blue	HM_2
MTA3	blue	HM_2
PIGV	blue	HM_2
DGAT2	blue	HM_2
ZNF112	blue	HM_2
POLD1	blue	HM_2
EIF4B	blue	HM_2
TM7SF3	blue	HM_2
TNPO3	blue	HM_2
RFXANK	blue	HM_2
SNCAIP	blue	HM_2
DDX20	blue	HM_2
PMS1	blue	HM_2
TAF11	blue	HM_2
NTHL1	blue	HM_2
WDR3	blue	HM_2
SNAP91	blue	HM_2
KDM4A	blue	HM_2
ZMYND12	blue	HM_2
CD84	blue	HM_2
THUMPD1	blue	HM_2
NEO1	blue	HM_2
OTUD5	blue	HM_2
IFT80	blue	HM_2
NUP133	blue	HM_2
FGF10	blue	HM_2
RAD18	blue	HM_2
CPSF1	blue	HM_2
CYBRD1	blue	HM_2
ZFYVE26	blue	HM_2
PTPN18	blue	HM_2
LNX1	blue	HM_2
RHOBTB1	blue	HM_2
NFATC3	blue	HM_2
EVC	blue	HM_2
XRCC1	blue	HM_2
SCARB1	blue	HM_2
ST6GAL1	blue	HM_2
SLC24A1	blue	HM_2
KCNQ2	blue	HM_2
NUP37	blue	HM_2
ZNF37A	blue	HM_2
ARHGAP15	blue	HM_2
GPATCH1	blue	HM_2
XAB2	blue	HM_2
CTTNBP2	blue	HM_2
RARB	blue	HM_2
EXOSC5	blue	HM_2
FAM76B	blue	HM_2
POLD3	blue	HM_2
JADE1	blue	HM_2
FAP	blue	HM_2
N4BP2	blue	HM_2
TULP3	blue	HM_2
ZCWPW1	blue	HM_2
LXN	blue	HM_2
RAPGEF3	blue	HM_2
FDFT1	blue	HM_2
STX7	blue	HM_2
RABL2B	blue	HM_2
KEAP1	blue	HM_2
SLC35C2	blue	HM_2
RIF1	blue	HM_2
PSEN1	blue	HM_2
CPOX	blue	HM_2
RBL1	blue	HM_2
EXD2	blue	HM_2
ZNF510	blue	HM_2
AACS	blue	HM_2
CADPS2	blue	HM_2
IFT25	blue	HM_2
WDR70	blue	HM_2
FYB1	blue	HM_2
DLG3	blue	HM_2
SERTAD4	blue	HM_2
NFE2L1	blue	HM_2
LYRM2	blue	HM_2
BCKDHB	blue	HM_2
ULK2	blue	HM_2
RRAGB	blue	HM_2
ZNF324	blue	HM_2
ZNF671	blue	HM_2
ZNF446	blue	HM_2
YTHDC1	blue	HM_2
PPIE	blue	HM_2
NOA1	blue	HM_2
REST	blue	HM_2
KIF3C	blue	HM_2
ZNF213	blue	HM_2
ZW10	blue	HM_2
NOX4	blue	HM_2
GNAO1	blue	HM_2
TXNDC16	blue	HM_2
CNOT3	blue	HM_2
PTPN4	blue	HM_2
PDRG1	blue	HM_2
MAVS	blue	HM_2
KIZ	blue	HM_2
KDM2B	blue	HM_2
TASP1	blue	HM_2
SIRT4	blue	HM_2
TBX5	blue	HM_2
BRAP	blue	HM_2
ERP29	blue	HM_2
IGBP1	blue	HM_2
RBM41	blue	HM_2
YPEL3	blue	HM_2
TFAP4	blue	HM_2
GNPTG	blue	HM_2
ZNF268	blue	HM_2
CERS4	blue	HM_2
MCOLN1	blue	HM_2
PDPR	blue	HM_2
EXOC1	blue	HM_2
TMEM101	blue	HM_2
HAUS4	blue	HM_2
SLC7A8	blue	HM_2
G2E3	blue	HM_2
CAPN3	blue	HM_2
MSH2	blue	HM_2
NUBP2	blue	HM_2
BRPF3	blue	HM_2
SIRT1	blue	HM_2
IFT74	blue	HM_2
WASHC2A	blue	HM_2
OCEL1	blue	HM_2
SETD1A	blue	HM_2
MTAP	blue	HM_2
TRMT2A	blue	HM_2
SNAP29	blue	HM_2
LZTR1	blue	HM_2
SF3A1	blue	HM_2
SPECC1L	blue	HM_2
YPEL1	blue	HM_2
TOP3B	blue	HM_2
ESS2	blue	HM_2
CARD10	blue	HM_2
PIK3IP1	blue	HM_2
PATZ1	blue	HM_2
TFIP11	blue	HM_2
ANKRD54	blue	HM_2
TCF20	blue	HM_2
HSCB	blue	HM_2
DNAL4	blue	HM_2
CHKB	blue	HM_2
MCAT	blue	HM_2
THOC5	blue	HM_2
TTLL12	blue	HM_2
ZMAT5	blue	HM_2
TAB1	blue	HM_2
EIF3D	blue	HM_2
TNRC6B	blue	HM_2
PMM1	blue	HM_2
ABHD4	blue	HM_2
RBM23	blue	HM_2
PRMT5	blue	HM_2
TMED8	blue	HM_2
TELO2	blue	HM_2
RPS6KA5	blue	HM_2
C14orf93	blue	HM_2
EFS	blue	HM_2
GMPR2	blue	HM_2
RABGGTA	blue	HM_2
ZMYND8	blue	HM_2
CSTF1	blue	HM_2
RAE1	blue	HM_2
PRPF6	blue	HM_2
CCM2L	blue	HM_2
PLCB4	blue	HM_2
CRNKL1	blue	HM_2
KIF3B	blue	HM_2
TTI1	blue	HM_2
DHX35	blue	HM_2
DNTTIP1	blue	HM_2
METTL4	blue	HM_2
CEP76	blue	HM_2
RNF125	blue	HM_2
POLI	blue	HM_2
CSTF2	blue	HM_2
TLR8	blue	HM_2
SUV39H1	blue	HM_2
STAG2	blue	HM_2
CCDC22	blue	HM_2
FMR1	blue	HM_2
PARP4	blue	HM_2
SUPT20H	blue	HM_2
CENPT	blue	HM_2
POLR2C	blue	HM_2
ZNF821	blue	HM_2
VAC14	blue	HM_2
HAS3	blue	HM_2
COG4	blue	HM_2
SLC7A6OS	blue	HM_2
NAGPA	blue	HM_2
ZNF500	blue	HM_2
MTHFSD	blue	HM_2
EEF2K	blue	HM_2
ZNF174	blue	HM_2
CLUAP1	blue	HM_2
RBL2	blue	HM_2
PYCARD	blue	HM_2
RPGRIP1L	blue	HM_2
CORO2B	blue	HM_2
TRIP4	blue	HM_2
TMEM87A	blue	HM_2
BMF	blue	HM_2
BRF2	blue	HM_2
SFRP1	blue	HM_2
ZC2HC1A	blue	HM_2
NCALD	blue	HM_2
SARS2	blue	HM_2
PPP1R37	blue	HM_2
PIH1D1	blue	HM_2
ARHGEF18	blue	HM_2
STX10	blue	HM_2
TBC1D17	blue	HM_2
MED25	blue	HM_2
FAM32A	blue	HM_2
C19orf44	blue	HM_2
SYDE1	blue	HM_2
DYRK1B	blue	HM_2
YJU2	blue	HM_2
CLIP3	blue	HM_2
CACTIN	blue	HM_2
NKG7	blue	HM_2
BABAM1	blue	HM_2
TYK2	blue	HM_2
PTPRS	blue	HM_2
KDELR1	blue	HM_2
CYTH2	blue	HM_2
CARD8	blue	HM_2
ZNF175	blue	HM_2
GCDH	blue	HM_2
DNASE2	blue	HM_2
PRPF31	blue	HM_2
CRTC1	blue	HM_2
LSR	blue	HM_2
SUGP1	blue	HM_2
ZNF14	blue	HM_2
BET1	blue	HM_2
HBP1	blue	HM_2
SP4	blue	HM_2
TTC26	blue	HM_2
BRAT1	blue	HM_2
PHF14	blue	HM_2
ACTR3C	blue	HM_2
TBC1D13	blue	HM_2
KANK1	blue	HM_2
RIGI	blue	HM_2
APBA1	blue	HM_2
EXOSC3	blue	HM_2
DNMBP	blue	HM_2
NSMCE4A	blue	HM_2
LIPA	blue	HM_2
CPEB3	blue	HM_2
SUFU	blue	HM_2
EDRF1	blue	HM_2
EBF3	blue	HM_2
SORCS1	blue	HM_2
TBC1D12	blue	HM_2
FBXL20	blue	HM_2
UBTF	blue	HM_2
RNF43	blue	HM_2
MTMR4	blue	HM_2
DHX40	blue	HM_2
CDK5RAP3	blue	HM_2
RASD1	blue	HM_2
PEX12	blue	HM_2
NAGLU	blue	HM_2
EFNB3	blue	HM_2
RANGRF	blue	HM_2
MAP2K6	blue	HM_2
MANBA	blue	HM_2
ELF2	blue	HM_2
FRG1	blue	HM_2
AADAT	blue	HM_2
GALNT7	blue	HM_2
SEPSECS	blue	HM_2
TBC1D19	blue	HM_2
CCDC34	blue	HM_2
TECTA	blue	HM_2
SNX15	blue	HM_2
DCPS	blue	HM_2
KMT5B	blue	HM_2
PRPF19	blue	HM_2
CEP126	blue	HM_2
NECTIN1	blue	HM_2
COMMD9	blue	HM_2
ACCS	blue	HM_2
SLC22A18	blue	HM_2
PRDM4	blue	HM_2
BIN2	blue	HM_2
LTA4H	blue	HM_2
ITFG2	blue	HM_2
PARP11	blue	HM_2
AKAP3	blue	HM_2
CREBL2	blue	HM_2
CDKN1B	blue	HM_2
EIF2B1	blue	HM_2
MDM1	blue	HM_2
NUP107	blue	HM_2
ING4	blue	HM_2
C2CD5	blue	HM_2
PHC1	blue	HM_2
TDP2	blue	HM_2
DSE	blue	HM_2
GCNT2	blue	HM_2
MCM9	blue	HM_2
GLP1R	blue	HM_2
FBXL4	blue	HM_2
MED23	blue	HM_2
WASF1	blue	HM_2
GMNN	blue	HM_2
ZBTB24	blue	HM_2
PACRG	blue	HM_2
CCND3	blue	HM_2
FAM120B	blue	HM_2
TBP	blue	HM_2
PRPH2	blue	HM_2
BICRAL	blue	HM_2
PPP2R5D	blue	HM_2
SLC29A1	blue	HM_2
ENPP5	blue	HM_2
ERBIN	blue	HM_2
HARS2	blue	HM_2
CEP72	blue	HM_2
GHR	blue	HM_2
NME5	blue	HM_2
BRD8	blue	HM_2
IK	blue	HM_2
THG1L	blue	HM_2
MSH3	blue	HM_2
PRLR	blue	HM_2
NUP155	blue	HM_2
TRIM23	blue	HM_2
CNTN3	blue	HM_2
CRBN	blue	HM_2
ARL6	blue	HM_2
AMOTL2	blue	HM_2
OGG1	blue	HM_2
TFDP2	blue	HM_2
KAT2B	blue	HM_2
WNT5A	blue	HM_2
PFKFB4	blue	HM_2
FRMD4B	blue	HM_2
SLC41A3	blue	HM_2
ABTB1	blue	HM_2
ACVR2B	blue	HM_2
WDR48	blue	HM_2
KLHL24	blue	HM_2
LMAN2L	blue	HM_2
TP53I3	blue	HM_2
GTF3C2	blue	HM_2
TTC31	blue	HM_2
LANCL1	blue	HM_2
PAPOLG	blue	HM_2
ELMOD3	blue	HM_2
EHBP1	blue	HM_2
CHST10	blue	HM_2
TAF1B	blue	HM_2
DCAF17	blue	HM_2
RMDN2	blue	HM_2
ATF2	blue	HM_2
THADA	blue	HM_2
TRAK2	blue	HM_2
PCYOX1	blue	HM_2
ALMS1	blue	HM_2
DNAJC16	blue	HM_2
MORN1	blue	HM_2
RALGPS2	blue	HM_2
WRAP73	blue	HM_2
STXBP3	blue	HM_2
HDAC1	blue	HM_2
RNF19B	blue	HM_2
SWT1	blue	HM_2
SLC35D1	blue	HM_2
ADPRS	blue	HM_2
WARS2	blue	HM_2
OSCP1	blue	HM_2
SIPA1L2	blue	HM_2
RBBP5	blue	HM_2
PTCH2	blue	HM_2
DPH5	blue	HM_2
TNFSF4	blue	HM_2
UTP25	blue	HM_2
SYF2	blue	HM_2
NSL1	blue	HM_2
RPA2	blue	HM_2
MTARC2	blue	HM_2
STAG1	blue	HM_2
IFT46	blue	HM_2
DDX59	blue	HM_2
UBE3D	blue	HM_2
PHF3	blue	HM_2
KLF12	blue	HM_2
HS1BP3	blue	HM_2
WDR35	blue	HM_2
DNAH7	blue	HM_2
CYP20A1	blue	HM_2
SATB2	blue	HM_2
CPSF3	blue	HM_2
FKBP15	blue	HM_2
GLE1	blue	HM_2
CNTRL	blue	HM_2
TRIM32	blue	HM_2
VPS4B	blue	HM_2
C19orf25	blue	HM_2
ZBTB45	blue	HM_2
FCF1	blue	HM_2
BBOF1	blue	HM_2
MLH3	blue	HM_2
ZC2HC1C	blue	HM_2
ALDH6A1	blue	HM_2
NRDE2	blue	HM_2
DNMT3A	blue	HM_2
FKBP1B	blue	HM_2
BCL11A	blue	HM_2
CRIPT	blue	HM_2
SLF2	blue	HM_2
IFIT2	blue	HM_2
GPAM	blue	HM_2
PYROXD2	blue	HM_2
MXI1	blue	HM_2
SFRP5	blue	HM_2
WDR55	blue	HM_2
MSANTD2	blue	HM_2
KIAA1217	blue	HM_2
EPC1	blue	HM_2
KBTBD7	blue	HM_2
KDM3B	blue	HM_2
ZFP30	blue	HM_2
TMPO	blue	HM_2
APAF1	blue	HM_2
CRISPLD1	blue	HM_2
COIL	blue	HM_2
TRIM25	blue	HM_2
CEP89	blue	HM_2
TRMT1L	blue	HM_2
TMEM39B	blue	HM_2
CCR2	blue	HM_2
LIAS	blue	HM_2
ZSCAN20	blue	HM_2
MTERF4	blue	HM_2
MRPS2	blue	HM_2
ZNF205	blue	HM_2
RPAP2	blue	HM_2
EEPD1	blue	HM_2
HERPUD2	blue	HM_2
POLM	blue	HM_2
MRM2	blue	HM_2
DCAF10	blue	HM_2
IFT81	blue	HM_2
SMUG1	blue	HM_2
KBTBD4	blue	HM_2
G0S2	blue	HM_2
COQ8B	blue	HM_2
MXD4	blue	HM_2
ENKD1	blue	HM_2
NCOA5	blue	HM_2
PARD6B	blue	HM_2
SRSF6	blue	HM_2
MOCS3	blue	HM_2
NEURL2	blue	HM_2
STAMBP	blue	HM_2
PAIP2B	blue	HM_2
ZNF576	blue	HM_2
ZNF45	blue	HM_2
TRERF1	blue	HM_2
PEX6	blue	HM_2
ENSG00000124593	blue	HM_2
OARD1	blue	HM_2
TBCC	blue	HM_2
KLHDC3	blue	HM_2
SOX4	blue	HM_2
SLC35B3	blue	HM_2
AHNAK	blue	HM_2
EMC3	blue	HM_2
BBS2	blue	HM_2
PHAF1	blue	HM_2
DOK4	blue	HM_2
UPF3B	blue	HM_2
BMP4	blue	HM_2
FAM193A	blue	HM_2
GGA3	blue	HM_2
ARMC7	blue	HM_2
TTF1	blue	HM_2
GTF3C4	blue	HM_2
GTF2F1	blue	HM_2
RBCK1	blue	HM_2
ZNF133	blue	HM_2
MGME1	blue	HM_2
MRPS26	blue	HM_2
ZNF436	blue	HM_2
ERGIC3	blue	HM_2
CEP250	blue	HM_2
TMEM115	blue	HM_2
HECTD3	blue	HM_2
PRR12	blue	HM_2
ZNF384	blue	HM_2
ATG14	blue	HM_2
ZBTB1	blue	HM_2
PLEKHG3	blue	HM_2
NUP214	blue	HM_2
AVPR2	blue	HM_2
LRRC61	blue	HM_2
HP1BP3	blue	HM_2
WDR24	blue	HM_2
AAMP	blue	HM_2
ZNF835	blue	HM_2
MTERF1	blue	HM_2
SGCE	blue	HM_2
RBM48	blue	HM_2
CASD1	blue	HM_2
MPST	blue	HM_2
TST	blue	HM_2
APOBEC3F	blue	HM_2
PRKRIP1	blue	HM_2
FOXP2	blue	HM_2
IFT22	blue	HM_2
LRRC17	blue	HM_2
KLHDC10	blue	HM_2
PSMG2	blue	HM_2
EIF2AK4	blue	HM_2
CGNL1	blue	HM_2
TMOD2	blue	HM_2
MINDY2	blue	HM_2
RPAIN	blue	HM_2
ATP1B2	blue	HM_2
MTUS1	blue	HM_2
EAPP	blue	HM_2
CDO1	blue	HM_2
FGF13	blue	HM_2
ASH2L	blue	HM_2
TTI2	blue	HM_2
ERMARD	blue	HM_2
GALNT8	blue	HM_2
CRACR2A	blue	HM_2
LRCH2	blue	HM_2
FAM98C	blue	HM_2
NSUN5	blue	HM_2
USHBP1	blue	HM_2
PGLS	blue	HM_2
ZNF557	blue	HM_2
ZNF337	blue	HM_2
POMT1	blue	HM_2
UCK1	blue	HM_2
ZC3H4	blue	HM_2
LRRC47	blue	HM_2
MED18	blue	HM_2
ZNF426	blue	HM_2
ZNF236	blue	HM_2
UBE4B	blue	HM_2
SLC35D2	blue	HM_2
AAR2	blue	HM_2
ZNF227	blue	HM_2
ZNF428	blue	HM_2
HAUS8	blue	HM_2
HACL1	blue	HM_2
PSMC3IP	blue	HM_2
ZCCHC9	blue	HM_2
STARD3	blue	HM_2
PEX11B	blue	HM_2
FMO5	blue	HM_2
LLGL1	blue	HM_2
THAP1	blue	HM_2
FBXW9	blue	HM_2
RFX1	blue	HM_2
BRME1	blue	HM_2
DCAF15	blue	HM_2
CC2D1A	blue	HM_2
TBC1D14	blue	HM_2
TMEM128	blue	HM_2
FIGNL1	blue	HM_2
SDF2	blue	HM_2
HSPA12B	blue	HM_2
PCED1A	blue	HM_2
POLR3F	blue	HM_2
RIN2	blue	HM_2
TOE1	blue	HM_2
CTNNBL1	blue	HM_2
LPIN3	blue	HM_2
ZSWIM3	blue	HM_2
VSTM2L	blue	HM_2
PPP1R3D	blue	HM_2
CPLANE2	blue	HM_2
CASP9	blue	HM_2
MTUS2	blue	HM_2
DSTYK	blue	HM_2
RFXAP	blue	HM_2
BTBD2	blue	HM_2
SLF1	blue	HM_2
CEP20	blue	HM_2
PDZD2	blue	HM_2
FAM83F	blue	HM_2
MKRN1	blue	HM_2
IPO8	blue	HM_2
AMPD3	blue	HM_2
MICAL2	blue	HM_2
DUSP26	blue	HM_2
DPF2	blue	HM_2
MEN1	blue	HM_2
MED6	blue	HM_2
VAV3	blue	HM_2
CEPT1	blue	HM_2
ECHDC3	blue	HM_2
KCTD1	blue	HM_2
DOCK2	blue	HM_2
RBMX2	blue	HM_2
ERCC5	blue	HM_2
APC	blue	HM_2
TMEM60	blue	HM_2
CEP162	blue	HM_2
AMHR2	blue	HM_2
TFCP2	blue	HM_2
ZC3H10	blue	HM_2
KCNH3	blue	HM_2
CCDC102A	blue	HM_2
COG2	blue	HM_2
RNASEL	blue	HM_2
CEP350	blue	HM_2
PIGC	blue	HM_2
ARMC9	blue	HM_2
MFSD9	blue	HM_2
C2orf49	blue	HM_2
EPC2	blue	HM_2
PWP1	blue	HM_2
VILL	blue	HM_2
PHF11	blue	HM_2
RCBTB2	blue	HM_2
TNS3	blue	HM_2
TTC5	blue	HM_2
ZFHX2	blue	HM_2
CCDC115	blue	HM_2
SAP130	blue	HM_2
TOR1A	blue	HM_2
ZFP37	blue	HM_2
STX17	blue	HM_2
USP20	blue	HM_2
TSTD2	blue	HM_2
TRMO	blue	HM_2
XPA	blue	HM_2
PDCL	blue	HM_2
POLR1E	blue	HM_2
APTX	blue	HM_2
CNPY3	blue	HM_2
KIF13A	blue	HM_2
CMTR1	blue	HM_2
YIPF3	blue	HM_2
FRS3	blue	HM_2
TJAP1	blue	HM_2
VARS2	blue	HM_2
FAM8A1	blue	HM_2
CPEB2	blue	HM_2
NUMA1	blue	HM_2
BUD13	blue	HM_2
MAP2K5	blue	HM_2
UACA	blue	HM_2
PLCB2	blue	HM_2
PAK6	blue	HM_2
DBT	blue	HM_2
KHK	blue	HM_2
PPM1B	blue	HM_2
DYNC2LI1	blue	HM_2
DBR1	blue	HM_2
TET1	blue	HM_2
IDH1	blue	HM_2
CIR1	blue	HM_2
FAM117B	blue	HM_2
SLC40A1	blue	HM_2
SLC35A5	blue	HM_2
GLCE	blue	HM_2
PARP16	blue	HM_2
PPCDC	blue	HM_2
UBL7	blue	HM_2
FAM13A	blue	HM_2
HERC6	blue	HM_2
FGF5	blue	HM_2
BLTP1	blue	HM_2
TRPC3	blue	HM_2
CCNG2	blue	HM_2
CDKL2	blue	HM_2
CASP6	blue	HM_2
RNF185	blue	HM_2
PRICKLE1	blue	HM_2
TARBP2	blue	HM_2
NABP2	blue	HM_2
SMARCC2	blue	HM_2
MYG1	blue	HM_2
ZNF740	blue	HM_2
HNRNPA1L2	blue	HM_2
SBNO1	blue	HM_2
SETD1B	blue	HM_2
VPS33A	blue	HM_2
SLAIN1	blue	HM_2
STON2	blue	HM_2
CLBA1	blue	HM_2
WDR20	blue	HM_2
MFAP1	blue	HM_2
ZSCAN29	blue	HM_2
CDAN1	blue	HM_2
COMMD4	blue	HM_2
NCOA2	blue	HM_2
BBS4	blue	HM_2
CELF6	blue	HM_2
ARMC5	blue	HM_2
PARN	blue	HM_2
MYLK3	blue	HM_2
NKD1	blue	HM_2
MEAK7	blue	HM_2
ZSCAN32	blue	HM_2
GID4	blue	HM_2
C17orf80	blue	HM_2
SCRN2	blue	HM_2
SS18	blue	HM_2
PRELID3A	blue	HM_2
C18orf21	blue	HM_2
ASXL3	blue	HM_2
GAREM1	blue	HM_2
WRAP53	blue	HM_2
RAB40B	blue	HM_2
FN3KRP	blue	HM_2
TRIM65	blue	HM_2
CBX8	blue	HM_2
CEP131	blue	HM_2
ELAC1	blue	HM_2
MBD1	blue	HM_2
SMAD4	blue	HM_2
RETREG3	blue	HM_2
TPGS1	blue	HM_2
CCDC97	blue	HM_2
TRPM2	blue	HM_2
ZNF473	blue	HM_2
AZIN2	blue	HM_2
GPR161	blue	HM_2
PPOX	blue	HM_2
USP21	blue	HM_2
METTL25B	blue	HM_2
TOR1AIP1	blue	HM_2
CGN	blue	HM_2
SETDB1	blue	HM_2
MINDY1	blue	HM_2
SELENBP1	blue	HM_2
POGZ	blue	HM_2
C1orf56	blue	HM_2
GOLPH3L	blue	HM_2
SLC27A3	blue	HM_2
CREB3L4	blue	HM_2
C1orf131	blue	HM_2
C1orf35	blue	HM_2
SOX13	blue	HM_2
OSR1	blue	HM_2
GALM	blue	HM_2
ASXL2	blue	HM_2
ETAA1	blue	HM_2
ZNF514	blue	HM_2
DUSP11	blue	HM_2
THNSL2	blue	HM_2
RABL2A	blue	HM_2
NXPH2	blue	HM_2
KANSL1L	blue	HM_2
SUMF1	blue	HM_2
RETREG2	blue	HM_2
CTDSP1	blue	HM_2
SLC25A38	blue	HM_2
IL17RD	blue	HM_2
SLC25A26	blue	HM_2
ALDH1L1	blue	HM_2
DGKQ	blue	HM_2
SPATA5	blue	HM_2
METTL14	blue	HM_2
SKP2	blue	HM_2
PIK3R1	blue	HM_2
RASA1	blue	HM_2
GIN1	blue	HM_2
PPIP5K2	blue	HM_2
TNFAIP8	blue	HM_2
ATG12	blue	HM_2
ZNF300	blue	HM_2
BOD1	blue	HM_2
FAM50B	blue	HM_2
MYLK4	blue	HM_2
KLHL3	blue	HM_2
TRIM41	blue	HM_2
DOK3	blue	HM_2
ABT1	blue	HM_2
DAAM2	blue	HM_2
PRIM2	blue	HM_2
FGD2	blue	HM_2
CYP39A1	blue	HM_2
IRAK1BP1	blue	HM_2
RNF217	blue	HM_2
SLC2A12	blue	HM_2
INTS15	blue	HM_2
GIGYF1	blue	HM_2
MEPCE	blue	HM_2
DENND2A	blue	HM_2
ZNF182	blue	HM_2
KRBOX4	blue	HM_2
ZMYM3	blue	HM_2
CCDC120	blue	HM_2
LPAR4	blue	HM_2
DOCK11	blue	HM_2
MCPH1	blue	HM_2
FBXO25	blue	HM_2
ZNF185	blue	HM_2
CSGALNACT1	blue	HM_2
ADHFE1	blue	HM_2
TERF1	blue	HM_2
SYBU	blue	HM_2
UHRF2	blue	HM_2
SNX30	blue	HM_2
POLE3	blue	HM_2
SURF2	blue	HM_2
REXO4	blue	HM_2
GTF3C5	blue	HM_2
FAM13C	blue	HM_2
CAMK2G	blue	HM_2
RPP30	blue	HM_2
ADD3	blue	HM_2
DNAJB12	blue	HM_2
LRRC27	blue	HM_2
MTG1	blue	HM_2
PAOX	blue	HM_2
TAF5	blue	HM_2
CNNM2	blue	HM_2
TUT1	blue	HM_2
ZNF214	blue	HM_2
CSTPP1	blue	HM_2
INTS4	blue	HM_2
SLX4IP	blue	HM_2
KAT14	blue	HM_2
CPSF7	blue	HM_2
TMEM25	blue	HM_2
SPATA25	blue	HM_2
DSN1	blue	HM_2
SOGA1	blue	HM_2
TM7SF2	blue	HM_2
HIRIP3	blue	HM_2
TMEM218	blue	HM_2
TIRAP	blue	HM_2
FAM124A	blue	HM_2
HNMT	blue	HM_2
PDCD4	blue	HM_2
RGS18	blue	HM_2
DIXDC1	blue	HM_2
PIH1D2	blue	HM_2
NKAPD1	blue	HM_2
OXSM	blue	HM_2
TMEM86A	blue	HM_2
TMEM18	blue	HM_2
VIPAS39	blue	HM_2
UPF2	blue	HM_2
AKR1C2	blue	HM_2
RNF144A	blue	HM_2
NBAS	blue	HM_2
GEMIN6	blue	HM_2
OBI1	blue	HM_2
ARL11	blue	HM_2
HAUS1	blue	HM_2
POC5	blue	HM_2
CWF19L2	blue	HM_2
ZNF547	blue	HM_2
DCLRE1C	blue	HM_2
RPP38	blue	HM_2
SPEF2	blue	HM_2
PANK1	blue	HM_2
PRDM8	blue	HM_2
GGPS1	blue	HM_2
BCL2L11	blue	HM_2
FBXL2	blue	HM_2
LURAP1L	blue	HM_2
C7orf31	blue	HM_2
MIA3	blue	HM_2
TRIM11	blue	HM_2
GABPA	blue	HM_2
ADAMTS5	blue	HM_2
CXXC1	blue	HM_2
ZNF18	blue	HM_2
PTPRN2	blue	HM_2
CDK19	blue	HM_2
KDM8	blue	HM_2
KCTD18	blue	HM_2
TMEM237	blue	HM_2
DEPTOR	blue	HM_2
RNF20	blue	HM_2
LSM11	blue	HM_2
MED7	blue	HM_2
RMND1	blue	HM_2
PSD3	blue	HM_2
MIDEAS	blue	HM_2
FAM161B	blue	HM_2
GPR61	blue	HM_2
N6AMT1	blue	HM_2
CDK20	blue	HM_2
PCGF6	blue	HM_2
TDRD9	blue	HM_2
KAT6B	blue	HM_2
UTP14A	blue	HM_2
FBXO32	blue	HM_2
ZNF689	blue	HM_2
PRR14	blue	HM_2
SASS6	blue	HM_2
ZFYVE9	blue	HM_2
ATP2B2	blue	HM_2
FCHO2	blue	HM_2
PAXIP1	blue	HM_2
SSBP3	blue	HM_2
FZD1	blue	HM_2
DDX19B	blue	HM_2
PWWP3B	blue	HM_2
ZNF618	blue	HM_2
UBN2	blue	HM_2
CABP1	blue	HM_2
WIPI2	blue	HM_2
PAFAH2	blue	HM_2
UBXN11	blue	HM_2
RHPN1	blue	HM_2
TPRG1L	blue	HM_2
XKR8	blue	HM_2
FAIM	blue	HM_2
CUL4B	blue	HM_2
NCF1	blue	HM_2
PPP1R9A	blue	HM_2
ZC3H18	blue	HM_2
ZSCAN12	blue	HM_2
CCAR2	blue	HM_2
CACHD1	blue	HM_2
MRPL10	blue	HM_2
ARHGAP27	blue	HM_2
ZDHHC1	blue	HM_2
C16orf86	blue	HM_2
ABR	blue	HM_2
ZNF221	blue	HM_2
ZNF233	blue	HM_2
ZNF362	blue	HM_2
PDE9A	blue	HM_2
PCNT	blue	HM_2
CACFD1	blue	HM_2
ZER1	blue	HM_2
ZDHHC12	blue	HM_2
DEDD2	blue	HM_2
JAML	blue	HM_2
VPS11	blue	HM_2
FGFR4	blue	HM_2
ALKBH4	blue	HM_2
THAP8	blue	HM_2
ZNF577	blue	HM_2
ASB16	blue	HM_2
JOSD2	blue	HM_2
FAM171A2	blue	HM_2
ZNF653	blue	HM_2
MED11	blue	HM_2
SPSB3	blue	HM_2
AMDHD2	blue	HM_2
ZNF75A	blue	HM_2
UBXN1	blue	HM_2
TTC9C	blue	HM_2
TAF6L	blue	HM_2
LRP5	blue	HM_2
BEND5	blue	HM_2
PARS2	blue	HM_2
NOL9	blue	HM_2
KLHL21	blue	HM_2
FBLIM1	blue	HM_2
DHRS3	blue	HM_2
MXRA8	blue	HM_2
DIRAS3	blue	HM_2
HENMT1	blue	HM_2
EXTL2	blue	HM_2
DDR2	blue	HM_2
VANGL2	blue	HM_2
OLFML2B	blue	HM_2
BPNT1	blue	HM_2
BROX	blue	HM_2
KIF26B	blue	HM_2
TFB2M	blue	HM_2
PPP1R21	blue	HM_2
PUS10	blue	HM_2
RFTN2	blue	HM_2
WDCP	blue	HM_2
SMC6	blue	HM_2
COQ8A	blue	HM_2
SMARCAD1	blue	HM_2
RPRD2	blue	HM_2
LYSMD1	blue	HM_2
SCNM1	blue	HM_2
ERCC3	blue	HM_2
DHX57	blue	HM_2
ANTXR2	blue	HM_2
HELQ	blue	HM_2
CGGBP1	blue	HM_2
ABRAXAS1	blue	HM_2
PBXIP1	blue	HM_2
PYGO2	blue	HM_2
TMEM79	blue	HM_2
CWC22	blue	HM_2
CLASP2	blue	HM_2
CCDC191	blue	HM_2
PTPN13	blue	HM_2
IL17RC	blue	HM_2
MTMR14	blue	HM_2
PF4	blue	HM_2
TOPBP1	blue	HM_2
LZTFL1	blue	HM_2
DNALI1	blue	HM_2
KLF15	blue	HM_2
TASOR	blue	HM_2
UBXN7	blue	HM_2
ERMAP	blue	HM_2
ZNF691	blue	HM_2
ZNF589	blue	HM_2
CCDC51	blue	HM_2
ATRIP	blue	HM_2
TEX264	blue	HM_2
PPM1M	blue	HM_2
HAND2	blue	HM_2
SMIM43	blue	HM_2
GUCY1A1	blue	HM_2
FBXO8	blue	HM_2
CEP44	blue	HM_2
NPY1R	blue	HM_2
ARFIP1	blue	HM_2
LSM6	blue	HM_2
CCDC112	blue	HM_2
CMBL	blue	HM_2
ARSK	blue	HM_2
SERINC5	blue	HM_2
PRIMPOL	blue	HM_2
SLC35A1	blue	HM_2
CITED2	blue	HM_2
CREBRF	blue	HM_2
SLU7	blue	HM_2
CDCA7L	blue	HM_2
SYTL3	blue	HM_2
ZNF704	blue	HM_2
DLC1	blue	HM_2
MED30	blue	HM_2
ORC5	blue	HM_2
GPR146	blue	HM_2
PHAX	blue	HM_2
ALDH7A1	blue	HM_2
WASHC5	blue	HM_2
RPP25L	blue	HM_2
TMEM65	blue	HM_2
PSIP1	blue	HM_2
ZMAT4	blue	HM_2
GKAP1	blue	HM_2
C9orf64	blue	HM_2
PCDH19	blue	HM_2
PIGO	blue	HM_2
MARCHF8	blue	HM_2
INPPL1	blue	HM_2
TTC8	blue	HM_2
KBTBD6	blue	HM_2
PRPF18	blue	HM_2
NSD1	blue	HM_2
SNAPC4	blue	HM_2
SPACA9	blue	HM_2
METTL17	blue	HM_2
SALL2	blue	HM_2
ZFYVE1	blue	HM_2
FRAT1	blue	HM_2
PTER	blue	HM_2
CEP295	blue	HM_2
R3HCC1L	blue	HM_2
HTRA1	blue	HM_2
TCP11L2	blue	HM_2
ZFYVE19	blue	HM_2
POLL	blue	HM_2
ASPG	blue	HM_2
ZNF319	blue	HM_2
HPS6	blue	HM_2
SGPL1	blue	HM_2
FAM227B	blue	HM_2
WBP1L	blue	HM_2
TRIM66	blue	HM_2
RNF169	blue	HM_2
ATMIN	blue	HM_2
MCM7	blue	HM_2
ZNF3	blue	HM_2
ZSCAN21	blue	HM_2
MARF1	blue	HM_2
FAM111A	blue	HM_2
NEMP1	blue	HM_2
VPS39	blue	HM_2
MBD6	blue	HM_2
DUSP18	blue	HM_2
TBC1D2B	blue	HM_2
RNF214	blue	HM_2
ZNF180	blue	HM_2
ZNF668	blue	HM_2
ZNF646	blue	HM_2
CA4	blue	HM_2
SMG8	blue	HM_2
ZNF641	blue	HM_2
ZNF610	blue	HM_2
UBXN6	blue	HM_2
HDGFL2	blue	HM_2
WDR81	blue	HM_2
HSD11B1L	blue	HM_2
CYB5D2	blue	HM_2
RCOR2	blue	HM_2
ZNF558	blue	HM_2
MLST8	blue	HM_2
E4F1	blue	HM_2
TRANK1	blue	HM_2
ULK4	blue	HM_2
FADD	blue	HM_2
SAC3D1	blue	HM_2
FAM83B	blue	HM_2
THAP11	blue	HM_2
KCTD6	blue	HM_2
MPLKIP	blue	HM_2
CDC40	blue	HM_2
REEP4	blue	HM_2
HEXIM2	blue	HM_2
TRAPPC11	blue	HM_2
TMUB2	blue	HM_2
ZNF30	blue	HM_2
CNNM3	blue	HM_2
CXXC4	blue	HM_2
TCTN2	blue	HM_2
ZBTB5	blue	HM_2
CHTF8	blue	HM_2
SNTB2	blue	HM_2
ZBTB49	blue	HM_2
ANKRD49	blue	HM_2
C2orf68	blue	HM_2
ZNF608	blue	HM_2
SPRY3	blue	HM_2
IRS1	blue	HM_2
DHRSX	blue	HM_2
CHST14	blue	HM_2
RAB24	blue	HM_2
SH3TC2	blue	HM_2
ADRB2	blue	HM_2
INO80E	blue	HM_2
HEXD	blue	HM_2
SPNS1	blue	HM_2
LRRC45	blue	HM_2
CENPX	blue	HM_2
RFNG	blue	HM_2
ZNF32	blue	HM_2
RAC3	blue	HM_2
BTD	blue	HM_2
TRIM56	blue	HM_2
REPS2	blue	HM_2
BRD3	blue	HM_2
ZFPM2	blue	HM_2
ZNF768	blue	HM_2
TMEM42	blue	HM_2
TMEM192	blue	HM_2
PWWP2A	blue	HM_2
ZNF212	blue	HM_2
ZNF282	blue	HM_2
FAXDC2	blue	HM_2
NFRKB	blue	HM_2
PRDM10	blue	HM_2
SMAD1	blue	HM_2
NFXL1	blue	HM_2
RIOX1	blue	HM_2
IRF2BP1	blue	HM_2
ZNF16	blue	HM_2
ATF7	blue	HM_2
SOCS6	blue	HM_2
SYT9	blue	HM_2
PPM1D	blue	HM_2
KBTBD2	blue	HM_2
TSEN34	blue	HM_2
PDGFD	blue	HM_2
HSFX1	blue	HM_2
JAGN1	blue	HM_2
TADA3	blue	HM_2
NAIF1	blue	HM_2
CDC42BPG	blue	HM_2
ZNF439	blue	HM_2
TPPP	blue	HM_2
ZNF581	blue	HM_2
ZNF524	blue	HM_2
MCC	blue	HM_2
ZBTB26	blue	HM_2
ZNF561	blue	HM_2
ZIK1	blue	HM_2
RGS19	blue	HM_2
HDAC3	blue	HM_2
CFAP46	blue	HM_2
FBXL14	blue	HM_2
MLLT3	blue	HM_2
SHLD1	blue	HM_2
USP19	blue	HM_2
KRCC1	blue	HM_2
[truncated: 4,634 more rows]

## Sheet: SM_Selected modules
external_gene_name	Module	Module_name
FUCA2	black	SM_1
TFPI	black	SM_1
THSD7A	black	SM_1
ATOSB	black	SM_1
ALDH3B1	black	SM_1
MARK4	black	SM_1
CD79B	black	SM_1
RPS20	black	SM_1
POMT2	black	SM_1
LRRC23	black	SM_1
CLCN6	black	SM_1
CLDN11	black	SM_1
RUFY3	black	SM_1
SNAI2	black	SM_1
PLEKHO1	black	SM_1
GRN	black	SM_1
PIAS1	black	SM_1
NSMAF	black	SM_1
BOD1L1	black	SM_1
CLEC16A	black	SM_1
GEMIN8	black	SM_1
KATNIP	black	SM_1
DTNBP1	black	SM_1
GOPC	black	SM_1
LMO3	black	SM_1
CELF2	black	SM_1
RCN1	black	SM_1
LETMD1	black	SM_1
ZNF280C	black	SM_1
GDI2	black	SM_1
DGKG	black	SM_1
BCAT1	black	SM_1
RPL18	black	SM_1
NGFR	black	SM_1
BORCS8-MEF2B	black	SM_1
EYA2	black	SM_1
TIE1	black	SM_1
ATXN3	black	SM_1
GOLGA5	black	SM_1
PDK3	black	SM_1
KIF2A	black	SM_1
TGFBR3	black	SM_1
FGF10	black	SM_1
PABPC1	black	SM_1
CSNK2A2	black	SM_1
RPL31	black	SM_1
RPS6KA2	black	SM_1
RDH11	black	SM_1
CRMP1	black	SM_1
SCARB1	black	SM_1
IGF2BP2	black	SM_1
MBNL3	black	SM_1
FAM76B	black	SM_1
POLD3	black	SM_1
GPR137B	black	SM_1
FBLN1	black	SM_1
AMPH	black	SM_1
CARMIL1	black	SM_1
RFX3	black	SM_1
PSEN1	black	SM_1
DUSP12	black	SM_1
P2RX5	black	SM_1
RPS5	black	SM_1
NOA1	black	SM_1
NCOA1	black	SM_1
ADAMTS2	black	SM_1
MMP2	black	SM_1
SF3B2	black	SM_1
PHACTR3	black	SM_1
EDEM2	black	SM_1
DOCK9	black	SM_1
DNAAF9	black	SM_1
KIZ	black	SM_1
RPL6	black	SM_1
RPLP0	black	SM_1
KIF16B	black	SM_1
IGBP1	black	SM_1
RGS1	black	SM_1
YPEL3	black	SM_1
TFAP4	black	SM_1
PABPC4	black	SM_1
EXOC1	black	SM_1
SUPT16H	black	SM_1
DPYSL2	black	SM_1
ABLIM1	black	SM_1
WASHC2A	black	SM_1
MADCAM1	black	SM_1
CECR2	black	SM_1
TBC1D10A	black	SM_1
HSCB	black	SM_1
TIMP3	black	SM_1
TTLL12	black	SM_1
RPL3	black	SM_1
EIF3D	black	SM_1
KCTD17	black	SM_1
PMM1	black	SM_1
COCH	black	SM_1
TIMM9	black	SM_1
TMED8	black	SM_1
ITPK1	black	SM_1
PAPLN	black	SM_1
APEX1	black	SM_1
PFDN4	black	SM_1
CDC25B	black	SM_1
SAMHD1	black	SM_1
KIF3B	black	SM_1
AHCY	black	SM_1
PPP1R16B	black	SM_1
DNTTIP1	black	SM_1
PRPS2	black	SM_1
BMX	black	SM_1
SRPX2	black	SM_1
STK24	black	SM_1
UGGT2	black	SM_1
NUBP1	black	SM_1
BFAR	black	SM_1
CDIPT	black	SM_1
CCP110	black	SM_1
TRIP4	black	SM_1
TMEM87A	black	SM_1
BMF	black	SM_1
ZFAND1	black	SM_1
EIF3E	black	SM_1
SNX16	black	SM_1
EEF1D	black	SM_1
ERICH1	black	SM_1
MAN2B1	black	SM_1
SF3A2	black	SM_1
YJU2B	black	SM_1
FAM32A	black	SM_1
ILVBL	black	SM_1
CCNE1	black	SM_1
RPS16	black	SM_1
FBL	black	SM_1
TGFB1	black	SM_1
DENND3	black	SM_1
RPS19	black	SM_1
NOP53	black	SM_1
PTPRS	black	SM_1
KDELR1	black	SM_1
RPL18A	black	SM_1
COMP	black	SM_1
TMEM59L	black	SM_1
STX1A	black	SM_1
BUD31	black	SM_1
SNX8	black	SM_1
IMPDH1	black	SM_1
PLOD3	black	SM_1
PRUNE2	black	SM_1
AKNA	black	SM_1
NCS1	black	SM_1
RAB11FIP2	black	SM_1
DDX50	black	SM_1
LIPA	black	SM_1
XPNPEP1	black	SM_1
RPL28	black	SM_1
TSPAN14	black	SM_1
RPL19	black	SM_1
MTMR4	black	SM_1
MMD	black	SM_1
RAB34	black	SM_1
INPP4B	black	SM_1
RPL34	black	SM_1
FRG1	black	SM_1
KLF3	black	SM_1
SC5D	black	SM_1
HSPA8	black	SM_1
RPS13	black	SM_1
MYF6	black	SM_1
ACSS3	black	SM_1
LTA4H	black	SM_1
PARP11	black	SM_1
ARPC3	black	SM_1
LTBR	black	SM_1
MGP	black	SM_1
STX2	black	SM_1
SUDS3	black	SM_1
MAN1A1	black	SM_1
WASF1	black	SM_1
SMAP1	black	SM_1
RPS12	black	SM_1
FIG4	black	SM_1
MAN2A1	black	SM_1
LOX	black	SM_1
THG1L	black	SM_1
MSH3	black	SM_1
FAM172A	black	SM_1
PRLR	black	SM_1
CNTN3	black	SM_1
RPL24	black	SM_1
IFT57	black	SM_1
ABTB1	black	SM_1
WDR48	black	SM_1
FOXP1	black	SM_1
TTL	black	SM_1
RPS15	black	SM_1
INO80B	black	SM_1
HTRA2	black	SM_1
EFEMP1	black	SM_1
STK16	black	SM_1
COX7A2L	black	SM_1
ARID3A	black	SM_1
RNF19B	black	SM_1
C1orf21	black	SM_1
DNAJC6	black	SM_1
PHTF1	black	SM_1
TMEM9	black	SM_1
NID1	black	SM_1
ECE1	black	SM_1
SLC2A1	black	SM_1
DPH5	black	SM_1
SYF2	black	SM_1
RPS25	black	SM_1
PHF3	black	SM_1
RAB32	black	SM_1
SPP1	black	SM_1
HS1BP3	black	SM_1
DENND1A	black	SM_1
ONECUT2	black	SM_1
PGF	black	SM_1
ZC2HC1C	black	SM_1
MXI1	black	SM_1
MTRF1	black	SM_1
ELF1	black	SM_1
RPL21	black	SM_1
MTIF3	black	SM_1
GTF3A	black	SM_1
SASH3	black	SM_1
PRXL2A	black	SM_1
RPL5	black	SM_1
NPY	black	SM_1
CLTA	black	SM_1
CALD1	black	SM_1
TRIR	black	SM_1
ORMDL2	black	SM_1
PFKFB2	black	SM_1
FAM124B	black	SM_1
PREX1	black	SM_1
NCOA3	black	SM_1
ZNF831	black	SM_1
PTGIS	black	SM_1
RPS10	black	SM_1
PTGER2	black	SM_1
TEKT3	black	SM_1
NT5C	black	SM_1
PPP1R12C	black	SM_1
MBOAT7	black	SM_1
GTF2F1	black	SM_1
RPL23	black	SM_1
TMX4	black	SM_1
ERGIC3	black	SM_1
TMEM53	black	SM_1
IGFLR1	black	SM_1
UXT	black	SM_1
CANX	black	SM_1
OMD	black	SM_1
PTPRB	black	SM_1
FOXP2	black	SM_1
ORMDL1	black	SM_1
DCTD	black	SM_1
RIPK3	black	SM_1
CDO1	black	SM_1
MAP7D3	black	SM_1
SHC2	black	SM_1
APOE	black	SM_1
RPL36	black	SM_1
PXDN	black	SM_1
UCK1	black	SM_1
GFPT2	black	SM_1
RPL27	black	SM_1
STARD3	black	SM_1
FMO5	black	SM_1
RAI2	black	SM_1
CCT6B	black	SM_1
PPARG	black	SM_1
EMILIN2	black	SM_1
LANCL2	black	SM_1
ITGB4	black	SM_1
SYT11	black	SM_1
CPLANE2	black	SM_1
PEMT	black	SM_1
CNDP2	black	SM_1
C12orf29	black	SM_1
TMTC1	black	SM_1
FBH1	black	SM_1
RBMX2	black	SM_1
DSC3	black	SM_1
PDGFRA	black	SM_1
TRAFD1	black	SM_1
CEP162	black	SM_1
OS9	black	SM_1
CPM	black	SM_1
LAMC1	black	SM_1
PWP1	black	SM_1
NEK3	black	SM_1
RCBTB1	black	SM_1
DNAJC1	black	SM_1
PSMB7	black	SM_1
RPL35	black	SM_1
POLR1E	black	SM_1
RPS6	black	SM_1
YIPF3	black	SM_1
IRF4	black	SM_1
HMGA1	black	SM_1
CPEB2	black	SM_1
ARHGAP20	black	SM_1
MAP2K5	black	SM_1
CALHM2	black	SM_1
ARL3	black	SM_1
PLCE1	black	SM_1
RPS24	black	SM_1
AOX1	black	SM_1
ATIC	black	SM_1
CIR1	black	SM_1
ARHGAP24	black	SM_1
PTPRQ	black	SM_1
TMEM132B	black	SM_1
FBLN5	black	SM_1
CDAN1	black	SM_1
TLNRD1	black	SM_1
IGF1R	black	SM_1
USP3	black	SM_1
SCAMP2	black	SM_1
SEC11A	black	SM_1
CPNE2	black	SM_1
RPS2	black	SM_1
TCF25	black	SM_1
RANBP10	black	SM_1
NOB1	black	SM_1
SLC39A6	black	SM_1
SAT2	black	SM_1
TMEM91	black	SM_1
ZNF473	black	SM_1
RPS11	black	SM_1
RPL13A	black	SM_1
ARHGEF19	black	SM_1
RPL11	black	SM_1
RPS8	black	SM_1
CTTNBP2NL	black	SM_1
ITGA10	black	SM_1
NME7	black	SM_1
LHX9	black	SM_1
SF3B4	black	SM_1
SETDB1	black	SM_1
MINDY1	black	SM_1
SYT14	black	SM_1
RAB13	black	SM_1
SOX13	black	SM_1
ETNK2	black	SM_1
RPS27A	black	SM_1
DUSP11	black	SM_1
ZNF385B	black	SM_1
DIS3L2	black	SM_1
RETREG2	black	SM_1
RPL32	black	SM_1
PTPRG	black	SM_1
AGTR1	black	SM_1
EIF2A	black	SM_1
RPS3A	black	SM_1
OTULINL	black	SM_1
RPL37	black	SM_1
BTF3	black	SM_1
TNFAIP8	black	SM_1
LRRTM2	black	SM_1
TNFRSF21	black	SM_1
DAAM2	black	SM_1
TPBG	black	SM_1
RARS2	black	SM_1
SDK1	black	SM_1
IGFBP1	black	SM_1
TRIM4	black	SM_1
NLGN4X	black	SM_1
ZNF182	black	SM_1
CHST7	black	SM_1
NONO	black	SM_1
SNX12	black	SM_1
MFHAS1	black	SM_1
RPL10	black	SM_1
RPL7	black	SM_1
EIF3H	black	SM_1
SIGMAR1	black	SM_1
SHC3	black	SM_1
WDR31	black	SM_1
REXO4	black	SM_1
RPL7A	black	SM_1
USP6NL	black	SM_1
SLC43A1	black	SM_1
RPS3	black	SM_1
SIDT2	black	SM_1
CDH22	black	SM_1
FAU	black	SM_1
VPS51	black	SM_1
MKX	black	SM_1
TMCO3	black	SM_1
HNMT	black	SM_1
NKAPD1	black	SM_1
PIP4K2A	black	SM_1
TMEM86A	black	SM_1
DLG5	black	SM_1
EXT2	black	SM_1
MFSD6	black	SM_1
CCDC122	black	SM_1
FBXO4	black	SM_1
GFRA1	black	SM_1
GPATCH11	black	SM_1
XRCC4	black	SM_1
DCLRE1C	black	SM_1
HHEX	black	SM_1
CDYL	black	SM_1
C7orf31	black	SM_1
PID1	black	SM_1
HS2ST1	black	SM_1
ABCA6	black	SM_1
UCHL1	black	SM_1
MIA3	black	SM_1
PDE1C	black	SM_1
RHOC	black	SM_1
CNOT8	black	SM_1
PDIA4	black	SM_1
KCTD18	black	SM_1
ADAMTS3	black	SM_1
RPL30	black	SM_1
EEF1A1	black	SM_1
UTP14A	black	SM_1
PDE6D	black	SM_1
MMP14	black	SM_1
CACNA2D3	black	SM_1
DGKI	black	SM_1
WDR19	black	SM_1
CFAP251	black	SM_1
CUL4B	black	SM_1
ZFAND2B	black	SM_1
ZSCAN12	black	SM_1
MRPL10	black	SM_1
MED8	black	SM_1
ZYX	black	SM_1
CYP3A4	black	SM_1
MGAT4B	black	SM_1
RPL8	black	SM_1
ALDH16A1	black	SM_1
MPP3	black	SM_1
LEMD2	black	SM_1
RPL26	black	SM_1
TTC9C	black	SM_1
STX5	black	SM_1
RPL29	black	SM_1
TAL1	black	SM_1
PLPP3	black	SM_1
JAK1	black	SM_1
ALPL	black	SM_1
C1orf87	black	SM_1
NEXN	black	SM_1
ARPC5	black	SM_1
ZNF496	black	SM_1
SNED1	black	SM_1
BROX	black	SM_1
CFAP36	black	SM_1
SMC6	black	SM_1
S100A11	black	SM_1
DHX57	black	SM_1
ANTXR2	black	SM_1
CGGBP1	black	SM_1
TAFA4	black	SM_1
FSTL1	black	SM_1
SSR2	black	SM_1
AZI2	black	SM_1
RPL9	black	SM_1
HPS3	black	SM_1
TOPBP1	black	SM_1
RYK	black	SM_1
CDCP1	black	SM_1
TASOR	black	SM_1
TEX264	black	SM_1
CITED2	black	SM_1
STXBP5	black	SM_1
RPS14	black	SM_1
CAMLG	black	SM_1
MED30	black	SM_1
SPIDR	black	SM_1
VIRMA	black	SM_1
KDM1B	black	SM_1
BEND7	black	SM_1
STOX1	black	SM_1
CLMN	black	SM_1
R3HCC1L	black	SM_1
ADAMTS15	black	SM_1
IKBIP	black	SM_1
LARP6	black	SM_1
TAF10	black	SM_1
RPL27A	black	SM_1
MAPK7	black	SM_1
MCM7	black	SM_1
TMED3	black	SM_1
CCNDBP1	black	SM_1
PBX3	black	SM_1
PRRX2	black	SM_1
MYO5B	black	SM_1
RPL13	black	SM_1
AXL	black	SM_1
EEF2	black	SM_1
UBXN6	black	SM_1
ZNF558	black	SM_1
GHDC	black	SM_1
RPSA	black	SM_1
GNG4	black	SM_1
KIF5C	black	SM_1
ING2	black	SM_1
TSPAN5	black	SM_1
ZNF608	black	SM_1
DHRSX	black	SM_1
SLC25A6	black	SM_1
CSNK1G1	black	SM_1
ZNF354A	black	SM_1
ZRSR2	black	SM_1
PGM2	black	SM_1
INO80E	black	SM_1
BNC1	black	SM_1
ANTXR1	black	SM_1
REPS2	black	SM_1
ZNF282	black	SM_1
TCAF2	black	SM_1
AKAP13	black	SM_1
HTRA3	black	SM_1
RIOX2	black	SM_1
RPS9	black	SM_1
TSEN34	black	SM_1
PDGFD	black	SM_1
SOX7	black	SM_1
NPTX1	black	SM_1
ZNF581	black	SM_1
DSEL	black	SM_1
LRRC8D	black	SM_1
TBCA	black	SM_1
PLRG1	black	SM_1
GPR34	black	SM_1
RPS21	black	SM_1
RPS7	black	SM_1
CERS6	black	SM_1
COPRS	black	SM_1
WASHC2C	black	SM_1
ZFAND4	black	SM_1
CORO1B	black	SM_1
RPL38	black	SM_1
EVC2	black	SM_1
LRRN3	black	SM_1
RHOD	black	SM_1
ADCY5	black	SM_1
ABLIM3	black	SM_1
GPR137	black	SM_1
TNKS	black	SM_1
ZNF622	black	SM_1
KICS2	black	SM_1
RPL4	black	SM_1
SLCO2A1	black	SM_1
SH3PXD2B	black	SM_1
RPL15	black	SM_1
DCTN2	black	SM_1
ARHGAP1	black	SM_1
ATG13	black	SM_1
CENPS	black	SM_1
PHYHD1	black	SM_1
SMAD2	black	SM_1
CLCF1	black	SM_1
NUPR1	black	SM_1
IP6K1	black	SM_1
TCP11L1	black	SM_1
RNPEP	black	SM_1
SGF29	black	SM_1
BASP1	black	SM_1
LY6H	black	SM_1
FBXO46	black	SM_1
ZDHHC13	black	SM_1
ZBTB34	black	SM_1
LRRN4CL	black	SM_1
ATOX1	black	SM_1
RPLP2	black	SM_1
RPS27	black	SM_1
IMPDH2	black	SM_1
DPY19L3	black	SM_1
SNX18	black	SM_1
RCC2	black	SM_1
CDH4	black	SM_1
SLITRK4	black	SM_1
ZNF771	black	SM_1
GAS1	black	SM_1
LRRC57	black	SM_1
BBS12	black	SM_1
NPM1	black	SM_1
DDN	black	SM_1
ERCC6L2	black	SM_1
SHMT2	black	SM_1
C1S	black	SM_1
RPS17	black	SM_1
RPL35A	black	SM_1
HMGN4	black	SM_1
SPATA13	black	SM_1
PSMG1	black	SM_1
KIRREL1	black	SM_1
EFNA5	black	SM_1
ACTRT3	black	SM_1
TOP1MT	black	SM_1
TCN2	black	SM_1
LMLN	black	SM_1
SHOX	black	SM_1
POLR3C	black	SM_1
BACE1	black	SM_1
RPS23	black	SM_1
KATNA1	black	SM_1
NAP1L1	black	SM_1
EIF4EBP1	black	SM_1
DNER	black	SM_1
TPRG1	black	SM_1
GPR89B	black	SM_1
RBM34	black	SM_1
PRELP	black	SM_1
RPL14	black	SM_1
INSYN2A	black	SM_1
S100A13	black	SM_1
PCDH18	black	SM_1
BTBD8	black	SM_1
MPHOSPH8	black	SM_1
ZNF766	black	SM_1
ZNF34	black	SM_1
NACA	black	SM_1
CACNA1H	black	SM_1
LAMA2	black	SM_1
ANXA4	black	SM_1
METTL9	black	SM_1
KANK2	black	SM_1
BLM	black	SM_1
LRP10	black	SM_1
ADARB1	black	SM_1
MFAP5	black	SM_1
PARVA	black	SM_1
RPL37A	black	SM_1
ADH5	black	SM_1
RPL12	black	SM_1
IRAK4	black	SM_1
ZNF667	black	SM_1
CHSY3	black	SM_1
MAN1A2	black	SM_1
HSD17B11	black	SM_1
RPL23A	black	SM_1
MT1F	black	SM_1
ATL1	black	SM_1
NUDT16	black	SM_1
TLK1	black	SM_1
PAPSS2	black	SM_1
ABCA4	black	SM_1
ANKRD13B	black	SM_1
RPL10A	black	SM_1
ZNF277	black	SM_1
OSTC	black	SM_1
GRK5	black	SM_1
RPL39	black	SM_1
L3MBTL3	black	SM_1
STUM	black	SM_1
SYS1	black	SM_1
SP5	black	SM_1
STK19	black	SM_1
NEU1	black	SM_1
NFKBIL1	black	SM_1
RACK1	black	SM_1
CDKL4	black	SM_1
TMSB4X	black	SM_1
RIMOC1	black	SM_1
VGLL3	black	SM_1
GPX3	black	SM_1
MLLT11	black	SM_1
CLIC1	black	SM_1
RPS29	black	SM_1
ZNF845	black	SM_1
BBIP1	black	SM_1
FER1L6	black	SM_1
PHB2	black	SM_1
UBXN2B	black	SM_1
FAM240C	black	SM_1
AP4M1	black	SM_1
PLXNA4	black	SM_1
UBA52	black	SM_1
NOL7	black	SM_1
RPL41	black	SM_1
ANKRD63	black	SM_1
RPS18	black	SM_1
RPS28	black	SM_1
NFAM1	black	SM_1
CASTOR1	black	SM_1
ISY1	black	SM_1
TDGF1	black	SM_1
RPL36A	black	SM_1
CD302	black	SM_1
STON1	black	SM_1
IL10RB	black	SM_1
ZNF487	black	SM_1
NME2	black	SM_1
TUG1	black	SM_1
CHMP4A	black	SM_1
DPP3	black	SM_1
SMIM3	black	SM_1
ENSG00000257524	black	SM_1
TEN1	black	SM_1
MC1R	black	SM_1
RBM15B	black	SM_1
RPL17	black	SM_1
TRABD2B	black	SM_1
RPS10-NUDT3	black	SM_1
TBC1D3L	black	SM_1
MRPL45	black	SM_1
PCDH20	black	SM_1
ENSG00000282936	black	SM_1
ENSG00000285641	black	SM_1
TSPAN6	blue	SM_2
TNMD	blue	SM_2
LASP1	blue	SM_2
KLHL13	blue	SM_2
SARM1	blue	SM_2
CAMKK1	blue	SM_2
ARHGAP33	blue	SM_2
SLC4A1	blue	SM_2
DVL2	blue	SM_2
REXO5	blue	SM_2
SOX8	blue	SM_2
TMEM98	blue	SM_2
ABCC8	blue	SM_2
TMEM132A	blue	SM_2
CACNA1G	blue	SM_2
ETV1	blue	SM_2
PROM1	blue	SM_2
NOS2	blue	SM_2
MYLIP	blue	SM_2
E2F2	blue	SM_2
ADAM22	blue	SM_2
CELSR3	blue	SM_2
PAX7	blue	SM_2
FYN	blue	SM_2
MRC2	blue	SM_2
ANOS1	blue	SM_2
ANLN	blue	SM_2
DCN	blue	SM_2
BRCA1	blue	SM_2
ANGEL1	blue	SM_2
TACC3	blue	SM_2
MTMR11	blue	SM_2
IL20RA	blue	SM_2
WWTR1	blue	SM_2
HGF	blue	SM_2
DEPDC1	blue	SM_2
VIM	blue	SM_2
FAS	blue	SM_2
RNASET2	blue	SM_2
CD44	blue	SM_2
AGPAT4	blue	SM_2
INSRR	blue	SM_2
FAM13B	blue	SM_2
UBA6	blue	SM_2
APBA2	blue	SM_2
TMSB10	blue	SM_2
SH3YL1	blue	SM_2
DEPDC1B	blue	SM_2
TRIO	blue	SM_2
VCAN	blue	SM_2
ZFYVE16	blue	SM_2
RAI14	blue	SM_2
MYO16	blue	SM_2
TDP1	blue	SM_2
USH2A	blue	SM_2
EPHA3	blue	SM_2
ARHGAP6	blue	SM_2
R3HDM1	blue	SM_2
ERCC8	blue	SM_2
LTBP1	blue	SM_2
ARID1B	blue	SM_2
DKK3	blue	SM_2
LIMA1	blue	SM_2
RAD51	blue	SM_2
POLQ	blue	SM_2
PLEKHA5	blue	SM_2
OPN3	blue	SM_2
HHAT	blue	SM_2
ATP9A	blue	SM_2
CYFIP2	blue	SM_2
MTA3	blue	SM_2
CDK14	blue	SM_2
ATP2B4	blue	SM_2
COL11A1	blue	SM_2
LZTS1	blue	SM_2
GUCY1B1	blue	SM_2
APPBP2	blue	SM_2
CDON	blue	SM_2
SNCAIP	blue	SM_2
BCAS1	blue	SM_2
PMS1	blue	SM_2
CALCRL	blue	SM_2
ANKS1A	blue	SM_2
GNAI3	blue	SM_2
OAT	blue	SM_2
MCM10	blue	SM_2
ERBB3	blue	SM_2
ASB1	blue	SM_2
FAM107B	blue	SM_2
ASPM	blue	SM_2
TP53BP1	blue	SM_2
TRO	blue	SM_2
PRR11	blue	SM_2
RASGRP2	blue	SM_2
IFT80	blue	SM_2
SDK2	blue	SM_2
VPS35	blue	SM_2
ABCC9	blue	SM_2
PIGB	blue	SM_2
SCT	blue	SM_2
CFAP20	blue	SM_2
PTPN21	blue	SM_2
RAD18	blue	SM_2
NCK2	blue	SM_2
MAP4K4	blue	SM_2
VASH1	blue	SM_2
TRIP13	blue	SM_2
TCF3	blue	SM_2
ACTN1	blue	SM_2
HMMR	blue	SM_2
EVC	blue	SM_2
FRY	blue	SM_2
NOTCH3	blue	SM_2
TEAD2	blue	SM_2
NCBP3	blue	SM_2
NTN4	blue	SM_2
SLC24A1	blue	SM_2
SEMA3A	blue	SM_2
GTSE1	blue	SM_2
CELSR1	blue	SM_2
ADD2	blue	SM_2
RASAL2	blue	SM_2
PLXNA2	blue	SM_2
SPAG5	blue	SM_2
TRAF4	blue	SM_2
PAG1	blue	SM_2
CTTNBP2	blue	SM_2
RARB	blue	SM_2
UBE2T	blue	SM_2
PAK3	blue	SM_2
CAPN6	blue	SM_2
DCX	blue	SM_2
SPAG6	blue	SM_2
DYNC1I2	blue	SM_2
MAP2	blue	SM_2
N4BP2	blue	SM_2
ITM2A	blue	SM_2
FKBP7	blue	SM_2
CDC14A	blue	SM_2
EPB41L2	blue	SM_2
RIMS1	blue	SM_2
STX7	blue	SM_2
NDC80	blue	SM_2
MAGI3	blue	SM_2
IMPG2	blue	SM_2
AACS	blue	SM_2
PCDHGA2	blue	SM_2
IFT25	blue	SM_2
C1QTNF3	blue	SM_2
EPB41L3	blue	SM_2
TRAF5	blue	SM_2
PLOD1	blue	SM_2
OXCT1	blue	SM_2
FAT1	blue	SM_2
REST	blue	SM_2
FAM234B	blue	SM_2
KIF3C	blue	SM_2
SLC25A24	blue	SM_2
ORC1	blue	SM_2
RAD54L	blue	SM_2
CETP	blue	SM_2
MT3	blue	SM_2
SH3BP2	blue	SM_2
CASS4	blue	SM_2
DNMT3B	blue	SM_2
TPX2	blue	SM_2
TMEM40	blue	SM_2
SLC23A2	blue	SM_2
SLC8B1	blue	SM_2
TBX5	blue	SM_2
HEPH	blue	SM_2
CMTM1	blue	SM_2
BIRC5	blue	SM_2
P3H2	blue	SM_2
KIF4A	blue	SM_2
PLEKHG2	blue	SM_2
NAT14	blue	SM_2
NRCAM	blue	SM_2
ITGA6	blue	SM_2
NLRP1	blue	SM_2
PITPNM3	blue	SM_2
CD200	blue	SM_2
SEMA6A	blue	SM_2
TYRO3	blue	SM_2
PHGDH	blue	SM_2
MYL6	blue	SM_2
CLSPN	blue	SM_2
CDC6	blue	SM_2
SUCO	blue	SM_2
EPB41L4B	blue	SM_2
WHRN	blue	SM_2
BAMBI	blue	SM_2
HIVEP1	blue	SM_2
EFHC1	blue	SM_2
ZNF184	blue	SM_2
PRTFDC1	blue	SM_2
MACROH2A2	blue	SM_2
PPM1F	blue	SM_2
GRK3	blue	SM_2
TTC28	blue	SM_2
DMC1	blue	SM_2
TTLL1	blue	SM_2
SLC25A17	blue	SM_2
MLC1	blue	SM_2
NIN	blue	SM_2
PYGL	blue	SM_2
CDKN3	blue	SM_2
CNIH1	blue	SM_2
VRK1	blue	SM_2
PROCR	blue	SM_2
GINS1	blue	SM_2
NINL	blue	SM_2
MYBL2	blue	SM_2
NFATC2	blue	SM_2
NKAIN4	blue	SM_2
RASSF2	blue	SM_2
PLCB4	blue	SM_2
MYL9	blue	SM_2
MROH8	blue	SM_2
JAG1	blue	SM_2
E2F1	blue	SM_2
FAM83D	blue	SM_2
SYNDIG1	blue	SM_2
ST8SIA5	blue	SM_2
MXRA5	blue	SM_2
POLA1	blue	SM_2
MID1	blue	SM_2
ASB9	blue	SM_2
SCML2	blue	SM_2
PHEX	blue	SM_2
USP11	blue	SM_2
PCYT1B	blue	SM_2
KLHL4	blue	SM_2
FGD1	blue	SM_2
MAGED2	blue	SM_2
CENPI	blue	SM_2
BEX4	blue	SM_2
RUBCNL	blue	SM_2
FGF14	blue	SM_2
TNFSF13B	blue	SM_2
KLF5	blue	SM_2
FGF9	blue	SM_2
SUPT20H	blue	SM_2
GDPD3	blue	SM_2
QPRT	blue	SM_2
SYT17	blue	SM_2
IGDCC4	blue	SM_2
TTC23	blue	SM_2
CD276	blue	SM_2
EHD4	blue	SM_2
OCA2	blue	SM_2
DMXL2	blue	SM_2
FZD3	blue	SM_2
RIPK2	blue	SM_2
EYA1	blue	SM_2
CPQ	blue	SM_2
CCN4	blue	SM_2
ZC2HC1A	blue	SM_2
TRPS1	blue	SM_2
SQLE	blue	SM_2
NEFM	blue	SM_2
TUSC3	blue	SM_2
DMPK	blue	SM_2
OLFM2	blue	SM_2
SHD	blue	SM_2
CLEC11A	blue	SM_2
RASIP1	blue	SM_2
PLEKHA4	blue	SM_2
ISYNA1	blue	SM_2
ZNF85	blue	SM_2
SMG9	blue	SM_2
CDK6	blue	SM_2
PON3	blue	SM_2
TSPAN12	blue	SM_2
CPVL	blue	SM_2
CHN2	blue	SM_2
PLEKHA8	blue	SM_2
EPHB6	blue	SM_2
MINDY4	blue	SM_2
PCOLCE	blue	SM_2
GLCCI1	blue	SM_2
MEST	blue	SM_2
TSPAN13	blue	SM_2
RARRES2	blue	SM_2
GLI3	blue	SM_2
GCK	blue	SM_2
CLIP2	blue	SM_2
SPIN1	blue	SM_2
OGN	blue	SM_2
ASPN	blue	SM_2
PTGR1	blue	SM_2
PIP5K1B	blue	SM_2
APBA1	blue	SM_2
UNC5B	blue	SM_2
SFXN3	blue	SM_2
ARHGAP21	blue	SM_2
EBF3	blue	SM_2
LGI1	blue	SM_2
P2RX1	blue	SM_2
COL1A1	blue	SM_2
SMURF2	blue	SM_2
EFNB3	blue	SM_2
MYH3	blue	SM_2
UNC119	blue	SM_2
GALNT7	blue	SM_2
NEIL3	blue	SM_2
TBC1D19	blue	SM_2
NSD2	blue	SM_2
NCAPG	blue	SM_2
JHY	blue	SM_2
P2RX3	blue	SM_2
NRXN2	blue	SM_2
ST3GAL4	blue	SM_2
ARHGEF17	blue	SM_2
IL10RA	blue	SM_2
NECTIN1	blue	SM_2
KIAA1549L	blue	SM_2
MDK	blue	SM_2
CD81	blue	SM_2
C11orf21	blue	SM_2
ELMOD1	blue	SM_2
TSPAN11	blue	SM_2
WNT5B	blue	SM_2
MAGOHB	blue	SM_2
FOXM1	blue	SM_2
RAD51AP1	blue	SM_2
DUSP16	blue	SM_2
GSG1	blue	SM_2
CDK2AP1	blue	SM_2
FZD10	blue	SM_2
RFC5	blue	SM_2
ING4	blue	SM_2
CDCA3	blue	SM_2
ST8SIA1	blue	SM_2
FAM184A	blue	SM_2
UST	blue	SM_2
PHACTR1	blue	SM_2
MDGA1	blue	SM_2
FBXO9	blue	SM_2
CD83	blue	SM_2
BMP5	blue	SM_2
BACH2	blue	SM_2
GPR63	blue	SM_2
BVES	blue	SM_2
COL9A1	blue	SM_2
PDE10A	blue	SM_2
MDFI	blue	SM_2
PTK7	blue	SM_2
TTK	blue	SM_2
BTN2A1	blue	SM_2
LAMA4	blue	SM_2
PCDHB2	blue	SM_2
SEMA5A	blue	SM_2
TENT4A	blue	SM_2
KIF20A	blue	SM_2
PCDHB6	blue	SM_2
PCDHB7	blue	SM_2
PCDHB15	blue	SM_2
RNF130	blue	SM_2
ARSB	blue	SM_2
THBS4	blue	SM_2
CDH6	blue	SM_2
LMNB1	blue	SM_2
ST8SIA4	blue	SM_2
C5orf15	blue	SM_2
DPYSL3	blue	SM_2
SMC4	blue	SM_2
CD86	blue	SM_2
RBP1	blue	SM_2
BCHE	blue	SM_2
BBX	blue	SM_2
GNB4	blue	SM_2
FRMD4B	blue	SM_2
NEK11	blue	SM_2
ARHGEF26	blue	SM_2
SLC4A3	blue	SM_2
KCNIP3	blue	SM_2
OTOF	blue	SM_2
TANC1	blue	SM_2
ITGA4	blue	SM_2
PDE1A	blue	SM_2
SPTBN1	blue	SM_2
LOXL3	blue	SM_2
FN1	blue	SM_2
EHBP1	blue	SM_2
PASK	blue	SM_2
RMDN2	blue	SM_2
SOS1	blue	SM_2
MARK1	blue	SM_2
GPX7	blue	SM_2
ANGPTL1	blue	SM_2
AMPD2	blue	SM_2
ARHGEF2	blue	SM_2
WLS	blue	SM_2
RGS2	blue	SM_2
OLFML3	blue	SM_2
KIF21B	blue	SM_2
ADGRL2	blue	SM_2
MFAP2	blue	SM_2
KDM5B	blue	SM_2
SSX2IP	blue	SM_2
P3H1	blue	SM_2
CDC20	blue	SM_2
CNN3	blue	SM_2
TNFSF4	blue	SM_2
PLPPR4	blue	SM_2
STMN1	blue	SM_2
NEK2	blue	SM_2
RPS6KA1	blue	SM_2
PROX1	blue	SM_2
CENPF	blue	SM_2
RCN2	blue	SM_2
KIF14	blue	SM_2
B4GALT6	blue	SM_2
C1orf54	blue	SM_2
ELOVL4	blue	SM_2
PLAGL1	blue	SM_2
ZNF430	blue	SM_2
TGIF2	blue	SM_2
ABCG2	blue	SM_2
CCND2	blue	SM_2
NEK6	blue	SM_2
IFI27L2	blue	SM_2
BBOF1	blue	SM_2
MLH3	blue	SM_2
BCL11A	blue	SM_2
SLF2	blue	SM_2
HELLS	blue	SM_2
DENND10	blue	SM_2
HOXB3	blue	SM_2
PCDHB8	blue	SM_2
PCDHB10	blue	SM_2
TNN	blue	SM_2
CENPL	blue	SM_2
MSANTD2	blue	SM_2
PDZD11	blue	SM_2
SLC10A7	blue	SM_2
MASTL	blue	SM_2
IQSEC3	blue	SM_2
SOHLH2	blue	SM_2
UFM1	blue	SM_2
APAF1	blue	SM_2
PTK2B	blue	SM_2
TBX4	blue	SM_2
TEX14	blue	SM_2
FAM117A	blue	SM_2
NCAPH	blue	SM_2
TSHZ3	blue	SM_2
PDZRN3	blue	SM_2
RNF2	blue	SM_2
KIF18A	blue	SM_2
DESI2	blue	SM_2
MAPK8IP1	blue	SM_2
GJA3	blue	SM_2
GPSM2	blue	SM_2
GTDC1	blue	SM_2
CXCR4	blue	SM_2
ACVR2A	blue	SM_2
FMOD	blue	SM_2
MYOG	blue	SM_2
PTGFR	blue	SM_2
SEPTIN7	blue	SM_2
INHBA	blue	SM_2
GLIPR2	blue	SM_2
RECK	blue	SM_2
KIAA1549	blue	SM_2
ZWINT	blue	SM_2
CIT	blue	SM_2
IFT81	blue	SM_2
CENPK	blue	SM_2
SPATS2	blue	SM_2
TUBA1B	blue	SM_2
STIL	blue	SM_2
HJURP	blue	SM_2
NRK	blue	SM_2
CHPF	blue	SM_2
PLCG1	blue	SM_2
EDN3	blue	SM_2
BCAS4	blue	SM_2
TRERF1	blue	SM_2
BTN2A2	blue	SM_2
UNC5CL	blue	SM_2
H1-1	blue	SM_2
H2BC11	blue	SM_2
DNAH8	blue	SM_2
COL21A1	blue	SM_2
CPNE5	blue	SM_2
SEPTIN6	blue	SM_2
TMEM255A	blue	SM_2
SOX9	blue	SM_2
PANK2	blue	SM_2
NRSN2	blue	SM_2
RRBP1	blue	SM_2
FLRT3	blue	SM_2
DSTN	blue	SM_2
ZNF436	blue	SM_2
PLAGL2	blue	SM_2
F10	blue	SM_2
GLIS2	blue	SM_2
RHOJ	blue	SM_2
DLGAP5	blue	SM_2
ARMCX1	blue	SM_2
ZC4H2	blue	SM_2
BCL11B	blue	SM_2
HELB	blue	SM_2
MACF1	blue	SM_2
IL17B	blue	SM_2
GNAI1	blue	SM_2
SGCE	blue	SM_2
LRFN1	blue	SM_2
RASL11B	blue	SM_2
GNAZ	blue	SM_2
CDC42EP1	blue	SM_2
POT1	blue	SM_2
CDHR3	blue	SM_2
LRRC4	blue	SM_2
CALU	blue	SM_2
SMO	blue	SM_2
MYO1B	blue	SM_2
TWSG1	blue	SM_2
WDFY4	blue	SM_2
CGNL1	blue	SM_2
LOXL1	blue	SM_2
KCNC1	blue	SM_2
E2F8	blue	SM_2
PIMREG	blue	SM_2
PUS7L	blue	SM_2
RAB2B	blue	SM_2
AJUBA	blue	SM_2
MIS18BP1	blue	SM_2
FGF13	blue	SM_2
SGO1	blue	SM_2
KLF16	blue	SM_2
GALNT8	blue	SM_2
KCNA5	blue	SM_2
CNN1	blue	SM_2
LRCH2	blue	SM_2
DPP6	blue	SM_2
TULP4	blue	SM_2
STK33	blue	SM_2
ZBTB46	blue	SM_2
LSP1	blue	SM_2
COL5A1	blue	SM_2
PAK4	blue	SM_2
AKAP12	blue	SM_2
EDA2R	blue	SM_2
SH3BGRL	blue	SM_2
TRAF3	blue	SM_2
TBC1D5	blue	SM_2
PDLIM4	blue	SM_2
PSMC3IP	blue	SM_2
WDR44	blue	SM_2
TOP2A	blue	SM_2
TRIM21	blue	SM_2
TRIM5	blue	SM_2
TRIM47	blue	SM_2
DLG4	blue	SM_2
MATN2	blue	SM_2
REEP2	blue	SM_2
BTBD3	blue	SM_2
DMGDH	blue	SM_2
ATP8A2	blue	SM_2
MYH8	blue	SM_2
MYH10	blue	SM_2
TMCC2	blue	SM_2
POSTN	blue	SM_2
RFC3	blue	SM_2
BEX2	blue	SM_2
EPHB2	blue	SM_2
PDE6B	blue	SM_2
SLF1	blue	SM_2
AGAP3	blue	SM_2
TMEM254	blue	SM_2
E2F5	blue	SM_2
UNC79	blue	SM_2
LOXL2	blue	SM_2
CCNB1	blue	SM_2
KATNBL1	blue	SM_2
TSPAN2	blue	SM_2
VAV3	blue	SM_2
PSRC1	blue	SM_2
PTGFRN	blue	SM_2
NOTCH2	blue	SM_2
MYCN	blue	SM_2
NAV1	blue	SM_2
STK26	blue	SM_2
PIWIL4	blue	SM_2
CDCA8	blue	SM_2
DSC2	blue	SM_2
CLDN10	blue	SM_2
DZIP1	blue	SM_2
POGLUT2	blue	SM_2
ARHGAP32	blue	SM_2
STT3A	blue	SM_2
ANXA1	blue	SM_2
GOLM1	blue	SM_2
PSAT1	blue	SM_2
MSI1	blue	SM_2
HRK	blue	SM_2
RNFT2	blue	SM_2
KCP	blue	SM_2
MDFIC	blue	SM_2
ADGRB3	blue	SM_2
KHDC1	blue	SM_2
NT5E	blue	SM_2
MRAP2	blue	SM_2
MAP3K7	blue	SM_2
PHF21A	blue	SM_2
GDF11	blue	SM_2
TROAP	blue	SM_2
ESPL1	blue	SM_2
AFG1L	blue	SM_2
MICAL1	blue	SM_2
RNASEL	blue	SM_2
DOCK10	blue	SM_2
ITM2C	blue	SM_2
SERPINE2	blue	SM_2
CKAP4	blue	SM_2
SLC41A2	blue	SM_2
VILL	blue	SM_2
CKAP2	blue	SM_2
SCRN1	blue	SM_2
IGF2BP3	blue	SM_2
ADAMTS7	blue	SM_2
GALNT5	blue	SM_2
SCN7A	blue	SM_2
GYPC	blue	SM_2
NIPSNAP3A	blue	SM_2
SMC2	blue	SM_2
HEMGN	blue	SM_2
CCN3	blue	SM_2
CD72	blue	SM_2
ARHGEF39	blue	SM_2
TUBB2B	blue	SM_2
ATAT1	blue	SM_2
NRM	blue	SM_2
FCHSD2	blue	SM_2
PI15	blue	SM_2
GGH	blue	SM_2
FXYD6	blue	SM_2
UNC13C	blue	SM_2
KIF23	blue	SM_2
KNL1	blue	SM_2
LRRC49	blue	SM_2
SPTBN5	blue	SM_2
ARHGAP29	blue	SM_2
CENPO	blue	SM_2
MYOF	blue	SM_2
STAMBPL1	blue	SM_2
KIF11	blue	SM_2
CEP55	blue	SM_2
KIF20B	blue	SM_2
ENTPD1	blue	SM_2
OIT3	blue	SM_2
ADAMTS14	blue	SM_2
DNA2	blue	SM_2
NAB1	blue	SM_2
ABI2	blue	SM_2
SHF	blue	SM_2
SEMA7A	blue	SM_2
BBS7	blue	SM_2
PDE5A	blue	SM_2
NAAA	blue	SM_2
SEPTIN11	blue	SM_2
CCNG2	blue	SM_2
CNOT6L	blue	SM_2
SHROOM3	blue	SM_2
CENPE	blue	SM_2
GSTCD	blue	SM_2
ENPEP	blue	SM_2
CASP6	blue	SM_2
LEF1	blue	SM_2
FBN2	blue	SM_2
RGS3	blue	SM_2
SHISAL1	blue	SM_2
ETV6	blue	SM_2
TMEM117	blue	SM_2
CLSTN3	blue	SM_2
COL2A1	blue	SM_2
LUM	blue	SM_2
KERA	blue	SM_2
GAS2L3	blue	SM_2
BRCA2	blue	SM_2
CERS5	blue	SM_2
ESYT1	blue	SM_2
DIAPH3	blue	SM_2
SLAIN1	blue	SM_2
CBLN3	blue	SM_2
TCF12	blue	SM_2
UBE2Q2	blue	SM_2
SCAPER	blue	SM_2
DNAJA4	blue	SM_2
PIF1	blue	SM_2
CELF6	blue	SM_2
FANCI	blue	SM_2
TICRR	blue	SM_2
UNC45A	blue	SM_2
ST8SIA2	blue	SM_2
TGFB1I1	blue	SM_2
NKD1	blue	SM_2
KATNB1	blue	SM_2
CDH11	blue	SM_2
IRF8	blue	SM_2
PRELID3A	blue	SM_2
ASXL3	blue	SM_2
TMC6	blue	SM_2
PMAIP1	blue	SM_2
ERBB2	blue	SM_2
FKBP10	blue	SM_2
HUNK	blue	SM_2
COL6A1	blue	SM_2
COL6A2	blue	SM_2
EMP3	blue	SM_2
FBN3	blue	SM_2
GARIN5A	blue	SM_2
RCN3	blue	SM_2
MYOM3	blue	SM_2
PLK4	blue	SM_2
AZIN2	blue	SM_2
KIF2C	blue	SM_2
SLC44A3	blue	SM_2
IGSF3	blue	SM_2
RXRG	blue	SM_2
NUF2	blue	SM_2
CRABP2	blue	SM_2
RGL1	blue	SM_2
CTSK	blue	SM_2
OAZ3	blue	SM_2
DTL	blue	SM_2
SUSD4	blue	SM_2
TP53BP2	blue	SM_2
EFNA3	blue	SM_2
CDC42BPA	blue	SM_2
PSEN2	blue	SM_2
OSR1	blue	SM_2
EML4	blue	SM_2
ST6GAL2	blue	SM_2
AFF3	blue	SM_2
NXPH2	blue	SM_2
TMEFF2	blue	SM_2
FAM171B	blue	SM_2
KANSL1L	blue	SM_2
CNTN4	blue	SM_2
OSBPL10	blue	SM_2
CTDSPL	blue	SM_2
STAC	blue	SM_2
IL17RD	blue	SM_2
IGSF11	blue	SM_2
BOC	blue	SM_2
MED12L	blue	SM_2
TRPC1	blue	SM_2
ATP10D	blue	SM_2
SCD5	blue	SM_2
SNCA	blue	SM_2
CAMK2D	blue	SM_2
SPATA5	blue	SM_2
CCNA2	blue	SM_2
CDH18	blue	SM_2
ADAMTS16	blue	SM_2
SRD5A1	blue	SM_2
SKP2	blue	SM_2
LHFPL2	blue	SM_2
RASA1	blue	SM_2
LIX1	blue	SM_2
MEGF10	blue	SM_2
ADAMTS19	blue	SM_2
YIPF5	blue	SM_2
ZNF300	blue	SM_2
N4BP3	blue	SM_2
RNF44	blue	SM_2
HMGCLL1	blue	SM_2
CYP39A1	blue	SM_2
PRSS35	blue	SM_2
MMS22L	blue	SM_2
RSPO3	blue	SM_2
ARHGAP18	blue	SM_2
SLC18B1	blue	SM_2
AIG1	blue	SM_2
CREB5	blue	SM_2
EGFR	blue	SM_2
CDCA5	blue	SM_2
ZNF92	blue	SM_2
ATXN7L1	blue	SM_2
NCAPG2	blue	SM_2
SH3KBP1	blue	SM_2
LANCL3	blue	SM_2
SPIN2A	blue	SM_2
CCNB3	blue	SM_2
SLC16A2	blue	SM_2
LPAR4	blue	SM_2
IL2RG	blue	SM_2
DIAPH2	blue	SM_2
IGSF1	blue	SM_2
CETN2	blue	SM_2
HMBOX1	blue	SM_2
TACC1	blue	SM_2
ARHGAP39	blue	SM_2
NTRK2	blue	SM_2
FAM171A1	blue	SM_2
MINDY3	blue	SM_2
RGR	blue	SM_2
MKI67	blue	SM_2
ADAM12	blue	SM_2
GAS2	blue	SM_2
LRRC4C	blue	SM_2
PAMR1	blue	SM_2
KLHL35	blue	SM_2
TENM4	blue	SM_2
SERPINH1	blue	SM_2
CAPN5	blue	SM_2
NCAM1	blue	SM_2
CHEK1	blue	SM_2
SOGA1	blue	SM_2
CDC42EP2	blue	SM_2
CNTN5	blue	SM_2
ADGRL3	blue	SM_2
CCDC102B	blue	SM_2
DLG2	blue	SM_2
DOCK1	blue	SM_2
SEC24D	blue	SM_2
RAD9B	blue	SM_2
CSNK1G3	blue	SM_2
NPAS3	blue	SM_2
ADAMTS12	blue	SM_2
FER	blue	SM_2
ANKRD50	blue	SM_2
SCLT1	blue	SM_2
ZNF827	blue	SM_2
RNF144A	blue	SM_2
CENPU	blue	SM_2
BICD1	blue	SM_2
ZNF385D	blue	SM_2
RABGAP1L	blue	SM_2
ASTN1	blue	SM_2
TMEM178A	blue	SM_2
POU4F1	blue	SM_2
TCF7L1	blue	SM_2
CAMK4	blue	SM_2
TRIM36	blue	SM_2
TMEM123	blue	SM_2
GRIA4	blue	SM_2
GJA1	blue	SM_2
DNAI4	blue	SM_2
PRDM8	blue	SM_2
UTRN	blue	SM_2
PTPRK	blue	SM_2
CNTNAP4	blue	SM_2
PLOD2	blue	SM_2
LGI2	blue	SM_2
CARHSP1	blue	SM_2
TMEM87B	blue	SM_2
RBMS1	blue	SM_2
FRMD1	blue	SM_2
ASAP1	blue	SM_2
FBXL2	blue	SM_2
PTPRD	blue	SM_2
LURAP1L	blue	SM_2
JAZF1	blue	SM_2
SPHKAP	blue	SM_2
ZUP1	blue	SM_2
AK5	blue	SM_2
THY1	blue	SM_2
NRGN	blue	SM_2
ABI3BP	blue	SM_2
PGM5	blue	SM_2
ENAH	blue	SM_2
CCSAP	blue	SM_2
MAGED4	blue	SM_2
SRSF12	blue	SM_2
CHODL	blue	SM_2
NCAM2	blue	SM_2
L3MBTL4	blue	SM_2
PPP4R1	blue	SM_2
PIEZO2	blue	SM_2
CA10	blue	SM_2
AK9	blue	SM_2
PIP4P2	blue	SM_2
MARVELD1	blue	SM_2
C9orf85	blue	SM_2
ELMO1	blue	SM_2
PXYLP1	blue	SM_2
AFF2	blue	SM_2
PSD3	blue	SM_2
DPY19L4	blue	SM_2
MAP3K7CL	blue	SM_2
TIAM1	blue	SM_2
PABIR2	blue	SM_2
CD109	blue	SM_2
NPTN	blue	SM_2
BUB1B	blue	SM_2
EXOG	blue	SM_2
NMNAT2	blue	SM_2
LRP8	blue	SM_2
FZD1	blue	SM_2
KIT	blue	SM_2
HYDIN	blue	SM_2
CCNB2	blue	SM_2
CREB3L1	blue	SM_2
PALM2AKAP2	blue	SM_2
ACAN	blue	SM_2
DPYSL5	blue	SM_2
PRXL2B	blue	SM_2
PAFAH2	blue	SM_2
CLSTN2	blue	SM_2
COLEC12	blue	SM_2
AUTS2	blue	SM_2
H2BC5	blue	SM_2
TMSB15B	blue	SM_2
TSPAN33	blue	SM_2
PPP1R9A	blue	SM_2
ALAS2	blue	SM_2
DMTN	blue	SM_2
CACHD1	blue	SM_2
MIS18A	blue	SM_2
IFNGR2	blue	SM_2
ACTC1	blue	SM_2
PTMS	blue	SM_2
TPPP3	blue	SM_2
ZNF233	blue	SM_2
TNFRSF13C	blue	SM_2
ZBTB8A	blue	SM_2
VAV2	blue	SM_2
PRMT2	blue	SM_2
CACFD1	blue	SM_2
GPSM1	blue	SM_2
BRSK1	blue	SM_2
FGFR4	blue	SM_2
TONSL	blue	SM_2
RECQL4	blue	SM_2
DVL3	blue	SM_2
SHANK1	blue	SM_2
FAM171A2	blue	SM_2
DBF4B	blue	SM_2
FMNL3	blue	SM_2
RACGAP1	blue	SM_2
SPC24	blue	SM_2
BEND5	blue	SM_2
AK4	blue	SM_2
RBBP4	blue	SM_2
DIRAS3	blue	SM_2
SNX7	blue	SM_2
B3GALT2	blue	SM_2
NTNG1	blue	SM_2
EEIG2	blue	SM_2
KCNT2	blue	SM_2
EXTL2	blue	SM_2
TRIM58	blue	SM_2
DDR2	blue	SM_2
VANGL2	blue	SM_2
OLFML2B	blue	SM_2
FLVCR1	blue	SM_2
HAAO	blue	SM_2
DISC1	blue	SM_2
LRATD1	blue	SM_2
ACTG2	blue	SM_2
HPGDS	blue	SM_2
TMEM169	blue	SM_2
CCDC141	blue	SM_2
CIP2A	blue	SM_2
CADPS	blue	SM_2
WDFY3	blue	SM_2
APBB2	blue	SM_2
MTHFD2L	blue	SM_2
KIF15	blue	SM_2
YEATS2	blue	SM_2
HEYL	blue	SM_2
ARHGEF3	blue	SM_2
MELTF	blue	SM_2
SLC9B1	blue	SM_2
CDC25A	blue	SM_2
SPRY1	blue	SM_2
PPM1M	blue	SM_2
PRSS12	blue	SM_2
MAD2L1	blue	SM_2
ANXA5	blue	SM_2
GASK1B	blue	SM_2
ITGA2	blue	SM_2
EDIL3	blue	SM_2
STARD4	blue	SM_2
ESM1	blue	SM_2
RHOBTB3	blue	SM_2
GPX8	blue	SM_2
SERINC5	blue	SM_2
ENPP6	blue	SM_2
PRIMPOL	blue	SM_2
SEPTIN8	blue	SM_2
CGAS	blue	SM_2
IL31RA	blue	SM_2
HCN1	blue	SM_2
PTTG1	blue	SM_2
KIF6	blue	SM_2
SLC29A4	blue	SM_2
ZNF704	blue	SM_2
COL1A2	blue	SM_2
FNDC1	blue	SM_2
DLC1	blue	SM_2
GPER1	blue	SM_2
CTHRC1	blue	SM_2
FREM1	blue	SM_2
PTCHD1	blue	SM_2
PCDH19	blue	SM_2
MELK	blue	SM_2
OTUD1	blue	SM_2
FAT3	blue	SM_2
INTS6L	blue	SM_2
LRFN5	blue	SM_2
FOLR2	blue	SM_2
SKA3	blue	SM_2
ZNF22	blue	SM_2
KBTBD6	blue	SM_2
DACT1	blue	SM_2
VSTM4	blue	SM_2
SALL2	blue	SM_2
E2F7	blue	SM_2
NELL1	blue	SM_2
CEP295	blue	SM_2
CEP57	blue	SM_2
SPRED1	blue	SM_2
JAM3	blue	SM_2
FBN1	blue	SM_2
BTRC	blue	SM_2
GABRB3	blue	SM_2
CLMP	blue	SM_2
DCHS1	blue	SM_2
RAG1	blue	SM_2
CYB5R2	blue	SM_2
CRABP1	blue	SM_2
TMEM130	blue	SM_2
HDGFL3	blue	SM_2
RIMKLB	blue	SM_2
TVP23A	blue	SM_2
BEX3	blue	SM_2
PLEKHA7	blue	SM_2
GOLM2	blue	SM_2
PCLAF	blue	SM_2
KIF7	blue	SM_2
TMEM170A	blue	SM_2
NAV2	blue	SM_2
ANKDD1A	blue	SM_2
C18orf54	blue	SM_2
PLK1	blue	SM_2
NAB2	blue	SM_2
SCG5	blue	SM_2
NYAP1	blue	SM_2
TSC22D4	blue	SM_2
EPB42	blue	SM_2
MAP1A	blue	SM_2
C15orf39	blue	SM_2
GPRC5B	blue	SM_2
KATNAL2	blue	SM_2
CDT1	blue	SM_2
TP53I13	blue	SM_2
TUBA1A	blue	SM_2
ZNF610	blue	SM_2
NCKAP5L	blue	SM_2
CDC42EP5	blue	SM_2
SEMA6B	blue	SM_2
KRT80	blue	SM_2
TK1	blue	SM_2
RAB3IL1	blue	SM_2
PLAAT5	blue	SM_2
TRANK1	blue	SM_2
TTC21A	blue	SM_2
LTBP3	blue	SM_2
NAALADL1	blue	SM_2
SCARA3	blue	SM_2
PBK	blue	SM_2
UBTD2	blue	SM_2
ACOX2	blue	SM_2
SCN11A	blue	SM_2
DTYMK	blue	SM_2
CAVIN2	blue	SM_2
MTCL1	blue	SM_2
COL3A1	blue	SM_2
TMUB2	blue	SM_2
SLC16A4	blue	SM_2
TCTN2	blue	SM_2
SHOX2	blue	SM_2
IRS1	blue	SM_2
ROR2	blue	SM_2
FAM110B	blue	SM_2
AFAP1L2	blue	SM_2
CPT1C	blue	SM_2
XPO6	blue	SM_2
GSG1L	blue	SM_2
THBS3	blue	SM_2
KCNAB1	blue	SM_2
COL22A1	blue	SM_2
SDC2	blue	SM_2
ZEB2	blue	SM_2
CKAP2L	blue	SM_2
BUB1	blue	SM_2
NLGN1	blue	SM_2
TACR3	blue	SM_2
PCDH7	blue	SM_2
ROBO1	blue	SM_2
CALML6	blue	SM_2
BRD3	blue	SM_2
ZFPM2	blue	SM_2
TAS1R3	blue	SM_2
TIGD4	blue	SM_2
CHD3	blue	SM_2
ALCAM	blue	SM_2
TRAPPC1	blue	SM_2
KCNAB3	blue	SM_2
VGLL2	blue	SM_2
CRTAP	blue	SM_2
CDK1	blue	SM_2
FOS	blue	SM_2
SMAD1	blue	SM_2
SEMA3E	blue	SM_2
LRRN2	blue	SM_2
SLC30A1	blue	SM_2
DCLK2	blue	SM_2
DENND5B	blue	SM_2
DNAJC18	blue	SM_2
ARL6IP1	blue	SM_2
DLGAP1	blue	SM_2
ATF7	blue	SM_2
GPR37	blue	SM_2
CDCA4	blue	SM_2
GPR27	blue	SM_2
TANC2	blue	SM_2
PKHD1	blue	SM_2
HAS2	blue	SM_2
HS6ST2	blue	SM_2
NETO2	blue	SM_2
SHCBP1	blue	SM_2
SOSTDC1	blue	SM_2
ESCO2	blue	SM_2
CLCN5	blue	SM_2
PDE7B	blue	SM_2
KSR2	blue	SM_2
ZNF561	blue	SM_2
PTGER4	blue	SM_2
MAP6	blue	SM_2
DSCAM	blue	SM_2
TCEA2	blue	SM_2
KNDC1	blue	SM_2
COL8A2	blue	SM_2
MLLT3	blue	SM_2
RRM2	blue	SM_2
PRND	blue	SM_2
SRGAP2C	blue	SM_2
JMJD1C	blue	SM_2
C5orf34	blue	SM_2
NEGR1	blue	SM_2
STARD5	blue	SM_2
ARNT2	blue	SM_2
GNG12	blue	SM_2
MYOZ2	blue	SM_2
PDE3A	blue	SM_2
EFEMP2	blue	SM_2
ZNF738	blue	SM_2
LVRN	blue	SM_2
NBEA	blue	SM_2
GXYLT2	blue	SM_2
BNC2	blue	SM_2
CKS1B	blue	SM_2
DMRT2	blue	SM_2
DAB1	blue	SM_2
PEAK1	blue	SM_2
MOB1B	blue	SM_2
NUDT4	blue	SM_2
TAS1R1	blue	SM_2
SUSD5	blue	SM_2
C11orf80	blue	SM_2
SLCO4C1	blue	SM_2
TLR6	blue	SM_2
EXO1	blue	SM_2
CNTNAP2	blue	SM_2
LINGO2	blue	SM_2
ANKRD36C	blue	SM_2
PABPC5	blue	SM_2
CEP135	blue	SM_2
SEZ6L2	blue	SM_2
UBE2C	blue	SM_2
SPSB4	blue	SM_2
MARCKSL1	blue	SM_2
CCNE2	blue	SM_2
SCUBE2	blue	SM_2
ARL10	blue	SM_2
CCDC14	blue	SM_2
KCNE3	blue	SM_2
RMI2	blue	SM_2
GPR156	blue	SM_2
TTLL11	blue	SM_2
ZDHHC21	blue	SM_2
LRRN1	blue	SM_2
TUBB6	blue	SM_2
JAKMIP2	blue	SM_2
YES1	blue	SM_2
TMEM39A	blue	SM_2
ATAD5	blue	SM_2
VPS37D	blue	SM_2
PHLDB3	blue	SM_2
LMNB2	blue	SM_2
MYO1D	blue	SM_2
BOK	blue	SM_2
CDK5R1	blue	SM_2
NCKAP5	blue	SM_2
SOX11	blue	SM_2
TYMS	blue	SM_2
HIC1	blue	SM_2
RPRM	blue	SM_2
NECTIN3	blue	SM_2
PCDHB9	blue	SM_2
ZNF518A	blue	SM_2
AP3S1	blue	SM_2
GRB2	blue	SM_2
ZBTB41	blue	SM_2
ARL6IP6	blue	SM_2
LRRC75B	blue	SM_2
ZNF518B	blue	SM_2
SHISA3	blue	SM_2
ZNF223	blue	SM_2
DTX3	blue	SM_2
CD28	blue	SM_2
KCTD12	blue	SM_2
EFCAB13	blue	SM_2
ZNF852	blue	SM_2
AURKB	blue	SM_2
TMEM107	blue	SM_2
IGSF22	blue	SM_2
TMTC2	blue	SM_2
GPC5	blue	SM_2
MYADM	blue	SM_2
ZNF154	blue	SM_2
FZD2	blue	SM_2
MTURN	blue	SM_2
H2AC6	blue	SM_2
H2BC4	blue	SM_2
MB21D2	blue	SM_2
SHISA2	blue	SM_2
AGTR2	blue	SM_2
ARSJ	blue	SM_2
MAP6D1	blue	SM_2
OXTR	blue	SM_2
TCEAL8	blue	SM_2
F2R	blue	SM_2
PJA1	blue	SM_2
TLCD5	blue	SM_2
RAP2B	blue	SM_2
FANCB	blue	SM_2
PLAG1	blue	SM_2
DIPK2A	blue	SM_2
ADGRB1	blue	SM_2
SLC9A9	blue	SM_2
RTKN2	blue	SM_2
CREB3L2	blue	SM_2
LDOC1	blue	SM_2
B4GALNT4	blue	SM_2
CACNB4	blue	SM_2
BGN	blue	SM_2
MXRA7	blue	SM_2
CSF1R	blue	SM_2
SKA2	blue	SM_2
NTM	blue	SM_2
GRID1	blue	SM_2
TCEAL7	blue	SM_2
AFMID	blue	SM_2
GPC6	blue	SM_2
TMEM121B	blue	SM_2
MEX3B	blue	SM_2
H3C13	blue	SM_2
PRR32	blue	SM_2
NOG	blue	SM_2
OPCML	blue	SM_2
CHEK2	blue	SM_2
ZNF730	blue	SM_2
IQGAP3	blue	SM_2
ARSI	blue	SM_2
DNAH2	blue	SM_2
KMT5A	blue	SM_2
NIPSNAP1	blue	SM_2
GPR173	blue	SM_2
PCDH9	blue	SM_2
ALDH1A3	blue	SM_2
H2AC21	blue	SM_2
SLIT3	blue	SM_2
H1-5	blue	SM_2
ZFP1	blue	SM_2
SLITRK6	blue	SM_2
CDCA2	blue	SM_2
SEPTIN5	blue	SM_2
ARMCX2	blue	SM_2
PTRHD1	blue	SM_2
ZFP90	blue	SM_2
[truncated: 8,969 more rows]

## Sheet: Selected modules_count
LI	Module	Genes	Module_name	Method		HM	Module	Genes	Module_name	Method		SM	Module	Genes	Module_name	Method
	black	642	LI_1	Corr			black	733	HM_1	Corr			black	711	SM_1	Corr, LM
	blue	2437	LI_2	Corr, LM			blue	1712	HM_2	Corr, LM			blue	1572	SM_2	Corr, LM
	brown	1278	LI_3	Corr			green	1259	HM_3	Corr, LM			brown	1386	SM_3	Corr
	greenyellow	329	LI_4	Corr, LM			greenyellow	115	HM_4	Corr, LM			cyan	247	SM_4	Corr, LM
	lightcyan	123	LI_5	Corr, LM			purple	181	HM_5	LM			green	1154	SM_5	Corr, LM
	purple	394	LI_6	Corr, LM			red	997	HM_6	LM			greenyellow	357	SM_6	Corr, LM
	tan	312	LI_7	Corr, LM			yellow	1636	HM_7	LM			grey60	122	SM_7	Corr, LM
	turquoise	2581	LI_8	Corr									pink	692	SM_8	Corr, LM
	grey60	105	LI_9	LM			Total	6633					purple	476	SM_9	Corr, LM
	yellow	1029	LI_10	LM									red	939	SM_10	Corr, LM
													turquoise	1967	SM_11	Corr
	Total	9230											yellow	1345	SM_12	Corr, LM
													Total	10968
