# Supplementary material for: Differential regulation of gene co-expression modules in muscles and liver of preterm newborns
Source: Front Cell Dev Biol. 2025 Sep 30;13:1645959. doi: 10.3389/fcell.2025.1645959 (PMC12518348; doi:10.3389/fcell.2025.1645959)
Supplement: Supplementary file 6 [file Table11.xlsx]

## Sheet: README
Supplementary Table S11
Functional annotations of genes in Selected modules with verified effect of Gestation or Survival
Functional annotations of Selected modules/DE genes overlap using ORA and KEGG database. For the source data, see Supplementary Table S3; Supplementary Table S6.
LI, liver
HM, heart muscle
SM, skeletal muscle
KEGG, -log10(pvalues), list of KEGG pathways shown in Supplementary Figure S4
Module_DE_perc_list, the percentage of all genes in a given module overlapping with DE genes according the effect of Survival or Gestation on the tissue transcriptome
bold fonts in the KEGG pathways annotations list, pathways shown in Supplementary Figure S4, selected based on the following criteria:
	1. pathways of all categories, except for Human Diseases and Organismal Systems/Immune system subcategory;
	2. pathways with p < 0.001 and count number ≥ 5;
	3. functional annotations not consistent with the biology of the given tissue are not included;
	4. the following pathways are shown regardless of the category, the p-value, or the count number:
		ABC transporters
		Bile acid secretion, and primary bile acid biosynthesis
		Citrate cycle
		Cholesterol metabolism
		Drug metabolism - cytochrome P450
		ECM-receptor interaction
		Hematopoietic cell lineage
		Glycolysis / gluconeogenesis
		Lipid metabolism - the whole subcategory
		Motor proteins
		Oxidative phosphorylation
		Peroxisome
		Platelet activation
		Pyruvate metabolism
		Steroid hormone biosynthesis
		Glutathione metabolism

## Sheet: Module_DE_perc_list
LI				HM				SM
Gestation		Survival		Gestation		Survival		Gestation		Survival
module	%	module	%	module	%	module	%	module	%	module	%
LI_1	0.16	LI_1	7.01	HM_1	4.23	HM_1	0.55	SM_1	37.41	SM_1	12.94
LI_3	0.39	LI_2	37.14	HM_2	15.77	HM_2	0.23	SM_2	38.99	SM_2	1.34
LI_4	12.46	LI_3	1.17	HM_3	2.94	HM_3	2.54	SM_3	3.39	SM_3	0.87
LI_5	0.81	LI_4	48.33	HM_4	6.09	HM_4	2.61	SM_4	73.28	SM_4	10.53
LI_6	0.25	LI_5	59.35	HM_5	4.97	HM_5	0.55	SM_5	47.49	SM_5	2.51
LI_7	6.09	LI_6	30.96	HM_6	12.24	HM_6	0.1	SM_6	47.06	SM_6	9.8
LI_8	0.46	LI_7	53.85	HM_7	2.87	HM_7	0.18	SM_7	7.38	SM_7	4.92
LI_9	5.71	LI_8	10.31					SM_8	1.59	SM_8	3.47
LI_10	0.49	LI_9	25.71					SM_9	34.87	SM_9	1.47
		LI_10	13.51					SM_10	2.98	SM_10	6.6
								SM_11	6.76	SM_11	0.92
								SM_12	43.87	SM_12	9.29

## Sheet: KEGG, -log10(pvalues)
	LI_Gestation_LI_4	LI_Survival_LI_1	LI_Survival_LI_2	LI_Survival_LI_4	LI_Survival_LI_5	LI_Survival_LI_6	LI_Survival_LI_7	LI_Survival_LI_8	LI_Survival_LI_10	HM_Gestation_HM_1	HM_Gestation_HM_2	HM_Survival_HM_3	SM_Gestation_SM_1	SM_Gestation_SM_2	SM_Gestation_SM_5	SM_Gestation_SM_11	SM_Gestation_SM_12	SM_Survival_SM_12
Oxidative phosphorylation																	33.2548	4.59176
Thermogenesis																	30.108	4.45257
Ribosome									4.70597			9.0739	29.8238
Cell cycle			20.5133											5.19924
Cardiac muscle contraction																	11.1566	6.09365
Citrate cycle (TCA cycle)																	10.703	2.65302
Carbon metabolism																	7.83418
ECM-receptor interaction	7.02586			7.11395
Platelet activation	4.75701			6.8473
Biosynthesis of cofactors								6.4117
Ascorbate and aldarate metabolism								6.22841
Cytoskeleton in muscle cells														2.69229			6.12342	5.30681
Proteasome							6.01854									3.35695
Valine, leucine and isoleucine degradation								5.85206
Motor proteins														5.62643				2.1256
Axon guidance														5.48046
Drug metabolism - cytochrome P450								5.3819
Insulin signaling pathway															5.36683			2.1466
Butanoate metabolism								5.27216
ATP-dependent chromatin remodeling			4.88602
mRNA surveillance pathway															4.86193
Retinol metabolism								4.68698
Nucleocytoplasmic transport															4.63683
2-Oxocarboxylic acid metabolism																	4.59642
Ubiquitin mediated proteolysis															4.57441		2.51842
DNA replication			4.37973
Polycomb repressive complex			4.37677
Porphyrin metabolism			4.24002
Arginine and proline metabolism																	4.00628	4.14965
Drug metabolism - other enzymes							2.58018	4.13073
Peroxisome								3.25144									2.92403	4.08361
Wnt signaling pathway											4.07659
Hematopoietic cell lineage	3.88026
ABC transporters							3.75628
cGMP-PKG signaling pathway																	3.70319
Thyroid hormone signaling pathway																	3.65417
Glycosaminoglycan degradation								3.56322
Calcium signaling pathway																	3.55075
Necroptosis			2.72566		3.48676
Metabolism of xenobiotics by cytochrome P450								3.38249
Cellular senescence			3.20999		1.65405
Homologous recombination			3.15927
FoxO signaling pathway			3.1409
Tryptophan metabolism								3.13135
Glucagon signaling pathway																	3.11853
Folate biosynthesis						3.10935
Steroid hormone biosynthesis							3.06928	2.34033
Glycolysis / Gluconeogenesis																	3.02217
Long-term potentiation																	3.02217
p53 signaling pathway			3.0217
Ubiquinone and other terpenoid-quinone biosynthesis								3.0007
Propanoate metabolism								2.67164									2.93217
Circadian rhythm																	2.78864
beta-Alanine metabolism								2.72382
Pyruvate metabolism																	2.72259
Lysosome								2.67402
Phagosome							2.56977
Primary bile acid biosynthesis								2.53819
Regulation of actin cytoskeleton	2.50564
Pentose and glucuronate interconversions								2.48055
Tyrosine metabolism								2.48055
Aldosterone synthesis and secretion																	2.3828
Caffeine metabolism								2.36967
Arachidonic acid metabolism								2.34033
Fatty acid degradation								2.19989									2.25748
Glyoxylate and dicarboxylate metabolism																	2.16485
Efferocytosis																	2.14924
Biosynthesis of amino acids																	2.11667
Histidine metabolism																	2.04987
Proximal tubule bicarbonate reclamation																	1.97992
Alanine, aspartate and glutamate metabolism																	1.8969
Cysteine and methionine metabolism																	1.85812
JAK-STAT signaling pathway					1.57768

## Sheet: KEGG_LI_4_Gest
category	subcategory	ID	Description	GeneRatio	BgRatio	RichFactor	FoldEnrichment	zScore	pvalue	p.adjust	qvalue	geneID	Count
Environmental Information Processing	Signaling molecules and interaction	hsa04512	ECM-receptor interaction	6/23	89/8546	0.0674157	25.0493	11.8471	9.42198e-08	1.1589e-05	9.71951e-06	COL2A1/GP1BA/GP5/GP9/ITGA2B/GP6	6
Organismal Systems	Immune system	hsa04611	Platelet activation	5/23	126/8546	0.0396825	14.7447	8.07396	1.74981e-05	0.00107613	0.000902532	GP1BA/GP5/GP9/ITGA2B/GP6	5
Organismal Systems	Immune system	hsa04640	Hematopoietic cell lineage	4/23	100/8546	0.04	14.8626	7.24341	0.000131748	0.00540166	0.00453027	GP1BA/GP5/GP9/ITGA2B	4
Human Diseases	Cancer: specific types	hsa05215	Prostate cancer	3/23	98/8546	0.0306122	11.3744	5.36568	0.00219248	0.0674188	0.0565429	EGF/GSTP1/NRAS	3
Cellular Processes	Cell motility	hsa04810	Regulation of actin cytoskeleton	4/23	232/8546	0.0172414	6.4063	4.33673	0.00312145	0.0767878	0.0644005	EGF/CYFIP2/ITGA2B/NRAS	4

## Sheet: KEGG_LI_7_Gest
category	subcategory	ID	Description	GeneRatio	BgRatio	RichFactor	FoldEnrichment	zScore	pvalue	p.adjust	qvalue	geneID	Count
No pathways mapped

## Sheet: KEGG_LI_9_Gest
category	subcategory	ID	Description	GeneRatio	BgRatio	RichFactor	FoldEnrichment	zScore	pvalue	p.adjust	qvalue	geneID	Count
No pathways mapped

## Sheet: KEGG_LI_1_Surv
category	subcategory	ID	Description	GeneRatio	BgRatio	RichFactor	FoldEnrichment	zScore	pvalue	p.adjust	qvalue	geneID	Count
Organismal Systems	Digestive system	hsa04978	Mineral absorption	3/21	61/8546	0.0491803	20.0141	7.3966	0.000419979	0.0138593	0.0137046	MT1F/MT1H/MT1M	3

## Sheet: KEGG_LI_2_Surv
category	subcategory	ID	Description	GeneRatio	BgRatio	RichFactor	FoldEnrichment	zScore	pvalue	p.adjust	qvalue	geneID	Count
Human Diseases	Immune disease	hsa05322	Systemic lupus erythematosus	55/417	141/8546	0.390071	7.99412	18.9661	3.18513e-36	9.26873e-34	8.61662e-34	H2BC12L//H3C14/H2BC26/H2AC8/H2AC7/H2AX/H2BC5/H2BC3/H2AC21/H3C15/H2BC18/H2BC12L/H3C13/H4C9/H2AC13/H2AC15/H2AC14/H2AC16/H2AC6/H2AC4/H2AC17/H2AC20/H2BC8/H2BC13/H2BC15/H2BC14/H2BC7/H2BC6/H2BC9/H2BC10/H2BC4/H2BC17/H2BC21/H3C4/H3C6/H3C11/H3C8/H3C12/H3C10/H4C1/H4C4/H4C6/H4C11/H4C3/H4C8/H4C2/H4C5/H4C13/H4C14/H2AC12/H2BC12/H3C7/H2AC11/H2BC11/H2AC25	55
Organismal Systems	Immune system	hsa04613	Neutrophil extracellular trap formation	59/417	193/8546	0.305699	6.26501	16.7557	5.50777e-32	8.0138e-30	7.44998e-30	H2BC12L//CLCN3/CLCN4/H3C14/H2BC26/CR1L/H2AC8/H2AC7/H2AX/H2BC5/H2BC3/H2AC21/H3C15/H2BC18/PLCB4/H2BC12L/H3C13/H4C9/H2AC13/H2AC15/H2AC14/H2AC16/H2AC6/H2AC4/H2AC17/H2AC20/H2BC8/H2BC13/H2BC15/H2BC14/H2BC7/H2BC6/H2BC9/H2BC10/H2BC4/H2BC17/H2BC21/H3C4/H3C6/H3C11/H3C8/H3C12/H3C10/H4C1/H4C4/H4C6/H4C11/H4C3/H4C8/H4C2/H4C5/H4C13/H4C14/H2AC12/H2BC12/H3C7/H2AC11/H2BC11/H2AC25	59
Human Diseases	Substance dependence	hsa05034	Alcoholism	55/417	188/8546	0.292553	5.99559	15.6863	9.64792e-29	9.35848e-27	8.70005e-27	H2BC12L//H3C14/H2BC26/H2AC8/H2AC7/H2AX/H2BC5/H2BC3/H2AC21/H3C15/H2BC18/H2BC12L/H3C13/H4C9/H2AC13/H2AC15/H2AC14/H2AC16/H2AC6/H2AC4/H2AC17/H2AC20/H2BC8/H2BC13/H2BC15/H2BC14/H2BC7/H2BC6/H2BC9/H2BC10/H2BC4/H2BC17/H2BC21/H3C4/H3C6/H3C11/H3C8/H3C12/H3C10/H4C1/H4C4/H4C6/H4C11/H4C3/H4C8/H4C2/H4C5/H4C13/H4C14/H2AC12/H2BC12/H3C7/H2AC11/H2BC11/H2AC25	55
Cellular Processes	Cell growth and death	hsa04110	Cell cycle	43/417	158/8546	0.272152	5.57748	13.1532	3.06663e-21	2.23097e-19	2.07401e-19	CDKN1B/STAG1/CDKN2D/CDCA5/SGO1/ESCO2/E2F1/E2F2/E2F4/EP300/FBXO5/MAD2L1/MCM2/MCM5/MCM6/MCM7/MYC/ORC1/PLK1/RAD21/RBL1/BUB1/BUB1B/TFDP1/TTK/CDT1/CDC7/CCNA2/CCNB1/CCND2/CCND3/CCNE1/TICRR/PKMYT1/SMC3/CCNB2/CCNE2/AURKB/PTTG1/CDK1/CDC20/CDC25C/CDC27	43
Human Diseases	Cancer: overview	hsa05203	Viral carcinogenesis	43/417	205/8546	0.209756	4.29874	10.8273	1.32235e-16	7.69609e-15	7.15462e-15	CDKN1B/H2BC12L//H2BC26/EP300/H2BC5/H2BC3/H2BC18/PMAIP1/H2BC12L/RBL1/STAT5B/USP7/H4C9/H2BC8/H2BC13/H2BC15/H2BC14/H2BC7/H2BC6/H2BC9/H2BC10/H2BC4/H2BC17/H2BC21/H4C1/H4C4/H4C6/H4C11/H4C3/H4C8/H4C2/H4C5/H4C13/H4C14/H2BC12/CCNA2/CCND2/CCND3/H2BC11/CCNE1/CCNE2/CDK1/CDC20	43
Human Diseases	Cancer: overview	hsa05202	Transcriptional misregulation in cancer	26/417	198/8546	0.131313	2.69113	5.45286	3.50215e-06	0.000169854	0.000157904	CDKN1B/H3C14/H3C15/IGF1R/LMO2/LYL1/AFF1/MLLT3/MYC/PAX5/KLF3/BMP2K/H3C13/TCF3/NSD2/H3C4/H3C6/H3C11/H3C8/H3C12/H3C10/RUNX1T1/LDB1/CCNA2/CCND2/H3C7	26
Cellular Processes	Cell growth and death	hsa04114	Oocyte meiosis	20/417	139/8546	0.143885	2.94878	5.24632	1.21504e-05	0.000472914	0.000439641	ADCY3/ADCY7/SGO1/FBXO5/FBXO43/IGF1R/MAD2L1/PLK1/BUB1/CCNB1/CCNE1/PKMYT1/SMC3/CCNB2/CCNE2/PTTG1/CDK1/CDC20/CDC25C/CDC27	20
Genetic Information Processing	Chromosome	hsa03082	ATP-dependent chromatin remodeling	18/417	117/8546	0.153846	3.15292	5.31054	1.30011e-05	0.000472914	0.000439641	BRD8/CHD3/H2AC8/H2AC7/H2AX/H2AC21/DPF2/H2AC13/H2AC15/H2AC14/H2AC16/H2AC6/H2AC4/H2AC17/H2AC20/H2AC12/H2AC11/H2AC25	18
Genetic Information Processing	Replication and repair	hsa03030	DNA replication	9/417	36/8546	0.25	5.1235	5.61511	4.17131e-05	0.00122215	0.00113617	FEN1/MCM2/MCM5/MCM6/MCM7/POLA1/PRIM1/RPA2/RNASEH2B	9
Genetic Information Processing	Chromosome	hsa03083	Polycomb repressive complex	14/417	83/8546	0.168675	3.45682	5.09396	4.19984e-05	0.00122215	0.00113617	SCML2/EP300/EZH1/EZH2/CBX6/PHF19/JARID2/TEX10/MBD5/RNF2/TFDP1/USP7/LCOR/AURKB	14
Genetic Information Processing	Replication and repair	hsa03460	Fanconi anemia pathway	11/417	55/8546	0.2	4.0988	5.22157	5.59296e-05	0.00139539	0.00129721	EME1/FANCD2/FANCE/FANCB/FANCI/FANCM/RAD51/RPA2/BLM/USP1/RMI1	11
Metabolism	Metabolism of cofactors and vitamins	hsa00860	Porphyrin metabolism	10/417	46/8546	0.217391	4.45522	5.3217	5.75418e-05	0.00139539	0.00129721	CPOX/ALAD/ALAS2/FECH/HMBS/PPOX/BLVRA/BLVRB/UROD/UROS	10
Human Diseases	Infectious disease: parasitic	hsa05144	Malaria	9/417	50/8546	0.18	3.68892	4.31878	0.000605027	0.0128167	0.0119149	CR1L/ACKR1/GYPA/GYPB/GYPC/HBA1/HBA2/HBB/CD36	9
Cellular Processes	Cell growth and death	hsa04218	Cellular senescence	18/417	157/8546	0.11465	2.34963	3.86559	0.000616609	0.0128167	0.0119149	E2F1/E2F2/E2F4/HIPK1/FOXO3/SIRT1/LIN9/MYBL2/MYC/RBL1/CCNA2/CCNB1/CCND2/CCND3/CCNE1/CCNB2/CCNE2/CDK1	18
Genetic Information Processing	Replication and repair	hsa03440	Homologous recombination	8/417	41/8546	0.195122	3.99883	4.35925	0.000693002	0.0131483	0.0122232	TOPBP1/EME1/BARD1/RAD51/RPA2/BLM/XRCC2/RAD54L	8
Environmental Information Processing	Signal transduction	hsa04068	FoxO signaling pathway	16/417	133/8546	0.120301	2.46544	3.85767	0.00072293	0.0131483	0.0122232	CDKN1B/CDKN2D/PLK4/GABARAPL2/EP300/FOXO3/SIRT1/IGF1R/FOXO4/PLK1/RAG1/STK11/USP7/CCNB1/CCND2/CCNB2	16
Cellular Processes	Cell growth and death	hsa04115	p53 signaling pathway	11/417	75/8546	0.146667	3.00579	3.95142	0.000951267	0.0155242	0.014432	SESN3/GTSE1/PMAIP1/PPM1D/CCNB1/CCND2/CCND3/CCNE1/CCNB2/CCNE2/CDK1	11
Organismal Systems	Endocrine system	hsa04914	Progesterone-mediated oocyte maturation	14/417	111/8546	0.126126	2.58483	3.80633	0.000960259	0.0155242	0.014432	ADCY3/ADCY7/IGF1R/KIF22/MAD2L1/PLK1/BUB1/CCNA2/CCNB1/PKMYT1/CCNB2/CDK1/CDC25C/CDC27	14
Cellular Processes	Cell growth and death	hsa04217	Necroptosis	17/417	159/8546	0.106918	2.19118	3.43383	0.00188079	0.0288058	0.0267792	H2AC8/H2AC7/H2AX/H2AC21/JAK2/STAT5B/H2AC13/H2AC15/H2AC14/H2AC16/H2AC6/H2AC4/H2AC17/H2AC20/H2AC12/H2AC11/H2AC25	17
Human Diseases	Infectious disease: viral	hsa05166	Human T-cell leukemia virus 1 infection	20/417	224/8546	0.0892857	1.82982	2.85037	0.00648113	0.0943004	0.0876658	ADCY3/ADCY7/E2F1/E2F2/EP300/MAD2L1/MYC/SLC2A1/STAT5B/TCF3/BUB1B/CCNA2/CCND2/CCND3/CCNE1/CCNB2/CCNE2/PTTG1/CDC20/CDC27	20

## Sheet: KEGG_LI_4_Surv
category	subcategory	ID	Description	GeneRatio	BgRatio	RichFactor	FoldEnrichment	zScore	pvalue	p.adjust	qvalue	geneID	Count
Environmental Information Processing	Signaling molecules and interaction	hsa04512	ECM-receptor interaction	9/76	89/8546	0.101124	11.3711	9.31605	7.69225e-08	1.1584e-05	1.1296e-05	COL2A1/GP1BA/GP1BB/GP5/GP9/ITGA2B/LAMB1/GP6/FRAS1	9
Organismal Systems	Immune system	hsa04611	Platelet activation	10/76	126/8546	0.0793651	8.92439	8.48822	1.42135e-07	1.1584e-05	1.1296e-05	GP1BA/GP1BB/GP5/GP9/GUCY1B1/ITGA2B/P2RX1/P2RY1/GP6/PTGS1	10

## Sheet: KEGG_LI_5_Surv
category	subcategory	ID	Description	GeneRatio	BgRatio	RichFactor	FoldEnrichment	zScore	pvalue	p.adjust	qvalue	geneID	Count
Human Diseases	Infectious disease: viral	hsa05164	Influenza A	13/33	173/8546	0.0751445	19.4602	15.2718	2.4583e-14	1.68724e-12	1.18403e-12	ADAR/IRF9/RIGI/CXCL10/MX1/OAS1/OAS2/OAS3/EIF2AK2/IFIH1/STAT1/STAT2/CASP8	13
Human Diseases	Infectious disease: viral	hsa05168	Herpes simplex virus 1 infection	13/33	182/8546	0.0714286	18.4978	14.8554	4.76949e-14	1.68724e-12	1.18403e-12	IRF9/RIGI/HLA-B/HLA-F/OAS1/OAS2/OAS3/EIF2AK2/IFIH1/STAT1/STAT2/BST2/CASP8	13
Human Diseases	Infectious disease: viral	hsa05162	Measles	12/33	139/8546	0.0863309	22.3571	15.8052	5.62412e-14	1.68724e-12	1.18403e-12	ADAR/IRF9/RIGI/MX1/OAS1/OAS2/OAS3/EIF2AK2/IFIH1/STAT1/STAT2/CASP8	12
Human Diseases	Infectious disease: viral	hsa05169	Epstein-Barr virus infection	12/33	204/8546	0.0588235	15.2335	12.8104	5.66479e-12	1.27458e-10	8.9444e-11	IRF9/RIGI/HLA-B/HLA-F/CXCL10/OAS1/OAS2/OAS3/EIF2AK2/STAT1/STAT2/CASP8	12
Human Diseases	Infectious disease: viral	hsa05160	Hepatitis C	11/33	159/8546	0.0691824	17.9161	13.405	8.88807e-12	1.59985e-10	1.1227e-10	IRF9/RIGI/CXCL10/MX1/OAS1/OAS2/OAS3/EIF2AK2/STAT1/STAT2/CASP8	11
Human Diseases	Infectious disease: viral	hsa05171	Coronavirus disease - COVID-19	12/33	238/8546	0.0504202	13.0573	11.7452	3.49214e-11	5.23821e-10	3.67594e-10	ADAR/IRF9/RIGI/CXCL10/MX1/OAS1/OAS2/OAS3/EIF2AK2/IFIH1/STAT1/STAT2	12
Organismal Systems	Immune system	hsa04622	RIG-I-like receptor signaling pathway	6/33	72/8546	0.0833333	21.5808	10.9183	2.67782e-07	3.44291e-06	2.41608e-06	ADAR/RIGI/CXCL10/IFIH1/DHX58/CASP8	6
Organismal Systems	Immune system	hsa04621	NOD-like receptor signaling pathway	7/33	189/8546	0.037037	9.59147	7.43609	6.07797e-06	6.83772e-05	4.7984e-05	IRF9/OAS1/OAS2/OAS3/STAT1/STAT2/CASP8	7
Human Diseases	Infectious disease: viral	hsa05167	Kaposi sarcoma-associated herpesvirus infection	7/33	196/8546	0.0357143	9.24892	7.27367	7.72471e-06	7.72471e-05	5.42085e-05	IRF9/HLA-B/HLA-F/EIF2AK2/STAT1/STAT2/CASP8	7
Human Diseases	Infectious disease: viral	hsa05165	Human papillomavirus infection	8/33	333/8546	0.024024	6.22149	6.05115	2.88728e-05	0.000259855	0.000182355	IRF9/HLA-B/HLA-F/MX1/EIF2AK2/STAT1/STAT2/CASP8	8
Organismal Systems	Immune system	hsa04620	Toll-like receptor signaling pathway	5/33	109/8546	0.0458716	11.8793	7.11695	5.49667e-05	0.000449728	0.000315598	IRF9/CXCL10/STAT1/STAT2/CASP8	5
Organismal Systems	Immune system	hsa04623	Cytosolic DNA-sensing pathway	4/33	83/8546	0.0481928	12.4805	6.54347	0.000273158	0.00204868	0.00143767	ADAR/RIGI/CXCL10/CASP8	4
Cellular Processes	Cell growth and death	hsa04217	Necroptosis	5/33	159/8546	0.0314465	8.1437	5.66096	0.000326018	0.00225705	0.00158389	IRF9/EIF2AK2/STAT1/STAT2/CASP8	5
Human Diseases	Infectious disease: viral	hsa05161	Hepatitis B	5/33	163/8546	0.0306748	7.94386	5.57271	0.000365689	0.00235086	0.00164973	RIGI/IFIH1/STAT1/STAT2/CASP8	5
Organismal Systems	Immune system	hsa04625	C-type lectin receptor signaling pathway	4/33	105/8546	0.0380952	9.86551	5.6908	0.000669375	0.00401625	0.00281842	IRF9/STAT1/STAT2/CASP8	4
Human Diseases	Cancer: overview	hsa05203	Viral carcinogenesis	5/33	205/8546	0.0243902	6.31633	4.7968	0.00103861	0.00584218	0.00409977	IRF9/HLA-B/HLA-F/EIF2AK2/CASP8	5
Human Diseases	Cardiovascular disease	hsa05416	Viral myocarditis	3/33	70/8546	0.0428571	11.0987	5.28191	0.00240811	0.0127488	0.00894653	HLA-B/HLA-F/CASP8	3
Human Diseases	Infectious disease: viral	hsa05170	Human immunodeficiency virus 1 infection	4/33	213/8546	0.0187793	4.86328	3.55482	0.00871266	0.0435633	0.0305707	HLA-B/HLA-F/BST2/CASP8	4
Human Diseases	Immune disease	hsa05330	Allograft rejection	2/33	39/8546	0.0512821	13.2805	4.78555	0.00980043	0.0464231	0.0325776	HLA-B/HLA-F	2
Human Diseases	Endocrine and metabolic disease	hsa04940	Type I diabetes mellitus	2/33	44/8546	0.0454545	11.7713	4.45972	0.0123624	0.0553133	0.0388164	HLA-B/HLA-F	2
Human Diseases	Immune disease	hsa05332	Graft-versus-host disease	2/33	45/8546	0.0444444	11.5098	4.40084	0.0129064	0.0553133	0.0388164	HLA-B/HLA-F	2
Organismal Systems	Development and regeneration	hsa04380	Osteoclast differentiation	3/33	143/8546	0.020979	5.43293	3.32823	0.0173478	0.0709683	0.0498023	IRF9/STAT1/STAT2	3
Human Diseases	Immune disease	hsa05320	Autoimmune thyroid disease	2/33	54/8546	0.037037	9.59147	3.94304	0.0182576	0.0714428	0.0501353	HLA-B/HLA-F	2
Cellular Processes	Cell growth and death	hsa04218	Cellular senescence	3/33	157/8546	0.0191083	4.94847	3.10881	0.0221792	0.083172	0.0583663	HLA-B/HLA-F/TRPV4	3
Genetic Information Processing	Information processing in viruses	hsa03250	Viral life cycle - HIV-1	2/33	64/8546	0.03125	8.0928	3.54593	0.0251136	0.090409	0.0634449	MX1/BST2	2
Environmental Information Processing	Signal transduction	hsa04630	JAK-STAT signaling pathway	3/33	168/8546	0.0178571	4.62446	2.95392	0.0264434	0.091535	0.0642351	IRF9/STAT1/STAT2	3

[truncated: 22 more sheets: KEGG_LI_6_Surv, KEGG_LI_7_Surv, KEGG_LI_8_Surv, KEGG_LI_9_Surv, KEGG_LI_10_Surv, KEGG_HM_1_Gest, KEGG_HM_2_Gest, KEGG_HM_5_Gest, KEGG_HM_6_Gest, KEGG_HM_3_Surv, KEGG_SM_1_Gest, KEGG_SM_2_Gest, KEGG_SM_4_Gest, KEGG_SM_5_Gest, KEGG_SM_6_Gest, KEGG_SM_9_Gest, KEGG_SM_11_Gest, KEGG_SM_12_Gest, KEGG_SM_1_Surv, KEGG_SM_4_Surv …]
