# Supplementary material for: Differential regulation of gene co-expression modules in muscles and liver of preterm newborns
Source: Front Cell Dev Biol. 2025 Sep 30;13:1645959. doi: 10.3389/fcell.2025.1645959 (PMC12518348; doi:10.3389/fcell.2025.1645959)
Supplement: Supplementary file 7 [file Table4.xlsx]

## Sheet: README
Supplemetary Table S4
Functional annotation of results of DE analysis using ORA, and KEGG and GO database
Analysis of data from Supplementary Table S3
LI, liver
HM, heart muscle
SM, skeletal muscle

## Sheet: Count_Summary
Group	counts_KEGG	counts_GO
LI_Gestation	22	38
LI_Survival	35	492
HM_Gestation	17	35
HM_Survival	3	11
SM_Gestation	61	396
SM_Survival	18	20

## Sheet: LI_Gestation_KEGG
category	subcategory	ID	Description	GeneRatio	BgRatio	pvalue	p.adjust	qvalue	geneID	Count
Environmental Information Processing	Signaling molecules and interaction	hsa04512	ECM-receptor interaction	8/62	89/8840	1.66475e-07	2.76348e-05	2.3657e-05	COL2A1/COL4A4/GP1BA/GP5/GP9/ITGA2B/LAMA5/GP6	8
Cellular Processes	Cell motility	hsa04810	Regulation of actin cytoskeleton	9/62	230/8840	2.85296e-05	0.00236795	0.0020271	CHRM2/EGF/ARHGEF12/CYFIP2/ITGA2B/NRAS/PAK3/PFN2/C7	9
Cellular Processes	Cellular community - eukaryotes	hsa04510	Focal adhesion	8/62	203/8840	7.85872e-05	0.00434849	0.00372255	COL2A1/COL4A4/EGF/BIRC3/ITGA2B/LAMA5/PAK3/VEGFA	8
Organismal Systems	Immune system	hsa04611	Platelet activation	6/62	125/8840	0.000228064	0.00946468	0.00810229	ARHGEF12/GP1BA/GP5/GP9/ITGA2B/GP6	6
Human Diseases	Cancer: specific types	hsa05219	Bladder cancer	3/62	41/8840	0.00289709	0.0916962	0.0784971	EGF/NRAS/VEGFA	3
Environmental Information Processing	Signal transduction	hsa04151	PI3K-Akt signaling pathway	8/62	362/8840	0.00357615	0.0916962	0.0784971	CHRM2/COL2A1/COL4A4/EGF/ITGA2B/LAMA5/NRAS/VEGFA	8
Human Diseases	Cancer: specific types	hsa05222	Small cell lung cancer	4/62	93/8840	0.00402037	0.0916962	0.0784971	COL4A4/BIRC3/ITGA2B/LAMA5	4
Organismal Systems	Immune system	hsa04640	Hematopoietic cell lineage	4/62	99/8840	0.00502429	0.0916962	0.0784971	GP1BA/GP5/GP9/ITGA2B	4
Human Diseases	Endocrine and metabolic disease	hsa04933	AGE-RAGE signaling pathway in diabetic complications	4/62	101/8840	0.00539314	0.0916962	0.0784971	COL4A4/NRAS/PRKCD/VEGFA	4
		hsa04820	Cytoskeleton in muscle cells	6/62	232/8840	0.00552387	0.0916962	0.0784971	COL4A4/SYNPO2/COL24A1/LMOD1/ITGA2B/BGN	6
Human Diseases	Infectious disease: viral	hsa05165	Human papillomavirus infection	7/62	333/8840	0.00838859	0.11912	0.101973	COL2A1/COL4A4/EGF/ITGA2B/LAMA5/NRAS/VEGFA	7
Metabolism	Lipid metabolism	hsa00140	Steroid hormone biosynthesis	3/62	62/8840	0.00926212	0.11912	0.101973	CYP19A1/HSD11B1/HSD17B6	3
Metabolism	Metabolism of cofactors and vitamins	hsa00770	Pantothenate and CoA biosynthesis	2/62	21/8840	0.00932866	0.11912	0.101973	UPB1/VNN1	2
Human Diseases	Cancer: specific types	hsa05211	Renal cell carcinoma	3/62	70/8840	0.0128866	0.13891	0.118915	NRAS/PAK3/VEGFA	3
Organismal Systems	Endocrine system	hsa04926	Relaxin signaling pathway	4/62	130/8840	0.0129112	0.13891	0.118915	COL4A4/NRAS/ACTA2/VEGFA	4
Human Diseases	Cancer: overview	hsa05204	Chemical carcinogenesis - DNA adducts	3/62	71/8840	0.0133889	0.13891	0.118915	NAT2/GSTP1/HSD11B1	3
Metabolism	Lipid metabolism	hsa00062	Fatty acid elongation	2/62	27/8840	0.0151779	0.139974	0.119826	ELOVL4/ELOVL7	2
Metabolism	Lipid metabolism	hsa01040	Biosynthesis of unsaturated fatty acids	2/62	27/8840	0.0151779	0.139974	0.119826	ELOVL4/ELOVL7	2
Environmental Information Processing	Signal transduction	hsa04015	Rap1 signaling pathway	5/62	212/8840	0.0161931	0.141477	0.121112	EGF/ITGA2B/NRAS/PFN2/VEGFA	5
Cellular Processes	Cellular community - eukaryotes	hsa04550	Signaling pathways regulating pluripotency of stem cells	4/62	144/8840	0.0181655	0.143563	0.122898	DUSP9/INHBA/LIF/NRAS	4
Human Diseases	Drug resistance: antineoplastic	hsa01521	EGFR tyrosine kinase inhibitor resistance	3/62	80/8840	0.0184121	0.143563	0.122898	EGF/NRAS/VEGFA	3
Metabolism	Xenobiotics biodegradation and metabolism	hsa00983	Drug metabolism - other enzymes	3/62	81/8840	0.0190265	0.143563	0.122898	NAT2/GSTP1/UPB1	3
Environmental Information Processing	Signal transduction	hsa04012	ErbB signaling pathway	3/62	86/8840	0.0222682	0.160718	0.137584	EGF/NRAS/PAK3	3

## Sheet: LI_Survival_KEGG
category	subcategory	ID	Description	GeneRatio	BgRatio	pvalue	p.adjust	qvalue	geneID	Count
Organismal Systems	Immune system	hsa04613	Neutrophil extracellular trap formation	75/1079	192/8840	8.21544e-22	2.82611e-19	2.46463e-19	H2BC12L//CLCN3/CLCN4/H3C14/H2BC26/CR1L/CTSG/ELANE/GP1BA/H2AC8/H2AC7/H2AX/H2BC5/H2BC3/H2AC21/H3C15/ITGA2B/MPO/H2BC18/NCF4/NFKB1/PLCB4/H2BC12L/PRKCB/MAPK1/AZU1/RAC1/RAC2/SELP/H3C13/SYK/ACTG1/H4C9/H2AC13/H2AC15/H2AC14/H2AC16/H2AC6/H2AC4/H2AC17/H2AC20/H2BC8/H2BC13/H2BC15/H2BC14/H2BC7/H2BC6/H2BC9/H2BC10/H2BC4/H2BC17/H2BC21/H3C4/H3C6/H3C11/H3C8/H3C12/H3C10/H4C1/H4C4/H4C6/H4C11/H4C3/H4C8/H4C2/H4C5/H4C13…	75
Human Diseases	Immune disease	hsa05322	Systemic lupus erythematosus	61/1079	139/8840	5.33947e-21	9.1839e-19	8.00921e-19	H2BC12L//H3C14/H2BC26/CTSG/ELANE/H2AC8/H2AC7/H2AX/H2BC5/H2BC3/H2AC21/H3C15/H2BC18/H2BC12L/H3C13/C1R/C1S/C8G/C9/H4C9/H2AC13/H2AC15/H2AC14/H2AC16/H2AC6/H2AC4/H2AC17/H2AC20/H2BC8/H2BC13/H2BC15/H2BC14/H2BC7/H2BC6/H2BC9/H2BC10/H2BC4/H2BC17/H2BC21/H3C4/H3C6/H3C11/H3C8/H3C12/H3C10/H4C1/H4C4/H4C6/H4C11/H4C3/H4C8/H4C2/H4C5/H4C13/H4C14/H2AC12/H2BC12/H3C7/H2AC11/H2BC11/H2AC25	61
Human Diseases	Cancer: overview	hsa05203	Viral carcinogenesis	67/1079	205/8840	5.75633e-15	6.60059e-13	5.75633e-13	CDKN1A/CDKN1B/H2BC12L//IRF9/H2BC26/EP300/MRPS18B/GSN/GTF2A1/H2BC5/H2BC3/HLA-A/HLA-B/HLA-C/HLA-F/IRF7/LTBR/H2BC18/NFKB1/NFKB2/PMAIP1/H2BC12L/PRKACA/PRKACB/MAPK1/EIF2AK2/BAD/RAC1/RBL1/CCND1/STAT5B/SYK/USP7/H4C9/H2BC8/H2BC13/H2BC15/H2BC14/H2BC7/H2BC6/H2BC9/H2BC10/H2BC4/H2BC17/H2BC21/H4C1/H4C4/H4C6/H4C11/H4C3/H4C8/H4C2/H4C5/H4C13/H4C14/CASP8/H2BC12/HDAC3/CCNA2/CCND2/CCND3/H2BC11/CCNE1/DNAJA3/CCNE2/CD…	67
Human Diseases	Substance dependence	hsa05034	Alcoholism	61/1079	188/8840	1.4222e-13	1.22309e-11	1.06665e-11	H2BC12L//H3C14/H2BC26/SHC2/GNAO1/H2AC8/H2AC7/H2AX/H2BC5/H2BC3/H2AC21/H3C15/H2BC18/H2BC12L/PRKACA/PRKACB/MAPK1/H3C13/H4C9/H2AC13/H2AC15/H2AC14/H2AC16/H2AC6/H2AC4/H2AC17/H2AC20/H2BC8/H2BC13/H2BC15/H2BC14/H2BC7/H2BC6/H2BC9/H2BC10/H2BC4/H2BC17/H2BC21/H3C4/H3C6/H3C11/H3C8/H3C12/H3C10/H4C1/H4C4/H4C6/H4C11/H4C3/H4C8/H4C2/H4C5/H4C13/H4C14/H2AC12/H2BC12/HDAC3/H3C7/H2AC11/H2BC11/H2AC25	61
Cellular Processes	Cell growth and death	hsa04110	Cell cycle	50/1079	158/8840	6.55317e-11	4.50858e-09	3.9319e-09	CDKN1A/CDKN1B/STAG1/CDKN1C/CDKN2D/MAD2L2/CDCA5/SGO1/ESCO2/E2F1/E2F2/E2F4/EP300/FBXO5/MAD2L1/MCM2/MCM5/MCM6/MCM7/MYC/ORC1/PLK1/PPP2CB/PPP2R5A/RAD21/RBL1/CCND1/BUB1/BUB1B/TFDP1/TGFB1/TTK/CDT1/CDC7/CCNA2/CCNB1/CCND2/CCND3/CCNE1/TICRR/PKMYT1/SMC3/CCNB2/CCNE2/AURKB/PTTG1/CDK1/CDC20/CDC25C/CDC27	50
Human Diseases	Cancer: overview	hsa05202	Transcriptional misregulation in cancer	45/1079	193/8840	1.05129e-05	0.00060274	0.000525646	CDKN1A/CDKN1B/CEBPE/H3C14/DEFA3/DEFA4/ELANE/ELK4/BIRC3/H3C15/IGF1R/LMO2/LYL1/MEF2C/MEIS1/AFF1/MLLT3/MPO/MYC/MYCN/NFKB1/PAX5/PBX1/KLF3/ETV7/PDGFA/BMP2K/H3C13/TCF3/TMPRSS2/DEFA1B/NSD2/ASPSCR1/H3C4/H3C6/H3C11/H3C8/H3C12/H3C10/RUNX1T1/LDB1/CCNA2/CCND2/H3C7/CD14	45
Metabolism	Metabolism of cofactors and vitamins	hsa00860	Porphyrin metabolism	17/1079	46/8840	1.42603e-05	0.00070079	0.000611154	EARS2/CPOX/ALAD/ALAS2/FECH/GUSB/HMBS/HMOX2/UGT1A6/UGT1A4/PPOX/BLVRA/BLVRB/UGT2B4/UGT2B7/UROD/UROS	17
Human Diseases	Infectious disease: viral	hsa05169	Epstein-Barr virus infection	46/1079	203/8840	1.84909e-05	0.000795111	0.00069341	CDKN1A/CDKN1B/IRF9/E2F1/E2F2/RIGI/BLNK/HLA-A/HLA-B/HLA-C/HLA-F/IFNAR2/CXCL10/IRF7/MYC/MYD88/NFKB1/NFKB2/NFKBIE/OAS1/OAS2/OAS3/EIF2AK2/B2M/PSMC2/RAC1/CCND1/RELB/BID/STAT1/STAT2/SYK/TAP1/TAP2/TAPBP/BTK/USP7/SEM1/CASP8/CCNA2/CCND2/CCND3/CCNE1/MAP3K14/CCNE2/ISG15	46
Environmental Information Processing	Signaling molecules and interaction	hsa04512	ECM-receptor interaction	24/1079	89/8840	0.000115065	0.00439802	0.00383549	COL2A1/COL4A5/COL9A1/FREM1/DAG1/GP1BA/GP1BB/GP5/GP9/HMMR/ITGA6/ITGA2B/ITGA4/ITGB4/ITGB5/AGRN/LAMA4/LAMA5/LAMB1/LAMB3/GP6/SDC1/FRAS1/CD36	24
Metabolism	Global and overview maps	hsa01240	Biosynthesis of cofactors	35/1079	153/8840	0.000147689	0.00508049	0.00443066	AKR1A1/MTHFD2/EARS2/CPOX/NQO1/AK2/ALAD/ALAS2/ALDH2/ALDH1B1/FECH/FPGS/GGCX/MAT2B/GSS/GUSB/HMBS/HPD/MOCS1/MTHFD1/CMPK1/PMM2/UGT1A6/UGT1A4/PPOX/PNPO/BCAT1/SPR/UGT2B4/UGT2B7/UROD/UROS/RGN/DHRS3/NAPRT	35
Environmental Information Processing	Membrane transport	hsa02010	ABC transporters	15/1079	45/8840	0.000176752	0.00552752	0.00482051	ABCC5/ABCB6/ABCC4/ABCA7/ABCA10/CFTR/DEFB1/ABCB10/ABCA5/ABCB1/ABCB4/TAP1/TAP2/ABCC3/ABCG2	15
Organismal Systems	Digestive system	hsa04976	Bile secretion	23/1079	90/8840	0.00037437	0.0107319	0.00935925	ABCC4/CFTR/SLC22A7/ADCY3/ADCY7/AQP1/ATP1B2/ATP1B3/ABCB1/ABCB4/UGT1A6/UGT1A4/PRKACA/PRKACB/NCEH1/SLC2A1/SLC22A1/SULT2A1/UGT2B4/UGT2B7/CA2/ABCC3/ABCG2	23
Cellular Processes	Cell growth and death	hsa04217	Necroptosis	34/1079	159/8840	0.000686384	0.0181628	0.0158396	IRF9/RBCK1/RIPK3/TICAM1/PGAM5/ALOX15/CHMP4A/H2AC8/H2AC7/H2AX/H2AC21/BIRC3/IFNAR2/JAK2/EIF2AK2/BID/STAT1/STAT2/STAT5B/TNFRSF1A/H2AC13/H2AC15/H2AC14/H2AC16/H2AC6/H2AC4/H2AC17/H2AC20/CASP8/H2AC12/PLA2G4C/SQSTM1/H2AC11/H2AC25	34
Cellular Processes	Cell growth and death	hsa04115	p53 signaling pathway	19/1079	75/8840	0.00131635	0.0323446	0.0282075	CDKN1A/SESN3/SHISA5/GTSE1/PMAIP1/STEAP3/CCND1/BID/CASP8/PPM1D/CCNB1/CCND2/CCND3/CCNE1/CCNG2/CCNB2/CCNE2/GORAB/CDK1	19
Cellular Processes	Cell growth and death	hsa04218	Cellular senescence	32/1079	157/8840	0.0022261	0.0479048	0.0417774	CDKN1A/E2F1/E2F2/E2F4/HIPK1/RRAS2/FOXO3/SIRT1/LIN9/HLA-A/HLA-B/HLA-C/HLA-F/MYBL2/MYC/NFKB1/MAPK1/RBL1/TRPV4/CCND1/RRAS/ZFP36L2/TGFB1/SQSTM1/CCNA2/CCNB1/CCND2/CCND3/CCNE1/CCNB2/CCNE2/CDK1	32
Environmental Information Processing	Signal transduction	hsa04068	FoxO signaling pathway	28/1079	132/8840	0.00222813	0.0479048	0.0417774	CDKN1A/CDKN1B/CDKN2D/PLK4/GABARAPL2/FBXO32/AGAP2/EP300/FOXO3/SIRT1/SGK3/IGF1R/FOXO4/PRKAG2/PLK1/PRKAG1/MAPK1/RAG1/CCND1/STK11/TGFB1/USP7/SETD7/S1PR4/CCNB1/CCND2/CCNG2/CCNB2	28
Cellular Processes	Cell motility	hsa04814	Motor proteins	38/1079	197/8840	0.00257828	0.0521723	0.0454991	KIF20A/MYL12B/CENPE/MYL12A/DCTN6/KIF2C/DCTN3/KIF18B/KIFAP3/KIF4A/KIF26A/KIF3C/KIF11/KIFC1/KIF22/MYH4/MYH9/MYL4/MYO1C/MYO5B/MYO6/MYO7A/TUBE1/KIF21A/KIF15/DYNLT3/DYNLT1/ACTG1/TPM1/TUBB2A/DYNC2H1/MYH14/TUBB1/KIF18A/MYO18B/KIF23/KIF20B/KIF14	38
Metabolism	Xenobiotics biodegradation and metabolism	hsa00983	Drug metabolism - other enzymes	19/1079	81/8840	0.00341362	0.065238	0.0568936	NAT2/CES1/CYP2A7/CYP2E1/DUT/TYMP/GSTP1/GUSB/MPO/CMPK1/UGT1A6/UGT1A4/TK1/TK2/TPMT/UGT2B4/UGT2B7/XDH/CES2	19
Organismal Systems	Endocrine system	hsa04920	Adipocytokine signaling pathway	17/1079	70/8840	0.00373615	0.067644	0.0589919	CPT1A/ACSBG1/ACSL6/ACACB/JAK2/NFKB1/NFKBIE/ADIPOR1/PRKAG2/PRKAG1/PRKCQ/PTPN11/SLC2A1/STK11/TNFRSF1A/ADIPOR2/CD36	17
Metabolism	Energy metabolism	hsa00920	Sulfur metabolism	5/1079	10/8840	0.00398421	0.0680849	0.0593764	BPNT1/ETHE1/SQOR/TST/PAPSS1	5
Organismal Systems	Immune system	hsa04611	Platelet activation	26/1079	125/8840	0.00415635	0.0680849	0.0593764	RASGRP2/MYL12B/MYL12A/ADCY3/ADCY7/GP1BA/GP1BB/GP5/GP9/GUCY1A1/GUCY1B1/ITGA2B/PPP1R12A/P2RX1/P2RY1/GP6/PLCB4/PRKACA/PRKACB/MAPK1/PTGS1/SYK/BTK/ACTG1/FERMT3/PLA2G4C	26
Human Diseases	Infectious disease: viral	hsa05160	Hepatitis C	31/1079	159/8840	0.00519939	0.0789169	0.0688229	CDKN1A/IRF9/CLDN3/CLDN7/TICAM1/E2F1/E2F2/RIGI/EIF2AK1/IFIT1/IFNAR2/CXCL10/IRF7/IFIT1B/MX1/MYC/NFKB1/OAS1/OAS2/OAS3/PPP2CB/PPP2R2B/MAPK1/EIF2AK2/BAD/CCND1/BID/STAT1/STAT2/TNFRSF1A/CASP8	31
Metabolism	Glycan biosynthesis and metabolism	hsa00531	Glycosaminoglycan degradation	7/1079	19/8840	0.00527642	0.0789169	0.0688229	HPSE/GUSB/HEXA/HEXB/IDUA/NAGLU/HYAL2	7
Human Diseases	Infectious disease: parasitic	hsa05144	Malaria	13/1079	50/8840	0.00577061	0.082712	0.0721326	CR1L/ACKR1/GYPA/GYPB/GYPC/HBA1/HBA2/HBB/MYD88/SDC1/SELP/TGFB1/CD36	13
Metabolism	Carbohydrate metabolism	hsa00053	Ascorbate and aldarate metabolism	9/1079	30/8840	0.00764327	0.105171	0.0917192	AKR1A1/ALDH2/ALDH1B1/GUSB/UGT1A6/UGT1A4/UGT2B4/UGT2B7/RGN	9
Organismal Systems	Endocrine system	hsa04919	Thyroid hormone signaling pathway	24/1079	122/8840	0.0115972	0.15344	0.133814	MED12L/DIO3/EP300/MED13L/MYC/ATP1B2/ATP1B3/ATP2A1/ATP2A3/PFKM/PLCB4/MED1/PRKACA/PRKACB/PRKCB/MAPK1/BAD/CCND1/SLC2A1/STAT1/THRA/ACTG1/NCOA1/HDAC3	24
Metabolism	Carbohydrate metabolism	hsa00650	Butanoate metabolism	8/1079	27/8840	0.0126511	0.158886	0.138563	ABAT/ECHS1/HADH/HMGCL/ACSM2B/ACAT1/OXCT1/ACSM5	8
Genetic Information Processing	Replication and repair	hsa03460	Fanconi anemia pathway	13/1079	55/8840	0.0132715	0.158886	0.138563	EME1/FANCD2/FANCE/FANCB/FANCI/WDR48/FANCM/RAD51/RPA2/BLM/USP1/RMI1/FAAP100	13
Genetic Information Processing	Chromosome	hsa03082	ATP-dependent chromatin remodeling	23/1079	117/8840	0.0133944	0.158886	0.138563	BRD8/CHD3/BPTF/BICRAL/H2AC8/H2AC7/H2AX/H2AC21/CHRAC1/DPF2/ACTG1/ARID1A/H2AC13/H2AC15/H2AC14/H2AC16/H2AC6/H2AC4/H2AC17/H2AC20/H2AC12/H2AC11/H2AC25	23
Metabolism	Biosynthesis of other secondary metabolites	hsa00524	Neomycin, kanamycin and gentamicin biosynthesis	3/1079	5/8840	0.0149884	0.171867	0.149884	HK1/HK2/HKDC1	3
Cellular Processes	Cell growth and death	hsa04114	Oocyte meiosis	26/1079	139/8840	0.0167081	0.179612	0.156638	MAD2L2/ADCY3/ADCY7/SGO1/FBXO5/FBXO43/IGF1R/MAD2L1/PLK1/PPP2CB/PPP2R5A/PRKACA/PRKACB/MAPK1/BUB1/CCNB1/CCNE1/PKMYT1/SMC3/CCNB2/CCNE2/PTTG1/CDK1/CDC20/CDC25C/CDC27	26
Human Diseases	Infectious disease: viral	hsa05162	Measles	26/1079	139/8840	0.0167081	0.179612	0.156638	CDKN1B/ADAR/IRF9/RIGI/EIF2AK1/IFNAR2/IRF7/MX1/MYD88/NFKB1/OAS1/OAS2/OAS3/EIF2AK2/BAD/CCND1/BID/IFIH1/STAT1/STAT2/STAT5B/CASP8/CCND2/CCND3/CCNE1/CCNE2	26
Human Diseases	Infectious disease: bacterial	hsa05131	Shigellosis	42/1079	249/8840	0.0175673	0.181446	0.158238	WASF2/U2AF1//MYL12B/RBCK1/MYL12A/SEPTIN9/H3C14/CRK/ATG14/FOXO3/TAB3/WIPI2/HK1/HK2/H3C15/FOXO4/MYD88/NFKB1/PIK3C3/PLCB4/PRKCQ/MAPK1/RAC1/ELMO2/H3C13/ACTR3C/ACTG1/TNFRSF1A/U2AF1/HKDC1/H3C4/H3C6/H3C11/H3C8/H3C12/H3C10/SQSTM1/WASF1/H3C7/RPS6KA5/CD14/BCAR1	42
Metabolism	Carbohydrate metabolism	hsa00051	Fructose and mannose metabolism	9/1079	34/8840	0.0179337	0.181446	0.158238	GMDS/HK1/HK2/PFKFB4/PFKM/PMM2/AKR1B10/TIGAR/HKDC1	9
Human Diseases	Infectious disease: viral	hsa05166	Human T-cell leukemia virus 1 infection	38/1079	223/8840	0.0198797	0.195389	0.170397	CDKN1A/ADCY3/ADCY7/E2F1/E2F2/ELK4/EP300/HLA-A/HLA-B/HLA-C/HLA-F/LTBR/MAD2L1/MYC/NFKB1/NFKB2/PRKACA/PRKACB/MAPK1/B2M/CCND1/RELB/SLC2A1/STAT5B/TCF3/BUB1B/TGFB1/TNFRSF1A/CCNA2/CCND2/CCND3/CCNE1/MAP3K14/CCNB2/CCNE2/PTTG1/CDC20/CDC27	38

## Sheet: HM_Gestation_KEGG
category	subcategory	ID	Description	GeneRatio	BgRatio	pvalue	p.adjust	qvalue	geneID	Count
Cellular Processes	Cellular community - eukaryotes	hsa04550	Signaling pathways regulating pluripotency of stem cells	17/345	144/8840	4.28831e-05	0.013208	0.0119621	DVL2/FGF2/FGFR1/FGFR2/FZD2/IGF1/LIF/MYC/PIK3CD/STAT3/WNT5A/PCGF2/FZD1/FZD8/PIK3R3/ACVR2B/SETDB1	17
Human Diseases	Cancer: overview	hsa05205	Proteoglycans in cancer	20/345	204/8840	0.00013351	0.0147376	0.0133474	DDX5/HBEGF/FGF2/FGFR1/FZD2/ANK1/HSPB2/IGF1/FAS/MYC/PIK3CD/PRKACA/SDC4/STAT3/TFAP4/VTN/WNT5A/FZD1/FZD8/PIK3R3	20
Environmental Information Processing	Signal transduction	hsa04310	Wnt signaling pathway	18/345	174/8840	0.000146475	0.0147376	0.0133474	FRAT1/PRICKLE1/CSNK2A2/APCDD1/CTNND2/DVL2/FRAT2/FZD2/MYC/ROR2/LGR4/PRKACA/RAC3/WNT5A/CXXC4/FOSL1/FZD1/FZD8	18
Human Diseases	Cancer: specific types	hsa05224	Breast cancer	16/345	148/8840	0.000204782	0.0147376	0.0133474	FRAT1/GADD45A/DVL2/FGF2/FGFR1/FRAT2/FZD2/DLL1/IGF1/MYC/PIK3CD/SHC3/WNT5A/FZD1/FZD8/PIK3R3	16
Human Diseases	Cancer: specific types	hsa05226	Gastric cancer	16/345	150/8840	0.000239246	0.0147376	0.0133474	FRAT1/CDKN1B/GADD45A/DVL2/FGF2/FGFR2/FRAT2/FZD2/MYC/PIK3CD/SHC3/TGFB3/WNT5A/FZD1/FZD8/PIK3R3	16
Human Diseases	Endocrine and metabolic disease	hsa04933	AGE-RAGE signaling pathway in diabetic complications	12/345	101/8840	0.000538226	0.027629	0.0250228	CDKN1B/COL4A3/COL4A4/DIAPH1/EGR1/SERPINE1/PIK3CD/PRKCZ/STAT3/TGFB3/THBD/PIK3R3	12
Human Diseases	Infectious disease: viral	hsa05169	Epstein-Barr virus infection	18/345	203/8840	0.000958606	0.0421786	0.0382001	BCL2L11/CDKN1B/GADD45A/HLA-DQB1/HLA-DRB1/FAS/MYC/PIK3CD/MAP2K3/PSMC6/PSMD7/PSMD11/PSMD12/STAT3/TYK2/VIM/PIK3R3/MAP3K14	18
Human Diseases	Infectious disease: viral	hsa05165	Human papillomavirus infection	24/345	333/8840	0.00271382	0.0838852	0.0759726	CDKN1B/TADA3/COL4A3/COL4A4/COL6A3/DVL2/FZD2/FAS/LAMA2/LLGL2/PIK3CD/PPP2R1B/PPP2R2B/PRKACA/PRKCZ/RFNG/TUBG1/TYK2/VTN/WNT5A/FZD1/FZD8/PIK3R3/CREB5	24
Human Diseases	Infectious disease: viral	hsa05166	Human T-cell leukemia virus 1 infection	18/345	223/8840	0.00275137	0.0838852	0.0759726	EGR1/EGR2/ETS2/CRTC1/SLC25A6/HLA-DQB1/HLA-DRB1/IL2RA/MAP3K1/MYC/PIK3CD/PRKACA/TGFB3/ZFP36/FOSL1/PIK3R3/MAP3K14/CREB5	18
Human Diseases	Cancer: specific types	hsa05217	Basal cell carcinoma	8/345	63/8840	0.00294736	0.0838852	0.0759726	GADD45A/DVL2/FZD2/GLI3/BMP2/WNT5A/FZD1/FZD8	8
Environmental Information Processing	Signal transduction	hsa04390	Hippo signaling pathway	14/345	157/8840	0.00326056	0.0838852	0.0759726	RASSF1/DVL2/FZD2/LLGL2/MYC/SERPINE1/PPP2R1B/PPP2R2B/PRKCZ/BMP2/TGFB3/WNT5A/FZD1/FZD8	14
Environmental Information Processing	Signal transduction	hsa04010	MAPK signaling pathway	22/345	300/8840	0.00326826	0.0838852	0.0759726	GADD45A/DDIT3/DUSP8/FGF2/FGFR1/FGFR2/FLT1/ANGPT2/IGF1/FAS/MAP3K1/MYC/NTRK2/PRKACA/MAP2K3/MAP4K2/RAC3/RASGRF2/RPS6KA3/TGFB3/DUSP16/MAP3K14	22
Human Diseases	Drug resistance: antineoplastic	hsa01521	EGFR tyrosine kinase inhibitor resistance	9/345	80/8840	0.00381155	0.0903045	0.0817864	BCL2L11/EIF4E/FGF2/FGFR2/IGF1/PIK3CD/SHC3/STAT3/PIK3R3	9
Cellular Processes	Cellular community - eukaryotes	hsa04510	Focal adhesion	16/345	203/8840	0.0058303	0.128267	0.116168	COL4A3/COL4A4/COL6A3/DIAPH1/EMP1/FLT1/ARHGAP35/PARVB/IGF1/LAMA2/PIK3CD/SHC3/RAC3/VTN/PIK3R3/BCAR1	16
Environmental Information Processing	Signal transduction	hsa04151	PI3K-Akt signaling pathway	24/345	362/8840	0.00767865	0.148772	0.134739	BCL2L11/CDKN1B/COL4A3/COL4A4/COL6A3/EIF4E/FGF2/FGFR1/FGFR2/FLT1/ANGPT2/IGF1/IL2RA/IL4R/LAMA2/MYC/NTRK2/PIK3CD/PPP2R1B/PPP2R2B/PRLR/VTN/PIK3R3/CREB5	24
Organismal Systems	Endocrine system	hsa04923	Regulation of lipolysis in adipocytes	7/345	59/8840	0.00772843	0.148772	0.134739	MGLL/ADRB1/AQP7/PIK3CD/PRKACA/PRKG2/PIK3R3	7
Human Diseases	Cancer: overview	hsa05202	Transcriptional misregulation in cancer	15/345	193/8840	0.00846617	0.153387	0.138919	CDKN1B/GADD45A/DDIT3/DDX5/FLT1/IGF1/MEN1/AFF1/MYC/MYCN/TSPAN7/NR4A3/SUPT3H/RUNX1T1/LDB1	15

## Sheet: HM_Survival_KEGG
Category	Subcategory	ID	Description	GeneRatio	BgRatio	p-value	p.adjust	qvalue	geneID	Count
Human Diseases	Infectious disease: viral	hsa05171	Coronavirus disease - COVID-19	12/39	238/8840	2.2611e-10	1.56016e-08	1.49946e-08	RPSA/MX1/MX2/RPL3/RPL13/RPL18/RPL31/RPLP0/RPLP2/RPS5/RPS27A/ISG15	12
Genetic Information Processing	Translation	hsa03010	Ribosome	9/39	172/8840	4.16066e-08	1.43543e-06	1.37959e-06	RPSA/RPL3/RPL13/RPL18/RPL31/RPLP0/RPLP2/RPS5/RPS27A	9
Human Diseases	Infectious disease: viral	hsa05160	Hepatitis C	4/39	159/8840	0.00507927	0.116823	0.112279	MX1/MX2/CLDN5/RSAD2	4

## Sheet: SM_Gestation_KEGG
category	subcategory	ID	Description	GeneRatio	BgRatio	pvalue	p.adjust	qvalue	geneID	Count
Human Diseases	Neurodegenerative disease	hsa05022	Pathways of neurodegeneration - multiple diseases	139/1370	483/8840	1.64088e-14	5.579e-12	4.66356e-12	PPIF/ACTR1A/DNAL4/OPTN/TUBB4B/ATP5PD/UQCR11/FZD10/PARK7/DNAH14/COX6B1/COX6C/COX7A1/COX7B/MAPK14/CSNK1A1/CSNK2A1/CSNK2A2/CYC1/DVL1/DVL2/DNAH10/ATG14/ATF6/TARDBP/FZD2/UQCRQ/GPR37/GPX7/SLC25A4/SLC25A6/GSK3B/APAF1/TUBB2B/NDUFS7/KIF5B/KIF5C/KLC1/MAPT/ATXN3/NDUFA1/NDUFA2/NDUFA4/NDUFA5/NDUFA7/NDUFA8/NDUFA9/NDUFAB1/NDUFB1/NDUFB3/NDUFB4/NDUFB6/NDUFB8/NDUFB9/NDUFC1/NDUFC2/NDUFS1/NDUFS2/NDUFS3/NDUFV1/NDUFS4…	139
Human Diseases	Neurodegenerative disease	hsa05012	Parkinson disease	91/1370	271/8840	4.9894e-14	8.48198e-12	7.0902e-12	PPIF/TUBB4B/ATP5PD/UQCR11/PARK7/COX6B1/COX6C/COX7A1/COX7B/CYC1/ATF6/SLC39A6/UQCRQ/GNAI1/GPR37/SLC25A4/SLC25A6/APAF1/TUBB2B/NDUFS7/KIF5B/KIF5C/KLC1/MAOA/MAOB/MAPT/NDUFA1/NDUFA2/NDUFA4/NDUFA5/NDUFA7/NDUFA8/NDUFA9/NDUFAB1/NDUFB1/NDUFB3/NDUFB4/NDUFB6/NDUFB8/NDUFB9/NDUFC1/NDUFC2/NDUFS1/NDUFS2/NDUFS3/NDUFV1/NDUFS4/NDUFS5/NDUFS8/NDUFV2/NDUFV3/SLC11A2/NDUFA13/ATP5MC1/ATP5MC3/ATP5PF/PLCG1/ATP5PO/SEPTIN5/C…	91
Human Diseases	Endocrine and metabolic disease	hsa04932	Non-alcoholic fatty liver disease	61/1370	157/8840	6.93717e-13	7.86213e-11	6.57206e-11	NR1H3/CEBPA/UQCR11/COX6B1/COX6C/COX7A1/COX7B/MAPK14/CYC1/MLXIP/UQCRQ/GSK3A/GSK3B/NDUFS7/NDUFA1/NDUFA2/NDUFA4/NDUFA5/NDUFA7/NDUFA8/NDUFA9/NDUFAB1/NDUFB1/NDUFB3/NDUFB4/NDUFB6/NDUFB8/NDUFB9/NDUFC1/NDUFC2/NDUFS1/NDUFS2/NDUFS3/NDUFV1/NDUFS4/NDUFS5/NDUFS8/NDUFV2/NDUFV3/NDUFA13/MLXIPL/CYCS/NDUFB11/PRKAB2/NDUFA12/RXRA/MAPK12/BID/SDHA/SDHB/SDHC/SDHD/TGFB1/TRAF2/UQCRB/UQCRC1/UQCRFS1/XBP1//ITCH/PIK3R3/COX7A…	61
Human Diseases	Neurodegenerative disease	hsa05010	Alzheimer disease	114/1370	391/8840	1.78825e-12	1.52001e-10	1.2706e-10	PPIF/TUBB4B/ATP5PD/UQCR11/FZD10/COX6B1/COX6C/COX7A1/COX7B/CSNK1A1/CSNK2A1/CSNK2A2/CYC1/DVL1/DVL2/ATG14/ATF6/NCSTN/FZD2/SLC39A6/GAPDH/UQCRQ/SLC25A4/SLC25A6/GSK3B/APAF1/APBB1/TUBB2B/APOE/NDUFS7/KIF5B/KIF5C/KLC1/LPL/MAPT/NDUFA1/NDUFA2/NDUFA4/NDUFA5/NDUFA7/NDUFA8/NDUFA9/NDUFAB1/NDUFB1/NDUFB3/NDUFB4/NDUFB6/NDUFB8/NDUFB9/NDUFC1/NDUFC2/NDUFS1/NDUFS2/NDUFS3/NDUFV1/NDUFS4/NDUFS5/NDUFS8/NDUFV2/NDUFV3/ATP2A…	114
Metabolism	Energy metabolism	hsa00190	Oxidative phosphorylation	55/1370	138/8840	2.86775e-12	1.95007e-10	1.63009e-10	COX17/ATP5PD/UQCR11/COX6B1/COX6C/COX7A1/COX7B/CYC1/PPA2/UQCRQ/NDUFS7/NDUFA1/NDUFA2/NDUFA4/NDUFA5/NDUFA7/NDUFA8/NDUFA9/NDUFAB1/NDUFB1/NDUFB3/NDUFB4/NDUFB6/NDUFB8/NDUFB9/NDUFC1/NDUFC2/NDUFS1/NDUFS2/NDUFS3/NDUFV1/NDUFS4/NDUFS5/NDUFS8/NDUFV2/NDUFV3/NDUFA13/ATP5MC1/ATP5MC3/ATP5ME/ATP5PF/ATP6V0A1/ATP5PO/CYCS/NDUFB11/NDUFA12/SDHA/SDHB/SDHC/SDHD/UQCRB/UQCRC1/UQCRFS1/COX7A2L/ATP5MF	55
Human Diseases	Cardiovascular disease	hsa05415	Diabetic cardiomyopathy	71/1370	205/8840	6.28705e-12	3.56266e-10	2.97808e-10	PPIF/ATP5PD/UQCR11/COX6B1/COX6C/COX7A1/COX7B/MAPK14/CYC1/GAPDH/UQCRQ/SLC25A4/SLC25A6/GSK3B/NDUFS7/SMAD2/SMAD3/NDUFA1/NDUFA2/NDUFA4/NDUFA5/NDUFA7/NDUFA8/NDUFA9/NDUFAB1/NDUFB1/NDUFB3/NDUFB4/NDUFB6/NDUFB8/NDUFB9/NDUFC1/NDUFC2/NDUFS1/NDUFS2/NDUFS3/NDUFV1/NDUFS4/NDUFS5/NDUFS8/NDUFV2/NDUFV3/ATP2A1/ATP2A2/NDUFA13/ATP5MC1/PDK4/ATP5MC3/ATP5PF/PLCB2/PLN/ATP5PO/NDUFB11/PPP1CB/PPP1CC/PRKCZ/NDUFA12/MAPK12/SDH…	71
Human Diseases	Neurodegenerative disease	hsa05020	Prion disease	87/1370	278/8840	1.4754e-11	7.16621e-10	5.99033e-10	PPIF/TUBB4B/ATP5PD/UQCR11/COX6B1/COX6C/COX7A1/COX7B/MAPK14/CSNK2A1/CSNK2A2/CYC1/UQCRQ/SLC25A4/SLC25A6/GSK3B/APAF1/HSPA8/TUBB2B/NDUFS7/KIF5B/KIF5C/KLC1/NCAM1/NDUFA1/NDUFA2/NDUFA4/NDUFA5/NDUFA7/NDUFA8/NDUFA9/NDUFAB1/NDUFB1/NDUFB3/NDUFB4/NDUFB6/NDUFB8/NDUFB9/NDUFC1/NDUFC2/NDUFS1/NDUFS2/NDUFS3/NDUFV1/NDUFS4/NDUFS5/NDUFS8/NDUFV2/NDUFV3/NDUFA13/ATP5MC1/ATP5MC3/ATP5PF/ATP5PO/CYCS/NDUFB11/PPP3CA/PPP3CC/P…	87
Human Diseases	Neurodegenerative disease	hsa05014	Amyotrophic lateral sclerosis	106/1370	371/8840	4.35959e-11	1.85283e-09	1.5488e-09	POM121C/ACTR1A/DNAL4/OPTN/ALYREF/TUBB4B/ATP5PD/UQCR11/DNAH14/COX6B1/COX6C/COX7A1/COX7B/MAPK14/CYC1/DNAH10/ATG14/ATF6/TARDBP/UQCRQ/GPX7/UBQLN1/ANXA7/ANXA11/APAF1/HNRNPA2B1/TUBB2B/NUP43/NDUFS7/KIF5B/KIF5C/KLC1/CHCHD10/NDUFA1/NDUFA2/NDUFA4/NDUFA5/NDUFA7/NDUFA8/NDUFA9/NDUFAB1/NDUFB1/NDUFB3/NDUFB4/NDUFB6/NDUFB8/NDUFB9/NDUFC1/NDUFC2/NDUFS1/NDUFS2/NDUFS3/NDUFV1/NDUFS4/NDUFS5/NDUFS8/NDUFV2/NDUFV3/NEFH/NU…	106
Human Diseases	Neurodegenerative disease	hsa05016	Huntington disease	92/1370	311/8840	1.18354e-10	4.47117e-09	3.73751e-09	PPIF/ACTR1A/DNAL4/TUBB4B/ATP5PD/PPARGC1A/UQCR11/CLTB/CLTC/DNAH14/COX6B1/COX6C/COX7A1/COX7B/CYC1/DNAH10/ATG14/RCOR1/UQCRQ/BBC3/GPX7/SLC25A4/SLC25A6/HDAC1/APAF1/TUBB2B/NDUFS7/KIF5B/KIF5C/KLC1/NDUFA1/NDUFA2/NDUFA4/NDUFA5/NDUFA7/NDUFA8/NDUFA9/NDUFAB1/NDUFB1/NDUFB3/NDUFB4/NDUFB6/NDUFB8/NDUFB9/NDUFC1/NDUFC2/NDUFS1/NDUFS2/NDUFS3/NDUFV1/NDUFS4/NDUFS5/NDUFS8/NDUFV2/NDUFV3/NRF1/GPX8/NDUFA13/ATP5MC1/ATP5MC3…	92
Organismal Systems	Environmental adaptation	hsa04714	Thermogenesis	72/1370	235/8840	2.49517e-09	8.48356e-08	7.09152e-08	COX17/ATP5PD/PPARGC1A/UQCR11/COX6B1/COX6C/COX7A1/COX7B/MAPK14/CYC1/ACSL3/NDUFAF3/UQCRQ/NDUFAF8/COA3/NDUFS7/NDUFA1/NDUFA2/NDUFA4/NDUFA5/NDUFA7/NDUFA8/NDUFA9/NDUFAB1/NDUFB1/NDUFB3/NDUFB4/NDUFB6/NDUFB8/NDUFB9/NDUFC1/NDUFC2/NDUFS1/NDUFS2/NDUFS3/NDUFV1/NDUFS4/NDUFS5/NDUFS8/NDUFV2/NDUFV3/NDUFA13/NDUFAF1/ATP5MC1/ATP5MC3/ATP5ME/ATP5PF/ATP5PO/NDUFB11/NDUFAF7/PRKAB2/COA1/NDUFA12/MAP2K3/RHEB/RPS6/RPS6KA2/RP…	72
Human Diseases	Cancer: overview	hsa05208	Chemical carcinogenesis - reactive oxygen species	66/1370	226/8840	9.1563e-08	2.83013e-06	2.36574e-06	PPIF/ATP5PD/UQCR11/COX6B1/COX6C/COX7A1/COX7B/MAPK14/CYC1/EGF/EGFR/UQCRQ/SLC25A4/SLC25A6/NDUFS7/NDUFA1/NDUFA2/NDUFA4/NDUFA5/NDUFA7/NDUFA8/NDUFA9/NDUFAB1/NDUFB1/NDUFB3/NDUFB4/NDUFB6/NDUFB8/NDUFB9/NDUFC1/NDUFC2/NDUFS1/NDUFS2/NDUFS3/NDUFV1/NDUFS4/NDUFS5/NDUFS8/NDUFV2/NDUFV3/NDUFA13/ATP5MC1/PDPK1/ATP5MC3/ACP1/ATP5PF/ATP5PO/NDUFB11/NDUFA12/BAD/RAF1/MAPK12/SDHA/SDHB/SDHC/SDHD/SRC/BRAF/UQCRB/UQCRC1/UQCRF…	66
Metabolism	Carbohydrate metabolism	hsa00020	Citrate cycle (TCA cycle)	17/1370	30/8840	2.48624e-07	7.04434e-06	5.88846e-06	DLAT/DLD/DLST/IDH2/IDH3A/IDH3B/IDH3G/MDH2/OGDH/ACO2/SDHA/SDHB/SDHC/SDHD/SUCLG2/SUCLG1/SUCLA2	17
Organismal Systems	Circulatory system	hsa04260	Cardiac muscle contraction	31/1370	87/8840	2.92975e-06	7.66243e-05	6.40513e-05	TRDN/UQCR11/COX6B1/COX6C/COX7A1/COX7B/CYC1/UQCRQ/ASPH/MYH6/MYH7/MYL2/MYL3/ATP1A2/ATP1A4/ATP1B1/ATP1B2/ATP2A1/ATP2A2/SLC8A3/ACTC1/TNNC1/TNNT2/TPM3/UQCRB/UQCRC1/UQCRFS1/CACNB3/COX7A2L/CACNA2D2/CACNA2D4	31
Genetic Information Processing	Translation	hsa03010	Ribosome	50/1370	172/8840	3.83061e-06	9.3029e-05	7.77642e-05	MRPL10/RPL13A/RPL36/MRPL13/RPSA/RPL10A/RPS27L/MRPL2/MRPL4/MRPS7/MRPL35/MRPL20/MRPS18A/MRPS10/RPL3/RPL4/RPL5/RPL6/RPL11/RPL17/RPL18A/RPL27A/RPL28/RPL31/RPL34/RPL35A/RPL39/RPL41/RPL36A/RPLP0/RPS3/RPS3A/RPS6/RPS7/RPS9/RPS10/RPS11/RPS12/RPS14/RPS17/RPS18/RPS20/RPS27A/MRPS14/MRPL14/MRPS15/MRPL9/RPL23/MRPL33/MRPL19	50
Human Diseases	Substance dependence	hsa05034	Alcoholism	53/1370	188/8840	5.38765e-06	0.00012212	0.000102082	GNB5/H3C14/SHC2/GNAI1/H2AZ1/H2BC3/HDAC1/H3C15/MAOA/MAOB/NPY/SHC3/PPP1CB/PPP1CC/RAF1/GNB4/CREB3L2/H3C13/BRAF/CALM1/CALM2/H4C9/H2AC13/H2AC15/H2AC14/H2AC16/H2AC17/H2BC13/H2BC15/H2BC14/H2BC6/H2BC9/H2BC17/H3C11/H3C8/H3C12/H3C10/H4C6/H4C11/H4C2/H4C5/H4C13/H4C14/CAMKK1/HAT1/H2AC12/H2BC12/H3C7/H2AC11/H2BC11/H2AC25/MACROH2A1/HDAC4	53
Metabolism	Global and overview maps	hsa01200	Carbon metabolism	37/1370	116/8840	6.88081e-06	0.000146217	0.000122225	ADH5/DLAT/DLD/DLST/PGLS/GAPDH/PHGDH/GCK/GOT1/GOT2/PGP/PSAT1/HK1/IDH2/IDH3A/IDH3B/IDH3G/ACADS/MDH2/ME1/ME2/OGDH/ACO2/ACOX1/PFKM/PFKP/PGK1/ACSS2/PRPS1/SDHA/SDHB/SDHC/SDHD/SUCLG2/SUCLG1/SUCLA2/H6PD	37
Organismal Systems	Endocrine system	hsa04919	Thyroid hormone signaling pathway	38/1370	122/8840	9.68952e-06	0.00019379	0.000161992	PLCD3/MED12L/ESR1/FOXO1/GSK3B/HDAC1/MDM2/MYH6/MYH7/ATP1A2/ATP1A4/ATP1B1/ATP1B2/NOTCH2/ATP2A1/ATP2A2/PLCE1/PDPK1/PFKM/PFKP/PLCB2/PLCG1/PLCG2/PLN/BAD/RAF1/RHEB/RXRA/SLC16A2/SRC/THRB/PIK3R3/NCOA1/KAT2B/MED14/NCOR1/MED24/MED13	38
Genetic Information Processing	Folding, sorting and degradation	hsa04120	Ubiquitin mediated proteolysis	42/1370	142/8840	1.41171e-05	0.000257269	0.000215055	UBA2/STUB1/WWP1/UBE2C/UBE2QL1/UBE2F/UBOX5/TRIM32/FBXW11/MGRN1/HERC4/FBXW8/ANAPC4/MDM2/UBR5/ANAPC11/UBE2D4/UBE2R2/UBE2W/RPS27A/SKP1/SKP2/ELOC/UBC/UBE2A/UBE2B/UBE2D1/UBE2E1/UBE2G1/UBE2G2/UBE2N/UBE3A/CUL5//ITCH/CUL4B/CUL4A/CUL3/HERC1/PIAS2/UBE2Q2/UBE3C/CDC20	42
Cellular Processes	Transport and catabolism	hsa04148	Efferocytosis	45/1370	156/8840	1.43768e-05	0.000257269	0.000215055	NR1H3/ATP8A1/MERTK/CEBPB/CRK/CRKL/MAPK14/DOCK1/DUSP5/DUSP7/ANO5/GAS6/VPS41/RAB7B/ARG2/LIPA/NFATC3/NFATC4/ATP2A1/ATP2A2/P2RY2/PBX1/RAB14/ATP8A2/XKR8/TMEM30A/AXL/PTGER2/VPS18/RAB5A/RXRA/MAPK12/CX3CL1/SLC16A1/TGFB1/C1QB/C1QC/TYRO3/UQCRFS1/RAB7A/CAMK2B/CAMK2G/SCARF1/SPHK1/BCAR1	45
Organismal Systems	Immune system	hsa04613	Neutrophil extracellular trap formation	52/1370	192/8840	2.25854e-05	0.000383952	0.00032095	PPIF/CLCN5/H3C14/MAPK14/SLC25A4/SLC25A6/H2AZ1/H2BC3/HDAC1/HMGB1/H3C15/PLCB2/PLCG1/PLCG2/RAF1/MAPK12/H3C13/SRC/C5/VDAC1/H4C9/H2AC13/H2AC15/H2AC14/H2AC16/H2AC17/H2BC13/H2BC15/H2BC14/H2BC6/H2BC9/H2BC17/H3C11/H3C8/H3C12/H3C10/H4C6/H4C11/H4C2/H4C5/H4C13/H4C14/PIK3R3/HAT1/H2AC12/H2BC12/H3C7/H2AC11/H2BC11/H2AC25/MACROH2A1/HDAC4	52
		hsa04820	Cytoskeleton in muscle cells	60/1370	232/8840	2.51807e-05	0.000407687	0.000340791	PDLIM5/FMNL2/CKM/COL4A3/COL4A4/COL5A2/CSRP1/SYNE3/DSC2/ANKRD23/ELN/FBLN1/FBN2/FHL1/SYNE2/DAAM2/COL24A1/PDLIM3/TMOD4/ITGA6/ITGA2/ITGA4/ITGA9/JUP/LAMA2/MYBPC2/MYH1/MYH2/MYH3/MYH6/MYH7/MYH10/MYL2/MYL3/NEB/ATP1A2/ATP1A4/ATP1B1/ATP1B2/SPTBN4/BGN/SDC4/SPTBN2/ACTC1/THBS3/THBS4/TMOD1/TNNC1/TNNI1/TNNT1/TNNT2/TPM3/VIM/DIAPH3/TRIM63/ITGA10/SGCE/FMNL3/PDLIM1/SDC3	60
Cellular Processes	Cell motility	hsa04814	Motor proteins	51/1370	197/8840	9.73717e-05	0.00150483	0.00125791	KIF20A/ACTR1A/DNAL4/TUBB4B/CENPE/KIF1C/DNAH14/DYNLL2/DYNC1I2/DNAH10/KIF6/MYO16/KIF4A/KIF24/TUBB2B/KIF2A/KIF3C/KIF5B/KIF5C/KLC1/KIF11/KIFC1/MYO1F/MYH1/MYH2/MYH3/MYH6/MYH7/MYH10/MYL2/MYL3/MYO7A/DYNC2LI1/KIF21A/KIF15/DYNLT3/ACTC1/TNNC1/TNNI1/TNNT1/TNNT2/TPM3/TUBA4A/TUBG1/TUBA1A/DYNC2H1/DNAI4/MYO18B/DYNLL1/KIF23/KIF14	51
Human Diseases	Immune disease	hsa05322	Systemic lupus erythematosus	39/1370	139/8840	0.000102305	0.00151234	0.00126419	H3C14/H2AZ1/H2BC3/H3C15/H3C13/RO60/C1QB/C1QC/C5/C8G/H4C9/H2AC13/H2AC15/H2AC14/H2AC16/H2AC17/H2BC13/H2BC15/H2BC14/H2BC6/H2BC9/H2BC17/H3C11/H3C8/H3C12/H3C10/H4C6/H4C11/H4C2/H4C5/H4C13/H4C14/H2AC12/H2BC12/H3C7/H2AC11/H2BC11/H2AC25/MACROH2A1	39
Metabolism	Carbohydrate metabolism	hsa00640	Propanoate metabolism	14/1370	32/8840	0.000129065	0.00182842	0.0015284	DLD/ABAT/HADHA/ACACB/ACADS/LDHA/LDHB/ACOX1/ACSS2/BCKDHA/ACSS3/SUCLG2/SUCLG1/SUCLA2	14
Metabolism	Global and overview maps	hsa01210	2-Oxocarboxylic acid metabolism	14/1370	33/8840	0.000192471	0.00261761	0.00218809	DLAT/DLD/DLST/GOT1/GOT2/IDH2/IDH3A/IDH3B/IDH3G/OGDH/ACO2/AADAT/BCAT1/BCKDHA	14
Organismal Systems	Endocrine system	hsa04910	Insulin signaling pathway	37/1370	138/8840	0.000409746	0.00535821	0.004479	SH2B2/PPARGC1A/CRK/CRKL/EIF4E/FOXO1/RHOQ/SHC2/GCK/MKNK2/RAPGEF1/GSK3B/HK1/ACACB/PDPK1/PHKA1/PHKB/SHC3/PPP1CB/PPP1CC/PRKAB2/PRKAR1B/PRKAR2A/PRKCZ/BAD/PYGB/PYGM/RAF1/RHEB/RPS6/BRAF/CALM1/CALM2/PIK3R3/PPP1R3F/PPP1R3E/TRIP10	37
Cellular Processes	Cell growth and death	hsa04218	Cellular senescence	40/1370	157/8840	0.000747518	0.009077	0.00758759	CDK6/CDKN1A/MAPK14/GADD45A/E2F5/HIPK1/FOXM1/FOXO1/FBXW11/SLC25A4/SLC25A6/SMAD2/SMAD3/MDM2/MYBL2/GADD45B/NFATC3/NFATC4/PPP1CB/PPP1CC/PPP3CA/PPP3CC/PPP3R1/MAP2K3/MAP2K6/RAF1/RHEB/MAPK12/TGFB1/VDAC1/CALM1/CALM2/PIK3R3/CCNB3/SQSTM1/CCNA2/CCNB1/CCND3/CCNE1/CCNB2	40
Environmental Information Processing	Signal transduction	hsa04390	Hippo signaling pathway	40/1370	157/8840	0.000747518	0.009077	0.00758759	PATJ/FZD10/CSNK1D/GDF7/AMOT/DVL1/DVL2/FBXW11/FZD2/LATS2/BBC3/GSK3B/ID1/LLGL2/LLGL1/SMAD2/SMAD3/SMAD7/NF2/PPP1CB/PPP1CC/PPP2CA/PPP2R2A/PRKCZ/PALS1/SNAI2/TCF7L2/TGFB1/WNT3/YWHAE/YWHAG/YWHAH/FZD5/FZD3/WNT5B/AXIN2/FZD1/FZD4/TCF7L1/CCND3	40
Cellular Processes	Cell growth and death	hsa04110	Cell cycle	40/1370	158/8840	0.000854693	0.0100205	0.0083763	CDK6/CDKN1A/NDC80/GADD45A/E2F5/WAPL/FBXO5/GSK3B/ANAPC4/HDAC1/SMAD2/SMAD3/MDM2/GADD45B/ORC1/ANAPC11/PPP2CA/PPP2R5E/KNL1/SKP1/SKP2/BUB1/TGFB1/TTK/YWHAE/YWHAG/YWHAH/CDT1/CCNB3/CCNA2/CCNB1/CCND3/CCNE1/CCNH/TICRR/CCNB2/AURKB/TRIP13/CDC20/CDC25B	40
Organismal Systems	Development and regeneration	hsa04360	Axon guidance	45/1370	184/8840	0.000925101	0.0104191	0.00870943	SEMA3A/SEMA4D/GDF7/DPYSL2/EFNB1/EFNB3/EPHA3/EPHA7/EPHB2/EPHB3/NTNG1/SRGAP2/GNAI1/GSK3B/RHOD/NFATC3/NFATC4/PDPK1/PLCG1/PLCG2/SSH3/PPP3CA/PPP3CC/PPP3R1/PLXNA3/PRKCZ/DPYSL5/SEMA6A/RAF1/ROBO1/ROBO2/RYK/LRRC4/SMO/SRC/TRPC6/FZD3/WNT5B/CAMK2B/CAMK2G/PIK3R3/UNC5C/SEMA5A/BOC/SRGAP3	45
Environmental Information Processing	Signal transduction	hsa04310	Wnt signaling pathway	43/1370	174/8840	0.000949973	0.0104191	0.00870943	FZD10/CSNK1A1/CSNK2A1/CSNK2A2/NOTUM/DVL1/DVL2/FBXW11/DAAM2/FZD2/GSK3B/PRICKLE3/SMAD3/MCC/NFATC3/NFATC4/NLK/PLCB2/PPP3CA/PPP3CC/PPP3R1/VANGL2/SENP2/RYK/SFRP5/SOX17/SKP1/TCF7L2/WNT3/FZD5/FZD3/CXXC4/WNT5B/CAMK2B/CAMK2G/AXIN2/FZD1/FZD4/TCF7L1/RSPO3/LGR5/CCN4/CCND3	43
Cellular Processes	Transport and catabolism	hsa04137	Mitophagy - animal	29/1370	105/8840	0.00100056	0.0106309	0.00888651	OPTN/CALCOCO2/CSNK2A1/CSNK2A2/SAMM50/ARIH1/RABGEF1/RAB7B/NBR1/MITF/OPA1/RHOT1/RAB5A/RPS27A/BNIP3/SRC/TRAF2/UBC/RAB7A/MUL1/ULK1/TOMM40L/MAP1LC3A/SQSTM1/TAX1BP1/RHOT2/TOMM70/MFN2/USP15	29
Organismal Systems	Environmental adaptation	hsa04710	Circadian rhythm	13/1370	34/8840	0.00106773	0.0110009	0.00919579	CRY2/CSNK1D/FBXW11/BMAL1/NFIL3/NPAS2/PRKAB2/RORA/RORC/SKP1/BHLHE40/NR1D1/CLOCK	13
Organismal Systems	Circulatory system	hsa04261	Adrenergic signaling in cardiomyocytes	38/1370	154/8840	0.00188148	0.0184823	0.0154496	MAPK14/ADRB2/AGTR2/GNAI1/MYH6/MYH7/MYL2/MYL3/ATP1A2/ATP1A4/ATP1B1/ATP1B2/ATP2A1/ATP2A2/PLCB2/PLN/PPP1CB/PPP1CC/PPP1R1A/PPP2CA/PPP2R2A/PPP2R5E/MAPK12/SCN1B/SCN7A/CREB3L2/SLC8A3/ACTC1/TNNC1/TNNT2/TPM3/CACNB3/CALM1/CALM2/CAMK2B/CAMK2G/CACNA2D2/CACNA2D4	38
Organismal Systems	Nervous system	hsa04723	Retrograde endocannabinoid signaling	37/1370	149/8840	0.00190259	0.0184823	0.0154496	GNB5/MAPK14/GABRE/GNAI1/NDUFS7/KCNJ3/NDUFA1/NDUFA2/NDUFA4/NDUFA5/NDUFA7/NDUFA8/NDUFA9/NDUFAB1/NDUFB1/NDUFB3/NDUFB4/NDUFB6/NDUFB8/NDUFB9/NDUFC1/NDUFC2/NDUFS1/NDUFS2/NDUFS3/NDUFV1/NDUFS4/NDUFS5/NDUFS8/NDUFV2/NDUFV3/NDUFA13/PLCB2/NDUFB11/NDUFA12/GNB4/MAPK12	37
Human Diseases	Cancer: specific types	hsa05217	Basal cell carcinoma	19/1370	63/8840	0.00241078	0.0227685	0.0190325	CDKN1A/FZD10/GADD45A/DVL1/DVL2/FZD2/GLI3/GSK3B/GADD45B/SMO/TCF7L2/WNT3/FZD5/FZD3/WNT5B/AXIN2/FZD1/FZD4/TCF7L1	19
Human Diseases	Cancer: specific types	hsa05224	Breast cancer	35/1370	148/8840	0.00578115	0.053124	0.0444071	CDK6/CDKN1A/FZD10/CSNK1A1/GADD45A/DVL1/DVL2/EGF/EGFR/ERBB2/ESR1/FGF9/FZD2/SHC2/HEYL/GSK3B/HES1/GADD45B/NFKB2/NOTCH2/SHC3/RAF1/BRAF/BRCA2/TCF7L2/WNT3/FZD5/FZD3/WNT5B/AXIN2/FZD1/FZD4/TCF7L1/PIK3R3/NCOA1	35
Human Diseases	Cancer: specific types	hsa05223	Non-small cell lung cancer	20/1370	73/8840	0.00634227	0.0567466	0.0474353	CDK6/CDKN1A/GADD45A/EGF/EGFR/ERBB2/KIF5B/KIF5C/GADD45B/PDPK1/PLCG1/PLCG2/BAD/RAF1/RARB/RET/RXRA/BRAF/STAT5B/PIK3R3	20
Human Diseases	Infectious disease: bacterial	hsa05131	Shigellosis	53/1370	249/8840	0.00848682	0.0739876	0.0618472	CALCOCO2/RRAGA/MALT1/PLCD3/H3C14/CRK/CRKL/MAPK14/DOCK1/EGFR/ATG14/FOXO1/SEPTIN6/FBXW11/GSK3A/GSK3B/HK1/H3C15/MDM2/MYL2/NAIP/PLCE1/UBE2D4/PLCB2/PLCG1/PLCG2/CYCS/RPS27A/MAPK12/SKP1/H3C13/ACTR3C/BNIP3/SRC/TRAF2/UBC/UBE2D1/UBE2N/UBE2V2/VDAC1/CAST/H3C11/H3C8/H3C12/H3C10/MAP1LC3A/PIK3R3/SQSTM1/WASF1/H3C7/ARHGEF2/CYTH1/BCAR1	53
Cellular Processes	Cell growth and death	hsa04115	p53 signaling pathway	20/1370	75/8840	0.00872663	0.0741763	0.062005	CDK6/CDKN1A/GADD45A/ZNF385A/BBC3/APAF1/MDM2/GADD45B/RRM2B/GTSE1/CYCS/BID/TNFRSF10B/CCNB1/CCND3/CCNE1/CCNB2/GORAB/EI24/TP53I3	20
Environmental Information Processing	Signal transduction	hsa04022	cGMP-PKG signaling pathway	37/1370	166/8840	0.0124029	0.0992141	0.0829344	PPIF//KCNMB2/GNA13/ADRB2/EDNRA/GNAI1/SLC25A4/SLC25A6/MEF2C/MEF2D/MYH6/MYH7/ATP1A2/NFATC3/NFATC4/ATP1A4/ATP1B1/ATP1B2/ATP2A1/ATP2A2/PLCB2/PLN/PPP1CB/PPP1CC/PPP3CA/PPP3CC/PPP3R1/BAD/RAF1/CREB3L2/SLC8A3/TRPC6/VDAC1/CALM1/CALM2/MYLK2/MYLK3	37
Human Diseases	Cancer: specific types	hsa05226	Gastric cancer	34/1370	150/8840	0.0125159	0.0992141	0.0829344	CDKN1A/FZD10/CSNK1A1/GADD45A/DVL1/DVL2/EGF/EGFR/ERBB2/FGF9/FZD2/SHC2/GSK3B/JUP/SMAD2/SMAD3/GADD45B/SHC3/RAF1/RARB/RXRA/BRAF/TCF7L2/TGFB1/WNT3/FZD5/FZD3/WNT5B/AXIN2/FZD1/FZD4/TCF7L1/PIK3R3/CCNE1	34
Environmental Information Processing	Signal transduction	hsa04020	Calcium signaling pathway	53/1370	254/8840	0.0125477	0.0992141	0.0829344	PPIF/TRDN/CYSLTR1/PLCD3/ADRB2/EDNRA/EGF/EGFR/ERBB2/ERBB3/FGF9/FGFR4/SLC25A4/SLC25A6/ASPH/MST1/NFATC3/NFATC4/ATP2A1/ATP2A2/NTRK3/OXTR/P2RX1/P2RX4/PLCE1/PDE1C/PHKA1/PHKB/PLCB2/PLCG1/PLCG2/PLN/PPP3CA/PPP3CC/PPP3R1/PTGFR/RET/RYR1/RYR3/SLC8A3/STIM1/TACR3/TNNC1/VDAC1/VEGFA/CALM1/CALM2/CAMK2B/CAMK2G/MYLK2/SPHK1/CACNA1H/MYLK3	53
Environmental Information Processing	Signal transduction	hsa04066	HIF-1 signaling pathway	26/1370	109/8840	0.0142352	0.109999	0.0919498	CDKN1A/EGLN2/EGF/EGFR/EIF4E/ERBB2/GAPDH/ANGPT1/ANGPT2/MKNK2/HK1/LDHA/LDHB/PFKFB3/PFKM/PFKP/PGK1/PLCG1/PLCG2/RPS6/ELOC/TFRC/VEGFA/CAMK2B/CAMK2G/PIK3R3	26
Organismal Systems	Nervous system	hsa04722	Neurotrophin signaling pathway	28/1370	120/8840	0.0151309	0.114322	0.0955637	SH2B2/CRK/CRKL/MAPK14/SHC2/BEX3/RAPGEF1/GSK3B/NTRK3/PDPK1/PLCG1/SHC3/PLCG2/MAPK7/MAP2K5//PSEN2/BAD/RAF1/RPS6KA2/RPS6KA3/MAPK12/BRAF/YWHAE/CALM1/CALM2/CAMK2B/CAMK2G/PIK3R3	28
Metabolism	Amino acid metabolism	hsa00330	Arginine and proline metabolism	14/1370	50/8840	0.0169727	0.125451	0.104866	L3HYPDH/CKM/CKMT2/ALDH2/ALDH3A2/AMD1/GOT1/GOT2/ARG2/MAOA/MAOB/P4HA1/PYCR1/ALDH4A1	14
Metabolism	Global and overview maps	hsa01230	Biosynthesis of amino acids	19/1370	75/8840	0.0180566	0.130622	0.109189	GAPDH/PHGDH/GLUL/GOT1/GOT2/PSAT1/IDH2/IDH3A/IDH3B/IDH3G/ARG2/MTR/ACO2/PFKM/PFKP/PGK1/PRPS1/PYCR1/BCAT1	19
Organismal Systems	Digestive system	hsa04979	Cholesterol metabolism	14/1370	51/8840	0.0201568	0.140079	0.117094	NPC2/STARD3/CIDEB/MYLIP/APOC1/APOE/LIPA/LPL/LRPAP1/ANGPTL4/VDAC1/VAPB/VAPA/LIPG	14
Environmental Information Processing	Signal transduction	hsa04340	Hedgehog signaling pathway	15/1370	56/8840	0.0206017	0.140079	0.117094	EVC2/CSNK1A1/CSNK1D/EVC/FBXW11/MGRN1/GPR161/GAS1/GLI3/GSK3B/CSNK1G1/HHAT/SMO/CUL3/BOC	15
Cellular Processes	Cell growth and death	hsa04114	Oocyte meiosis	31/1370	139/8840	0.0206405	0.140079	0.117094	MAPK14/CPEB3/FBXW11/FBXO5/ANAPC4/ANAPC11/PPP1CB/PPP1CC/PPP2CA/PPP2R5E/PPP3CA/PPP3CC/PPP3R1/RPS6KA2/RPS6KA3/MAPK12/SKP1/BUB1/YWHAE/YWHAG/YWHAH/CALM1/CPEB4/CALM2/CAMK2B/CAMK2G/CCNB1/CCNE1/CCNB2/SLK/CDC20	31
Human Diseases	Cancer: overview	hsa05203	Viral carcinogenesis	43/1370	205/8840	0.0210119	0.140079	0.117094	CDK6/CDKN1A/DDX3X/UBR4/H2BC3/HDAC1/HPN/MDM2/NFKB2/BAD/CREB3L2/SKP2/SRC/STAT5B/TRAF2/UBE3A/YWHAE/YWHAG/YWHAH/USP7/H4C9/H2BC13/H2BC15/H2BC14/H2BC6/H2BC9/H2BC17/H4C6/H4C11/H4C2/H4C5/H4C13/H4C14/PIK3R3/H2BC12/KAT2B/CCNA2/CCND3/H2BC11/CCNE1/DNAJA3/HDAC4/CDC20	43
Metabolism	Carbohydrate metabolism	hsa00620	Pyruvate metabolism	13/1370	47/8840	0.0232	0.151692	0.126801	ADH5/DLAT/DLD/ALDH2/ALDH3A2/HAGH/ACACB/LDHA/LDHB/MDH2/ME1/ME2/ACSS2	13
Metabolism	Amino acid metabolism	hsa00270	Cysteine and methionine metabolism	14/1370	52/8840	0.0237707	0.152492	0.12747	AHCYL1/AHCYL2/AMD1/PHGDH/GOT1/GOT2/PSAT1/LDHA/LDHB/MDH2/MTR/APIP/BCAT1/KYAT1	14
Human Diseases	Cardiovascular disease	hsa05410	Hypertrophic cardiomyopathy	23/1370	99/8840	0.0272289	0.16967	0.141829	ITGA6/ITGA2/ITGA4/ITGA9/LAMA2/MYH6/MYH7/MYL2/MYL3/ATP2A1/ATP2A2/PRKAB2/SLC8A3/ACTC1/TGFB1/TNNC1/TNNT2/TPM3/CACNB3/ITGA10/SGCE/CACNA2D2/CACNA2D4	23
Metabolism	Amino acid metabolism	hsa00280	Valine, leucine and isoleucine degradation	13/1370	48/8840	0.0274466	0.16967	0.141829	HIBADH/DLD/ABAT/ALDH2/ALDH3A2/HADHA/HADHB/ACADS/OXCT1/HMGCLL1/BCAT1/BCKDHA/AACS	13
Organismal Systems	Endocrine system	hsa04921	Oxytocin signaling pathway	33/1370	154/8840	0.0299482	0.18045	0.150841	CDKN1A/EGFR/GNAI1/KCNJ2/KCNJ3/MEF2C/NFATC3/NFATC4/OXTR/PLCB2/PPP1R12C/PPP1CB/PPP1CC/PPP3CA/PPP3CC/PPP3R1/PRKAB2/MAPK7/MAP2K5/RAF1/RYR1/RYR3/SRC/TRPM2/CACNB3/CALM1/CALM2/CAMK2B/CAMK2G/MYLK2/MYLK3/CACNA2D2/CACNA2D4	33
Human Diseases	Cancer: overview	hsa05202	Transcriptional misregulation in cancer	40/1370	193/8840	0.030252	0.18045	0.150841	CDKN1A/CEBPA/CEBPB/H3C14/GADD45A/ETV1/ETV5/FOXO1/SS18L1/HDAC1/H3C15/JUP/MAF/MDM2/MEF2C/MEN1/MITF/MLLT3/GADD45B/PAX3/PBX1/KLF3/BCL6/RXRA/NFKBIZ/H3C13/TCF3/NR4A3/TAF15/H3C11/H3C8/H3C12/H3C10/SUPT3H/PROM1/LDB1/CCNA2/H3C7/NCOR1/ARNT2	40
Human Diseases	Cancer: specific types	hsa05213	Endometrial cancer	15/1370	59/8840	0.0323247	0.18949	0.158397	CDKN1A/GADD45A/EGF/EGFR/ERBB2/GSK3B/GADD45B/PDPK1/BAD/RAF1/BRAF/TCF7L2/AXIN2/TCF7L1/PIK3R3	15
Genetic Information Processing	Chromosome	hsa03082	ATP-dependent chromatin remodeling	26/1370	117/8840	0.033369	0.190828	0.159516	MCRS1/MORF4L1/CHD3/SS18L1/H2AZ1/HDAC1/UCHL5/POLE3/INO80/INO80D/PHF10/YY1/CDK2AP1/DPF3/H2AC13/H2AC15/H2AC14/H2AC16/H2AC17/INO80B/H2AC12/H2AC11/BAZ1B/H2AC25/MACROH2A1/MORF4L2	26
Organismal Systems	Endocrine system	hsa04916	Melanogenesis	23/1370	101/8840	0.0337469	0.190828	0.159516	FZD10/DVL1/DVL2/FZD2/GNAI1/GSK3B/MITF/PLCB2/POMC/RAF1/CREB3L2/TCF7L2/WNT3/FZD5/FZD3/CALM1/CALM2/WNT5B/CAMK2B/CAMK2G/FZD1/FZD4/TCF7L1	23
Human Diseases	Drug resistance: antineoplastic	hsa01521	EGFR tyrosine kinase inhibitor resistance	19/1370	80/8840	0.0342368	0.190828	0.159516	EGF/EGFR/EIF4E/ERBB2/ERBB3/SHC2/GAS6/GSK3B/PLCG1/SHC3/PLCG2/AXL/BAD/RAF1/RPS6/SRC/BRAF/VEGFA/PIK3R3	19

## Sheet: SM_Survival_KEGG
category	subcategory	ID	Description	GeneRatio	BgRatio	pvalue	p.adjust	qvalue	geneID	Count
Human Diseases	Cardiovascular disease	hsa05414	Dilated cardiomyopathy	14/227	105/8840	4.20099e-07	0.000123929	0.000115417	ADCY3/ADCY5/ADCY9/ITGA11/MYH7/MYL2/MYL3/ATP2A2/TNNT2/TPM2/TPM3/TTN/ITGA10/CACNA2D2	14
		hsa04820	Cytoskeleton in muscle cells	19/227	232/8840	7.57566e-06	0.00111741	0.00104066	PDLIM5/FBN2/FHL1/ITGA11/FLNC/MYH7/MYL2/MYL3/NEB/ATP1A4/ACTA1/SPTBN2/TNNT1/TNNT2/TPM2/TPM3/TTN/ITGA10/ACTN2	19
Organismal Systems	Circulatory system	hsa04260	Cardiac muscle contraction	11/227	87/8840	1.26399e-05	0.00124292	0.00115755	MYH7/MYL2/MYL3/ATP1A4/ATP2A2/TNNT2/TPM2/TPM3/UQCRC2/UQCRFS1/CACNA2D2	11
Human Diseases	Cardiovascular disease	hsa05410	Hypertrophic cardiomyopathy	11/227	99/8840	4.34143e-05	0.00320181	0.00298188	ITGA11/MYH7/MYL2/MYL3/ATP2A2/TNNT2/TPM2/TPM3/TTN/ITGA10/CACNA2D2	11
Organismal Systems	Circulatory system	hsa04261	Adrenergic signaling in cardiomyocytes	13/227	154/8840	0.000159374	0.00940309	0.00875721	ADCY3/ADCY5/ADCY9/MYH7/MYL2/MYL3/ATP1A4/ATP2A2/TNNT2/TPM2/TPM3/CALM1/CACNA2D2	13
Cellular Processes	Cell motility	hsa04814	Motor proteins	13/227	197/8840	0.00166495	0.0818602	0.0762374	DNAH2/DNAH8/MYH7/MYL2/MYL3/MYO7A/TUBA8/ACTA1/TNNT1/TNNT2/TPM2/TPM3/MYO18B	13
Organismal Systems	Environmental adaptation	hsa04714	Thermogenesis	14/227	235/8840	0.00290532	0.117602	0.109524	ADCY3/ADCY5/ADCY9/NDUFA7/NDUFS1/NDUFV1/NDUFS4/NPR1/ATP5F1A/NDUFB11/COA1/SMARCC1/UQCRC2/UQCRFS1	14
Environmental Information Processing	Signal transduction	hsa04371	Apelin signaling pathway	10/227	140/8840	0.0031892	0.117602	0.109524	ADCY3/ADCY5/ADCY9/SMAD3/MYL2/MYL3/CALM1/MAP1LC3A/HDAC4/CDH1	10
Organismal Systems	Endocrine system	hsa04925	Aldosterone synthesis and secretion	8/227	98/8840	0.00361472	0.118482	0.110344	ADCY3/ADCY5/ADCY9/PRKD3/ATP1A4/NPR1/CALM1/CACNA1H	8
Metabolism	Lipid metabolism	hsa01040	Biosynthesis of unsaturated fatty acids	4/227	27/8840	0.00467076	0.137787	0.128323	ACOT2/ACOX1/HACD3/SCP2	4
Cellular Processes	Transport and catabolism	hsa04146	Peroxisome	7/227	83/8840	0.005328	0.142887	0.133073	CRAT/ECH1/HMGCL/IDH2/NUDT19/ACOX1/SCP2	7
Human Diseases	Cardiovascular disease	hsa05412	Arrhythmogenic right ventricular cardiomyopathy	7/227	86/8840	0.00646474	0.147993	0.137828	ITGA11/ATP2A2/LEF1/TCF7/ITGA10/ACTN2/CACNA2D2	7
Human Diseases	Cardiovascular disease	hsa05415	Diabetic cardiomyopathy	12/227	205/8840	0.00652173	0.147993	0.137828	GYS1/SMAD3/MMP9/NDUFA7/NDUFS1/NDUFV1/NDUFS4/ATP2A2/ATP5F1A/NDUFB11/UQCRC2/UQCRFS1	12
Environmental Information Processing	Signal transduction	hsa04015	Rap1 signaling pathway	12/227	212/8840	0.00843801	0.160764	0.149722	ADCY3/ADCY5/ADCY9/EFNA5/FGF10/PRKD3/PLCE1/PGF/TEK/VEGFA/CALM1/CDH1	12
Metabolism	Amino acid metabolism	hsa00330	Arginine and proline metabolism	5/227	50/8840	0.00884583	0.160764	0.149722	CKB/CKMT2/ALDH2/P4HA1/ALDH4A1	5
Metabolism	Energy metabolism	hsa00190	Oxidative phosphorylation	9/227	138/8840	0.00905184	0.160764	0.149722	NDUFA7/NDUFS1/NDUFV1/NDUFS4/ATP5F1A/ATP6V0A1/NDUFB11/UQCRC2/UQCRFS1	9
Organismal Systems	Endocrine system	hsa04913	Ovarian steroidogenesis	5/227	51/8840	0.00960735	0.160764	0.149722	ADCY3/ACOT2/ADCY5/ADCY9/PLA2G4C	5
Cellular Processes	Cellular community - eukaryotes	hsa04520	Adherens junction	7/227	93/8840	0.00980934	0.160764	0.149722	CSNK2A1/SMAD3/MYL2/LEF1/TCF7/CCM2/CDH1	7

## Sheet: LI_Gestation_GO
ONTOLOGY	ID	Description	GeneRatio	BgRatio	pvalue	p.adjust	qvalue	geneID	Count
BP	GO:0010543	regulation of platelet activation	6/119	52/18888	8.8523e-07	0.0018519	0.00163721	GP6/PRKCD/GP9/GP5/GP1BA/ALOX12	6
BP	GO:0030168	platelet activation	8/119	136/18888	2.35467e-06	0.00246299	0.00217745	TREML1/GP6/PRKCD/PF4/GP9/GP5/GP1BA/ALOX12	8
BP	GO:0050878	regulation of body fluid levels	12/119	370/18888	3.8619e-06	0.00269303	0.00238083	TREML1/MPIG6B/WNK4/GP6/VEGFA/PRKCD/PF4/HAS2/GP9/GP5/GP1BA/ALOX12	12
BP	GO:0035855	megakaryocyte development	4/119	23/18888	1.20897e-05	0.00449733	0.00397595	MPIG6B/GP9/GP5/GP1BA	4
BP	GO:0007596	blood coagulation	9/119	226/18888	1.32613e-05	0.00449733	0.00397595	TREML1/MPIG6B/GP6/PRKCD/PF4/GP9/GP5/GP1BA/ALOX12	9
BP	GO:0050817	coagulation	9/119	231/18888	1.57857e-05	0.00449733	0.00397595	TREML1/MPIG6B/GP6/PRKCD/PF4/GP9/GP5/GP1BA/ALOX12	9
BP	GO:0007599	hemostasis	9/119	233/18888	1.69044e-05	0.00449733	0.00397595	TREML1/MPIG6B/GP6/PRKCD/PF4/GP9/GP5/GP1BA/ALOX12	9
BP	GO:0042060	wound healing	12/119	430/18888	1.7525e-05	0.00449733	0.00397595	TREML1/CADM4/MPIG6B/GP6/VEGFA/PRKCD/PF4/CCN1/GP9/GP5/GP1BA/ALOX12	12
BP	GO:0045649	regulation of macrophage differentiation	4/119	26/18888	2.01153e-05	0.00449733	0.00397595	ZBTB46/PF4/LIF/INHBA	4
BP	GO:0030099	myeloid cell differentiation	12/119	439/18888	2.14977e-05	0.00449733	0.00397595	ZBTB46/MPIG6B/CTNNBIP1/VEGFA/CCL19/PF4/MPL/LIF/INHBA/GP9/GP5/GP1BA	12
BP	GO:0010572	positive regulation of platelet activation	3/119	12/18888	5.14659e-05	0.00958916	0.00847749	GP9/GP5/GP1BA	3
BP	GO:0030225	macrophage differentiation	5/119	65/18888	5.57208e-05	0.00958916	0.00847749	ZBTB46/VEGFA/PF4/LIF/INHBA	5
BP	GO:0030219	megakaryocyte differentiation	5/119	66/18888	5.99866e-05	0.00958916	0.00847749	MPIG6B/PF4/GP9/GP5/GP1BA	5
BP	GO:0072006	nephron development	7/119	158/18888	6.41722e-05	0.00958916	0.00847749	WNK4/CTNNBIP1/VEGFA/LIF/LAMA5/COL4A4/ACTA2	7
BP	GO:0072378	blood coagulation, fibrin clot formation	3/119	16/18888	0.000128613	0.0179373	0.0158578	GP9/GP5/GP1BA	3
BP	GO:0072088	nephron epithelium morphogenesis	5/119	79/18888	0.000141742	0.0179616	0.0158793	WNK4/CTNNBIP1/VEGFA/LIF/LAMA5	5
BP	GO:0006869	lipid transport	11/119	456/18888	0.000145959	0.0179616	0.0158793	APOL4/WNK4/APOL1/PRKCD/ABCB4/ATP8B1/INHBA/EGF/CYP19A1/AQP9/APOC4	11
BP	GO:0072028	nephron morphogenesis	5/119	81/18888	0.000159533	0.0185413	0.0163918	WNK4/CTNNBIP1/VEGFA/LIF/LAMA5	5
BP	GO:0043405	regulation of MAP kinase activity	6/119	134/18888	0.000205225	0.0225964	0.0199768	CBLC/VEGFA/CCL19/PRKCD/GSTP1/EGF	6
BP	GO:0072376	protein activation cascade	3/119	19/18888	0.000219497	0.0229594	0.0202977	GP9/GP5/GP1BA	3
BP	GO:0072001	renal system development	9/119	329/18888	0.000238847	0.0237937	0.0210353	WNK4/CTNNBIP1/VEGFA/NFIA/LIF/LAMA5/HAS2/COL4A4/ACTA2	9
BP	GO:0070371	ERK1 and ERK2 cascade	9/119	332/18888	0.000255399	0.0242861	0.0214706	WNK4/CCL19/LIF/INHBA/CCN1/GSTP1/EGF/DUSP9/ACTA2	9
CC	GO:0031091	platelet alpha granule	5/124	91/19894	0.000262967	0.0275118	0.0249376	TREML1/VEGFA/PF4/ITGA2B/EGF	5
CC	GO:0062023	collagen-containing extracellular matrix	10/124	428/19894	0.000352317	0.0275118	0.0249376	COL24A1/ANGPTL2/PZP/PF4/LAMA5/CCN1/COL4A4/COL2A1/BGN/ACTA2	10
CC	GO:0090665	glycoprotein complex	3/124	23/19894	0.000382108	0.0275118	0.0249376	GP9/GP5/GP1BA	3
BP	GO:0048260	positive regulation of receptor-mediated endocytosis	4/119	53/18888	0.000345586	0.0314333	0.0277893	SGIP1/VEGFA/CCL19/EGF	4
BP	GO:0060993	kidney morphogenesis	5/119	98/18888	0.000388402	0.0338557	0.0299308	WNK4/CTNNBIP1/VEGFA/LIF/LAMA5	5
BP	GO:0072080	nephron tubule development	5/119	100/18888	0.000426313	0.0347165	0.0306918	WNK4/CTNNBIP1/VEGFA/LIF/LAMA5	5
BP	GO:0006706	steroid catabolic process	3/119	24/18888	0.000448061	0.0347165	0.0306918	HSD17B6/HSD11B1/CYP19A1	3
BP	GO:0061484	hematopoietic stem cell homeostasis	3/119	24/18888	0.000448061	0.0347165	0.0306918	ARMCX5-GPRASP2/GPRASP2/ARMCX1	3
BP	GO:0008585	female gonad development	5/119	102/18888	0.000466951	0.0348879	0.0308434	VEGFA/PTX3/INHBA/CYP19A1/AFP	5
BP	GO:0061326	renal tubule development	5/119	104/18888	0.000510442	0.0368222	0.0325534	WNK4/CTNNBIP1/VEGFA/LIF/LAMA5	5
BP	GO:0045639	positive regulation of myeloid cell differentiation	5/119	105/18888	0.000533296	0.0370518	0.0327564	CTNNBIP1/PF4/MPL/LIF/INHBA	5
BP	GO:0046545	development of primary female sexual characteristics	5/119	106/18888	0.000556912	0.0370518	0.0327564	VEGFA/PTX3/INHBA/CYP19A1/AFP	5
BP	GO:0120254	olefinic compound metabolic process	6/119	162/18888	0.000566758	0.0370518	0.0327564	BCO2/HSD17B6/GSTP1/CYP19A1/ALOX12/AFP	6
BP	GO:0035929	steroid hormone secretion	3/119	27/18888	0.000638664	0.0404875	0.0357937	WNK4/INHBA/CYP19A1	3
BP	GO:0090330	regulation of platelet aggregation	3/119	28/18888	0.00071203	0.0438108	0.0387318	GP6/PRKCD/ALOX12	3
BP	GO:0002573	myeloid leukocyte differentiation	7/119	239/18888	0.000801818	0.0479258	0.0423697	ZBTB46/CTNNBIP1/VEGFA/CCL19/PF4/LIF/INHBA	7

## Sheet: LI_Survival_GO
ONTOLOGY	ID	Description	GeneRatio	BgRatio	pvalue	p.adjust	qvalue	geneID	Count
MF	GO:0030527	structural constituent of chromatin	59/2034	97/18522	2.28103e-32	2.58213e-29	2.32425e-29	H3C13/H2BC18/H3C15/H2AC21/H2BC26/H3C14/H2AC25/H2BC12/H2AC12/H2BC12L/H2BC11/H2AC11/H3C7/H4C14/H4C13/H4C5/H4C2/H4C8/H4C3/H4C11/H4C6/H4C4/H4C1/H3C10/H3C12/H3C8/H3C11/H3C6/H3C4/H2BC21/H2BC17/H2BC4/H2BC10/H2BC9/H2BC6/H2BC7/H2BC14/H2BC15/H2BC13/H2BC8/H2AC20/H2AC17/H2AC4/H2AC6/H2AC16/H2AC15/H2AC13/H4C9/HMGA1/H2BC3/H2BC5/H2AX/H2AC7/H2AC8/H1-5/H1-4/H1-3/H1-2/CENPA	59
CC	GO:0000786	nucleosome	63/2072	135/19894	6.3155e-27	4.19981e-24	3.46356e-24	H3C13/H2BC18/H3C15/H2AC21/H2BC26/H3C14/H2AC25/H2BC12/H2AC12/SLF1/MBTD1/H2BC12L/HP1BP3/KAT6B/BRD8/H2BC11/H2AC11/H3C7/H4C14/H4C13/H4C5/H4C2/H4C8/H4C3/H4C11/H4C6/H4C4/H4C1/H3C10/H3C12/H3C8/H3C11/H3C6/H3C4/H2BC21/H2BC17/H2BC4/H2BC10/H2BC9/H2BC6/H2BC7/H2BC14/H2BC15/H2BC13/H2BC8/H2AC20/H2AC17/H2AC4/H2AC6/H2AC16/H2AC15/H2AC13/H4C9/H2BC3/H2BC5/H2AX/H2AC7/H2AC8/H1-5/H1-4/H1-3/H1-2/CENPA	63
CC	GO:0000775	chromosome, centromeric region	87/2072	257/19894	1.80401e-24	5.99832e-22	4.94677e-22	CENPP/CHAMP1/SKA3/SKA1/ESCO2/SGO1/SGO2/CDCA5/CENPL/KNSTRN/KMT5C/NUF2/KIF18A/CDT1/NDEL1/CENPU/DSCC1/CENPM/NCAPG/CENPK/NUP107/RCC2/CENPN/HJURP/MIS18BP1/CENPQ/CDCA8/PINX1/SPDL1/ERCC6L/CHRAC1/MIS18A/C9orf78/CHMP4A/CBX5/OIP5/DCTN3/ZWINT/KIF2C/DCTN6/CTCF/IKZF1/STAG1/SMC4/NCAPD2/CKAP5/KNTC1/AURKB/SMC3/H2BC11/H4C14/H4C13/H4C5/H4C2/H4C8/H4C3/H4C11/H4C6/H4C4/H4C1/H2AC4/H4C9/TTK/TOP2A/DYNLT3/RAD21/PSEN2/PPP…	87
CC	GO:0098687	chromosomal region	108/2072	402/19894	5.63045e-21	1.24808e-18	1.02929e-18	CENPP/CHAMP1/SKA3/SKA1/ESCO2/SGO1/SGO2/CDCA5/CENPL/KNSTRN/KMT5C/SLF1/NUF2/KIF18A/CDT1/NDEL1/CENPU/DSCC1/CENPM/DCLRE1B/NCAPG/CENPK/NUP107/RCC2/CENPN/HJURP/MIS18BP1/CENPQ/CDCA8/PINX1/SPDL1/ERCC6L/TERF2IP/CHRAC1/MIS18A/C9orf78/CHMP4A/CBX5/OIP5/DCTN3/ZWINT/KIF2C/DCTN6/CTCF/RAD51AP1/IKZF1/STAG1/SMC4/NCAPD2/CKAP5/KNTC1/AURKB/SMC3/H2BC11/THOC5/H4C14/H4C13/H4C5/H4C2/H4C8/H4C3/H4C11/H4C6/H4C4/H4C1/H2AC4/H…	108
BP	GO:0006334	nucleosome assembly	52/1991	118/18888	8.02166e-21	4.62087e-17	4.04058e-17	H3C13/H3C15/H3C14/ASF1B/CHRAC1/HP1BP3/KAT6B/TSPYL4/DNAJC9/ANP32B/CHAF1A/H2BC11/H3C7/H4C14/H4C13/H4C5/H4C2/H4C8/H4C3/H4C11/H4C6/H4C4/H4C1/H3C10/H3C12/H3C8/H3C11/H3C6/H3C4/H2BC21/H2BC17/H2BC4/H2BC10/H2BC9/H2BC6/H2BC7/H2BC14/H2BC15/H2BC13/H2BC8/H4C9/SOX9/NAP1L4/NAP1L1/MCM2/HMGB2/H2BC3/H2AX/H1-5/H1-4/H1-3/H1-2	52
BP	GO:0007059	chromosome segregation	111/1991	423/18888	2.78815e-20	4.62087e-17	4.04058e-17	MZT1/CENPP/KMT5A/CHAMP1/ASPM/SKA3/SKA1/ESCO2/CDCA2/SGO1/SGO2/KIF18B/NEK7/CCSAP/CDCA5/CENPL/KNSTRN/HASPIN/NUF2/KIF18A/DIAPH3/CDT1/FAM83D/NDEL1/TUBB1/MAP9/CENPU/CEP97/HAUS3/CENPM/NCAPG/CENPK/RCC2/CENPN/CENPJ/HJURP/CENPQ/CDCA8/PINX1/HAUS4/SPDL1/NCAPG2/MIS18A/C9orf78/NUSAP1/GPSM2/PSMC3IP/UHRF1/RACGAP1/CHMP4A/NTMT1/EML4/MLH3/FBXO5/LSM14A/KIF4A/NCAPH/TPX2/MAPRE1/OIP5/ZWINT/UBE2C/TLK2/KIF2C/CTCF/SMC2/TA…	111
BP	GO:0000070	mitotic sister chromatid segregation	67/1991	188/18888	2.94797e-20	4.62087e-17	4.04058e-17	MZT1/KMT5A/CHAMP1/SKA3/SKA1/KIF18B/CCSAP/CDCA5/KNSTRN/HASPIN/NUF2/KIF18A/CDT1/MAP9/CEP97/NCAPG/CENPK/CDCA8/PINX1/SPDL1/NCAPG2/NUSAP1/UHRF1/RACGAP1/CHMP4A/EML4/FBXO5/LSM14A/KIF4A/NCAPH/TPX2/MAPRE1/ZWINT/UBE2C/KIF2C/SMC2/MAD2L2/STAG1/SMC4/KIF14/NCAPD2/DLGAP5/KNTC1/KIF23/AURKB/SMC3/PRC1/TTK/RAD21/PLK1/NUMA1/MYBL2/MAD2L1/KIF22/KIFC1/KIF11/INCENP/CENPI/CENPF/CENPE/CENPC/CDC20/CDK1/CCNB1/BUB1B/BUB1/BIR…	67
BP	GO:0034728	nucleosome organization	56/1991	138/18888	3.14184e-20	4.62087e-17	4.04058e-17	H3C13/H3C15/H3C14/H2AC25/ASF1B/CHRAC1/HP1BP3/KAT6B/TSPYL4/DNAJC9/ANP32B/CHAF1A/H2BC11/H3C7/H4C14/H4C13/H4C5/H4C2/H4C8/H4C3/H4C11/H4C6/H4C4/H4C1/H3C10/H3C12/H3C8/H3C11/H3C6/H3C4/H2BC21/H2BC17/H2BC4/H2BC10/H2BC9/H2BC6/H2BC7/H2BC14/H2BC15/H2BC13/H2BC8/H4C9/ARID1A/SOX9/NFE2/NAP1L4/NAP1L1/MCM2/HMGA1/HMGB2/H2BC3/H2AX/H1-5/H1-4/H1-3/H1-2	56
BP	GO:0065004	protein-DNA complex assembly	76/1991	240/18888	2.69813e-19	2.84143e-16	2.4846e-16	H3C13/CENPP/H3C15/H3C14/TAF3/MED25/CDT1/MED28/POLR1E/CENPK/CENPN/CAND1/ASF1B/HJURP/CHRAC1/MIS18A/HP1BP3/KAT6B/TSPYL4/DNAJC9/OIP5/ANP32B/CHAF1A/DLGAP5/KNTC1/H2BC11/H3C7/H4C14/H4C13/H4C5/H4C2/H4C8/H4C3/H4C11/H4C6/H4C4/H4C1/H3C10/H3C12/H3C8/H3C11/H3C6/H3C4/H2BC21/H2BC17/H2BC4/H2BC10/H2BC9/H2BC6/H2BC7/H2BC14/H2BC15/H2BC13/H2BC8/H4C9/THRA/TAF4B/SOX9/RAD51/MED1/NAP1L4/NAP1L1/MCM2/HMGB2/H2BC3/H2AX/H1-5/…	76
BP	GO:0140014	mitotic nuclear division	83/1991	277/18888	2.89794e-19	2.84143e-16	2.4846e-16	MZT1/KMT5A/FBXO43/CHAMP1/SKA3/SKA1/CDCA2/BROX/KIF18B/CCSAP/CDCA5/KNSTRN/CCDC8/HASPIN/NUF2/KIF18A/CDT1/NDEL1/MAP9/CEP97/NCAPG/CENPK/CDCA8/PHIP/PINX1/SPDL1/NCAPG2/FBXW5/ANLN/NUSAP1/UHRF1/RACGAP1/CHMP4A/RGCC/EML4/FBXO5/LSM14A/KIF4A/NCAPH/TPX2/MAPRE1/ZWINT/UBE2C/KIF2C/SMC2/MAD2L2/STAG1/SMC4/KIF14/NCAPD2/DLGAP5/KNTC1/KIF20B/KIF23/AURKB/SMC3/PKMYT1/PRC1/TTK/RAD21/PLK1/PDGFRB/NUMA1/MYBL2/MKI67/MAD2L1/KI…	83
BP	GO:0030099	myeloid cell differentiation	110/1991	439/18888	1.78564e-18	1.5007e-15	1.31224e-15	NRROS/TSPO2/MTURN/ERFE/HSCB/PPARGC1B/BATF2/L3MBTL3/DIAPH3/TUBB1/MPIG6B/SLC25A40/SLC25A38/NCAPG2/TET2/AHSP/SNX10/RACGAP1/EIF2AK1/TRIM58/CLEC5A/ABCB10/SIRT1/NEMP1/RCOR1/KLF1/UBD/CITED2/IKZF1/LRRC17/WASF2/TRIM10/ISG15/CD101/LDB1/THOC5/DYRK3/H4C14/H4C13/H4C5/H4C2/H4C8/H4C3/H4C11/H4C6/H4C4/H4C1/H4C9/UCP2/THRA/TGFB1/TFRC/TAL1/STAT5B/STAT1/SLC4A1/SLC1A5/RHAG/RELB/RAC2/PTPN11/PRTN3/MED1/PIP4K2A/PF4/NF1/N…	110
BP	GO:0000819	sister chromatid segregation	72/1991	229/18888	3.70742e-18	2.72634e-15	2.38397e-15	MZT1/KMT5A/CHAMP1/SKA3/SKA1/KIF18B/CCSAP/CDCA5/KNSTRN/HASPIN/NUF2/KIF18A/CDT1/MAP9/CEP97/NCAPG/CENPK/CDCA8/PINX1/SPDL1/NCAPG2/NUSAP1/UHRF1/RACGAP1/CHMP4A/EML4/FBXO5/LSM14A/KIF4A/NCAPH/TPX2/MAPRE1/ZWINT/UBE2C/KIF2C/SMC2/TACC3/MAD2L2/STAG1/SMC4/KIF14/NCAPD2/DLGAP5/KNTC1/KIF23/AURKB/SMC3/PRC1/ARID1A/TTK/TOP2A/DPF2/RAD21/PLK1/NUMA1/MYBL2/MAD2L1/KIF22/KIFC1/KIF11/INCENP/CENPI/CENPF/CENPE/CENPC/CDC27/C…	72
BP	GO:0071459	protein localization to chromosome, centromeric region	27/1991	40/18888	1.07743e-17	7.04277e-15	6.15834e-15	CHAMP1/HASPIN/RCC2/CENPQ/SPDL1/CTCF/KNTC1/AURKB/H2BC11/H4C14/H4C13/H4C5/H4C2/H4C8/H4C3/H4C11/H4C6/H4C4/H4C1/H2AC4/H4C9/TTK/JARID2/H2AC8/CENPA/CDK1/BUB1B	27
BP	GO:0030219	megakaryocyte differentiation	34/1991	66/18888	1.0902e-16	6.41364e-14	5.60821e-14	MTURN/MPIG6B/RCOR1/WASF2/H4C14/H4C13/H4C5/H4C2/H4C8/H4C3/H4C11/H4C6/H4C4/H4C1/H4C9/TAL1/PTPN11/MED1/PIP4K2A/PF4/MYB/MEIS1/MEF2C/LOX/KIT/EIF6/HMGB2/GP9/GP5/GP1BB/GP1BA/GATA2/GATA1/EP300	34
BP	GO:0098813	nuclear chromosome segregation	85/1991	317/18888	2.00688e-16	1.07332e-13	9.38528e-14	MZT1/KMT5A/CHAMP1/ASPM/SKA3/SKA1/SGO1/KIF18B/CCSAP/CDCA5/KNSTRN/HASPIN/NUF2/KIF18A/CDT1/FAM83D/MAP9/CEP97/NCAPG/CENPK/RCC2/CENPQ/CDCA8/PINX1/SPDL1/NCAPG2/C9orf78/NUSAP1/PSMC3IP/UHRF1/RACGAP1/CHMP4A/EML4/MLH3/FBXO5/LSM14A/KIF4A/NCAPH/TPX2/MAPRE1/ZWINT/UBE2C/KIF2C/SMC2/TACC3/MAD2L2/STAG1/SMC4/KIF14/NCAPD2/DLGAP5/KNTC1/KIF23/PTTG1/AURKB/CCNE2/CCNB2/SMC3/PRC1/ARID1A/TTK/TOP2A/DPF2/RAD21/PLK1/NUMA1/MY…	85
BP	GO:0000280	nuclear division	106/1991	446/18888	4.06237e-16	1.99157e-13	1.74147e-13	MZT1/KMT5A/FBXO43/CHAMP1/ASPM/SKA3/SKA1/CDCA2/SGO1/BROX/EME1/KIF18B/CCSAP/ANKLE1/KLHDC3/CDCA5/KNSTRN/CCDC8/HASPIN/NUF2/KIF18A/CDT1/NDEL1/RMI1/MAP9/CEP97/NCAPG/CENPK/FANCM/FOXJ2/CDCA8/PHIP/PINX1/SPDL1/NCAPG2/FBXW5/ANLN/C9orf78/NUSAP1/PSMC3IP/UHRF1/RACGAP1/CHMP4A/RGCC/EML4/MLH3/FBXO5/LSM14A/KIF4A/NCAPH/UBR2/TPX2/MAPRE1/ZWINT/UBE2C/KIF2C/RAD51AP1/SMC2/MAD2L2/STAG1/SMC4/KIF14/NCAPD2/DLGAP5/KNTC1/TESM…	106
BP	GO:0048285	organelle fission	113/1991	493/18888	6.88191e-16	3.11433e-13	2.72323e-13	MZT1/KMT5A/FBXO43/CHAMP1/ASPM/SKA3/SKA1/PGAM5/CDCA2/SGO1/BROX/EME1/KIF18B/CCSAP/ANKLE1/KLHDC3/CDCA5/MTFR2/KNSTRN/CCDC8/HASPIN/NUF2/KIF18A/CDT1/NDEL1/RMI1/MAP9/CEP97/INF2/NCAPG/CENPK/FANCM/FOXJ2/VPS35/CDCA8/PHIP/PINX1/SPDL1/NCAPG2/FBXW5/ANLN/C9orf78/NUSAP1/PSMC3IP/UHRF1/RACGAP1/CHMP4A/RGCC/EML4/MLH3/FBXO5/LSM14A/KIF4A/NCAPH/UBR2/TPX2/MAPRE1/ZWINT/UBE2C/KIF2C/RALBP1/RAD51AP1/SMC2/MAD2L2/STAG1/SMC4/…	113
CC	GO:0005819	spindle	101/2072	433/19894	3.60718e-15	5.99693e-13	4.94563e-13	MZT1/CHAMP1/ASPM/HEPACAM2/SKA3/SKA1/SGO1/CKAP2L/KIF18B/NEK7/CCSAP/NEDD1/STX1B/KNSTRN/CEP295/KBTBD8/HASPIN/FAM110A/KIF18A/DIAPH3/FAM83D/NDEL1/TUBB1/CEP44/MAP9/CSPP1/SHCBP1/HAUS3/WNK1/KIF15/RCC2/CDCA8/PINX1/HAUS4/SPDL1/NSUN2/NUSAP1/GPSM2/UHRF1/RACGAP1/CHMP4A/EML4/CKAP2/FBXO5/LSM14A/POC1A/KIF4A/TPX2/KIFAP3/MAPRE1/DCTN3/TOPBP1/KIF2C/RALBP1/TACC3/MAD2L2/STAG1/FRY/KIF20A/KIF14/CKAP5/DLGAP5/KNTC1/KIF20B…	101
BP	GO:0030218	erythrocyte differentiation	48/1991	135/18888	7.32529e-15	3.07819e-12	2.69163e-12	TSPO2/HSCB/L3MBTL3/DIAPH3/MPIG6B/SLC25A40/SLC25A38/NCAPG2/AHSP/RACGAP1/TRIM58/ABCB10/NEMP1/RCOR1/KLF1/CITED2/IKZF1/TRIM10/ISG15/LDB1/DYRK3/THRA/TAL1/STAT5B/STAT1/SLC4A1/SLC1A5/RHAG/RAC2/MED1/MYB/SMAD5/KIT/JAK2/INPP5D/HMGB2/GATA2/GATA1/G6PD/FOXO3/FECH/DMTN/EPB42/DNASE2/BPGM/B2M/ALAS2/ADAR	48
CC	GO:0034506	chromosome, centromeric core domain	16/2072	19/19894	1.29724e-13	1.72533e-11	1.42287e-11	RCC2/H2BC11/H4C14/H4C13/H4C5/H4C2/H4C8/H4C3/H4C11/H4C6/H4C4/H4C1/H2AC4/H4C9/H2AC8/CENPA	16
CC	GO:0000793	condensed chromosome	72/2072	281/19894	2.6979e-13	2.99017e-11	2.46597e-11	CENPP/CHAMP1/SKA3/SKA1/SGO1/SGO2/CENPL/KNSTRN/KMT5C/SLF1/NUF2/KIF18A/CDT1/NDEL1/CENPU/CENPM/NCAPG/CENPK/NUP107/CENPN/HJURP/CENPQ/PINX1/SPDL1/NCAPG2/ERCC6L/PSMC3IP/CHMP4A/MLH3/CBX5/NCAPH/KIFAP3/DCTN3/ZWINT/TOPBP1/KIF2C/DCTN6/CTCF/SMC2/SMC4/NCAPD2/CKAP5/KNTC1/AURKB/SMC3/TTK/TOP2A/DYNLT3/RAD51/RAD21/PSEN2/PLK1/PPP1R12A/MKI67/MAD2L1/KIF22/INCENP/HMGB2/H2AX/CENPI/FANCD2/CENPF/CENPE/CENPC/CENPA/CDC20/C…	72
BP	GO:0034101	erythrocyte homeostasis	48/1991	144/18888	1.2324e-13	4.83346e-11	4.22647e-11	TSPO2/HSCB/L3MBTL3/DIAPH3/MPIG6B/SLC25A40/SLC25A38/NCAPG2/AHSP/RACGAP1/TRIM58/ABCB10/NEMP1/RCOR1/KLF1/CITED2/IKZF1/TRIM10/ISG15/LDB1/DYRK3/THRA/TAL1/STAT5B/STAT1/SLC4A1/SLC1A5/RHAG/RAC2/MED1/MYB/SMAD5/KIT/JAK2/INPP5D/HMGB2/GATA2/GATA1/G6PD/FOXO3/FECH/DMTN/EPB42/DNASE2/BPGM/B2M/ALAS2/ADAR	48
BP	GO:0002262	myeloid cell homeostasis	54/1991	177/18888	2.29901e-13	8.45315e-11	7.3916e-11	TSPO2/HSCB/L3MBTL3/DIAPH3/MPIG6B/SLC25A40/SLC25A38/NCAPG2/AHSP/RACGAP1/TRIM58/ABCB10/NEMP1/RCOR1/KLF1/CITED2/IKZF1/TRIM10/ISG15/LDB1/DYRK3/THRA/TAL1/STAT5B/STAT1/SOD1/SLC4A1/SLC1A5/RHAG/RAC2/MED1/NF1/MYB/MTHFD1/MPL/KITLG/SMAD5/KIT/JAK2/INPP5D/HMGB2/GATA2/GATA1/G6PD/FOXO3/FECH/DMTN/EPB42/DNASE2/BTK/BPGM/B2M/ALAS2/ADAR	54
CC	GO:0043505	CENP-A containing nucleosome	15/2072	18/19894	1.05692e-12	8.78562e-11	7.24545e-11	H2BC11/H4C14/H4C13/H4C5/H4C2/H4C8/H4C3/H4C11/H4C6/H4C4/H4C1/H2AC4/H4C9/H2AC8/CENPA	15
CC	GO:0061638	CENP-A containing chromatin	15/2072	18/19894	1.05692e-12	8.78562e-11	7.24545e-11	H2BC11/H4C14/H4C13/H4C5/H4C2/H4C8/H4C3/H4C11/H4C6/H4C4/H4C1/H2AC4/H4C9/H2AC8/CENPA	15
CC	GO:0000779	condensed chromosome, centromeric region	52/2072	181/19894	5.35426e-12	3.95621e-10	3.26266e-10	CENPP/CHAMP1/SKA3/SKA1/SGO1/SGO2/CENPL/KNSTRN/KMT5C/NUF2/KIF18A/CDT1/NDEL1/CENPU/CENPM/NCAPG/CENPK/NUP107/CENPN/HJURP/CENPQ/PINX1/SPDL1/ERCC6L/CHMP4A/CBX5/DCTN3/ZWINT/KIF2C/DCTN6/NCAPD2/CKAP5/KNTC1/AURKB/TTK/DYNLT3/PSEN2/PLK1/PPP1R12A/MAD2L1/KIF22/INCENP/CENPI/CENPF/CENPE/CENPC/CENPA/CDC20/CCNB1/BUB1B/BUB1/BIRC5	52
BP	GO:0061644	protein localization to CENP-A containing chromatin	15/1991	18/18888	1.25856e-12	4.35535e-10	3.8084e-10	H2BC11/H4C14/H4C13/H4C5/H4C2/H4C8/H4C3/H4C11/H4C6/H4C4/H4C1/H2AC4/H4C9/H2AC8/CENPA	15
BP	GO:0034502	protein localization to chromosome	42/1991	124/18888	2.26922e-12	7.41656e-10	6.48518e-10	FAM47E/CHAMP1/ESCO2/MCM8/SLF1/HASPIN/RCC2/CENPQ/PINX1/SPDL1/TERF2IP/ZMYND8/TOPBP1/CTCF/KNTC1/AURKB/H2BC11/H4C14/H4C13/H4C5/H4C2/H4C8/H4C3/H4C11/H4C6/H4C4/H4C1/H2AC4/H4C9/VRK1/TTK/RPA2/RAD21/PLK1/MSH2/JARID2/H2AC8/H1-5/EZH2/CENPA/CDK1/BUB1B	42
CC	GO:0000776	kinetochore	48/2072	170/19894	6.80074e-11	4.52249e-09	3.72967e-09	CENPP/CHAMP1/SKA3/SKA1/SGO1/SGO2/CENPL/KNSTRN/NUF2/KIF18A/CDT1/NDEL1/CENPU/CENPM/CENPK/NUP107/CENPN/HJURP/CENPQ/PINX1/SPDL1/ERCC6L/CHMP4A/CBX5/DCTN3/ZWINT/KIF2C/DCTN6/CKAP5/KNTC1/AURKB/TTK/DYNLT3/PSEN2/PLK1/PPP1R12A/MAD2L1/KIF22/INCENP/CENPI/CENPF/CENPE/CENPC/CDC20/CCNB1/BUB1B/BUB1/BIRC5	48
BP	GO:0048872	homeostasis of number of cells	75/1991	322/18888	2.45445e-11	7.4728e-09	6.53437e-09	TSPO2/HSCB/DOCK11/OCIAD2/L3MBTL3/DIAPH3/MPIG6B/CARD9/WDR48/SLC25A40/SLC25A38/NCAPG2/AHSP/ARMCX1/SLC40A1/RACGAP1/LAT/TRIM58/ABCB10/NEMP1/RCOR1/RIPK3/KLF1/CITED2/IKZF1/TRIM10/ISG15/ADGRG1/CCNB2/DNAJA3/LDB1/DYRK3/ARHGEF5/THRA/PRDX2/TAL1/STAT5B/STAT1/SPTA1/SOX9/SOD1/SLC4A1/SLC1A5/CXCL6/RHAG/RAG1/RAC2/PTPN11/MED1/PMAIP1/NF1/MYB/MTHFD1/MPL/KITLG/MEF2C/SMAD5/KIT/JAK2/INPP5D/HMGB2/GATA2/GATA1/G6PD/FOXO3/…	75
BP	GO:1902850	microtubule cytoskeleton organization involved in mitosis	48/1991	164/18888	2.54047e-11	7.4728e-09	6.53437e-09	MZT1/CCSAP/FAM110A/NUF2/NDEL1/MAP9/CEP97/CENPJ/CDCA8/SPDL1/NUSAP1/GPSM2/UHRF1/RACGAP1/CHMP4A/LSM14A/KIF4A/TPX2/MAPRE1/DCTN6/TACC3/STAG1/CKAP5/DLGAP5/KIF23/AURKB/SMC3/PRC1/HDAC3/TTK/DYNLT1/STIL/PTPA/PLK1/PCNT/NUMA1/MYBL2/MAD2L1/STMN1/KIFC1/KIF11/INCENP/CENPE/CENPA/CDC20/CDK1/CCNB1/BIRC5	48
CC	GO:0072686	mitotic spindle	50/2072	184/19894	1.23994e-10	7.49597e-09	6.18188e-09	ASPM/HEPACAM2/SKA3/SKA1/CKAP2L/KIF18B/CCSAP/KNSTRN/CEP295/KIF18A/FAM83D/TUBB1/MAP9/HAUS3/WNK1/RCC2/HAUS4/NUSAP1/GPSM2/RACGAP1/EML4/CKAP2/LSM14A/TPX2/MAPRE1/TACC3/STAG1/DLGAP5/KIF20B/KIF23/AURKB/SMC3/PRC1/HDAC3/CDC7/TUBB2A/DYNLT3/PTPN7/MAPK1/PLK1/PKD2/NUMA1/MAD2L1/KIF22/KIFC1/KIF11/GPX2/CENPE/CDC27/CDK1	50
CC	GO:0005833	hemoglobin complex	11/2072	12/19894	1.65889e-10	9.19303e-09	7.58143e-09	AHSP/HBZ/HBQ1/HBG2/HBG1/HBE1/HBD/HBB/HBM/HBA2/HBA1	11
BP	GO:0051607	defense response to virus	72/1991	307/18888	4.38288e-11	1.22783e-08	1.07364e-08	DEFA1B/IFIT1B/GBP7/UNC13D/TICAM1/SLFN13/DDX60L/TRIM15/TRIM5/RAB2B/PARP9/TRIM8/DHX58/CARD9/IFIH1/RTP4/EXOC1/DDX60/SHFL/ABCF3/EXOSC4/HERC5/APOBEC3C/CRCP/LSM14A/RIGI/MORC3/TRIM35/USP18/TRIM31/MID2/RIPK3/IFI44L/IFITM3/IRF9/TRIM28/TSPAN32/ISG15/MAP3K14/HYAL2/OASL/IFITM1/ZNF175/TRIM25/STAT2/STAT1/SPN/UAP1/RNASE2/EIF2AK2/PMAIP1/OAS3/OAS2/OAS1/MYD88/MX1/MOV10/MICB/IRF7/CXCL10/IFNAR2/IFIT3/IFIT1/IFIT2/IFI…	72
MF	GO:0046982	protein heterodimerization activity	82/2034	353/18522	2.71539e-11	1.53691e-08	1.38342e-08	H3C13/H2BC18/H3C15/H2AC21/H2BC26/H3C14/H2AC25/H2BC12/H2AC12/TAF3/QTRT1/UGT1A4/UGT1A6/H2BC12L/CHRAC1/SDCBP2/FBXO7/SMC3/HIP1R/H2BC11/H2AC11/H3C7/H4C14/H4C13/H4C5/H4C2/H4C8/H4C3/H4C11/H4C6/H4C4/H4C1/H3C10/H3C12/H3C8/H3C11/H3C6/H3C4/H2BC21/H2BC17/H2BC4/H2BC10/H2BC9/H2BC6/H2BC7/H2BC14/H2BC15/H2BC13/H2BC8/H2AC20/H2AC17/H2AC4/H2AC6/H2AC16/H2AC15/H2AC13/H4C9/TPM1/TOP2A/MLX/TCF3/TAF4B/SRI/PDGFA/P2RY1/CEAC…	82
BP	GO:0071168	protein localization to chromatin	26/1991	60/18888	6.57417e-11	1.75799e-08	1.53722e-08	FAM47E/ESCO2/MCM8/ZMYND8/H2BC11/H4C14/H4C13/H4C5/H4C2/H4C8/H4C3/H4C11/H4C6/H4C4/H4C1/H2AC4/H4C9/VRK1/RAD21/PLK1/MSH2/JARID2/H2AC8/H1-5/EZH2/CENPA	26
BP	GO:0007051	spindle organization	53/1991	197/18888	8.067e-11	2.0634e-08	1.80428e-08	MZT1/ASPM/NEK7/CCSAP/KNSTRN/FAM110A/NUF2/TUBB1/MAP9/CEP97/HAUS3/KIZ/CENPJ/CDCA8/HAUS4/GPSM2/UHRF1/RACGAP1/CHMP4A/NTMT1/FBXO5/LSM14A/KIF4A/TPX2/MAPRE1/DCTN6/TACC3/STAG1/CKAP5/DLGAP5/KIF23/AURKB/CCNB2/SMC3/PRC1/HDAC3/TTK/STIL/PTPA/PLK1/PCNT/NUMA1/MYH9/MYBL2/STMN1/KIFC1/KIF11/INCENP/CHD3/CENPE/CDC20/CCNB1/BIRC5	53
BP	GO:1905818	regulation of chromosome separation	29/1991	74/18888	1.02802e-10	2.51994e-08	2.20349e-08	HASPIN/NUF2/NCAPG/CDCA8/SPDL1/NCAPG2/FBXO5/NCAPH/ZWINT/UBE2C/SMC2/MAD2L2/SMC4/NCAPD2/DLGAP5/KNTC1/AURKB/TTK/RAD21/PLK1/NUMA1/MAD2L1/INCENP/CENPF/CDC20/CCNB1/BUB1B/BUB1/BIRC5	29
BP	GO:0045652	regulation of megakaryocyte differentiation	20/1991	38/18888	1.34564e-10	3.16657e-08	2.76891e-08	MTURN/RCOR1/H4C14/H4C13/H4C5/H4C2/H4C8/H4C3/H4C11/H4C6/H4C4/H4C1/H4C9/PF4/MYB/MEF2C/LOX/EIF6/HMGB2/GATA2	20
BP	GO:0015669	gas transport	15/1991	22/18888	1.7413e-10	3.94003e-08	3.44524e-08	CYGB/RHAG/HBZ/HBQ1/HBG2/HBG1/HBE1/HBD/HBB/HBM/HBA2/HBA1/CA2/BPGM/AQP1	15
BP	GO:0051983	regulation of chromosome segregation	40/1991	131/18888	2.79039e-10	6.07995e-08	5.31643e-08	CDCA2/HASPIN/NUF2/NCAPG/RCC2/CDCA8/SPDL1/NCAPG2/C9orf78/FBXO5/NCAPH/ZWINT/UBE2C/KIF2C/SMC2/TACC3/MAD2L2/SMC4/NCAPD2/DLGAP5/KNTC1/AURKB/ARID1A/TTK/DPF2/RAD21/PLK1/NUMA1/MKI67/MAD2L1/INCENP/CENPF/CENPE/CDC27/CDC20/CDK1/CCNB1/BUB1B/BUB1/BIRC5	40
BP	GO:0044772	mitotic cell cycle phase transition	92/1991	451/18888	3.19537e-10	6.7137e-08	5.87059e-08	STOX1/E2F7/TRIM71/CDCA5/TICRR/HASPIN/NUF2/ATAD5/RNASEH2B/CLSPN/RCC2/CENPJ/CDCA8/SPDL1/ANLN/DTL/GTSE1/PPME1/CRLF3/RGCC/FBXO5/FBXO7/FBXL7/ZWINT/TOPBP1/UBE2C/PIM2/UBD/TACC3/MAD2L2/KIF14/MELK/DLGAP5/KNTC1/AURKB/CCNE2/CCNB2/PKMYT1/PPM1D/GFI1B/CDC7/ARID1A/TTK/TPD52L1/TFDP1/STIL/RPA2/DPF2/RBL1/RAD21/PSME2/PSME1/PLK1/PKD2/ABCB1/PBX1/ORC1/MYC/MUC1/FOXO4/MAD2L1/INCENP/EZH2/ENSA/E2F1/CENPF/CENPE/CDKN3/CDKN2…	92
CC	GO:0031838	haptoglobin-hemoglobin complex	10/2072	11/19894	1.46758e-09	7.50724e-08	6.19117e-08	HBZ/HBQ1/HBG2/HBG1/HBE1/HBD/HBB/HBM/HBA2/HBA1	10
MF	GO:0031720	haptoglobin binding	10/2034	10/18522	2.50071e-10	9.436e-08	8.49363e-08	HBZ/HBQ1/HBG2/HBG1/HBE1/HBD/HBB/HBM/HBA2/HBA1	10
BP	GO:0061515	myeloid cell development	31/1991	88/18888	5.52332e-10	1.12047e-07	9.79762e-08	NRROS/L3MBTL3/DIAPH3/MPIG6B/SLC25A40/TRIM58/ABCB10/NEMP1/CITED2/WASF2/TAL1/SLC4A1/RHAG/RAC2/PTPN11/MED1/PIP4K2A/MYB/MEIS1/KIT/GP9/GP5/GP1BB/GP1BA/GATA1/G6PD/DMTN/EPB42/EP300/BPGM/ALAS2	31
BP	GO:0015671	oxygen transport	12/1991	15/18888	6.12626e-10	1.20136e-07	1.05049e-07	CYGB/HBZ/HBQ1/HBG2/HBG1/HBE1/HBD/HBB/HBM/HBA2/HBA1/BPGM	12
BP	GO:0090068	positive regulation of cell cycle process	62/1991	263/18888	7.80771e-10	1.4817e-07	1.29563e-07	STOX1/E2F7/CDCA5/CEP295/SLF1/FAM83D/ATAD5/CSPP1/E2F8/WNK1/NCAPG/TBX20/RCC2/CENPJ/CDCA8/PHIP/NCAPG2/DTL/NUSAP1/GPSM2/RACGAP1/RGCC/FBXO5/NCAPH/CIT/UBE2C/GIPC1/PLK4/RAD51AP1/SMC2/SMC4/KIF14/NCAPD2/DLGAP5/KIF20B/KIF23/AURKB/CCNE2/DYRK3/CDC7/TFDP1/STIL/RAD21/MED1/PDGFRB/PBX1/NUMA1/MAD2L1/INCENP/IGF1R/FEN1/EZH2/CDC25C/CDC20/CDK1/CCNE1/CCND3/CCND2/CCNB1/BUB1/CCND1/BIRC5	62
BP	GO:0007052	mitotic spindle organization	39/1991	131/18888	1.05758e-09	1.93753e-07	1.69421e-07	MZT1/CCSAP/FAM110A/NUF2/MAP9/CEP97/CENPJ/CDCA8/GPSM2/UHRF1/RACGAP1/CHMP4A/LSM14A/KIF4A/TPX2/DCTN6/TACC3/STAG1/CKAP5/DLGAP5/KIF23/AURKB/SMC3/PRC1/TTK/STIL/PTPA/PLK1/PCNT/NUMA1/MYBL2/STMN1/KIFC1/KIF11/INCENP/CENPE/CDC20/CCNB1/BIRC5	39
BP	GO:0051310	metaphase chromosome alignment	33/1991	100/18888	1.08683e-09	1.93753e-07	1.69421e-07	CHAMP1/SKA3/SKA1/SGO1/CDCA5/KNSTRN/NUF2/KIF18A/CDT1/FAM83D/RCC2/CENPQ/CDCA8/PINX1/SPDL1/RACGAP1/CHMP4A/EML4/MAPRE1/ZWINT/KIF2C/KIF14/KNTC1/AURKB/NUMA1/KIF22/KIFC1/INCENP/CENPF/CENPE/CENPC/CCNB1/BIRC5	33
BP	GO:0051304	chromosome separation	29/1991	81/18888	1.27701e-09	2.20961e-07	1.93212e-07	HASPIN/NUF2/NCAPG/CDCA8/SPDL1/NCAPG2/FBXO5/NCAPH/ZWINT/UBE2C/SMC2/MAD2L2/SMC4/NCAPD2/DLGAP5/KNTC1/AURKB/TTK/RAD21/PLK1/NUMA1/MAD2L1/INCENP/CENPF/CDC20/CCNB1/BUB1B/BUB1/BIRC5	29
BP	GO:0000075	cell cycle checkpoint signaling	49/1991	191/18888	2.38123e-09	4.00251e-07	3.49987e-07	TIPRL/EME1/E2F7/TICRR/HASPIN/PARP9/NUF2/CDT1/WDR76/RNASEH2B/CLSPN/CDCA8/SPDL1/NSUN2/DTL/GTSE1/FBXO6/ZWINT/TOPBP1/MAD2L2/KNTC1/AURKB/TTK/RPA2/RAD51/PTPN11/PROX1/PLK1/ORC1/MUC1/MSH2/FOXO4/MAD2L1/INCENP/H2AX/FANCD2/E2F1/CENPF/CDKN1B/CDKN1A/CDC20/CDK1/CCNB1/BUB1B/BUB1/BLM/CCND1/BARD1/BIRC5	49
BP	GO:1901987	regulation of cell cycle phase transition	90/1991	455/18888	2.52134e-09	4.12029e-07	3.60286e-07	TIPRL/STOX1/EME1/E2F7/CDCA5/TICRR/HASPIN/PARP9/NUF2/CDT1/FAM83D/WDR76/ATAD5/RNASEH2B/CLSPN/RCC2/CENPJ/CDCA8/SPDL1/NSUN2/ANLN/DTL/GTSE1/CRLF3/RGCC/FBXO5/FBXO6/FBXO7/ZWINT/TOPBP1/UBE2C/UBD/MAD2L2/KIF14/DLGAP5/KNTC1/AURKB/CCNE2/PKMYT1/DYRK3/GFI1B/CDC7/ARID1A/TTK/TFDP1/STIL/RPA2/DPF2/RBL1/RAD51/RAD21/PTPN11/PSME2/PSME1/PROX1/PLK1/PKD2/PBX1/ORC1/MUC1/MSH2/FOXO4/MAD2L1/INCENP/H2AX/FANCD2/EZH2/E2F1/CENP…	90
BP	GO:1901988	negative regulation of cell cycle phase transition	62/1991	273/18888	3.71957e-09	5.91412e-07	5.17142e-07	TIPRL/EME1/E2F7/TICRR/HASPIN/PARP9/NUF2/CDT1/WDR76/RNASEH2B/CLSPN/CDCA8/SPDL1/NSUN2/DTL/GTSE1/CRLF3/RGCC/FBXO5/FBXO6/FBXO7/ZWINT/TOPBP1/MAD2L2/KNTC1/AURKB/PKMYT1/GFI1B/TTK/RPA2/RBL1/RAD51/RAD21/PTPN11/PROX1/PLK1/PKD2/ORC1/MUC1/MSH2/FOXO4/MAD2L1/INCENP/H2AX/FANCD2/EZH2/E2F1/CENPF/CDKN2D/CDKN1B/CDKN1A/CDC20/CDK1/CCNB1/BUB1B/BUB1/ZFP36L2/BLM/CCND1/BARD1/BIRC5/APBB1	62
BP	GO:0045787	positive regulation of cell cycle	71/1991	332/18888	4.34653e-09	6.72911e-07	5.88407e-07	STOX1/E2F7/CDCA5/CEP295/SLF1/FAM83D/ATAD5/CSPP1/E2F8/WNK1/NCAPG/TBX20/RCC2/CENPJ/CDCA8/PHIP/NCAPG2/DTL/NUSAP1/GPSM2/RACGAP1/RGCC/FBXO5/NCAPH/CIT/UBE2C/GIPC1/PLK4/RAD51AP1/SMC2/CITED2/SMC4/KIF14/NCAPD2/DLGAP5/KIF20B/KIF23/AURKB/CCNE2/DYRK3/CDC7/TFDP1/DYNLT3/TAL1/STAT5B/STIL/SHB/RAD21/PTPN11/PTK6/PROX1/MED1/PDGFRB/PBX1/NUMA1/NKX3-1/MAD2L1/INCENP/IGF1R/FEN1/EZH2/CDC25C/CDC20/CDK1/CCNE1/CCND3/CCND2/C…	71
BP	GO:0051303	establishment of chromosome localization	34/1991	112/18888	7.03345e-09	1.03697e-06	9.06751e-07	CHAMP1/SKA3/SKA1/SGO1/CDCA5/KNSTRN/NUF2/KIF18A/CDT1/FAM83D/NDEL1/RCC2/CENPQ/CDCA8/PINX1/SPDL1/RACGAP1/CHMP4A/EML4/MAPRE1/ZWINT/KIF2C/KIF14/KNTC1/AURKB/NUMA1/KIF22/KIFC1/INCENP/CENPF/CENPE/CENPC/CCNB1/BIRC5	34
BP	GO:0010948	negative regulation of cell cycle process	68/1991	316/18888	7.05065e-09	1.03697e-06	9.06751e-07	FBXO43/TIPRL/DAB2IP/EME1/E2F7/TICRR/HASPIN/PARP9/NUF2/CDT1/WDR76/E2F8/RNASEH2B/CLSPN/MDM1/CDCA8/SPDL1/NSUN2/DTL/GTSE1/CRLF3/RGCC/FBXO5/FBXO6/FBXO7/ZWINT/TOPBP1/MAD2L2/CCP110/KNTC1/AURKB/PKMYT1/GFI1B/TTK/RPA2/RBL1/RAD51/RAD21/PTPN11/PROX1/PLK1/PKD2/ORC1/MUC1/MSH2/FOXO4/MAD2L1/INCENP/H2AX/FANCD2/EZH2/E2F1/CENPF/CDKN2D/CDKN1B/CDKN1A/CDC20/CDK1/CCNF/CCNB1/BUB1B/BUB1/ZFP36L2/BLM/CCND1/BARD1/BIRC5/APBB1	68
BP	GO:0045653	negative regulation of megakaryocyte differentiation	13/1991	20/18888	7.26016e-09	1.04174e-06	9.10921e-07	H4C14/H4C13/H4C5/H4C2/H4C8/H4C3/H4C11/H4C6/H4C4/H4C1/H4C9/PF4/MYB	13
BP	GO:1901990	regulation of mitotic cell cycle phase transition	74/1991	356/18888	7.49887e-09	1.05038e-06	9.1847e-07	STOX1/E2F7/CDCA5/TICRR/HASPIN/NUF2/ATAD5/RNASEH2B/CLSPN/RCC2/CENPJ/CDCA8/SPDL1/ANLN/DTL/GTSE1/CRLF3/RGCC/FBXO5/FBXO7/ZWINT/TOPBP1/UBE2C/UBD/MAD2L2/KIF14/DLGAP5/KNTC1/AURKB/CCNE2/PKMYT1/GFI1B/CDC7/ARID1A/TTK/TFDP1/STIL/RPA2/DPF2/RBL1/RAD21/PSME2/PSME1/PLK1/PKD2/PBX1/ORC1/MUC1/FOXO4/MAD2L1/INCENP/EZH2/E2F1/CENPF/CENPE/CDKN2D/CDKN1C/CDKN1B/CDKN1A/CDC25C/CDC20/CDK1/CCNE1/CCND3/CCND2/CCNB1/BUB1B/BUB1/…	74
BP	GO:0033047	regulation of mitotic sister chromatid segregation	22/1991	54/18888	7.82118e-09	1.07005e-06	9.35669e-07	HASPIN/NUF2/CDCA8/SPDL1/FBXO5/ZWINT/MAD2L2/KNTC1/AURKB/TTK/RAD21/PLK1/NUMA1/MAD2L1/INCENP/CENPF/CDC20/CDK1/CCNB1/BUB1B/BUB1/BIRC5	22
BP	GO:0002385	mucosal immune response	18/1991	38/18888	1.01042e-08	1.35098e-06	1.18132e-06	C17orf99/DEFA1B/H2BC12/RAB17/H2BC12L/H2BC11/H2BC21/H2BC4/H2BC10/H2BC6/H2BC7/H2BC8/RNASE3/RNASE2/PIGR/DEFB1/DEFA4/DEFA3	18
BP	GO:0002227	innate immune response in mucosa	15/1991	27/18888	1.06093e-08	1.38699e-06	1.21281e-06	DEFA1B/H2BC12/H2BC12L/H2BC11/H2BC21/H2BC4/H2BC10/H2BC6/H2BC7/H2BC8/RNASE3/RNASE2/DEFB1/DEFA4/DEFA3	15
BP	GO:0048525	negative regulation of viral process	30/1991	93/18888	1.12088e-08	1.43351e-06	1.25349e-06	TRIM59/TRIM15/TRIM5/TRIM8/IFIH1/SHFL/APOBEC3C/TRIM31/MID2/HEXIM1/IFITM3/TRIM28/TRIM10/TRIM14/ISG15/OASL/IFITM1/TRIM25/UBP1/STAT1/PROX1/EIF2AK2/OAS3/OAS2/OAS1/MX1/LY6E/IFIT1/GSN/BST2	30
BP	GO:0050000	chromosome localization	35/1991	120/18888	1.34772e-08	1.68694e-06	1.47509e-06	CHAMP1/SKA3/SKA1/SGO1/CDCA5/KNSTRN/NUF2/KIF18A/CDT1/FAM83D/NDEL1/RCC2/CENPQ/CDCA8/PINX1/SPDL1/RACGAP1/CHMP4A/EML4/MAPRE1/ZWINT/KIF2C/KIF14/DLGAP5/KNTC1/AURKB/NUMA1/KIF22/KIFC1/INCENP/CENPF/CENPE/CENPC/CCNB1/BIRC5	35
BP	GO:0007080	mitotic metaphase chromosome alignment	23/1991	60/18888	1.44021e-08	1.76516e-06	1.54349e-06	CHAMP1/SKA3/SKA1/CDCA5/NUF2/KIF18A/CDT1/CDCA8/PINX1/SPDL1/CHMP4A/EML4/MAPRE1/KIF2C/KIF14/AURKB/KIF22/KIFC1/INCENP/CENPE/CENPC/CCNB1/BIRC5	23
BP	GO:0015670	carbon dioxide transport	11/1991	15/18888	1.58745e-08	1.90591e-06	1.66657e-06	RHAG/HBZ/HBG2/HBG1/HBE1/HBD/HBB/HBA2/HBA1/CA2/AQP1	11
MF	GO:0005344	oxygen carrier activity	11/2034	14/18522	7.25263e-09	2.0525e-06	1.84751e-06	CYGB/HBZ/HBQ1/HBG2/HBG1/HBE1/HBD/HBB/HBM/HBA2/HBA1	11
BP	GO:0033046	negative regulation of sister chromatid segregation	20/1991	48/18888	2.36528e-08	2.62547e-06	2.29576e-06	HASPIN/NUF2/CDCA8/SPDL1/FBXO5/ZWINT/MAD2L2/KNTC1/AURKB/TTK/RAD21/PLK1/MAD2L1/INCENP/CENPF/CDC20/CCNB1/BUB1B/BUB1/BIRC5	20
BP	GO:0033048	negative regulation of mitotic sister chromatid segregation	20/1991	48/18888	2.36528e-08	2.62547e-06	2.29576e-06	HASPIN/NUF2/CDCA8/SPDL1/FBXO5/ZWINT/MAD2L2/KNTC1/AURKB/TTK/RAD21/PLK1/MAD2L1/INCENP/CENPF/CDC20/CCNB1/BUB1B/BUB1/BIRC5	20
BP	GO:0045841	negative regulation of mitotic metaphase/anaphase transition	20/1991	48/18888	2.36528e-08	2.62547e-06	2.29576e-06	HASPIN/NUF2/CDCA8/SPDL1/FBXO5/ZWINT/MAD2L2/KNTC1/AURKB/TTK/RAD21/PLK1/MAD2L1/INCENP/CENPF/CDC20/CCNB1/BUB1B/BUB1/BIRC5	20
BP	GO:2000816	negative regulation of mitotic sister chromatid separation	20/1991	48/18888	2.36528e-08	2.62547e-06	2.29576e-06	HASPIN/NUF2/CDCA8/SPDL1/FBXO5/ZWINT/MAD2L2/KNTC1/AURKB/TTK/RAD21/PLK1/MAD2L1/INCENP/CENPF/CDC20/CCNB1/BUB1B/BUB1/BIRC5	20
BP	GO:0051225	spindle assembly	36/1991	129/18888	3.00131e-08	3.23519e-06	2.82892e-06	MZT1/ASPM/NEK7/CCSAP/TUBB1/MAP9/CEP97/HAUS3/CENPJ/CDCA8/HAUS4/GPSM2/UHRF1/RACGAP1/CHMP4A/FBXO5/LSM14A/KIF4A/TPX2/MAPRE1/STAG1/KIF23/AURKB/CCNB2/SMC3/PRC1/HDAC3/STIL/PLK1/NUMA1/MYBL2/KIFC1/KIF11/INCENP/CDC20/BIRC5	36
BP	GO:0007088	regulation of mitotic nuclear division	34/1991	118/18888	3.02457e-08	3.23519e-06	2.82892e-06	FBXO43/CDCA2/CCDC8/HASPIN/NUF2/CDCA8/PHIP/SPDL1/FBXW5/NUSAP1/RGCC/FBXO5/ZWINT/UBE2C/MAD2L2/DLGAP5/KNTC1/KIF20B/AURKB/PKMYT1/TTK/RAD21/PLK1/PDGFRB/MKI67/MAD2L1/INCENP/CENPF/CDC25C/CDC20/CCNB1/BUB1B/BUB1/BIRC5	34
BP	GO:0050878	regulation of body fluid levels	74/1991	370/18888	4.08761e-08	4.29418e-06	3.75492e-06	MFSD2B/PEAR1/TREML1/DGKK/HPS4/FERMT3/TUBB1/MPIG6B/WNK1/TRPV4/CYP4F11/GP6/ZBTB7B/HPSE/MYL12A/CORO2B/TSPAN32/DGKI/NEURL1/HYAL2/NCOA1/CYP4F2/XDH/VAV2/PRDX2/SYK/STAT5B/SPINK1/SLC4A1/SELP/PRKCQ/PRKACB/PRKACA/MED1/PLEK/PF4/PDGFA/SERPINB2/P2RY1/P2RX1/OAS2/NFE2/MYO5B/MYH9/MTX1/KRT1/KCNN4/JAK2/ITPK1/HK2/HBB/GP9/GP5/GP1BB/GP1BA/GGCX/GATA1/F13A1/F12/DMTN/CTSG/CSRP1/CPB2/CFTR/CD36/DDR1/SERPING1/CEACAM1/CCND1…	74
BP	GO:0010965	regulation of mitotic sister chromatid separation	22/1991	59/18888	5.32872e-08	5.30401e-06	4.63793e-06	HASPIN/NUF2/CDCA8/SPDL1/FBXO5/ZWINT/UBE2C/MAD2L2/DLGAP5/KNTC1/AURKB/TTK/RAD21/PLK1/MAD2L1/INCENP/CENPF/CDC20/CCNB1/BUB1B/BUB1/BIRC5	22
BP	GO:0051985	negative regulation of chromosome segregation	20/1991	50/18888	5.4095e-08	5.30401e-06	4.63793e-06	HASPIN/NUF2/CDCA8/SPDL1/FBXO5/ZWINT/MAD2L2/KNTC1/AURKB/TTK/RAD21/PLK1/MAD2L1/INCENP/CENPF/CDC20/CCNB1/BUB1B/BUB1/BIRC5	20
BP	GO:1902100	negative regulation of metaphase/anaphase transition of cell cycle	20/1991	50/18888	5.4095e-08	5.30401e-06	4.63793e-06	HASPIN/NUF2/CDCA8/SPDL1/FBXO5/ZWINT/MAD2L2/KNTC1/AURKB/TTK/RAD21/PLK1/MAD2L1/INCENP/CENPF/CDC20/CCNB1/BUB1B/BUB1/BIRC5	20
BP	GO:1905819	negative regulation of chromosome separation	20/1991	50/18888	5.4095e-08	5.30401e-06	4.63793e-06	HASPIN/NUF2/CDCA8/SPDL1/FBXO5/ZWINT/MAD2L2/KNTC1/AURKB/TTK/RAD21/PLK1/MAD2L1/INCENP/CENPF/CDC20/CCNB1/BUB1B/BUB1/BIRC5	20
BP	GO:0002251	organ or tissue specific immune response	18/1991	42/18888	7.03175e-08	6.76609e-06	5.9164e-06	C17orf99/DEFA1B/H2BC12/RAB17/H2BC12L/H2BC11/H2BC21/H2BC4/H2BC10/H2BC6/H2BC7/H2BC8/RNASE3/RNASE2/PIGR/DEFB1/DEFA4/DEFA3	18
BP	GO:0046501	protoporphyrinogen IX metabolic process	9/1991	11/18888	7.13067e-08	6.76609e-06	5.9164e-06	EIF2AK1/UROS/UROD/PPOX/HMBS/FECH/CPOX/ALAS2/ALAD	9
BP	GO:0035855	megakaryocyte development	13/1991	23/18888	7.89214e-08	7.36975e-06	6.44426e-06	MPIG6B/WASF2/TAL1/PTPN11/MED1/PIP4K2A/MEIS1/KIT/GP9/GP5/GP1BB/GP1BA/EP300	13
BP	GO:0140694	non-membrane-bounded organelle assembly	79/1991	413/18888	1.05258e-07	9.60304e-06	8.39708e-06	NBDY/MZT1/ASPM/PAN3/FITM1/NEK7/CCSAP/CEP295/DIAPH3/TUBB1/CEP44/MAP9/CEP97/HAUS3/WNK1/CENPK/RNF213/CNOT6/LDAF1/MDM1/CENPJ/CDCA8/HAUS4/ANLN/ZFYVE1/BIN2/GPSM2/UHRF1/RACGAP1/CHMP4A/ERAL1/FBXO5/LSM14A/KIF4A/TPX2/MAPRE1/FASTKD2/PLK4/STAG1/DLGAP5/CCP110/KNTC1/CEP135/KIF23/AURKB/CCNB2/SMC3/PRC1/LIMD1/SQSTM1/HDAC3/CDS2/PLA2G4C/ARHGEF5/TPM1/STIL/RPLP0/PROX1/PLK1/PLEC/PDGFRB/NUMA1/MYBL2/KRT8/KIFC1/KIF11/EIF…	79
BP	GO:0051984	positive regulation of chromosome segregation	14/1991	27/18888	1.06102e-07	9.60304e-06	8.39708e-06	NCAPG/RCC2/CDCA8/NCAPG2/NCAPH/SMC2/SMC4/NCAPD2/AURKB/NUMA1/INCENP/CDK1/CCNB1/BIRC5	14
BP	GO:0048821	erythrocyte development	18/1991	43/18888	1.09051e-07	9.72037e-06	8.49968e-06	L3MBTL3/DIAPH3/SLC25A40/TRIM58/ABCB10/NEMP1/CITED2/TAL1/SLC4A1/RHAG/RAC2/MED1/GATA1/G6PD/DMTN/EPB42/BPGM/ALAS2	18
BP	GO:0051231	spindle elongation	10/1991	14/18888	1.11315e-07	9.7741e-06	8.54666e-06	CDCA8/RACGAP1/KIF4A/KIF23/AURKB/PRC1/NUMA1/KIF11/INCENP/BIRC5	10
BP	GO:0008608	attachment of spindle microtubules to kinetochore	20/1991	52/18888	1.17463e-07	1.01622e-05	8.88607e-06	CHAMP1/SKA3/SKA1/SGO1/KNSTRN/NUF2/CDT1/RCC2/CDCA8/RACGAP1/EML4/MAPRE1/KIF2C/KNTC1/AURKB/INCENP/CENPE/CENPC/CCNB1/BIRC5	20
BP	GO:0042744	hydrogen peroxide catabolic process	15/1991	31/18888	1.21623e-07	1.03697e-05	9.06744e-06	NNT/EPX/PRDX2/SNCA/MPO/HBZ/HBQ1/HBG2/HBG1/HBE1/HBD/HBB/HBM/HBA2/HBA1	15
BP	GO:0051656	establishment of organelle localization	87/1991	472/18888	1.36408e-07	1.14641e-05	1.00245e-05	RAB44/CHAMP1/SKA3/SKA1/UNC13D/SGO1/CDCA5/KNSTRN/NUF2/KIF18A/CDT1/FAM83D/NDEL1/CLMN/FYCO1/MLPH/TRAK2/RAB17/RCC2/TBC1D23/EXOC1/CENPQ/CDCA8/PINX1/SPDL1/NUSAP1/GPSM2/RACGAP1/CHMP4A/EML4/LAT/DNM3/TRIM58/AGTPBP1/SYNE2/SYT11/KIFAP3/MAPRE1/TRAPPC8/PDCD10/ZWINT/KIF2C/KIF14/KNTC1/NTN1/NHERF1/SNAP29/AURKB/SYNJ1/HDAC3/STAM/DYNLT1/SYK/STK11/SNCA/SDC1/RAC2/NECTIN2/SEPTIN5/PLK1/NUMA1/NEFH/NAGLU/MYO7A/MYO5B/MYH9…	87
BP	GO:0009615	response to virus	78/1991	409/18888	1.44034e-07	1.19345e-05	1.04358e-05	DEFA1B/IFIT1B/GBP7/UNC13D/TICAM1/SLFN13/DDX60L/TRIM15/TRIM5/RAB2B/PARP9/TRIM8/DHX58/CARD9/IFIH1/RTP4/EXOC1/DDX60/SHFL/ABCF3/EXOSC4/HERC5/APOBEC3C/CRCP/LSM14A/RIGI/MORC3/TRIM35/USP18/TRIM31/MID2/PIM2/RIPK3/IFI44L/IFI44/IFITM3/IRF9/TRIM28/TSPAN32/ISG15/MAP3K14/HYAL2/OASL/IFITM1/ZNF175/TRIM25/STAT2/STAT1/SPN/UAP1/RNASE2/EIF2AK2/PMAIP1/OAS3/OAS2/OAS1/NFKB1/MYD88/MX1/MOV10/MICB/STMN1/JAK2/IRF7/CXCL10/…	78
BP	GO:0033013	tetrapyrrole metabolic process	22/1991	62/18888	1.4916e-07	1.20206e-05	1.05111e-05	MMAA/SLC25A38/UGT1A4/SLC25A39/EIF2AK1/MMACHC/ABCB10/ABCB6/UROS/UROD/SPTA1/SLC6A9/PPOX/MTR/HMOX2/HMBS/FECH/CPOX/BLVRB/BLVRA/ALAS2/ALAD	22
BP	GO:0051306	mitotic sister chromatid separation	22/1991	62/18888	1.4916e-07	1.20206e-05	1.05111e-05	HASPIN/NUF2/CDCA8/SPDL1/FBXO5/ZWINT/UBE2C/MAD2L2/DLGAP5/KNTC1/AURKB/TTK/RAD21/PLK1/MAD2L1/INCENP/CENPF/CDC20/CCNB1/BUB1B/BUB1/BIRC5	22
BP	GO:0051315	attachment of mitotic spindle microtubules to kinetochore	13/1991	24/18888	1.55526e-07	1.23643e-05	1.08116e-05	CHAMP1/SKA3/SKA1/NUF2/CDT1/CDCA8/MAPRE1/KIF2C/AURKB/INCENP/CENPE/CENPC/BIRC5	13
BP	GO:0007093	mitotic cell cycle checkpoint signaling	37/1991	143/18888	1.65369e-07	1.29715e-05	1.13425e-05	EME1/E2F7/TICRR/HASPIN/NUF2/CLSPN/CDCA8/SPDL1/DTL/GTSE1/ZWINT/TOPBP1/MAD2L2/KNTC1/AURKB/TTK/RPA2/PLK1/ORC1/MUC1/MSH2/FOXO4/MAD2L1/INCENP/FANCD2/CENPF/CDKN1B/CDKN1A/CDC20/CDK1/CCNB1/BUB1B/BUB1/BLM/CCND1/BARD1/BIRC5	37
BP	GO:0045786	negative regulation of cell cycle	77/1991	405/18888	1.96911e-07	1.52424e-05	1.33283e-05	FBXO43/TIPRL/DAB2IP/EME1/E2F7/TICRR/HASPIN/PARP9/NUF2/CDT1/WDR76/E2F8/RNASEH2B/CLSPN/MDM1/CDCA8/SPDL1/NSUN2/DTL/GTSE1/CRLF3/RGCC/FBXO5/FBXO6/FBXO7/SIRT1/TRIM35/ZWINT/TOPBP1/HEXIM1/MAD2L2/CCP110/KNTC1/NHERF1/AURKB/PKMYT1/GFI1B/TTK/TGFB1/RPA2/RBL1/RAD51/RAD21/PTPN11/PTPN3/PROX1/PLK1/PKD2/ORC1/MUC1/MSH2/FOXO4/MAD2L1/INCENP/H2AX/FANCD2/EZH2/E2F1/CENPF/CDKN2D/CDKN1C/CDKN1B/CDKN1A/CDC20/CDK1/CCNF/CCNB1…	77
MF	GO:0008017	microtubule binding	61/2034	277/18522	7.50268e-08	1.69861e-05	1.52897e-05	CCDC88C/SVBP/CCDC88B/SKA3/SKA1/KIF18B/CCSAP/TPGS1/KNSTRN/FHDC1/CEP295/NUF2/KIF18A/DIAPH3/FAM83D/NDEL1/CEP44/MAP9/TRPV4/KIF15/MDM1/RCC2/KIF21A/STRBP/MACO1/HAUS4/GTSE1/NUSAP1/HDGFL3/RACGAP1/EML4/KIF26A/DNM3/KIF4A/MAPRE1/GABARAPL2/MID2/KIF2C/NDRG1/KIF20A/KIF14/CKAP5/DLGAP5/CEP135/KIF20B/KIF23/PRC1/PLK1/NUMA1/NEFH/MX1/MAP2/MAP1A/IRAG2/KIF22/KIFC1/KIF11/KIF3C/CENPF/CENPE/BIRC5	61
MF	GO:0046906	tetrapyrrole binding	40/2034	152/18522	9.75618e-08	1.84067e-05	1.65684e-05	CYP4V2/CYP4F22/CYGB/CYP4F11/STEAP3/EIF2AK1/MMACHC/HEBP2/CYB561D2/ABCB6/CYP4F2/EPX/PTGS1/MTR/MPO/JAK2/HMOX2/HBZ/HBQ1/HBG2/HBG1/HBE1/HBD/HBB/HBM/HBA2/HBA1/GUCY1B1/GUCY1A1/FECH/CYP27A1/CYP19A1/CYP2E1/CYP2D6/CYP2C18/CYP2C9/CYP2C8/CYP2C19/CYP2B6/CYP2A7	40
MF	GO:0020037	heme binding	38/2034	142/18522	1.2609e-07	1.89671e-05	1.70729e-05	CYP4V2/CYP4F22/CYGB/CYP4F11/STEAP3/EIF2AK1/HEBP2/CYB561D2/ABCB6/CYP4F2/EPX/PTGS1/MPO/JAK2/HMOX2/HBZ/HBQ1/HBG2/HBG1/HBE1/HBD/HBB/HBM/HBA2/HBA1/GUCY1B1/GUCY1A1/FECH/CYP27A1/CYP19A1/CYP2E1/CYP2D6/CYP2C18/CYP2C9/CYP2C8/CYP2C19/CYP2B6/CYP2A7	38
MF	GO:0019825	oxygen binding	16/2034	34/18522	1.34043e-07	1.89671e-05	1.70729e-05	CYGB/HBZ/HBQ1/HBG2/HBG1/HBE1/HBD/HBB/HBM/HBA2/HBA1/CYP19A1/CYP2E1/CYP2C18/CYP2C19/CYP2A7	16
BP	GO:0000022	mitotic spindle elongation	9/1991	12/18888	2.58332e-07	1.97372e-05	1.72586e-05	CDCA8/RACGAP1/KIF4A/KIF23/AURKB/PRC1/NUMA1/INCENP/BIRC5	9
BP	GO:0007596	blood coagulation	50/1991	226/18888	2.77182e-07	2.09059e-05	1.82805e-05	MFSD2B/PEAR1/TREML1/DGKK/HPS4/FERMT3/TUBB1/MPIG6B/CYP4F11/GP6/HPSE/MYL12A/TSPAN32/DGKI/CYP4F2/VAV2/PRDX2/SYK/SLC4A1/SELP/PRKCQ/PLEK/PF4/PDGFA/SERPINB2/P2RY1/P2RX1/MYH9/KRT1/JAK2/ITPK1/HBB/GP9/GP5/GP1BB/GP1BA/GGCX/GATA1/F13A1/F12/DMTN/CTSG/CSRP1/CPB2/CD36/SERPING1/CEACAM1/APOE/ALOX12/ACTG1	50
BP	GO:0007599	hemostasis	51/1991	233/18888	3.00525e-07	2.23796e-05	1.95691e-05	MFSD2B/PEAR1/TREML1/DGKK/HPS4/FERMT3/TUBB1/MPIG6B/CYP4F11/GP6/HPSE/MYL12A/TSPAN32/DGKI/CYP4F2/VAV2/PRDX2/SYK/SLC4A1/SELP/PRKCQ/PLEK/PF4/PDGFA/SERPINB2/P2RY1/P2RX1/NFE2/MYH9/KRT1/JAK2/ITPK1/HBB/GP9/GP5/GP1BB/GP1BA/GGCX/GATA1/F13A1/F12/DMTN/CTSG/CSRP1/CPB2/CD36/SERPING1/CEACAM1/APOE/ALOX12/ACTG1	51
BP	GO:1901991	negative regulation of mitotic cell cycle phase transition	45/1991	195/18888	3.05951e-07	2.24989e-05	1.96734e-05	E2F7/TICRR/HASPIN/NUF2/CLSPN/CDCA8/SPDL1/DTL/GTSE1/CRLF3/RGCC/FBXO5/FBXO7/ZWINT/TOPBP1/MAD2L2/KNTC1/AURKB/PKMYT1/GFI1B/TTK/RPA2/RBL1/RAD21/PLK1/PKD2/ORC1/MUC1/FOXO4/MAD2L1/INCENP/EZH2/CENPF/CDKN1B/CDKN1A/CDC20/CDK1/CCNB1/BUB1B/BUB1/ZFP36L2/BLM/CCND1/BARD1/BIRC5	45
BP	GO:0032200	telomere organization	44/1991	189/18888	3.17467e-07	2.30575e-05	2.01619e-05	DCP2/SHLD1/NEK7/SLF1/DCLRE1B/NOP10/PINX1/SHLD2/TERF2IP/MAD2L2/AURKB/EXO1/CCNE2/H3C7/H4C14/H4C13/H4C5/H4C2/H4C8/H4C3/H4C11/H4C6/H4C4/H4C1/H3C10/H3C12/H3C8/H3C11/H3C6/H3C4/H4C9/USP7/WRN/RPA2/RAD51/MAPK1/PRKCQ/PKIB/MYC/FEN1/EZH2/EZH1/CCNE1/BLM	44
BP	GO:1905820	positive regulation of chromosome separation	14/1991	29/18888	3.34427e-07	2.39931e-05	2.098e-05	NCAPG/CDCA8/NCAPG2/NCAPH/UBE2C/SMC2/SMC4/NCAPD2/DLGAP5/AURKB/NUMA1/INCENP/CDC20/BIRC5	14
BP	GO:0007094	mitotic spindle assembly checkpoint signaling	18/1991	46/18888	3.70478e-07	2.56415e-05	2.24214e-05	HASPIN/NUF2/CDCA8/SPDL1/ZWINT/MAD2L2/KNTC1/AURKB/TTK/PLK1/MAD2L1/INCENP/CENPF/CDC20/CCNB1/BUB1B/BUB1/BIRC5	18
BP	GO:0071173	spindle assembly checkpoint signaling	18/1991	46/18888	3.70478e-07	2.56415e-05	2.24214e-05	HASPIN/NUF2/CDCA8/SPDL1/ZWINT/MAD2L2/KNTC1/AURKB/TTK/PLK1/MAD2L1/INCENP/CENPF/CDC20/CCNB1/BUB1B/BUB1/BIRC5	18
BP	GO:0071174	mitotic spindle checkpoint signaling	18/1991	46/18888	3.70478e-07	2.56415e-05	2.24214e-05	HASPIN/NUF2/CDCA8/SPDL1/ZWINT/MAD2L2/KNTC1/AURKB/TTK/PLK1/MAD2L1/INCENP/CENPF/CDC20/CCNB1/BUB1B/BUB1/BIRC5	18
BP	GO:0045839	negative regulation of mitotic nuclear division	20/1991	56/18888	4.83377e-07	3.30664e-05	2.89139e-05	HASPIN/NUF2/CDCA8/SPDL1/FBXO5/ZWINT/MAD2L2/KNTC1/AURKB/TTK/RAD21/PLK1/MAD2L1/INCENP/CENPF/CDC20/CCNB1/BUB1B/BUB1/BIRC5	20
BP	GO:0031577	spindle checkpoint signaling	18/1991	47/18888	5.41458e-07	3.66138e-05	3.20158e-05	HASPIN/NUF2/CDCA8/SPDL1/ZWINT/MAD2L2/KNTC1/AURKB/TTK/PLK1/MAD2L1/INCENP/CENPF/CDC20/CCNB1/BUB1B/BUB1/BIRC5	18
BP	GO:0050817	coagulation	50/1991	231/18888	5.58739e-07	3.73529e-05	3.26621e-05	MFSD2B/PEAR1/TREML1/DGKK/HPS4/FERMT3/TUBB1/MPIG6B/CYP4F11/GP6/HPSE/MYL12A/TSPAN32/DGKI/CYP4F2/VAV2/PRDX2/SYK/SLC4A1/SELP/PRKCQ/PLEK/PF4/PDGFA/SERPINB2/P2RY1/P2RX1/MYH9/KRT1/JAK2/ITPK1/HBB/GP9/GP5/GP1BB/GP1BA/GGCX/GATA1/F13A1/F12/DMTN/CTSG/CSRP1/CPB2/CD36/SERPING1/CEACAM1/APOE/ALOX12/ACTG1	50
BP	GO:0033045	regulation of sister chromatid segregation	29/1991	104/18888	6.55588e-07	4.33351e-05	3.78931e-05	HASPIN/NUF2/CDCA8/SPDL1/FBXO5/ZWINT/UBE2C/TACC3/MAD2L2/DLGAP5/KNTC1/AURKB/ARID1A/TTK/DPF2/RAD21/PLK1/NUMA1/MAD2L1/INCENP/CENPF/CENPE/CDC27/CDC20/CDK1/CCNB1/BUB1B/BUB1/BIRC5	29
CC	GO:0005766	primary lysosome	37/2072	155/19894	1.06639e-06	4.72765e-05	3.89886e-05	DEFA1B/RAB44/PRSS57/UNC13D/NAPRT/HEBP2/ATP8A1/TOM1/SNAP29/SYNGR1/CPNE1/VNN1/STX7/RNASE3/RNASE2/PRTN3/MAPK1/PIGR/ORM2/CEACAM6/MPO/IRAG2/LAMP2/LAMP1/HEXB/HEXA/GUSB/FUCA1/FRK/ELANE/DEFA4/DEFA3/CTSG/CEACAM8/BST2/AZU1/ANXA11	37
CC	GO:0042582	azurophil granule	37/2072	155/19894	1.06639e-06	4.72765e-05	3.89886e-05	DEFA1B/RAB44/PRSS57/UNC13D/NAPRT/HEBP2/ATP8A1/TOM1/SNAP29/SYNGR1/CPNE1/VNN1/STX7/RNASE3/RNASE2/PRTN3/MAPK1/PIGR/ORM2/CEACAM6/MPO/IRAG2/LAMP2/LAMP1/HEXB/HEXA/GUSB/FUCA1/FRK/ELANE/DEFA4/DEFA3/CTSG/CEACAM8/BST2/AZU1/ANXA11	37
BP	GO:0033044	regulation of chromosome organization	52/1991	247/18888	8.23703e-07	5.37528e-05	4.70025e-05	DCP2/NEK7/SLF1/HASPIN/NUF2/NCAPG/ZNF304/CDCA8/PINX1/SPDL1/NCAPG2/TERF2IP/FBXO5/NCAPH/ZWINT/UBE2C/SUB1/CTCF/SMC2/TACC3/MAD2L2/TRIM28/SMC4/NCAPD2/DLGAP5/KNTC1/AURKB/ARID1A/USP7/TTK/TOP2A/TAL1/DPF2/RAD21/MAPK1/PRKCQ/PKIB/PLK1/NUMA1/MYC/MAD2L1/INCENP/FEN1/CENPF/CENPE/CDC27/CDC20/CDK1/CCNB1/BUB1B/BUB1/BIRC5	52
BP	GO:0007091	metaphase/anaphase transition of mitotic cell cycle	27/1991	94/18888	8.32142e-07	5.37528e-05	4.70025e-05	HASPIN/NUF2/CDCA8/SPDL1/FBXO5/ZWINT/UBE2C/TACC3/MAD2L2/DLGAP5/KNTC1/AURKB/ARID1A/TTK/DPF2/RAD21/PLK1/MAD2L1/INCENP/CENPF/CENPE/CDC27/CDC20/CCNB1/BUB1B/BUB1/BIRC5	27
BP	GO:0098754	detoxification	38/1991	158/18888	8.40602e-07	5.37528e-05	4.70025e-05	CYGB/AKR1B10/NNT/RALBP1/AKR1A1/ABCB6/ABCG2/EPX/TXN/PRDX2/SOD1/PTGS1/PIM1/ABCB1/MT1M/MT1H/MT1G/MT1F/MT1B/MPO/HBZ/HBQ1/HBG2/HBG1/HBE1/HBD/HBB/HBM/HBA2/HBA1/GSTP1/GSR/GPX2/NQO1/CLIC2/CD36/ATP7A/APOE	38
BP	GO:0006778	porphyrin-containing compound metabolic process	19/1991	53/18888	8.70771e-07	5.50833e-05	4.81659e-05	SLC25A38/UGT1A4/SLC25A39/EIF2AK1/ABCB10/ABCB6/UROS/UROD/SPTA1/SLC6A9/PPOX/HMOX2/HMBS/FECH/CPOX/BLVRB/BLVRA/ALAS2/ALAD	19
BP	GO:0090307	mitotic spindle assembly	23/1991	73/18888	9.00513e-07	5.63587e-05	4.92811e-05	MZT1/CCSAP/MAP9/CEP97/CDCA8/UHRF1/RACGAP1/CHMP4A/LSM14A/KIF4A/TPX2/STAG1/KIF23/AURKB/SMC3/PRC1/PLK1/MYBL2/KIFC1/KIF11/INCENP/CDC20/BIRC5	23
BP	GO:0045930	negative regulation of mitotic cell cycle	52/1991	248/18888	9.37264e-07	5.77537e-05	5.0501e-05	EME1/E2F7/TICRR/HASPIN/NUF2/CLSPN/CDCA8/SPDL1/DTL/GTSE1/CRLF3/RGCC/FBXO5/FBXO7/TRIM35/ZWINT/TOPBP1/MAD2L2/KNTC1/NHERF1/AURKB/PKMYT1/GFI1B/TTK/RPA2/RBL1/RAD21/PTPN3/PLK1/PKD2/ORC1/MUC1/MSH2/FOXO4/MAD2L1/INCENP/FANCD2/EZH2/CENPF/CDKN1C/CDKN1B/CDKN1A/CDC20/CDK1/CCNB1/BUB1B/BUB1/ZFP36L2/BLM/CCND1/BARD1/BIRC5	52
BP	GO:0051784	negative regulation of nuclear division	21/1991	63/18888	9.42437e-07	5.77537e-05	5.0501e-05	FBXO43/HASPIN/NUF2/CDCA8/SPDL1/FBXO5/ZWINT/MAD2L2/KNTC1/AURKB/TTK/RAD21/PLK1/MAD2L1/INCENP/CENPF/CDC20/CCNB1/BUB1B/BUB1/BIRC5	21
BP	GO:0051783	regulation of nuclear division	36/1991	147/18888	1.02119e-06	6.19347e-05	5.4157e-05	FBXO43/CDCA2/CCDC8/HASPIN/NUF2/CDCA8/PHIP/SPDL1/FBXW5/NUSAP1/RGCC/FBXO5/ZWINT/UBE2C/RAD51AP1/MAD2L2/DLGAP5/KNTC1/KIF20B/AURKB/PKMYT1/TTK/RAD21/PLK1/PDGFRB/PDE3A/MKI67/MAD2L1/INCENP/CENPF/CDC25C/CDC20/CCNB1/BUB1B/BUB1/BIRC5	36
CC	GO:1990023	mitotic spindle midzone	9/2072	14/19894	1.74301e-06	6.89492e-05	5.68619e-05	KIF18B/KIF18A/MAP9/RCC2/KIF20B/AURKB/PRC1/NUMA1/CENPE	9
CC	GO:0051233	spindle midzone	15/2072	37/19894	1.76261e-06	6.89492e-05	5.68619e-05	KIF18B/KIF18A/MAP9/RCC2/CDCA8/RACGAP1/MAPRE1/KIF14/KIF20B/AURKB/PRC1/PLK1/NUMA1/INCENP/CENPE	15
BP	GO:1990748	cellular detoxification	31/1991	119/18888	1.38242e-06	8.29873e-05	7.25657e-05	CYGB/AKR1B10/NNT/AKR1A1/ABCB6/ABCG2/EPX/TXN/PRDX2/SOD1/PTGS1/PIM1/MPO/HBZ/HBQ1/HBG2/HBG1/HBE1/HBD/HBB/HBM/HBA2/HBA1/GSTP1/GSR/GPX2/NQO1/CLIC2/CD36/ATP7A/APOE	31
BP	GO:0042440	pigment metabolic process	24/1991	80/18888	1.4187e-06	8.43053e-05	7.37182e-05	MFSD12/SLC25A38/UGT1A4/SLC25A39/RAB38/ABCB10/GIPC1/ABCB6/ZEB2/RAPGEF2/UROS/UROD/TRPC1/SLC6A9/PPOX/HMOX2/HMBS/FECH/CPOX/BLVRB/BLVRA/ATP7A/ALAS2/ALAD	24
BP	GO:0034508	centromere complex assembly	13/1991	28/18888	1.55356e-06	9.04913e-05	7.91273e-05	CENPP/CENPK/CENPN/HJURP/MIS18A/OIP5/DLGAP5/KNTC1/CENPI/CENPF/CENPE/CENPC/CENPA	13
BP	GO:1903901	negative regulation of viral life cycle	13/1991	28/18888	1.55356e-06	9.04913e-05	7.91273e-05	TRIM59/TRIM15/TRIM5/TRIM8/TRIM31/MID2/IFITM3/TRIM10/IFITM1/TRIM25/LY6E/GSN/BST2	13
BP	GO:0050792	regulation of viral process	39/1991	168/18888	1.56997e-06	9.05502e-05	7.91788e-05	GBP7/TRIM59/TRIM15/TRIM5/TRIM8/IFIH1/SHFL/APOBEC3C/LAMP3/PABPC1/TRIM58/TRIM31/MID2/HEXIM1/IFITM3/TRIM28/TRIM10/TRIM14/ISG15/OASL/IFITM1/TRIM25/UBP1/TOP2A/TMPRSS2/DYNLT1/STAT1/NECTIN2/PROX1/EIF2AK2/OAS3/OAS2/OAS1/MX1/LY6E/IFIT1/GSN/BST2/ADAR	39
BP	GO:0044784	metaphase/anaphase transition of cell cycle	27/1991	97/18888	1.63679e-06	9.34604e-05	8.17236e-05	HASPIN/NUF2/CDCA8/SPDL1/FBXO5/ZWINT/UBE2C/TACC3/MAD2L2/DLGAP5/KNTC1/AURKB/ARID1A/TTK/DPF2/RAD21/PLK1/MAD2L1/INCENP/CENPF/CENPE/CDC27/CDC20/CCNB1/BUB1B/BUB1/BIRC5	27
BP	GO:0006979	response to oxidative stress	73/1991	398/18888	1.6522e-06	9.34604e-05	8.17236e-05	STOX1/SESN3/DGKK/PPARGC1B/AGAP3/CYGB/NAPRT/C19orf12/NDUFA12/STK26/GLRX2/SIRT1/PDCD10/PSIP1/RIPK3/SLC23A2/VNN1/HYAL2/EPX/TRIM25/PCGF2/WRN/VRK2/UCP2/TXN/TPM1/PRDX2/STAT1/SOD1/SNCA/SDC1/PTGS1/MAPK1/PPP2CB/PKD2/NAGLU/MYB/NUDT1/MPV17/MPO/FOXO4/MICB/MGAT3/MAP3K5/KRT1/JAK2/HMOX2/HBB/HBA2/HBA1/GSTP1/GSS/GSR/GPX2/GJB2/G6PD/FOXO3/PTK2B/FANCD2/EZH2/STX2/EDNRA/NQO1/CRK/COMT/CDK1/CD36/BTK/ATP7A/AQP1/APOE/ALDH…	73
BP	GO:0042743	hydrogen peroxide metabolic process	19/1991	55/18888	1.66872e-06	9.3496e-05	8.17547e-05	NNT/EPX/TXN/PRDX2/SOD1/SNCA/RAC2/RAC1/MPO/HBZ/HBQ1/HBG2/HBG1/HBE1/HBD/HBB/HBM/HBA2/HBA1	19
BP	GO:1904029	regulation of cyclin-dependent protein kinase activity	24/1991	81/18888	1.81624e-06	0.000100324	8.7725e-05	STOX1/HERC5/RGCC/HEXIM1/CCNE2/CCNB2/PKMYT1/PROX1/PLK1/CDKN3/CDKN2D/CDKN1C/CDKN1B/CDKN1A/CDC25C/CCNG2/CCNF/CCNE1/CCND3/CCND2/CCNB1/CCNA2/BLM/CCND1	24
BP	GO:0009636	response to toxic substance	53/1991	260/18888	1.82469e-06	0.000100324	8.7725e-05	ARHGAP33/CYGB/AKR1B10/NNT/RALBP1/KDM5B/AKR1A1/ABCB6/ABCG2/EPX/TYMS/TXN/PRDX2/SRD5A1/SOD1/SDC1/SCN9A/PTGS1/PON2/PIM1/ABCB1/MT1M/MT1H/MT1G/MT1F/MT1B/MPO/HBZ/HBQ1/HBG2/HBG1/HBE1/HBD/HBB/HBM/HBA2/HBA1/GSTP1/GSR/GPX2/FECH/NQO1/COMT/CNP/CLIC2/CES1/CDKN1A/CDK1/CD36/BLMH/ATP7A/APOE/ALAD	53
BP	GO:0051256	mitotic spindle midzone assembly	8/1991	11/18888	1.85167e-06	0.000100865	8.81981e-05	CDCA8/RACGAP1/KIF4A/KIF23/AURKB/PRC1/INCENP/BIRC5	8
BP	GO:0042168	heme metabolic process	17/1991	46/18888	2.0025e-06	0.00010808	9.45071e-05	SLC25A38/UGT1A4/SLC25A39/ABCB10/ABCB6/UROS/UROD/SLC6A9/PPOX/HMOX2/HMBS/FECH/CPOX/BLVRB/BLVRA/ALAS2/ALAD	17
BP	GO:0006270	DNA replication initiation	15/1991	37/18888	2.04926e-06	0.000109345	9.56134e-05	TICRR/CDT1/NOC3L/MCM10/CIZ1/TOPBP1/CCNE2/PRIM1/POLA1/ORC1/MCM7/MCM6/MCM5/MCM2/CCNE1	15
BP	GO:0010232	vascular transport	25/1991	87/18888	2.0817e-06	0.000109345	9.56134e-05	SLC38A5/MFSD2A/SLC2A10/SLC13A3/SLC24A3/SLC27A4/ATP8A1/ABCC4/ABCC5/ABCG2/NHERF1/ABCC3/SLC7A5/TFRC/SLC22A1/SLC7A1/SLC6A9/SLC6A6/SLC2A1/SLC1A5/ABCB1/CD36/ATP2A3/ATP1B2/APOE	25
BP	GO:0150104	transport across blood-brain barrier	25/1991	87/18888	2.0817e-06	0.000109345	9.56134e-05	SLC38A5/MFSD2A/SLC2A10/SLC13A3/SLC24A3/SLC27A4/ATP8A1/ABCC4/ABCC5/ABCG2/NHERF1/ABCC3/SLC7A5/TFRC/SLC22A1/SLC7A1/SLC6A9/SLC6A6/SLC2A1/SLC1A5/ABCB1/CD36/ATP2A3/ATP1B2/APOE	25
BP	GO:0044839	cell cycle G2/M phase transition	36/1991	152/18888	2.37703e-06	0.000123753	0.000108212	STOX1/TICRR/ATAD5/RNASEH2B/CLSPN/RCC2/DTL/PPME1/FBXO5/FBXL7/TOPBP1/KIF14/MELK/AURKB/CCNB2/PKMYT1/PPM1D/DYRK3/CDC7/TPD52L1/RAD21/PLK1/ABCB1/PBX1/ORC1/FOXO4/ENSA/CENPF/CDKN1A/CDC25C/CDK1/CCNB1/CCNA2/BLM/CCND1/BARD1	36
BP	GO:0006260	DNA replication	55/1991	278/18888	3.075e-06	0.000157587	0.000137797	NUGGC/ENPP7/ESCO2/EME1/E2F7/TICRR/MCM8/CDT1/RMI1/ATAD5/E2F8/DSCC1/NOC3L/CHTF18/FANCM/NT5M/MCM10/CHRAC1/DTL/FBXO5/CIZ1/WDHD1/TOPBP1/POLQ/CHAF1A/PCLAF/CCNE2/SMC3/DNAJA3/CDC7/WRN/TNFAIP1/TK1/RPA2/RAD51/PTK6/PRIM1/POLA1/ORC1/NAP1L1/MCM7/MCM6/MCM5/MCM2/HMGA1/FEN1/E4F1/DUT/CDKN1B/CDKN1A/CDK1/CCNE1/CCNA2/BLM/BARD1	55
BP	GO:0046148	pigment biosynthetic process	19/1991	57/18888	3.08049e-06	0.000157587	0.000137797	MFSD12/SLC25A38/SLC25A39/RAB38/ABCB10/GIPC1/ZEB2/RAPGEF2/UROS/UROD/TRPC1/SLC6A9/PPOX/HMBS/FECH/CPOX/ATP7A/ALAS2/ALAD	19
BP	GO:0006261	DNA-templated DNA replication	37/1991	160/18888	3.17055e-06	0.000160796	0.000140603	NUGGC/EME1/E2F7/TICRR/MCM8/CDT1/ATAD5/E2F8/DSCC1/NOC3L/CHTF18/FANCM/MCM10/CHRAC1/FBXO5/CIZ1/WDHD1/TOPBP1/POLQ/CCNE2/DNAJA3/CDC7/WRN/TK1/RAD51/PRIM1/POLA1/ORC1/MCM7/MCM6/MCM5/MCM2/HMGA1/FEN1/CCNE1/BLM/BARD1	37
BP	GO:0000079	regulation of cyclin-dependent protein serine/threonine kinase activity	23/1991	78/18888	3.24546e-06	0.000163188	0.000142695	HERC5/RGCC/HEXIM1/CCNE2/CCNB2/PKMYT1/PROX1/PLK1/CDKN3/CDKN2D/CDKN1C/CDKN1B/CDKN1A/CDC25C/CCNG2/CCNF/CCNE1/CCND3/CCND2/CCNB1/CCNA2/BLM/CCND1	23
CC	GO:0000922	spindle pole	39/2072	177/19894	4.57076e-06	0.000168864	0.000139261	ASPM/SGO1/CKAP2L/NEK7/NEDD1/KNSTRN/FAM110A/DIAPH3/FAM83D/CEP44/CSPP1/SPDL1/GPSM2/CKAP2/POC1A/TPX2/MAPRE1/TOPBP1/RALBP1/TACC3/STAG1/FRY/CKAP5/DLGAP5/KNTC1/KIF20B/AURKB/SMC3/PRC1/RAD21/PPP2CB/PLK1/NUMA1/MAD2L1/IRAG2/KIF11/CENPF/CDC20/CCNB1	39
BP	GO:0000086	G2/M transition of mitotic cell cycle	33/1991	136/18888	3.51971e-06	0.000174004	0.000152153	STOX1/TICRR/RNASEH2B/CLSPN/RCC2/DTL/PPME1/FBXO5/FBXL7/TOPBP1/KIF14/MELK/AURKB/PKMYT1/PPM1D/CDC7/TPD52L1/RAD21/PLK1/ABCB1/PBX1/ORC1/FOXO4/ENSA/CENPF/CDKN1A/CDC25C/CDK1/CCNB1/CCNA2/BLM/CCND1/BARD1	33
BP	GO:0030168	platelet activation	33/1991	136/18888	3.51971e-06	0.000174004	0.000152153	MFSD2B/PEAR1/TREML1/DGKK/FERMT3/TUBB1/GP6/MYL12A/TSPAN32/DGKI/VAV2/SYK/SELP/PRKCQ/PLEK/PF4/PDGFA/P2RY1/P2RX1/MYH9/JAK2/HBB/GP9/GP5/GP1BB/GP1BA/GATA1/CTSG/CSRP1/CEACAM1/APOE/ALOX12/ACTG1	33
CC	GO:0000792	heterochromatin	23/2072	81/19894	5.38612e-06	0.000188514	0.000155466	ESCO2/EME1/KMT5C/WDR76/CHRAC1/UHRF1/CBX5/CBX6/SIRT1/IKZF1/TRIM28/PCGF2/SALL1/RNF2/INCENP/HMGA1/HELLS/H1-5/H1-4/EZH2/EZH1/CENPC/CENPA	23
BP	GO:0001562	response to protozoan	13/1991	30/18888	4.05664e-06	0.000197362	0.000172577	DEFA1B/GBP7/CCDC88B/BATF2/VTCN1/TSPAN32/SPN/PF4/MYD88/IL4R/IRF8/GBP1/BPGM	13
BP	GO:1903900	regulation of viral life cycle	34/1991	143/18888	4.09054e-06	0.000197362	0.000172577	GBP7/TRIM59/TRIM15/TRIM5/TRIM8/IFIH1/SHFL/APOBEC3C/LAMP3/PABPC1/TRIM58/TRIM31/MID2/IFITM3/TRIM28/TRIM10/ISG15/OASL/IFITM1/TRIM25/TOP2A/TMPRSS2/NECTIN2/PROX1/EIF2AK2/OAS3/OAS2/OAS1/MX1/LY6E/IFIT1/GSN/BST2/ADAR	34
BP	GO:0030071	regulation of mitotic metaphase/anaphase transition	25/1991	90/18888	4.09283e-06	0.000197362	0.000172577	HASPIN/NUF2/CDCA8/SPDL1/FBXO5/ZWINT/UBE2C/MAD2L2/DLGAP5/KNTC1/AURKB/ARID1A/TTK/DPF2/RAD21/PLK1/MAD2L1/INCENP/CENPF/CENPE/CDC20/CCNB1/BUB1B/BUB1/BIRC5	25
CC	GO:0005876	spindle microtubule	23/2072	82/19894	6.7546e-06	0.000224591	0.000185218	SKA3/SKA1/KIF18B/CCSAP/CEP295/FAM110A/KIF18A/MAP9/HAUS3/HAUS4/CHMP4A/KIF4A/KIFAP3/MAPRE1/KNTC1/AURKB/PRC1/DYNLT3/PLK1/NUMA1/KIF11/CENPE/CDK1	23
BP	GO:0019731	antibacterial humoral response	21/1991	69/18888	4.93733e-06	0.000236149	0.000206493	DEFA1B/H2BC12/H2BC12L/H2BC11/H2BC21/H2BC4/H2BC10/H2BC6/H2BC7/H2BC8/RNASE3/PGC/LGALS4/JCHAIN/HLA-A/ELANE/DEFB1/DEFA4/DEFA3/CTSG/ANG	21
BP	GO:0010572	positive regulation of platelet activation	8/1991	12/18888	5.03836e-06	0.000239038	0.000209019	PEAR1/SELP/PLEK/JAK2/GP9/GP5/GP1BB/GP1BA	8
BP	GO:0006779	porphyrin-containing compound biosynthetic process	14/1991	35/18888	5.42596e-06	0.000253341	0.000221526	SLC25A38/SLC25A39/ABCB10/ABCB6/UROS/UROD/SPTA1/SLC6A9/PPOX/HMBS/FECH/CPOX/ALAS2/ALAD	14
BP	GO:0033014	tetrapyrrole biosynthetic process	14/1991	35/18888	5.42596e-06	0.000253341	0.000221526	SLC25A38/SLC25A39/ABCB10/ABCB6/UROS/UROD/SPTA1/SLC6A9/PPOX/HMBS/FECH/CPOX/ALAS2/ALAD	14
BP	GO:0019755	one-carbon compound transport	12/1991	27/18888	6.94785e-06	0.000320914	0.000280613	SLC14A1/RHAG/HBZ/HBG2/HBG1/HBE1/HBD/HBB/HBA2/HBA1/CA2/AQP1	12
BP	GO:0009162	deoxyribonucleoside monophosphate metabolic process	11/1991	23/18888	7.03687e-06	0.000320914	0.000280613	NT5M/DNPH1/GDA/XDH/TYMS/TK2/TK1/TYMP/DUT/DCK/ADK	11
BP	GO:0046597	negative regulation of viral entry into host cell	11/1991	23/18888	7.03687e-06	0.000320914	0.000280613	TRIM59/TRIM5/TRIM8/TRIM31/MID2/IFITM3/TRIM10/IFITM1/TRIM25/LY6E/GSN	11
CC	GO:0000940	outer kinetochore	10/2072	20/19894	1.01513e-05	0.000321457	0.000265103	SKA3/SKA1/NUF2/SPDL1/ZWINT/PLK1/CENPF/CCNB1/BUB1B/BUB1	10
BP	GO:0030261	chromosome condensation	16/1991	45/18888	7.15376e-06	0.000323735	0.00028308	KMT5A/CDCA5/NCAPG/NCAPG2/NUSAP1/NCAPH/SMC2/SMC4/NCAPD2/TOP2A/PLK1/H1-5/H1-4/H1-3/H1-2/CDK1	16
BP	GO:0045637	regulation of myeloid cell differentiation	45/1991	218/18888	7.57625e-06	0.000340237	0.00029751	MTURN/ERFE/PPARGC1B/ABCB10/RCOR1/LRRC17/ISG15/CD101/LDB1/H4C14/H4C13/H4C5/H4C2/H4C8/H4C3/H4C11/H4C6/H4C4/H4C1/H4C9/TGFB1/TAL1/STAT5B/STAT1/MED1/PF4/NF1/MYC/MYB/MPL/KITLG/MEIS1/MEF2C/LOX/EIF6/IRF7/INPP5D/HMGB2/GATA2/GATA1/FOXO3/PTK2B/CASP8/CEACAM1/B2M	45
BP	GO:1902099	regulation of metaphase/anaphase transition of cell cycle	25/1991	93/18888	7.7488e-06	0.000342753	0.00029971	HASPIN/NUF2/CDCA8/SPDL1/FBXO5/ZWINT/UBE2C/MAD2L2/DLGAP5/KNTC1/AURKB/ARID1A/TTK/DPF2/RAD21/PLK1/MAD2L1/INCENP/CENPF/CENPE/CDC20/CCNB1/BUB1B/BUB1/BIRC5	25
BP	GO:2001251	negative regulation of chromosome organization	25/1991	93/18888	7.7488e-06	0.000342753	0.00029971	DCP2/HASPIN/NUF2/CDCA8/PINX1/SPDL1/TERF2IP/FBXO5/ZWINT/SUB1/MAD2L2/KNTC1/AURKB/TTK/TOP2A/RAD21/PLK1/MAD2L1/INCENP/CENPF/CDC20/CCNB1/BUB1B/BUB1/BIRC5	25
BP	GO:0070828	heterochromatin organization	33/1991	141/18888	8.06759e-06	0.000354191	0.000309712	H2AC21/H2AC25/H2AC12/L3MBTL3/SETD7/TET1/ZNF304/HP1BP3/UHRF1/SIRT1/UBR2/TRIM28/CDYL/H2AC11/PPM1D/H2AC20/H2AC17/H2AC4/H2AC6/H2AC16/H2AC15/H2AC13/MYC/LMNB1/JARID2/HELLS/H2AX/H2AC7/H2AC8/EZH2/EZH1/MECOM/DYRK1A	33
BP	GO:0098869	cellular oxidant detoxification	26/1991	99/18888	8.14934e-06	0.00035513	0.000310533	CYGB/NNT/EPX/TXN/PRDX2/SOD1/PTGS1/MPO/HBZ/HBQ1/HBG2/HBG1/HBE1/HBD/HBB/HBM/HBA2/HBA1/GSTP1/GSR/GPX2/NQO1/CLIC2/CD36/ATP7A/APOE	26
BP	GO:0061844	antimicrobial humoral immune response mediated by antimicrobial peptide	23/1991	82/18888	8.22504e-06	0.000355793	0.000311113	DEFA1B/LEAP2/H2BC12/H2BC12L/H2BC11/H2BC21/H2BC4/H2BC10/H2BC6/H2BC7/H2BC8/CXCL6/RNASE3/PPBP/PGC/PF4/LGALS4/CXCL10/ELANE/DEFB1/DEFA4/DEFA3/ANG	23
BP	GO:0097237	cellular response to toxic substance	31/1991	129/18888	8.48884e-06	0.000364525	0.000318747	CYGB/AKR1B10/NNT/AKR1A1/ABCB6/ABCG2/EPX/TXN/PRDX2/SOD1/PTGS1/PIM1/MPO/HBZ/HBQ1/HBG2/HBG1/HBE1/HBD/HBB/HBM/HBA2/HBA1/GSTP1/GSR/GPX2/NQO1/CLIC2/CD36/ATP7A/APOE	31
CC	GO:0005871	kinesin complex	16/2072	48/19894	1.57951e-05	0.000456917	0.000376817	KIF18B/KIF18A/NDEL1/KIF15/KIF21A/DISC1/KIFAP3/KIF2C/KIF20A/KIF14/KIF20B/KIF23/KIF22/KIFC1/KIF11/KIF3C	16
CC	GO:0000939	inner kinetochore	9/2072	17/19894	1.58032e-05	0.000456917	0.000376817	CENPP/CENPL/CENPU/CENPM/CENPK/CENPN/CENPQ/CENPI/CENPC	9
BP	GO:0042770	signal transduction in response to DNA damage	40/1991	188/18888	1.12587e-05	0.000479963	0.000419689	KMT5A/TIPRL/EME1/E2F7/TICRR/PARP9/WDR76/ATAD5/RNASEH2B/CLSPN/DTL/GTSE1/FBXO6/SIRT1/TOPBP1/MAD2L2/NDRG1/PPM1D/DYRK3/RPA2/RAD51/PTPN11/PMAIP1/PLK1/MYO6/MUC1/MSH2/FOXO4/H2AX/FOXO3/FANCD2/E2F1/DYRK1A/CDKN1B/CDKN1A/CDK1/BLM/BID/CCND1/BARD1	40
BP	GO:0019058	viral life cycle	59/1991	319/18888	1.22773e-05	0.000519619	0.000454365	GBP7/TRIM59/MVB12A/TRIM15/TRIM5/TRIM8/IFIH1/SHFL/ZFYVE1/CHMP4A/APOBEC3C/LAMP3/PABPC1/HAVCR1/TRIM58/CLEC5A/TRIM31/MID2/IFITM3/TRIM28/TRIM10/NUP153/ISG15/TNFRSF14/HYAL2/OASL/IFITM1/DEK/TRIM25/TOP2A/TMPRSS2/TFRC/DYNLT1/SLC7A1/SLC1A5/NECTIN2/PROX1/EIF2AK2/PIK3C3/OAS3/OAS2/OAS1/MX1/LY6E/LAMP1/ITGB5/IFIT1/IFI27/GYPA/GSN/DPP4/DDX6/DAG1/CTBP2/CDK1/BST2/BSG/APOE/ADAR	59
BP	GO:0006784	heme A biosynthetic process	7/1991	10/18888	1.28772e-05	0.000529765	0.000463236	UROS/UROD/PPOX/HMBS/FECH/CPOX/ALAD	7
BP	GO:0031055	chromatin remodeling at centromere	7/1991	10/18888	1.28772e-05	0.000529765	0.000463236	CENPP/CENPN/HJURP/MIS18A/OIP5/CENPI/CENPA	7
BP	GO:0034080	CENP-A containing chromatin assembly	7/1991	10/18888	1.28772e-05	0.000529765	0.000463236	CENPP/CENPN/HJURP/MIS18A/OIP5/CENPI/CENPA	7
BP	GO:0046160	heme a metabolic process	7/1991	10/18888	1.28772e-05	0.000529765	0.000463236	UROS/UROD/PPOX/HMBS/FECH/CPOX/ALAD	7
BP	GO:0010543	regulation of platelet activation	17/1991	52/18888	1.35542e-05	0.000553744	0.000484205	MFSD2B/PEAR1/GP6/SYK/SELP/PRKCQ/PLEK/PDGFA/JAK2/GP9/GP5/GP1BB/GP1BA/CTSG/CEACAM1/APOE/ALOX12	17
BP	GO:0042060	wound healing	74/1991	430/18888	1.48783e-05	0.000603647	0.000527841	MFSD2B/MIA3/PEAR1/TREML1/DGKK/HPS4/FERMT3/TUBB1/MPIG6B/ADIPOR2/CYP4F11/CORO1B/TNFRSF12A/GP6/CHMP4A/SYT11/PDCD10/HPSE/MYL12A/YAP1/TSPAN32/DGKI/CYP4F2/VAV2/TPM1/TGFB1/PRDX2/SYK/SLC4A1/SELP/PTK7/PRKCQ/PLEK/PLEC/PF4/PDGFA/SERPINB2/P2RY1/P2RX1/NF1/MYH9/KRT1/JAK2/ITPK1/ITGB5/HBB/GP9/GP5/GP1BB/GP1BA/GGCX/GATA2/GATA1/F13A1/F12/DMTN/DAG1/CTSG/CSRP1/CRK/CLDN3/CPB2/CDKN1A/CD151/CD36/DDR1/SERPING1/CEACAM1/RH…	74
BP	GO:0006631	fatty acid metabolic process	70/1991	401/18888	1.54702e-05	0.000623364	0.000545082	ACSM2B/CYP4V2/NUDT8/ERFE/ACOT4/CYGB/MFSD2A/ACSS1/LONP2/ACBD4/ADIPOR2/KLHL25/CYP4F11/ECHDC1/ECHDC2/ACSM5/PRKAG2/MECR/ADIPOR1/HPGDS/DECR2/SIRT1/ACSL6/ACSBG1/MGLL/LYPLA2/ABHD2/SLC27A4/LPGAT1/RGN/CES2/AKR1C3/PLA2G4C/CYP4F2/TNFRSF1A/SOX9/SNCA/SCP2/PTGS1/PRKAR2B/PRKAG1/PCCB/IVD/EIF6/HADH/GSTP1/FABP3/FAAH/ECHS1/CYP2E1/CYP2D6/CYP2C18/CYP2C9/CYP2C8/CYP2C19/CYP2B6/CYP2A7/CRAT/CPT1A/COMT/AKR1C4/CES1/CD36/CE…	70
CC	GO:0010369	chromocenter	8/2072	14/19894	2.30268e-05	0.000638033	0.000526181	ESCO2/MBD5/CDCA8/CBX5/OIP5/AURKB/SALL1/INCENP	8
BP	GO:0010639	negative regulation of organelle organization	65/1991	365/18888	1.61352e-05	0.000645736	0.000564645	NBDY/FBXO43/DCP2/CGNL1/ANKRD27/HASPIN/NUF2/DIAPH3/CEP97/CRACD/CORO1B/TIGAR/MDM1/CDCA8/PINX1/SLC35F6/SPDL1/SSH1/TERF2IP/HDGFL3/CKAP2/FBXO5/TPX2/MAPRE1/ZWINT/SUB1/MAD2L2/YAP1/CORO2B/WASF2/CCP110/KNTC1/PICK1/AURKB/HIP1R/TTK/TOP2A/TJP1/TFRC/SPTBN2/SPTBN1/SPTB/SPTA1/SNCA/RAD21/PLK1/MAP2/MAD2L1/STMN1/INCENP/GSN/GMFB/DMTN/DYRK1A/CENPF/CDC20/CCNF/CCNB1/BUB1B/BUB1/ARHGAP6/BIRC5/ADD3/ADD2/ADD1	65
BP	GO:0019369	arachidonic acid metabolic process	18/1991	58/18888	1.71503e-05	0.000678525	0.000593316	CYP4F11/MGLL/AKR1C3/PLA2G4C/CYP4F2/PTGS1/FAAH/CYP2E1/CYP2D6/CYP2C18/CYP2C9/CYP2C8/CYP2C19/CYP2B6/CYP2A7/ALOX15B/ALOX15/ALOX12	18
BP	GO:1903046	meiotic cell cycle process	44/1991	218/18888	1.71852e-05	0.000678525	0.000593316	FBXO43/ASPM/SGO1/EME1/ANKLE1/KLHDC3/NUF2/KIF18A/RMI1/FANCM/FOXJ2/NSUN2/C9orf78/PSMC3IP/MLH3/FBXO5/NCAPH/UBR2/ZWINT/RAD51AP1/SMC2/SMC4/NCAPD2/TESMIN/PTTG1/CCNE2/CCNB2/PKMYT1/RAD54L/TTK/TOP2A/RAD51/RAD21/PLK1/PDE3A/MYH9/INCENP/MSH6/FANCD2/EDNRA/CENPC/CDC25C/CDC20/CCNE1	44
BP	GO:0045859	regulation of protein kinase activity	79/1991	470/18888	1.85614e-05	0.000727977	0.000636557	STOX1/DIPK2A/DAB2IP/AGAP2/SRCIN1/DBNDD1/CLSPN/PRKAG2/HERC5/CARD10/RGCC/PDCD4/LAT/CBLC/SIRT1/TPX2/PDCD10/PTPRT/RIPK3/HEXIM1/TNFSF15/MVP/KIF14/RAPGEF2/TRAF4/NHERF1/MAP3K13/CCNE2/CCNB2/PKMYT1/HYAL2/ARHGEF5/MAP3K12/TXN/TPD52L1/STK11/SOD1/SNCA/PTK6/PROX1/PRKAR2B/PRKAG1/PKIB/PLK1/PDGFRB/PDGFA/NF1/MAP3K5/KIT/JAK2/GSTP1/GHR/PTK2B/EZH2/EPHA4/EPHA1/ELANE/CENPE/CDKN3/CDKN2D/CDKN1C/CDKN1B/CDKN1A/CDC25C/CCNG2…	79
BP	GO:0002702	positive regulation of production of molecular mediator of immune response	31/1991	134/18888	1.91594e-05	0.000746454	0.000652714	C17orf99/SHLD1/TICAM1/LACC1/KMT5C/ATAD5/CARD9/HMCES/SHLD2/RIGI/SIRT1/CD226/MAD2L2/TNFRSF14/SEMA7A/SLC7A5/NSD2/TGFB1/TFRC/SYK/PGC/MYD88/MSH2/KIT/IL4R/HLA-F/HLA-A/HK1/CD36/BTK/B2M	31
BP	GO:0051383	kinetochore organization	10/1991	21/18888	1.95304e-05	0.000755904	0.000660977	NUF2/CENPK/SMC2/SMC4/DLGAP5/KNTC1/CENPF/CENPE/CENPC/CENPA	10
CC	GO:0000235	astral microtubule	7/2072	11/19894	2.97286e-05	0.000760366	0.000627069	KIF18B/CCSAP/KIF18A/MAP9/MAPRE1/DYNLT3/NUMA1	7
CC	GO:0005818	aster	7/2072	11/19894	2.97286e-05	0.000760366	0.000627069	KIF18B/CCSAP/KIF18A/MAP9/MAPRE1/DYNLT3/NUMA1	7
BP	GO:0006310	DNA recombination	61/1991	339/18888	2.10548e-05	0.000809576	0.000707909	KMT5A/USP51/SHLD1/EME1/ANKLE1/SFR1/KLHDC3/KMT5C/MCM8/SLF1/RMI1/ATAD5/HROB/FANCM/WDR48/HMCES/PARPBP/MBTD1/SHLD2/TERF2IP/PSMC3IP/UHRF1/MLH3/ZMYND8/UBR2/TOPBP1/BRD8/POLQ/RAD51AP1/MAD2L2/EXO1/RAD54L/CDC7/XRCC2/WRN/NSD2/TOP2A/TGFB1/TFRC/TCF3/RPA2/RAG1/RAD51/RAD21/MSH2/MCM7/MCM6/MCM5/MCM2/HMGB2/H2AX/H1-5/H1-4/H1-3/H1-2/MSH6/FEN1/FANCB/FANCD2/BLM/BARD1	61
MF	GO:0015631	tubulin binding	71/2034	383/18522	6.51196e-06	0.000819059	0.00073726	CCDC88C/SVBP/CCDC88B/SKA3/SKA1/KIF18B/CCSAP/NEDD1/TPGS1/KNSTRN/FHDC1/CEP295/NUF2/KIF18A/DIAPH3/FAM83D/NDEL1/CEP44/MAP9/LRRC61/TRPV4/KIF15/MDM1/RCC2/CENPJ/KIF21A/STRBP/MACO1/HAUS4/GTSE1/NUSAP1/HDGFL3/RACGAP1/EML4/KIF26A/DNM3/KIF4A/AGTPBP1/SYT11/MAPRE1/GABARAPL2/MID2/KIF2C/NDRG1/KIF20A/KIF14/CKAP5/DLGAP5/CEP135/KIF20B/KIF23/PDCD5/SMC3/PRC1/SNCA/PLK1/NUMA1/NEFH/MX1/MAP2/MAP1A/IRAG2/STMN1/KIF22/KIFC1…	71
BP	GO:0045910	negative regulation of DNA recombination	16/1991	49/18888	2.45962e-05	0.000939605	0.000821609	KMT5A/SHLD1/ANKLE1/PARPBP/SHLD2/TERF2IP/POLQ/MAD2L2/MSH2/H1-5/H1-4/H1-3/H1-2/MSH6/FANCB/BLM	16
BP	GO:0007229	integrin-mediated signaling pathway	27/1991	111/18888	2.50742e-05	0.000948628	0.000829499	FERMT3/DIAPH3/SLC2A10/MPIG6B/ZNF304/RCC2/LIMS2/LAT/TSPAN32/ISG15/BCAR1/SEMA7A/SYK/PTPN11/PLEK/MYH9/LIMS1/LAMB1/LAMA5/ITGB5/ITGB4/ITGAE/ITGA4/ITGA2B/ITGA6/PTK2B/CEACAM1	27
BP	GO:0051255	spindle midzone assembly	8/1991	14/18888	2.51549e-05	0.000948628	0.000829499	CDCA8/RACGAP1/KIF4A/KIF23/AURKB/PRC1/INCENP/BIRC5	8
BP	GO:0000910	cytokinesis	39/1991	188/18888	2.65111e-05	0.000993405	0.000868653	E2F7/MAP9/CSPP1/E2F8/WNK1/BIN3/EXOC1/CDCA8/ANLN/NUSAP1/RACGAP1/CHMP4A/CKAP2/KIF4A/DCTN3/CIT/ENTR1/SEPTIN9/GIPC1/KIF20A/KIF14/CCP110/KIF20B/KIF23/AURKB/PRC1/SPTBN1/SEPTIN5/PLK1/PLEC/PIK3C3/MYH9/STMN1/INCENP/IGF1R/CENPA/RHOC/BIRC5/ANXA11	39
MF	GO:0016684	oxidoreductase activity, acting on peroxide as acceptor	19/2034	59/18522	9.97907e-06	0.00112963	0.00101681	SESN3/CYGB/EPX/PRDX2/PTGS1/MPO/HBZ/HBQ1/HBG2/HBG1/HBE1/HBD/HBB/HBM/HBA2/HBA1/GSTP1/GPX2/CLIC2	19
BP	GO:0020027	hemoglobin metabolic process	9/1991	18/18888	3.1587e-05	0.00117612	0.00102842	AHSP/SLC25A37/EIF2AK1/ABCB10/LDB1/SLC6A9/FECH/EPB42/ALAS2	9
BP	GO:1902412	regulation of mitotic cytokinesis	7/1991	11/18888	3.21718e-05	0.00119036	0.00104087	MAP9/WNK1/CDCA8/KIF20B/AURKB/INCENP/BIRC5	7
BP	GO:0044786	cell cycle DNA replication	15/1991	45/18888	3.33522e-05	0.00122632	0.00107232	NUGGC/E2F7/CDT1/ATAD5/E2F8/FBXO5/CDC7/WRN/TK1/RAD51/POLA1/MCM6/MCM2/FEN1/BLM	15
BP	GO:0072593	reactive oxygen species metabolic process	46/1991	238/18888	3.52376e-05	0.0012876	0.0011259	TAFA4/TIGAR/NNT/RIPK3/PRG3/STK17A/AKR1C3/EPX/XDH/UCP2/TXN/TGFB1/PRDX2/SYK/SOD1/SNCA/RAC2/RAC1/PMAIP1/PDGFRB/NCF4/NAGLU/MPV17/MPO/EIF6/HK2/HBZ/HBQ1/HBG2/HBG1/HBE1/HBD/HBB/HBM/HBA2/HBA1/GSTP1/G6PD/FOXO3/PTK2B/NQO1/CLCN3/CDKN1A/CD36/ATP7A/ALOX12	46
BP	GO:0019730	antimicrobial humoral response	30/1991	132/18888	3.71239e-05	0.00134815	0.00117885	DEFA1B/LEAP2/H2BC12/H2BC12L/H2BC11/H2BC21/H2BC4/H2BC10/H2BC6/H2BC7/H2BC8/CXCL6/RNASE3/RARRES2/PRTN3/PRSS3/PPBP/PGC/PF4/LGALS4/CXCL10/JCHAIN/HLA-A/ELANE/DEFB1/DEFA4/DEFA3/CTSG/AZU1/ANG	30
BP	GO:0006783	heme biosynthetic process	12/1991	31/18888	3.77138e-05	0.00135287	0.00118297	SLC25A38/SLC25A39/ABCB10/UROS/UROD/SLC6A9/PPOX/HMBS/FECH/CPOX/ALAS2/ALAD	12
BP	GO:1902751	positive regulation of cell cycle G2/M phase transition	12/1991	31/18888	3.77138e-05	0.00135287	0.00118297	STOX1/ATAD5/RCC2/DTL/FBXO5/DYRK3/CDC7/PBX1/CDC25C/CDK1/CCNB1/CCND1	12
CC	GO:0005874	microtubule	76/2072	468/19894	5.8694e-05	0.00144561	0.00119219	RASSF3/ASPM/SKA3/SKA1/KIF18B/NEK7/SHROOM1/CCSAP/TPGS1/KNSTRN/FHDC1/CEP295/FAM110A/KIF18A/NDEL1/TUBB1/AKNA/MAP9/CSPP1/DYNC2H1/HAUS3/TRPV4/SHTN1/KIF15/MDM1/RCC2/CENPJ/KIF21A/TCP11L1/HAUS4/GTSE1/NUSAP1/TUBE1/RACGAP1/CHMP4A/EML4/DISC1/CKAP2/KIF26A/DNM3/KIF4A/TPX2/KIFAP3/MAPRE1/MID2/KIF2C/SEPTIN9/NDRG1/KIF20A/KIF14/CKAP5/KNTC1/KIF20B/KIF23/AURKB/PRC1/MAP7/SYNJ1/TUBB2A/DYNLT1/DYNLT3/PLK1/PCNT/NUMA1/MX1…	76
CC	GO:0005875	microtubule associated complex	33/2072	157/19894	6.49483e-05	0.00149204	0.00123047	KIF18B/KIF18A/NDEL1/DYNC2H1/HAUS3/SHTN1/KIF15/KIF21A/CDCA8/HAUS4/DISC1/KIF4A/KIFAP3/DCTN3/KIF2C/DCTN6/KIF20A/RANBP9/KIF14/KIF20B/KIF23/AURKB/MAP7/DYNLT1/DYNLT3/MAP2/MAP1A/KIF22/KIFC1/KIF11/KIF3C/INCENP/BIRC5	33
CC	GO:0042470	melanosome	26/2072	112/19894	6.73099e-05	0.00149204	0.00123047	MFSD12/HPS4/ANKRD27/RAB17/TMEM33/TRPV2/RAB38/ABCB6/SYNGR1/TFRC/SYPL1/SLC2A1/SLC1A5/RAC1/RAB27B/SERPINF1/NAP1L1/MYO7A/LAMP1/CTSD/CNP/BSG/ATP7A/ATP1B3/APOE/ANXA11	26
CC	GO:0048770	pigment granule	26/2072	112/19894	6.73099e-05	0.00149204	0.00123047	MFSD12/HPS4/ANKRD27/RAB17/TMEM33/TRPV2/RAB38/ABCB6/SYNGR1/TFRC/SYPL1/SLC2A1/SLC1A5/RAC1/RAB27B/SERPINF1/NAP1L1/MYO7A/LAMP1/CTSD/CNP/BSG/ATP7A/ATP1B3/APOE/ANXA11	26
BP	GO:0042832	defense response to protozoan	11/1991	27/18888	4.54863e-05	0.00162179	0.00141813	DEFA1B/GBP7/CCDC88B/BATF2/TSPAN32/PF4/MYD88/IL4R/IRF8/GBP1/BPGM	11
BP	GO:0034501	protein localization to kinetochore	8/1991	15/18888	4.89098e-05	0.00171476	0.00149942	CHAMP1/RCC2/CENPQ/SPDL1/KNTC1/AURKB/TTK/CDK1	8
BP	GO:1903083	protein localization to condensed chromosome	8/1991	15/18888	4.89098e-05	0.00171476	0.00149942	CHAMP1/RCC2/CENPQ/SPDL1/KNTC1/AURKB/TTK/CDK1	8
BP	GO:0033559	unsaturated fatty acid metabolic process	27/1991	115/18888	4.89683e-05	0.00171476	0.00149942	CYP4F11/HPGDS/DECR2/SIRT1/MGLL/CES2/AKR1C3/PLA2G4C/CYP4F2/TNFRSF1A/SCP2/PTGS1/GSTP1/FAAH/CYP2E1/CYP2D6/CYP2C18/CYP2C9/CYP2C8/CYP2C19/CYP2B6/CYP2A7/COMT/AKR1C4/ALOX15B/ALOX15/ALOX12	27
BP	GO:0031570	DNA integrity checkpoint signaling	30/1991	134/18888	5.01e-05	0.00174401	0.001525	TIPRL/EME1/E2F7/TICRR/PARP9/CDT1/WDR76/RNASEH2B/CLSPN/DTL/GTSE1/FBXO6/TOPBP1/RPA2/RAD51/PTPN11/PLK1/ORC1/MUC1/MSH2/FOXO4/H2AX/FANCD2/E2F1/CDKN1B/CDKN1A/CDK1/BLM/CCND1/BARD1	30
BP	GO:0002819	regulation of adaptive immune response	41/1991	207/18888	5.14872e-05	0.00177645	0.00155336	C17orf99/SHLD1/KMT5C/ATAD5/CARD9/HMCES/SHLD2/ZBTB7B/SIRT1/RIPK3/CD226/MAD2L2/TNFRSF14/SKAP1/STX7/NSD2/TGFB1/TFRC/TAP2/SPN/NECTIN2/PRKCQ/MSH2/MICB/MEF2C/JAK2/IRF7/IL4R/HLA-F/HLA-C/HLA-B/HLA-A/HFE/CR1L/CLC/C4BPA/BTK/CEACAM1/B2M/ALOX15/ADCY7	41
BP	GO:0045638	negative regulation of myeloid cell differentiation	24/1991	97/18888	5.16357e-05	0.00177645	0.00155336	ERFE/LRRC17/LDB1/H4C14/H4C13/H4C5/H4C2/H4C8/H4C3/H4C11/H4C6/H4C4/H4C1/H4C9/STAT5B/PF4/NF1/MYC/MYB/MEIS1/INPP5D/GATA2/PTK2B/CEACAM1	24
BP	GO:0019885	antigen processing and presentation of endogenous peptide antigen via MHC class I	10/1991	23/18888	5.19521e-05	0.00177694	0.00155379	TAPBP/TAP2/TAP1/MICB/HLA-F/HLA-C/HLA-B/HLA-A/HFE/B2M	10
BP	GO:0007076	mitotic chromosome condensation	9/1991	19/18888	5.43996e-05	0.0018499	0.00161759	KMT5A/CDCA5/NCAPG/NUSAP1/NCAPH/SMC2/SMC4/NCAPD2/PLK1	9
BP	GO:0030258	lipid modification	39/1991	194/18888	5.52539e-05	0.00186815	0.00163355	CYP4V2/DGKK/MBOAT2/CYGB/MFSD2A/LONP2/PLPPR3/ADIPOR2/KLHL25/RNF213/ECHDC1/SLC35C1/ECHDC2/PLPPR1/PRKAG2/ADIPOR1/GBGT1/DECR2/INPP5F/DGKI/MTMR3/SYNJ1/CYP4F2/SOX9/SCP2/IVD/INPP5D/HADH/FABP3/ECHS1/CYP2E1/CYP2C8/CRAT/CPT1A/ALOX15B/ALOX15/ALOX12/ACAT1/ACACB	39
CC	GO:0000781	chromosome, telomeric region	35/2072	173/19894	8.99415e-05	0.00192939	0.00159116	SLF1/DCLRE1B/PINX1/TERF2IP/CBX5/RAD51AP1/THOC5/H4C14/H4C13/H4C5/H4C2/H4C8/H4C3/H4C11/H4C6/H4C4/H4C1/H4C9/WRN/RPA2/RAD51/POLR2B/ORC1/MSH2/MCM7/MCM6/MCM5/MCM2/H2BC3/H2AX/FEN1/EZH2/EZH1/CDK1/BLM	35
BP	GO:1902749	regulation of cell cycle G2/M phase transition	27/1991	116/18888	5.75028e-05	0.00193308	0.00169032	STOX1/TICRR/ATAD5/RNASEH2B/CLSPN/RCC2/DTL/FBXO5/TOPBP1/KIF14/AURKB/PKMYT1/DYRK3/CDC7/RAD21/PLK1/PBX1/ORC1/FOXO4/CENPF/CDKN1A/CDC25C/CDK1/CCNB1/BLM/CCND1/BARD1	27
BP	GO:0031109	microtubule polymerization or depolymerization	30/1991	135/18888	5.80158e-05	0.00193924	0.00169571	MZT1/SKA3/SKA1/KIF18B/CCSAP/NEDD1/KIF18A/DIAPH3/NDEL1/TUBB1/HAUS3/TRPV4/CENPJ/HAUS4/HDGFL3/CKAP2/FBXO5/TPX2/MAPRE1/KIF2C/RANBP9/CKAP5/SNCA/RAC1/NUMA1/MAP2/MAP1A/STMN1/DYRK1A/CDKN1B	30
BP	GO:0000725	recombinational repair	37/1991	181/18888	5.85796e-05	0.00194703	0.00170252	KMT5A/USP51/SHLD1/ANKLE1/SFR1/MCM8/SLF1/RMI1/HROB/FANCM/WDR48/PARPBP/MBTD1/SHLD2/TERF2IP/UHRF1/ZMYND8/TOPBP1/BRD8/POLQ/RAD51AP1/MAD2L2/RAD54L/CDC7/XRCC2/WRN/RPA2/RAD51/RAD21/MCM7/MCM6/MCM5/MCM2/H2AX/FEN1/FANCB/BLM	37
BP	GO:0002714	positive regulation of B cell mediated immunity	14/1991	42/18888	6.0729e-05	0.00198743	0.00173785	C17orf99/SHLD1/KMT5C/ATAD5/HMCES/SHLD2/CD226/MAD2L2/NSD2/TGFB1/TFRC/NECTIN2/MSH2/BTK	14
BP	GO:0002891	positive regulation of immunoglobulin mediated immune response	14/1991	42/18888	6.0729e-05	0.00198743	0.00173785	C17orf99/SHLD1/KMT5C/ATAD5/HMCES/SHLD2/CD226/MAD2L2/NSD2/TGFB1/TFRC/NECTIN2/MSH2/BTK	14
BP	GO:0010389	regulation of G2/M transition of mitotic cell cycle	25/1991	104/18888	6.08086e-05	0.00198743	0.00173785	STOX1/TICRR/RNASEH2B/CLSPN/RCC2/DTL/FBXO5/TOPBP1/KIF14/AURKB/PKMYT1/CDC7/RAD21/PLK1/PBX1/ORC1/FOXO4/CENPF/CDKN1A/CDC25C/CDK1/CCNB1/BLM/CCND1/BARD1	25
CC	GO:0005938	cell cortex	54/2072	309/19894	9.94845e-05	0.00200494	0.00165346	STOX1/SHROOM1/ARHGAP33/MYL12B/MTSS2/CTTNBP2/FAM110A/MED28/MLPH/TRPV4/EXOC1/ANLN/BIN2/GPSM2/NSMF/MAPRE1/SEPTIN9/GIPC1/FRY/C2CD5/MELK/ARHGAP32/HIP1R/PLA2G4C/SPTBN2/SPTBN1/SPTB/SPTA1/SNCA/SLC4A1/SLC2A1/STIL/RAC1/PRKCB/SEPTIN5/PKD2/NUMA1/MYO7A/MYO6/MYO5B/MYO1C/MYH9/MPP1/GYPC/GUCY1B1/GSN/PTK2B/DMTN/EPB42/DBN1/CTBP2/CLTB/CALD1/ADD3	54
CC	GO:0005759	mitochondrial matrix	78/2072	491/19894	9.94932e-05	0.00200494	0.00165346	NDUFS7/ACSM2B/MMAA/MRPL55/EARS2/MRPL54/MALSU1/PHYKPL/ACSS1/ISCA1/GRPEL1/CHPF/MAIP1/MRPL34/MRPL36/MRPL38/MRPS5/MRPS15/MRPS26/MRPL14/MRPS25/NT5M/MRPS22/NAXD/MRPS10/MRPS18A/ACSM5/MRPL27/MECR/MRPL4/MRPL2/GLRX2/MRPS16/MRPS18B/ERAL1/REXO2/ETHE1/FASTKD2/MTHFD2/BCKDK/MRPL19/PRORP/DNAJA3/CLPP/TYMS/TST/TK2/SOD1/MRPL12/RAD51/PCCB/OXCT1/OAT/NUDT1/MPG/MDH2/IVD/IDH3G/MRPL58/HMGCL/HADH/GSR/FPGS/FOXO3/FECH/FDX1/…	78
BP	GO:0048732	gland development	74/1991	449/18888	6.5264e-05	0.00212126	0.00185487	E2F7/TUBB1/E2F8/NTN4/LIMS2/LSR/ZBTB7B/TFCP2L1/CADM1/RIPK3/KDM5B/NRG3/CITED2/NTN1/NHERF1/NEURL1/CCNB2/RGN/NCOA1/SLC7A5/XDH/WNT11/UCP2/TYMS/THRA/TGFB1/PRDX2/STK11/STAT5B/SRD5A1/SOX9/SOD1/SALL1/RAG1/PTPN3/PROX1/MAPK1/MED1/PLAG1/PKD2/SERPINF1/PDGFA/PBX1/OAS2/NKX3-1/NFKB1/NF1/NAGLU/MTX1/LAMA5/JARID2/JAK2/IRF6/HK2/GATA2/FPGS/EZH2/ELF3/EDNRA/DUT/DAG1/CYP19A1/CPT1A/CPB2/CDKN1C/CDKN1B/DDR1/BMP2/CEACAM1/CC…	74
BP	GO:0061640	cytoskeleton-dependent cytokinesis	27/1991	117/18888	6.7352e-05	0.0021771	0.0019037	MAP9/WNK1/BIN3/EXOC1/CDCA8/ANLN/NUSAP1/RACGAP1/CHMP4A/CKAP2/KIF4A/DCTN3/CIT/SEPTIN9/KIF20A/KIF20B/KIF23/AURKB/SPTBN1/SEPTIN5/PLK1/PLEC/STMN1/INCENP/CENPA/RHOC/BIRC5	27
BP	GO:0000724	double-strand break repair via homologous recombination	36/1991	176/18888	7.22726e-05	0.00232339	0.00203162	KMT5A/USP51/SHLD1/ANKLE1/SFR1/MCM8/SLF1/RMI1/FANCM/WDR48/PARPBP/MBTD1/SHLD2/TERF2IP/UHRF1/ZMYND8/TOPBP1/BRD8/POLQ/RAD51AP1/MAD2L2/RAD54L/CDC7/XRCC2/WRN/RPA2/RAD51/RAD21/MCM7/MCM6/MCM5/MCM2/H2AX/FEN1/FANCB/BLM	36
BP	GO:0016032	viral process	71/1991	428/18888	7.3891e-05	0.0023625	0.00206582	GBP7/TRIM59/MVB12A/TRIM15/TRIM5/PARP10/PARP9/TRIM8/IFIH1/SHFL/ZFYVE1/EIF3L/CHMP4A/MCTS1/APOBEC3C/LAMP3/PABPC1/HAVCR1/TRIM58/CLEC5A/MGAT4B/TRIM31/MID2/HEXIM1/IFITM3/TRIM28/TRIM10/NUP153/TRIM14/ISG15/TNFRSF14/HYAL2/EIF3G/OASL/IFITM1/DEK/TRIM25/UBP1/TOP2A/TMPRSS2/TFRC/DYNLT1/STAT1/SLC7A1/SLC1A5/NECTIN2/PROX1/EIF2AK2/PIK3C3/OAS3/OAS2/OAS1/MX1/LY6E/LAMP1/ITGB5/IRF7/IFIT1/IFI27/GYPA/GSN/EP300/DPP4/DDX6…	71
MF	GO:0004601	peroxidase activity	18/2034	57/18522	2.29682e-05	0.00236363	0.00212758	CYGB/EPX/PRDX2/PTGS1/MPO/HBZ/HBQ1/HBG2/HBG1/HBE1/HBD/HBB/HBM/HBA2/HBA1/GSTP1/GPX2/CLIC2	18
CC	GO:0045335	phagocytic vesicle	30/2072	142/19894	0.000124039	0.00242607	0.00200076	RAB11FIP1/RAB38/SYT11/ATG14/TRIM14/TAPBP/TAP2/TAP1/SYK/RAC2/PIK3C3/NCF4/MYO1C/MPO/RAB8A/LAMP2/LAMP1/ITGB5/HLA-F/HLA-C/HLA-B/HLA-A/GSN/ELANE/CLCN3/CD36/B2M/ATP7A/ANXA11/ACTG1	30
BP	GO:0051347	positive regulation of transferase activity	64/1991	376/18888	7.64506e-05	0.00243113	0.00212583	STOX1/DIPK2A/DAB2IP/NEK7/AGAP2/SRCIN1/DSCC1/CLSPN/CHTF18/TIGAR/PRKAG2/CARD10/RGCC/LAT/DSTYK/SIRT1/TPX2/PDCD10/UBE2C/RIPK3/TNFSF15/KIF14/RAPGEF2/TRAF4/AURKB/MAP3K13/ARHGEF5/MAP3K12/TXN/TPD52L1/STK11/SNCA/PLAAT4/PROX1/MAPK1/PRKCQ/PRKAG1/PKIB/PLK1/PDGFRB/PDGFA/ROR1/MYC/MAP3K5/KIT/JAK2/IGF1R/GHR/PTK2B/EZH2/EPHA4/EPHA1/ELANE/CENPE/CDKN1A/CDC20/CCND3/CCND2/DDR1/CCND1/BAD/AZU1/APOE/ANG	64
BP	GO:0090329	regulation of DNA-templated DNA replication	15/1991	48/18888	7.79151e-05	0.00246438	0.0021549	NUGGC/E2F7/TICRR/CDT1/E2F8/DSCC1/CHTF18/FBXO5/CIZ1/CDC7/MCM7/MCM6/MCM5/MCM2/BLM	15
BP	GO:0032386	regulation of intracellular transport	49/1991	267/18888	7.91923e-05	0.00247813	0.00216693	SVIP/REEP6/NDEL1/TMEM53/WNK1/VPS35/IWS1/YOD1/NSUN2/ZDHHC2/B3GAT3/TRIM58/WWC1/MLC1/INPP5F/PDCD10/CPSF6/ANP32B/TRIM28/BCAP31/FRAT1/NUP153/KIF20B/PDCD5/HDAC3/HYAL2/USP7/TXN/TGFB1/STK11/SCP2/PTPN11/MAPK1/PRKACA/PCNT/OAZ1/NUMA1/NF1/NEFH/PPP1R12A/MAP2/LAMP1/JAK2/IFI27/EP300/CDK1/CD36/BARD1/ATP2A1	49
BP	GO:0071900	regulation of protein serine/threonine kinase activity	49/1991	267/18888	7.91923e-05	0.00247813	0.00216693	DIPK2A/DAB2IP/HERC5/RGCC/PDCD4/CBLC/SIRT1/PDCD10/HEXIM1/RAPGEF2/MAP3K13/CCNE2/CCNB2/PKMYT1/HYAL2/ARHGEF5/MAP3K12/TPD52L1/SNCA/PROX1/PRKAR2B/PKIB/PLK1/PDGFRB/PDGFA/NF1/MAP3K5/KIT/GSTP1/GHR/EZH2/ELANE/CDKN3/CDKN2D/CDKN1C/CDKN1B/CDKN1A/CDC25C/CCNG2/CCNF/CCNE1/CCND3/CCND2/CCNB1/CCNA2/BMP2/BLM/CCND1/APOE	49
BP	GO:0007062	sister chromatid cohesion	17/1991	59/18888	8.3644e-05	0.00260359	0.00227663	ESCO2/SGO1/SGO2/CDCA5/SLF1/HASPIN/DSCC1/CTCF/STAG1/SMC3/RAD21/PLK1/KIF22/FEN1/CDC20/BUB1B/BUB1	17
CC	GO:0030863	cortical cytoskeleton	24/2072	104/19894	0.00013918	0.00264442	0.00218084	SHROOM1/MTSS2/MED28/MLPH/TRPV4/ANLN/NSMF/MAPRE1/SPTBN2/SPTBN1/SPTB/SPTA1/SLC4A1/SLC2A1/PRKCB/NUMA1/MYH9/MPP1/GYPC/GSN/DMTN/EPB42/DBN1/CALD1	24
BP	GO:0000077	DNA damage checkpoint signaling	28/1991	125/18888	8.70821e-05	0.00268222	0.00234539	TIPRL/EME1/E2F7/TICRR/PARP9/WDR76/RNASEH2B/CLSPN/DTL/GTSE1/FBXO6/TOPBP1/RPA2/RAD51/PTPN11/PLK1/MUC1/MSH2/FOXO4/H2AX/FANCD2/E2F1/CDKN1B/CDKN1A/CDK1/BLM/CCND1/BARD1	28
BP	GO:0006690	icosanoid metabolic process	28/1991	125/18888	8.70821e-05	0.00268222	0.00234539	CYP4F22/CYP4F11/HPGDS/SIRT1/MGLL/PRG3/CES2/AKR1C3/PLA2G4C/CYP4F2/TNFRSF1A/SYK/PTGS1/GSTP1/FAAH/CYP2E1/CYP2D6/CYP2C18/CYP2C9/CYP2C8/CYP2C19/CYP2B6/CYP2A7/COMT/AKR1C4/ALOX15B/ALOX15/ALOX12	28
BP	GO:0000281	mitotic cytokinesis	22/1991	88/18888	8.84486e-05	0.00271012	0.00236978	MAP9/WNK1/EXOC1/CDCA8/ANLN/NUSAP1/RACGAP1/CHMP4A/CKAP2/KIF4A/CIT/KIF20A/KIF20B/KIF23/AURKB/SPTBN1/PLK1/STMN1/INCENP/CENPA/RHOC/BIRC5	22
MF	GO:0016209	antioxidant activity	23/2034	85/18522	3.03792e-05	0.00286577	0.00257956	CYGB/EPX/TXN/PRDX2/SOD1/PTGS1/MPO/HBZ/HBQ1/HBG2/HBG1/HBE1/HBD/HBB/HBM/HBA2/HBA1/GSTP1/GSR/GPX2/NQO1/CLIC2/APOE	23
BP	GO:0000018	regulation of DNA recombination	29/1991	132/18888	9.4951e-05	0.00289428	0.00253082	KMT5A/USP51/SHLD1/ANKLE1/KMT5C/ATAD5/WDR48/HMCES/PARPBP/MBTD1/SHLD2/TERF2IP/BRD8/POLQ/RAD51AP1/MAD2L2/NSD2/TGFB1/TFRC/RPA2/RAD51/MSH2/H1-5/H1-4/H1-3/H1-2/MSH6/FANCB/BLM	29
CC	GO:0034774	secretory granule lumen	55/2072	322/19894	0.000159739	0.00289924	0.00239099	DEFA1B/PRSS57/UNC13D/NAPRT/FERMT3/PCYOX1L/CAND1/TOR4A/BIN2/SCCPDH/OSTF1/HEBP2/HPSE/OLFM4/PRG3/MVP/EPX/TGFB1/DYNLT1/RNASE3/RNASE2/RARRES2/PSMC2/PSMB1/PSMA5/PRTN3/MAPK1/SRGN/PPBP/SERPINI1/PF4/PDGFA/ORM2/NFKB1/MPO/LGALS3BP/HEXB/GUSB/GSTP1/GSN/FUCA1/FRK/F13A1/ELANE/DEFA4/DEFA3/DBH/CTSG/CTSD/SERPING1/B2M/AZU1/AMPD3/ALAD/A1BG	55
CC	GO:0072562	blood microparticle	30/2072	144/19894	0.000161311	0.00289924	0.00239099	ZNF559-ZNF177/APOL1/ZNF177/TGFB1/TFRC/SLC4A1/SLC2A1/ORM2/LGALS3BP/KRT1/ITGA2B/JCHAIN/HBG2/HBE1/HBD/HBB/HBA2/HBA1/GSN/F13A1/CPN2/C9/C8G/C4BPA/C1S/C1R/SERPING1/APOE/ACTG1/A1BG	30
BP	GO:0051321	meiotic cell cycle	52/1991	291/18888	9.95488e-05	0.00301879	0.00263969	FBXO43/ASPM/SGO1/SGO2/EME1/ANKLE1/KLHDC3/NUF2/KIF18A/RMI1/FANCM/FOXJ2/NSUN2/C9orf78/PSMC3IP/MLH3/FBXO5/NCAPH/UBR2/ZWINT/RAD51AP1/SMC2/SMC4/NCAPD2/TESMIN/PTTG1/EXO1/CCNE2/CCNB2/SMC3/PKMYT1/RAD54L/XRCC2/TTK/TOP2A/RAD51/RAD21/PLK1/PDE3A/NUMA1/MYH9/INCENP/H2AX/MSH6/FANCD2/EDNRA/CENPC/CDC27/CDC25C/CDC20/CCNE1/OSGIN2	52
CC	GO:0060205	cytoplasmic vesicle lumen	55/2072	325/19894	0.000203977	0.00356961	0.00294383	DEFA1B/PRSS57/UNC13D/NAPRT/FERMT3/PCYOX1L/CAND1/TOR4A/BIN2/SCCPDH/OSTF1/HEBP2/HPSE/OLFM4/PRG3/MVP/EPX/TGFB1/DYNLT1/RNASE3/RNASE2/RARRES2/PSMC2/PSMB1/PSMA5/PRTN3/MAPK1/SRGN/PPBP/SERPINI1/PF4/PDGFA/ORM2/NFKB1/MPO/LGALS3BP/HEXB/GUSB/GSTP1/GSN/FUCA1/FRK/F13A1/ELANE/DEFA4/DEFA3/DBH/CTSG/CTSD/SERPING1/B2M/AZU1/AMPD3/ALAD/A1BG	55
BP	GO:0045071	negative regulation of viral genome replication	16/1991	55/18888	0.000118451	0.00357357	0.0031248	IFIH1/SHFL/APOBEC3C/IFITM3/TRIM28/ISG15/OASL/IFITM1/PROX1/EIF2AK2/OAS3/OAS2/OAS1/MX1/IFIT1/BST2	16
BP	GO:0002700	regulation of production of molecular mediator of immune response	37/1991	187/18888	0.000119431	0.00358476	0.00313458	C17orf99/SHLD1/TICAM1/LACC1/KMT5C/ATAD5/CARD9/HMCES/SHLD2/RIGI/SIRT1/CD226/MAD2L2/LITAF/TNFRSF14/SEMA7A/EPX/SLC7A5/NSD2/TGFB1/TFRC/SYK/PRG2/PGC/MYD88/MSH2/KIT/IL4R/HLA-F/HLA-A/HK1/HFE/CLC/CD36/BTK/BST2/B2M	37
BP	GO:0002483	antigen processing and presentation of endogenous peptide antigen	10/1991	25/18888	0.000121782	0.00361841	0.00316401	TAPBP/TAP2/TAP1/MICB/HLA-F/HLA-C/HLA-B/HLA-A/HFE/B2M	10
BP	GO:0060586	multicellular organismal-level iron ion homeostasis	10/1991	25/18888	0.000121782	0.00361841	0.00316401	CYBRD1/SLC40A1/EIF2AK1/HYAL2/RHAG/NAGLU/HFE/FECH/EPB42/B2M	10
CC	GO:0031983	vesicle lumen	55/2072	326/19894	0.000221022	0.00376871	0.00310803	DEFA1B/PRSS57/UNC13D/NAPRT/FERMT3/PCYOX1L/CAND1/TOR4A/BIN2/SCCPDH/OSTF1/HEBP2/HPSE/OLFM4/PRG3/MVP/EPX/TGFB1/DYNLT1/RNASE3/RNASE2/RARRES2/PSMC2/PSMB1/PSMA5/PRTN3/MAPK1/SRGN/PPBP/SERPINI1/PF4/PDGFA/ORM2/NFKB1/MPO/LGALS3BP/HEXB/GUSB/GSTP1/GSN/FUCA1/FRK/F13A1/ELANE/DEFA4/DEFA3/DBH/CTSG/CTSD/SERPING1/B2M/AZU1/AMPD3/ALAD/A1BG	55
BP	GO:0140374	antiviral innate immune response	15/1991	50/18888	0.000130916	0.00387025	0.00338422	DHX58/IFIH1/RIGI/MORC3/USP18/TRIM31/TRIM25/UAP1/EIF2AK2/OAS1/MX1/CXCL10/IFIT3/IFIT1/IFIT2	15
BP	GO:0051345	positive regulation of hydrolase activity	77/1991	482/18888	0.000132914	0.00390966	0.00341868	AGRN/TBC1D10C/DOCK11/AGAP3/AGAP2/EGLN3/MTSS2/APH1B/NDEL1/RTN4R/CARD9/RGL3/TBC1D22B/TAX1BP3/PPP1R15A/SIRT1/TBC1D8/RAPGEF4/RIPK3/SLC27A4/RALBP1/ANP32B/SEMA4D/RASGRP2/BCAP31/TNFSF15/ARHGAP11A/RAPGEF2/RGS6/PDCD5/HIP1R/S1PR4/BCAR3/ARHGEF5/XDH/WRN/WNT11/SYK/SNCA/CCL16/RGS16/RGS10/PSME2/PSME1/PRTN3/PTPA/PMAIP1/PLEK/PDGFRB/NKX3-1/NF1/PPP1R12A/MYC/MAP3K5/MEF2C/LIMS1/KIT/JAK2/ITGA6/HMGB2/GSN/GNA15/EZH2/EPH…	77
BP	GO:0001676	long-chain fatty acid metabolic process	25/1991	109/18888	0.000136858	0.00400564	0.00350261	ACOT4/CYP4F11/ACSL6/ACSBG1/MGLL/SLC27A4/AKR1C3/PLA2G4C/CYP4F2/SCP2/PTGS1/GSTP1/FAAH/CYP2E1/CYP2D6/CYP2C18/CYP2C9/CYP2C8/CYP2C19/CYP2B6/CYP2A7/CPT1A/ALOX15B/ALOX15/ALOX12	25
BP	GO:0051988	regulation of attachment of spindle microtubules to kinetochore	9/1991	21/18888	0.000142264	0.00414327	0.00362296	KNSTRN/RCC2/CDCA8/RACGAP1/KNTC1/AURKB/INCENP/CCNB1/BIRC5	9
CC	GO:0000313	organellar ribosome	21/2072	89/19894	0.000256279	0.00415672	0.00342802	MRPL55/MRPL54/MRPL34/MRPL36/MRPL38/MRPS5/MRPS15/MRPS26/MRPL14/MRPS25/MRPS22/MRPS10/MRPS18A/MRPL27/MRPL4/MRPL2/MRPS16/MRPS18B/MRPL19/MRPL12/MRPL58	21
CC	GO:0005761	mitochondrial ribosome	21/2072	89/19894	0.000256279	0.00415672	0.00342802	MRPL55/MRPL54/MRPL34/MRPL36/MRPL38/MRPS5/MRPS15/MRPS26/MRPL14/MRPS25/MRPS22/MRPS10/MRPS18A/MRPL27/MRPL4/MRPL2/MRPS16/MRPS18B/MRPL19/MRPL12/MRPL58	21
BP	GO:0000302	response to reactive oxygen species	39/1991	203/18888	0.000152696	0.00442517	0.00386945	SESN3/PPARGC1B/AGAP3/STK26/GLRX2/SIRT1/PDCD10/RIPK3/HYAL2/PCGF2/UCP2/TXN/TPM1/PRDX2/STAT1/SOD1/SDC1/MAPK1/PPP2CB/PKD2/MYB/MPV17/MPO/MAP3K5/HBB/HBA2/HBA1/GSTP1/FOXO3/PTK2B/EZH2/NQO1/CRK/CDK1/CD36/BTK/ATP7A/AQP1/APOE	39
MF	GO:0016538	cyclin-dependent protein serine/threonine kinase regulator activity	16/2034	50/18522	5.39778e-05	0.00470022	0.00423081	CNPPD1/HEXIM1/CCNE2/CCNB2/CDKN2D/CDKN1C/CDKN1B/CDKN1A/CCNG2/CCNF/CCNE1/CCND3/CCND2/CCNB1/CCNA2/CCND1	16
CC	GO:0030496	midbody	38/2072	205/19894	0.000307801	0.00487351	0.00401915	ASPM/HEPACAM2/AGAP2/CEP44/SHCBP1/RCC2/MBD5/EXOC1/CDCA8/ANLN/SSH1/SCCPDH/RACGAP1/CHMP4A/EML4/KIF4A/DCTN3/ENTR1/KIF20A/KIF14/KIF20B/KIF23/STK17B/AURKB/PRC1/SLC2A1/RAP2A/RAD21/PLK1/PIK3C3/RAB8A/INCENP/CENPF/CENPE/CENPC/CDK1/BIRC5/ANXA11	38
BP	GO:0006302	double-strand break repair	54/1991	312/18888	0.000173884	0.00501451	0.00438479	KMT5A/USP51/ESCO2/SHLD1/EME1/ANKLE1/SFR1/CDCA5/KMT5C/MCM8/SLF1/PARP9/RMI1/OTUB2/DCLRE1B/FANCM/WDR48/HMCES/PARPBP/MBTD1/SHLD2/TERF2IP/UHRF1/ZMYND8/SIRT1/TOPBP1/BRD8/POLQ/RAD51AP1/MAD2L2/RAD54L/CDC7/ARID1A/DEK/XRCC2/WRN/NSD2/RPA2/DPF2/RAD51/RAD21/POLA1/PLK1/MSH2/MCM7/MCM6/MCM5/MCM2/HMGB2/H2AX/FEN1/FANCB/FANCD2/BLM	54
BP	GO:1901989	positive regulation of cell cycle phase transition	26/1991	117/18888	0.000175663	0.00504109	0.00440803	STOX1/CDCA5/FAM83D/ATAD5/RCC2/CENPJ/DTL/RGCC/FBXO5/UBE2C/DLGAP5/CCNE2/DYRK3/CDC7/TFDP1/STIL/PBX1/EZH2/CDC25C/CDC20/CDK1/CCNE1/CCND3/CCND2/CCNB1/CCND1	26
BP	GO:0045931	positive regulation of mitotic cell cycle	28/1991	130/18888	0.000177694	0.00507463	0.00443736	STOX1/CDCA5/RCC2/CENPJ/DTL/RGCC/FBXO5/UBE2C/DLGAP5/CCNE2/CDC7/TFDP1/DYNLT3/TAL1/STAT5B/STIL/SHB/PTPN11/PBX1/NKX3-1/CDC25C/CDC20/CDK1/CCNE1/CCND3/CCND2/CCNB1/CCND1	28
BP	GO:0070527	platelet aggregation	19/1991	74/18888	0.00017969	0.00510683	0.00446551	MFSD2B/PEAR1/FERMT3/TUBB1/GP6/MYL12A/TSPAN32/SYK/PRKCQ/PLEK/MYH9/JAK2/HBB/GATA1/CTSG/CSRP1/CEACAM1/ALOX12/ACTG1	19
MF	GO:0016887	ATP hydrolysis activity	72/2034	417/18522	6.52504e-05	0.00527596	0.00474905	KIF18B/DDX60L/HELZ2/MCM8/LONP2/KIF18A/ATAD5/ATP8B4/MORC4/DHX40/DYNC2H1/DHX58/IFIH1/CHTF18/FANCM/RNF213/KIF15/KIF21A/DDX60/ABCF3/DDX19A/TOR4A/ERCC6L/MLH3/RIGI/MORC3/ABCA5/ABCB10/KIF2C/POLQ/SMC2/ATP8A1/ABCA10/ABCA7/ABCC4/KIF20A/ABCB6/ABCC5/SMC4/KIF14/KIF20B/KIF23/ABCG2/SMC3/ABCC3/RAD54L/WRN/TAP2/TAP1/RAD51/PSMC2/ABCB4/ABCB1/ATP8B1/ORC1/MYH4/MSH2/MOV10/MCM7/MCM6/MCM5/MCM2/KIF22/KIFC1/KIF3C/DDX6/CHD3…	72
BP	GO:0043254	regulation of protein-containing complex assembly	68/1991	418/18888	0.000187477	0.00530252	0.00463663	STMP1/TRABD2B/SVIP/DAB2IP/TICAM1/TMC8/NEK7/STX1B/SLF1/ANKRD27/MED25/CPTP/BAIAP2L2/HAUS3/CRACD/CAND1/VPS35/HJURP/HAUS4/SSH1/MAPRE1/CDC42EP1/TRIM31/KIF14/DNAJC6/CKAP5/ISG15/HIP1R/SKAP1/ARHGEF5/THRA/TGFB1/TFRC/TAL1/SYK/SPTBN2/SPTBN1/SPTB/SPTA1/SOX9/SNCA/SELP/RAC1/PTPN11/EIF2AK2/PLEK/NUMA1/MYD88/MAP2/STMN1/GSN/PTK2B/DMTN/EP300/DYRK1A/DUT/CLDN7/CDKN1B/CD36/BTK/BID/RHOC/APOE/BIN1/ALOX15/ADD3/ADD2/ADD1	68
BP	GO:0036297	interstrand cross-link repair	13/1991	41/18888	0.000196536	0.00553216	0.00483743	MCM8/FAAP100/HROB/DCLRE1B/FANCM/HMCES/NEIL3/FANCI/RAD51AP1/RAD51/FANCB/FANCE/FANCD2	13
BP	GO:0007064	mitotic sister chromatid cohesion	11/1991	31/18888	0.000198314	0.00555563	0.00485795	ESCO2/SGO1/CDCA5/SLF1/HASPIN/DSCC1/STAG1/SMC3/RAD21/CDC20/BUB1	11
BP	GO:0002821	positive regulation of adaptive immune response	28/1991	131/18888	0.000203641	0.00567782	0.00496479	C17orf99/SHLD1/KMT5C/ATAD5/CARD9/HMCES/SHLD2/SIRT1/CD226/MAD2L2/SKAP1/STX7/NSD2/TGFB1/TFRC/TAP2/NECTIN2/PRKCQ/MSH2/MICB/JAK2/HLA-F/HLA-C/HLA-B/HLA-A/HFE/BTK/B2M	28
BP	GO:0071897	DNA biosynthetic process	37/1991	192/18888	0.000208647	0.00578996	0.00506285	LIN9/DCP2/NEK7/PARP10/DSCC1/HROB/CHTF18/NOP10/PINX1/TERF2IP/CHRAC1/DTL/RGCC/SIRT1/POLQ/MAD2L2/PCLAF/AURKB/RGN/WRN/USP1/TYMS/TK2/TK1/TFDP1/MAPK1/PRKCQ/PKIB/POLA1/PDGFRB/MYC/LOX/PTK2B/CENPF/CDKN2D/CDKN1A/CCNA2	37
BP	GO:0032465	regulation of cytokinesis	22/1991	93/18888	0.000210577	0.00581606	0.00508568	E2F7/MAP9/CSPP1/E2F8/WNK1/CDCA8/RACGAP1/CIT/ENTR1/GIPC1/KIF20A/KIF14/CCP110/KIF20B/KIF23/AURKB/PRC1/PLK1/PIK3C3/INCENP/IGF1R/BIRC5	22
BP	GO:0019395	fatty acid oxidation	24/1991	106/18888	0.000227462	0.00625307	0.0054678	CYP4V2/CYGB/MFSD2A/LONP2/ADIPOR2/KLHL25/ECHDC1/ECHDC2/PRKAG2/ADIPOR1/DECR2/CYP4F2/SOX9/SCP2/IVD/HADH/FABP3/ECHS1/CRAT/CPT1A/ALOX15/ALOX12/ACAT1/ACACB	24
BP	GO:0002699	positive regulation of immune effector process	46/1991	257/18888	0.00023426	0.00641001	0.00560504	C17orf99/SHLD1/TICAM1/LACC1/KMT5C/ATAD5/DHX58/CARD9/HMCES/DDX60/SHLD2/CADM1/RIGI/SIRT1/CD226/MAD2L2/TNFRSF14/SEMA7A/STX7/SLC7A5/NSD2/TGFB1/TFRC/TAP2/SYK/STAT5B/SHB/NECTIN2/PGC/MYD88/MSH2/MICB/LAMP1/KIT/IL4R/HLA-F/HLA-C/HLA-B/HLA-A/HK1/HFE/GATA2/GATA1/CD36/BTK/B2M	46
BP	GO:0007098	centrosome cycle	29/1991	139/18888	0.000245257	0.00665517	0.00581941	HEPACAM2/SGO1/CEP295/NDEL1/CEP44/MAP9/CCDC102B/HAUS3/MDM1/CENPJ/HAUS4/FBXW5/TUBE1/SIRT1/CEP250/PLK4/CKAP5/PCLAF/CCP110/CEP135/XRCC2/STIL/PLK1/PKD2/PPP1R12A/KIF11/CHD3/CDK1/CCNF	29
BP	GO:0002428	antigen processing and presentation of peptide antigen via MHC class Ib	8/1991	18/18888	0.000248669	0.00665517	0.00581941	TAP2/MICB/HLA-F/HLA-C/HLA-B/HLA-A/HFE/B2M	8
BP	GO:0019373	epoxygenase P450 pathway	8/1991	18/18888	0.000248669	0.00665517	0.00581941	CYP4F2/CYP2E1/CYP2C18/CYP2C9/CYP2C8/CYP2C19/CYP2B6/CYP2A7	8
BP	GO:0034440	lipid oxidation	25/1991	113/18888	0.000249501	0.00665517	0.00581941	CYP4V2/CYGB/MFSD2A/LONP2/ADIPOR2/KLHL25/ECHDC1/ECHDC2/PRKAG2/ADIPOR1/DECR2/CYP4F2/SOX9/SCP2/IVD/HADH/FABP3/ECHS1/CRAT/CPT1A/ALOX15B/ALOX15/ALOX12/ACAT1/ACACB	25
BP	GO:0006805	xenobiotic metabolic process	27/1991	126/18888	0.000250994	0.00665517	0.00581941	ACSM2B/NCEH1/UGT1A6/SMOX/CES3/SLC22A7/ABCC4/ABCC5/CES2/ABCC3/CYP4F2/UGT2B7/TPMT/SULT2A1/SLC22A1/ABCB1/GSTP1/NQO1/CYP2E1/CYP2D6/CYP2C18/CYP2C9/CYP2C8/CYP2C19/CYP2B6/CYP2A7/NAT2	27
BP	GO:0042541	hemoglobin biosynthetic process	7/1991	14/18888	0.000251139	0.00665517	0.00581941	SLC25A37/EIF2AK1/ABCB10/LDB1/SLC6A9/FECH/ALAS2	7
BP	GO:0043353	enucleate erythrocyte differentiation	7/1991	14/18888	0.000251139	0.00665517	0.00581941	TSPO2/DIAPH3/TRIM58/NEMP1/RAC2/MED1/DNASE2	7
BP	GO:0071466	cellular response to xenobiotic stimulus	37/1991	194/18888	0.000258574	0.00682149	0.00596485	ACSM2B/NCEH1/UGT1A6/SMOX/CES3/SLC22A7/ABCC4/ABCC5/CES2/ABCC3/CYP4F2/VAV2/UGT2B7/TPMT/TFRC/SULT2A1/SLC22A1/RAP2A/ABCB1/NKX3-1/PPP1R12A/MYC/MEF2C/MCM7/KCNH2/GSTP1/E2F1/NQO1/CYP2E1/CYP2D6/CYP2C18/CYP2C9/CYP2C8/CYP2C19/CYP2B6/CYP2A7/NAT2	37
CC	GO:0000307	cyclin-dependent protein kinase holoenzyme complex	15/2072	56/19894	0.00045317	0.00700832	0.00577972	CNPPD1/CDK19/CCNE2/CCNB2/CDKN2D/CDKN1A/CDK1/CCNG2/CCNF/CCNE1/CCND3/CCND2/CCNB1/CCNA2/CCND1	15
BP	GO:0002697	regulation of immune effector process	63/1991	385/18888	0.000269404	0.00707547	0.00618693	C17orf99/UNC13D/SHLD1/TICAM1/LACC1/PGLYRP2/KMT5C/ATAD5/DHX58/CARD9/HMCES/DDX60/SHLD2/ZBTB7B/CADM1/RIGI/SIRT1/RIPK3/CD226/MAD2L2/LITAF/TNFRSF14/SEMA7A/STX7/EPX/SLC7A5/NSD2/TGFB1/TFRC/TAP2/SYK/STAT5B/SPN/SHB/CXCL6/RAC2/NECTIN2/PRG2/PGC/MYD88/MSH2/MICB/LAMP1/KIT/IL4R/HLA-F/HLA-C/HLA-B/HLA-A/HK1/HFE/GATA2/GATA1/CRK/CR1L/CLC/CD36/C4BPA/SERPING1/BTK/BST2/CEACAM1/B2M	63
BP	GO:1903706	regulation of hemopoiesis	68/1991	424/18888	0.000285022	0.00745238	0.0065165	MTURN/ERFE/PPARGC1B/PGLYRP2/KLHL25/SH3RF1/ZBTB7B/FBXO7/KAT6B/ABCB10/TMEM131L/RCOR1/LRRC17/TESPA1/ISG15/CD101/VNN1/LDB1/H4C14/H4C13/H4C5/H4C2/H4C8/H4C3/H4C11/H4C6/H4C4/H4C1/GFI1B/H4C9/ARID1A/TGFB1/PRDX2/TAL1/SYK/STAT5B/STAT1/SOD1/SHB/RAG1/MED1/PF4/NF1/MYC/MYB/MPL/KITLG/MEIS1/MEF2C/LOX/EIF6/IRF7/INPP5D/IL4R/HMGB2/HLA-B/GATA2/GATA1/FOXO3/PTK2B/FANCD2/DTX1/CASP8/BTK/ZFP36L2/CEACAM1/BAD/B2M	68
BP	GO:0032984	protein-containing complex disassembly	45/1991	252/18888	0.000287178	0.00747553	0.00653675	KIF18B/CCSAP/H2AC25/KIF18A/DIAPH3/FYCO1/WNK1/TRPV4/CRACD/EIF5A2/SHFL/HDGFL3/CHMP4A/CKAP2/TPX2/ATG14/GABARAPL2/KIF2C/TOM1/FRAT1/DNAJC6/CKAP5/SNAP29/SYNJ1/DYRK3/ARID1A/SPTBN2/SPTBN1/SPTB/SPTA1/PLEK/PIK3C3/NFE2/MYC/MAP1A/STMN1/LAMP2/IGF1R/MRPL58/HMGA1/GSN/DMTN/ADD3/ADD2/ADD1	45
BP	GO:0046785	microtubule polymerization	22/1991	95/18888	0.000291039	0.00754265	0.00659544	MZT1/NEDD1/DIAPH3/NDEL1/TUBB1/HAUS3/TRPV4/CENPJ/HAUS4/HDGFL3/FBXO5/TPX2/MAPRE1/RANBP9/CKAP5/SNCA/RAC1/NUMA1/MAP2/STMN1/DYRK1A/CDKN1B	22
BP	GO:0021700	developmental maturation	57/1991	341/18888	0.000297327	0.00767181	0.00670838	AGRN/SLFN14/GLDN/PHOSPHO1/DAB2IP/IGSF21/L3MBTL3/ANKRD27/DIAPH3/XYLT1/NTN4/VPS35/NSUN2/BCL11A/SNX10/TFCP2L1/DISC1/FBXO5/TRIM58/RAB38/TDRD7/NEMP1/CLSTN1/ABHD2/SEMA4D/GDF11/KIF14/PICK1/MAP3K13/NEURL1/TYMS/TAL1/SPINK1/SHB/RFX3/RAC2/PRKACA/NRCAM/NF1/LYL1/GATA2/G6PD/FUT6/FOXO3/PTK2B/EPB42/EDNRA/DEFB1/DAG1/CLCN3/CFTR/CDKN1C/CDKN1A/CDC20/BTK/BMP2/ANG	57
MF	GO:0005506	iron ion binding	33/2034	153/18522	0.000106266	0.00801955	0.00721864	CYP4V2/CYP4F22/ALKBH2/CYGB/EGLN3/KDM7A/TET1/CYP4F11/TET2/ETHE1/CYP4F2/XDH/SNCA/P4HA1/HBZ/HBQ1/HBA2/HBA1/FECH/FDX1/CYP27A1/CYP19A1/CYP2E1/CYP2D6/CYP2C18/CYP2C9/CYP2C8/CYP2C19/CYP2B6/CYP2A7/ALOX15B/ALOX15/ALOX12	33
BP	GO:0003018	vascular process in circulatory system	48/1991	275/18888	0.000317618	0.00815959	0.00713491	SLC38A5/MFSD2A/PLVAP/SLC2A10/SLC13A3/TRPV4/SLC24A3/KCNMB4/TJP3/SLC27A4/ATP8A1/ABCC4/ABCC5/ZEB2/ABCG2/NHERF1/ABCC3/SLC7A5/TJP1/TGFB1/TFRC/SOD1/SLC22A1/SLC7A1/SLC6A9/SLC6A6/SLC2A1/SLC1A5/PLEC/PIK3C2A/ABCB1/PDE3A/P2RY1/P2RX1/KEL/ITGA4/HBB/GUCY1A1/FAAH/EDNRA/DBH/CD36/CEACAM1/AZU1/ATP2A3/ATP1B2/APOE/ADD3	48
BP	GO:0002703	regulation of leukocyte mediated immunity	44/1991	246/18888	0.000321429	0.00822159	0.00718912	C17orf99/UNC13D/SHLD1/TICAM1/KMT5C/ATAD5/HMCES/SHLD2/CADM1/RIGI/RIPK3/CD226/MAD2L2/STX7/NSD2/TGFB1/TFRC/TAP2/SYK/STAT5B/SPN/CXCL6/RAC2/NECTIN2/MSH2/MICB/LAMP1/KIT/IL4R/HLA-F/HLA-C/HLA-B/HLA-A/HFE/GATA2/GATA1/CRK/CR1L/CLC/C4BPA/BTK/BST2/CEACAM1/B2M	44
MF	GO:0008392	arachidonic acid epoxygenase activity	8/2034	16/18522	0.000119062	0.00827479	0.00744839	CYP4F2/CYP2E1/CYP2C18/CYP2C9/CYP2C8/CYP2C19/CYP2B6/CYP2A7	8
MF	GO:0140359	ABC-type transporter activity	15/2034	48/18522	0.000124268	0.00827479	0.00744839	ABCA5/ABCB10/RALBP1/ABCA10/ABCA7/ABCC4/ABCB6/ABCC5/ABCG2/ABCC3/TAP2/TAP1/ABCB4/ABCB1/CFTR	15
BP	GO:0030220	platelet formation	9/1991	23/18888	0.000325251	0.00828334	0.00724311	TUBB1/MPIG6B/TAL1/PTPN11/MYH9/MPL/MEF2C/GATA1/EP300	9
BP	GO:0072330	monocarboxylic acid biosynthetic process	41/1991	225/18888	0.000339675	0.00861341	0.00753173	ACSM2B/ACOT4/ACSS1/HSD3B7/KLHL25/CHST12/ACSM5/PRKAG2/MECR/HPGDS/DECR2/OSBPL3/SIRT1/ACSBG1/MGLL/ABHD2/LPGAT1/RGN/AKR1C3/SCP2/PTGS1/PROX1/PRKAG1/OSBP/EIF6/GSTP1/GAMT/CYP27A1/CYP2E1/CYP2D6/CYP2C9/CYP2C8/AKR1C4/CES1/CEACAM1/APOC1/ALOX15B/ALOX15/ALOX12/ALDH1A3/ACACB	41
BP	GO:0120254	olefinic compound metabolic process	32/1991	162/18888	0.000343416	0.00867089	0.00758199	CYP4F11/AKR1B10/MGLL/DHRS3/AKR1C3/RDH16/PLA2G4C/CYP4F2/STAT5B/SRD5A1/SCP2/PTGS1/LIPE/GSTP1/FAAH/CYP19A1/CYP2E1/CYP2D6/CYP2C18/CYP2C9/CYP2C8/CYP2C19/CYP2B6/CYP2A7/AKR1C4/BMP5/BMP2/ALOX15B/ALOX15/ALOX12/ALDH1A3/AFP	32
BP	GO:0140013	meiotic nuclear division	37/1991	197/18888	0.000353582	0.0088846	0.00776887	FBXO43/ASPM/SGO1/EME1/ANKLE1/KLHDC3/NUF2/KIF18A/RMI1/FANCM/FOXJ2/C9orf78/PSMC3IP/MLH3/FBXO5/NCAPH/UBR2/ZWINT/RAD51AP1/SMC2/SMC4/TESMIN/PTTG1/CCNE2/CCNB2/RAD54L/TTK/TOP2A/RAD51/RAD21/PLK1/PDE3A/INCENP/FANCD2/CENPC/CDC20/CCNE1	37
BP	GO:0034340	response to type I interferon	21/1991	90/18888	0.000354901	0.0088846	0.00776887	IFIH1/SHFL/RBM47/LSM14A/USP18/IFITM3/ISG15/IFITM1/STAT2/STAT1/PTPN11/OAS3/OAS2/OAS1/MYD88/MX1/IRF7/IFNAR2/IFIT1/IFI27/ADAR	21
BP	GO:0010971	positive regulation of G2/M transition of mitotic cell cycle	10/1991	28/18888	0.000363637	0.00902649	0.00789294	STOX1/RCC2/DTL/FBXO5/CDC7/PBX1/CDC25C/CDK1/CCNB1/CCND1	10
BP	GO:0045830	positive regulation of isotype switching	10/1991	28/18888	0.000363637	0.00902649	0.00789294	SHLD1/KMT5C/ATAD5/HMCES/SHLD2/MAD2L2/NSD2/TGFB1/TFRC/MSH2	10
BP	GO:0031100	animal organ regeneration	17/1991	66/18888	0.000371042	0.00914743	0.00799869	PTPRU/RGN/SLC7A5/UCP2/TYMS/PTPN3/MED1/GATA1/FPGS/EZH2/CPT1A/CPB2/CDKN1A/CDK1/CCNA2/CCND1/ANGPT2	17
BP	GO:0045648	positive regulation of erythrocyte differentiation	11/1991	33/18888	0.000371619	0.00914743	0.00799869	ABCB10/ISG15/TAL1/STAT5B/STAT1/MED1/INPP5D/HMGB2/GATA2/GATA1/FOXO3	11
BP	GO:0046596	regulation of viral entry into host cell	14/1991	49/18888	0.000382337	0.00937203	0.00819509	TRIM59/TRIM5/TRIM8/TRIM58/TRIM31/MID2/IFITM3/TRIM10/IFITM1/TRIM25/TMPRSS2/NECTIN2/LY6E/GSN	14
CC	GO:0005721	pericentric heterochromatin	10/2072	30/19894	0.000621829	0.0093981	0.00775055	ESCO2/KMT5C/CHRAC1/CBX5/IKZF1/INCENP/HELLS/EZH2/CENPC/CENPA	10
BP	GO:0048469	cell maturation	38/1991	205/18888	0.000388556	0.00948497	0.00829384	AGRN/SLFN14/GLDN/L3MBTL3/DIAPH3/NTN4/BCL11A/TFCP2L1/FBXO5/TRIM58/TDRD7/NEMP1/ABHD2/GDF11/KIF14/PICK1/MAP3K13/TYMS/TAL1/SPINK1/SHB/RFX3/RAC2/PRKACA/NRCAM/GATA2/G6PD/FUT6/FOXO3/PTK2B/EPB42/EDNRA/DEFB1/CFTR/CDKN1C/CDKN1A/BTK/ANG	38
BP	GO:0051987	positive regulation of attachment of spindle microtubules to kinetochore	6/1991	11/18888	0.000393419	0.00952463	0.00832852	RCC2/CDCA8/AURKB/INCENP/CCNB1/BIRC5	6
BP	GO:0060623	regulation of chromosome condensation	6/1991	11/18888	0.000393419	0.00952463	0.00832852	NCAPG/NCAPG2/NCAPH/SMC2/SMC4/NCAPD2	6
BP	GO:0031346	positive regulation of cell projection organization	59/1991	360/18888	0.000398067	0.00959766	0.00839238	AGRN/DAB2IP/DOCK11/PLXNA4/ANKRD27/NDEL1/FUZ/EPS8L2/SHTN1/KIDINS220/CORO1B/PARP6/CENPJ/ANLN/TRPV2/DISC1/PLEK2/DNM3/FAM98A/PLXNB2/ZMYND8/CDC42EP1/ENTR1/SEPTIN9/SEMA4D/WASF2/ABI2/CCP110/RAPGEF2/CEP135/NTN1/MAP3K13/NEURL1/SEMA7A/STK11/ROBO2/RAC2/RAC1/PTK7/PTK6/PLXNB3/SERPINI1/SERPINF1/ROR1/KIT/ITGA6/IGF1R/PTK2B/EZH2/EPHA4/EP300/EFNA5/DBN1/DDR1/BMP5/ATP7A/ATP1B2/APOE/APBB1	59
CC	GO:0035577	azurophil granule membrane	15/2072	58/19894	0.000679388	0.0100398	0.00827979	RAB44/ATP8A1/TOM1/SNAP29/SYNGR1/CPNE1/VNN1/PIGR/CEACAM6/IRAG2/LAMP2/LAMP1/CEACAM8/BST2/AZU1	15
MF	GO:0003774	cytoskeletal motor activity	26/2034	112/18522	0.000160396	0.0100872	0.00907975	KIF18B/MYO18B/KIF18A/MYH14/DYNC2H1/KIF15/KIF21A/GPR88/KIF4A/KIF2C/KIF20A/KIF14/KIF20B/KIF23/SMC3/MYO7A/MYO6/MYO5B/MYO1C/MYH9/MYH4/KIF22/KIFC1/KIF11/KIF3C/CENPE	26
BP	GO:0071695	anatomical structure maturation	47/1991	271/18888	0.000422491	0.010145	0.00887095	AGRN/SLFN14/GLDN/PHOSPHO1/L3MBTL3/DIAPH3/XYLT1/NTN4/NSUN2/BCL11A/SNX10/TFCP2L1/FBXO5/TRIM58/TDRD7/NEMP1/ABHD2/SEMA4D/GDF11/KIF14/PICK1/MAP3K13/TYMS/TAL1/SPINK1/SHB/RFX3/RAC2/PRKACA/NRCAM/NF1/LYL1/GATA2/G6PD/FUT6/FOXO3/PTK2B/EPB42/EDNRA/DEFB1/DAG1/CFTR/CDKN1C/CDKN1A/BTK/BMP2/ANG	47
BP	GO:0030174	regulation of DNA-templated DNA replication initiation	7/1991	15/18888	0.000428089	0.0101626	0.00888639	TICRR/CDT1/CIZ1/MCM7/MCM6/MCM5/MCM2	7
BP	GO:0032897	negative regulation of viral transcription	7/1991	15/18888	0.000428089	0.0101626	0.00888639	TRIM8/TRIM31/MID2/HEXIM1/IFITM3/TRIM14/UBP1	7
BP	GO:1901976	regulation of cell cycle checkpoint	13/1991	44/18888	0.000428409	0.0101626	0.00888639	WDR76/RNASEH2B/CDCA8/ZWINT/AURKB/RPA2/RAD51/PROX1/MAD2L1/INCENP/CCNB1/BARD1/BIRC5	13
BP	GO:0045069	regulation of viral genome replication	20/1991	85/18888	0.000432259	0.0102128	0.00893025	GBP7/IFIH1/SHFL/APOBEC3C/PABPC1/IFITM3/TRIM28/ISG15/OASL/IFITM1/TOP2A/PROX1/EIF2AK2/OAS3/OAS2/OAS1/MX1/IFIT1/BST2/ADAR	20
BP	GO:0051261	protein depolymerization	25/1991	117/18888	0.000437323	0.0102911	0.00899874	KIF18B/CCSAP/KIF18A/DIAPH3/TRPV4/CRACD/HDGFL3/CKAP2/TPX2/KIF2C/DNAJC6/CKAP5/SYNJ1/SPTBN2/SPTBN1/SPTB/SPTA1/PLEK/MAP1A/STMN1/GSN/DMTN/ADD3/ADD2/ADD1	25
BP	GO:0032481	positive regulation of type I interferon production	18/1991	73/18888	0.000450237	0.0105109	0.00919093	TICAM1/TRIM15/RAB2B/DHX58/IFIH1/RIGI/ISG15/SYK/STAT1/UAP1/PTPN11/OAS3/OAS2/OAS1/MYD88/IRF7/HMGB2/CD14	18
BP	GO:0140962	multicellular organismal-level chemical homeostasis	18/1991	73/18888	0.000450237	0.0105109	0.00919093	CYBRD1/TRPV4/SLC40A1/EIF2AK1/HYAL2/CYP4F2/RHAG/PRKACB/PRKACA/OAS1/NAGLU/MYO5B/HFE/FECH/EPB42/CFTR/B2M/AQP1	18
BP	GO:0034109	homotypic cell-cell adhesion	22/1991	98/18888	0.000462131	0.0107459	0.00939643	MFSD2B/PEAR1/FERMT3/TUBB1/CDHR2/GP6/MYL12A/TSPAN32/PTPRU/SYK/PRKCQ/PLEK/MYH9/JAK2/HBB/GATA1/DSC2/CTSG/CSRP1/CEACAM1/ALOX12/ACTG1	22
BP	GO:0030203	glycosaminoglycan metabolic process	24/1991	111/18888	0.00047025	0.0108894	0.00952187	PGLYRP2/B3GNT7/CHPF/XYLT1/CSGALNACT1/CHST12/CHST11/B3GAT3/GALNT5/HPSE/B3GNT3/ABCC5/CHST2/HYAL2/TGFB1/NFKB1/NAGLU/IDUA/HMMR/HEXB/HEXA/GUSB/FUCA1/EDNRA	24
BP	GO:0035162	embryonic hemopoiesis	9/1991	24/18888	0.000472002	0.0108894	0.00952187	HSCB/THOC5/TAL1/MED1/PBX1/KITLG/KIT/GATA2/GATA1	9
BP	GO:0050830	defense response to Gram-positive bacterium	25/1991	118/18888	0.000500295	0.011497	0.0100532	DEFA1B/GBP7/PGLYRP2/H2BC12/CARD9/H2BC12L/H2BC11/TNFRSF14/H2BC21/H2BC4/H2BC10/H2BC6/H2BC7/H2BC8/RNASE3/RARRES2/MYD88/HMGB2/HLA-A/DEFB1/DEFA4/DEFA3/CTSG/CD36/ANG	25
MF	GO:0031492	nucleosomal DNA binding	18/2034	66/18522	0.0001932	0.0115107	0.0103611	H2AC21/H2AC25/H2AC12/H2AC11/H2AC20/H2AC17/H2AC4/H2AC6/H2AC16/H2AC15/H2AC13/H2AX/H2AC7/H2AC8/H1-5/H1-4/H1-3/H1-2	18
BP	GO:0033674	positive regulation of kinase activity	51/1991	303/18888	0.000510414	0.0116839	0.0102167	STOX1/DIPK2A/DAB2IP/AGAP2/SRCIN1/CLSPN/TIGAR/PRKAG2/CARD10/RGCC/LAT/DSTYK/SIRT1/TPX2/PDCD10/RIPK3/TNFSF15/KIF14/RAPGEF2/TRAF4/MAP3K13/ARHGEF5/MAP3K12/TXN/TPD52L1/STK11/SNCA/PROX1/PRKAG1/PDGFRB/PDGFA/ROR1/MAP3K5/KIT/JAK2/IGF1R/GHR/PTK2B/EZH2/EPHA4/EPHA1/ELANE/CENPE/CDKN1A/CCND3/CCND2/DDR1/CCND1/BAD/AZU1/ANG	51
MF	GO:0019887	protein kinase regulator activity	44/2034	232/18522	0.000207203	0.0117277	0.0105565	INKA1/DAB2IP/AGAP2/MOB1B/AFAP1L2/PARP8/WNK1/KIDINS220/PARP6/PRKAG2/RGCC/CNPPD1/CIT/TOPBP1/NRG3/HEXIM1/MAP3K13/CCNE2/CCNB2/HYAL2/MAP3K12/WNT11/STK11/SNCA/RAC2/PRKAR2B/PRKAG1/PKIB/CXCL10/GMFB/EFNA5/CDKN2D/CDKN1C/CDKN1B/CDKN1A/CCNG2/CCNF/CCNE1/CCND3/CCND2/CCNB1/CCNA2/BMP2/CCND1	44
BP	GO:0031023	microtubule organizing center organization	30/1991	152/18888	0.000524955	0.0119476	0.0104472	HEPACAM2/SGO1/CEP295/NDEL1/CEP44/MAP9/CCDC102B/HAUS3/MDM1/CENPJ/HAUS4/FBXW5/TUBE1/SIRT1/CEP250/PLK4/CKAP5/PCLAF/CCP110/CEP135/XRCC2/STIL/PLK1/PKD2/PPP1R12A/KIF11/E2F4/CHD3/CDK1/CCNF	30
BP	GO:0002824	positive regulation of adaptive immune response based on somatic recombination of immune receptors built from immunoglobulin superfamily domains	26/1991	125/18888	0.000525994	0.0119476	0.0104472	C17orf99/SHLD1/KMT5C/ATAD5/CARD9/HMCES/SHLD2/CD226/MAD2L2/STX7/NSD2/TGFB1/TFRC/TAP2/NECTIN2/PRKCQ/MSH2/MICB/JAK2/HLA-F/HLA-C/HLA-B/HLA-A/HFE/BTK/B2M	26
BP	GO:0002712	regulation of B cell mediated immunity	16/1991	62/18888	0.000534066	0.0120354	0.010524	C17orf99/SHLD1/KMT5C/ATAD5/HMCES/SHLD2/CD226/MAD2L2/NSD2/TGFB1/TFRC/NECTIN2/MSH2/CR1L/C4BPA/BTK	16
BP	GO:0002889	regulation of immunoglobulin mediated immune response	16/1991	62/18888	0.000534066	0.0120354	0.010524	C17orf99/SHLD1/KMT5C/ATAD5/HMCES/SHLD2/CD226/MAD2L2/NSD2/TGFB1/TFRC/NECTIN2/MSH2/CR1L/C4BPA/BTK	16
BP	GO:1901992	positive regulation of mitotic cell cycle phase transition	22/1991	99/18888	0.000535997	0.0120354	0.010524	STOX1/CDCA5/RCC2/CENPJ/DTL/RGCC/FBXO5/UBE2C/DLGAP5/CCNE2/CDC7/TFDP1/STIL/PBX1/CDC25C/CDC20/CDK1/CCNE1/CCND3/CCND2/CCNB1/CCND1	22
BP	GO:0035825	homologous recombination	17/1991	68/18888	0.000540745	0.0120958	0.0105768	EME1/ANKLE1/KLHDC3/RMI1/FANCM/PSMC3IP/UHRF1/MLH3/UBR2/TOPBP1/RAD51AP1/RAD54L/TOP2A/RAD51/RAD21/FANCD2/BARD1	17
BP	GO:0061982	meiosis I cell cycle process	28/1991	139/18888	0.000564843	0.012587	0.0110063	EME1/ANKLE1/KLHDC3/RMI1/FANCM/FOXJ2/C9orf78/PSMC3IP/MLH3/FBXO5/UBR2/ZWINT/RAD51AP1/PTTG1/CCNE2/CCNB2/PKMYT1/RAD54L/TOP2A/RAD51/RAD21/PLK1/MSH6/FANCD2/CENPC/CDC25C/CDC20/CCNE1	28
BP	GO:0141060	disruption of anatomical structure in another organism	21/1991	93/18888	0.000567169	0.0125912	0.01101	DEFA1B/GBP7/H2BC12/H2BC11/APOL1/USP7/SYK/CXCL6/PF4/NINJ1/MYD88/MICB/GBP3/GBP1/ELANE/DEFA4/DEFA3/CTSG/C9/C8G/AZU1	21
BP	GO:0060216	definitive hemopoiesis	8/1991	20/18888	0.000590149	0.0130521	0.011413	HIPK1/TAL1/MEIS1/LYL1/GATA2/GATA1/ZFP36L2/ADAR	8
BP	GO:0008360	regulation of cell shape	28/1991	140/18888	0.000636375	0.0140217	0.0122608	FGD5/MYL12B/PLXNA4/MYH14/STRIP2/CDC42SE1/PHIP/PARVB/PLXNB2/CDC42EP1/MYL12A/SEMA4D/NHERF1/LIMD1/TPM1/SPTA1/RAC1/PLXNB3/P2RY1/MYH9/KIT/HEXB/PTK2B/DMTN/EPB42/COCH/DAG1/CRK	28
BP	GO:0002718	regulation of cytokine production involved in immune response	25/1991	120/18888	0.000650428	0.0142779	0.0124849	TICAM1/LACC1/CARD9/RIGI/SIRT1/CD226/LITAF/TNFRSF14/SEMA7A/EPX/SLC7A5/TGFB1/SYK/PRG2/MYD88/KIT/HLA-F/HLA-A/HK1/HFE/CLC/CD36/BTK/BST2/B2M	25
BP	GO:0036344	platelet morphogenesis	9/1991	25/18888	0.000669001	0.014631	0.0127936	TUBB1/MPIG6B/TAL1/PTPN11/MYH9/MPL/MEF2C/GATA1/EP300	9
BP	GO:0010038	response to metal ion	58/1991	360/18888	0.000685406	0.0149185	0.013045	SLFN14/NEK7/S100A16/SYT12/ADGRV1/CYBRD1/TIGAR/DDX19A/KCNMB4/SYT11/AHCYL1/NDRG1/RASGRP2/ABCB6/TESMIN/CPNE1/AKR1C3/SLC25A12/UROS/UCP2/TRPC1/TFRC/SNCA/SDC1/MAPK1/PPP2CB/PKD2/SERPINF1/NUDT1/MT1M/MT1H/MT1G/MT1F/MT1B/MEF2C/KIT/KCNJ10/HFE/GSS/G6PD/FECH/PTK2B/DMTN/NQO1/CDKN1B/CDK1/CD14/CASP8/BSG/B2M/ATP7A/AQP1/ANXA11/ALOX15/ALAD/ADD1/ADCY7/ABAT	58
BP	GO:0045646	regulation of erythrocyte differentiation	13/1991	46/18888	0.000687218	0.0149185	0.013045	ABCB10/ISG15/LDB1/TAL1/STAT5B/STAT1/MED1/INPP5D/HMGB2/GATA2/GATA1/FOXO3/B2M	13
BP	GO:0044790	suppression of viral release by host	7/1991	16/18888	0.000692003	0.0149671	0.0130875	TRIM15/TRIM5/TRIM8/TRIM35/MID2/TRIM28/TRIM25	7
MF	GO:0019207	kinase regulator activity	49/2034	270/18522	0.000280168	0.0151024	0.0135941	INKA1/DAB2IP/WDR81/AGAP2/MOB1B/AFAP1L2/PARP8/WNK1/KIDINS220/PARP6/PRKAG2/RGCC/CNPPD1/ATG14/CIT/TOPBP1/NRG3/HEXIM1/SOCS6/MAP3K13/CCNE2/CCNB2/HYAL2/MAP3K12/WNT11/STK11/SNCA/RAC2/PRKAR2B/PRKAG1/PKIB/CXCL10/GSTP1/GMFB/GCKR/EFNA5/CDKN2D/CDKN1C/CDKN1B/CDKN1A/CCNG2/CCNF/CCNE1/CCND3/CCND2/CCNB1/CCNA2/BMP2/CCND1	49
BP	GO:0042742	defense response to bacterium	54/1991	330/18888	0.000710879	0.0153191	0.0133953	DEFA1B/GBP7/TAB3/LEAP2/PGLYRP2/H2BC12/CARD9/RNF213/H2BC12L/SYT11/ADAMTS5/RBCK1/ISG15/H2BC11/TNFRSF14/H2BC21/H2BC4/H2BC10/H2BC6/H2BC7/H2BC8/EPX/TNFRSF1A/SYK/SPN/SELP/CXCL6/RNASE3/RARRES2/PRG2/PPBP/PGC/OAS3/OAS2/OAS1/NFKB1/MYD88/MPO/LGALS4/JCHAIN/IRF8/HMGB2/HLA-A/GBP3/GBP1/ELANE/DEFB1/DEFA4/DEFA3/CTSG/CD36/AZU1/AQP1/ANG	54
BP	GO:0050655	dermatan sulfate proteoglycan metabolic process	6/1991	12/18888	0.00071668	0.0153317	0.0134064	CSGALNACT1/CHST12/B3GAT3/IDUA/HEXB/HEXA	6
BP	GO:0072488	ammonium transmembrane transport	6/1991	12/18888	0.00071668	0.0153317	0.0134064	SLC12A7/SLC12A6/RHD/RHCE/RHAG/AQP1	6
BP	GO:0001906	cell killing	40/1991	226/18888	0.000726054	0.015476	0.0135325	DEFA1B/GBP7/UNC13D/H2BC12/SLAMF7/CADM1/RIPK3/CD226/H2BC11/APOL1/STX7/TGFB1/TAP2/SYK/STAT5B/CXCL6/NECTIN2/PF4/NINJ1/MYD88/MICB/LAMP1/HLA-F/HLA-C/HLA-B/HLA-A/HFE/GBP3/GBP1/ELANE/DEFA4/DEFA3/CTSG/CRK/CR1L/C9/C8G/CEACAM1/B2M/AZU1	40
CC	GO:0005604	basement membrane	20/2072	92/19894	0.00108351	0.0156638	0.0129178	AGRN/FREM1/EGFLAM/FRAS1/NTN4/NTN1/SPN/SERPINF1/LAMB3/LAMB1/LAMA5/LAMA4/LAD1/ITGB4/EFNA5/DAG1/COL4A5/COL2A1/CD151/ANG	20
BP	GO:0002708	positive regulation of lymphocyte mediated immunity	26/1991	128/18888	0.000766365	0.0162177	0.0141811	C17orf99/SHLD1/KMT5C/ATAD5/HMCES/SHLD2/CADM1/CD226/MAD2L2/STX7/NSD2/TGFB1/TFRC/TAP2/STAT5B/NECTIN2/MSH2/MICB/LAMP1/HLA-F/HLA-C/HLA-B/HLA-A/HFE/BTK/B2M	26
BP	GO:0006275	regulation of DNA replication	26/1991	128/18888	0.000766365	0.0162177	0.0141811	NUGGC/ENPP7/ESCO2/E2F7/TICRR/CDT1/ATAD5/E2F8/DSCC1/CHTF18/CHRAC1/FBXO5/CIZ1/SMC3/CDC7/TNFAIP1/PTK6/MCM7/MCM6/MCM5/MCM2/CDKN1B/CDKN1A/CDK1/CCNA2/BLM	26
BP	GO:0033260	nuclear DNA replication	12/1991	41/18888	0.000776318	0.0163694	0.0143138	NUGGC/CDT1/ATAD5/CDC7/WRN/TK1/RAD51/POLA1/MCM6/MCM2/FEN1/BLM	12
BP	GO:0051054	positive regulation of DNA metabolic process	50/1991	301/18888	0.000780606	0.0164011	0.0143414	SHLD1/E2F7/NEK7/KMT5C/SLF1/CDT1/ATAD5/E2F8/DSCC1/CHTF18/WDR48/TIGAR/HMCES/MBTD1/SHLD2/TERF2IP/RGCC/CIZ1/SIRT1/BRD8/RAD51AP1/MAD2L2/TRIM28/AURKB/CDC7/ARID1A/USP7/WRN/NSD2/USP1/TNFAIP1/TGFB1/TFRC/DPF2/RAD51/PTK6/MAPK1/PRKCQ/PKIB/PDGFRB/MYC/MSH2/IGF1R/H2AX/FANCB/PTK2B/CDKN1B/CDKN1A/CDK1/CCNA2	50
MF	GO:0008391	arachidonic acid monooxygenase activity	8/2034	18/18522	0.000330728	0.0170175	0.0153179	CYP4F2/CYP2E1/CYP2C18/CYP2C9/CYP2C8/CYP2C19/CYP2B6/CYP2A7	8
BP	GO:0046718	symbiont entry into host cell	30/1991	156/18888	0.000820959	0.0171875	0.0150291	TRIM59/TRIM5/TRIM8/HAVCR1/TRIM58/CLEC5A/TRIM31/MID2/IFITM3/TRIM10/NUP153/TNFRSF14/HYAL2/IFITM1/TRIM25/TMPRSS2/TFRC/DYNLT1/SLC7A1/SLC1A5/NECTIN2/LY6E/LAMP1/ITGB5/GYPA/GSN/DPP4/DAG1/CDK1/BSG	30
BP	GO:0045860	positive regulation of protein kinase activity	44/1991	257/18888	0.000834222	0.0174033	0.0152178	STOX1/DIPK2A/DAB2IP/AGAP2/SRCIN1/CLSPN/PRKAG2/CARD10/RGCC/LAT/SIRT1/TPX2/PDCD10/RIPK3/TNFSF15/KIF14/RAPGEF2/TRAF4/MAP3K13/ARHGEF5/MAP3K12/TXN/TPD52L1/STK11/SNCA/PROX1/PRKAG1/PDGFRB/PDGFA/MAP3K5/KIT/JAK2/GHR/PTK2B/EZH2/EPHA4/ELANE/CENPE/CDKN1A/CCND3/CCND2/CCND1/AZU1/ANG	44
BP	GO:0002367	cytokine production involved in immune response	25/1991	122/18888	0.00083842	0.0174291	0.0152403	TICAM1/LACC1/CARD9/RIGI/SIRT1/CD226/LITAF/TNFRSF14/SEMA7A/EPX/SLC7A5/TGFB1/SYK/PRG2/MYD88/KIT/HLA-F/HLA-A/HK1/HFE/CLC/CD36/BTK/BST2/B2M	25
BP	GO:0051258	protein polymerization	48/1991	287/18888	0.000845269	0.0175096	0.0153107	MZT1/NEDD1/FHDC1/DIAPH3/NDEL1/TUBB1/BAIAP2L2/HAUS3/INF2/TRPV4/CRACD/CENPJ/HAUS4/SSH1/HDGFL3/CHMP4A/FBXO5/TPX2/MAPRE1/CDC42EP1/UBE2C/RANBP9/CKAP5/HIP1R/WASF1/SPTBN2/SPTBN1/SPTB/SPTA1/SNCA/RAC1/NUMA1/MAP2/STMN1/JAK2/GSN/PTK2B/DMTN/DYRK1A/DIAPH2/CDKN1B/ARHGAP6/ANG/BIN1/ALOX15/ADD3/ADD2/ADD1	48
BP	GO:0032467	positive regulation of cytokinesis	13/1991	47/18888	0.000859475	0.0177414	0.0155134	CSPP1/WNK1/CDCA8/RACGAP1/CIT/GIPC1/KIF14/KIF20B/KIF23/AURKB/INCENP/IGF1R/BIRC5	13
BP	GO:0006268	DNA unwinding involved in DNA replication	8/1991	21/18888	0.000865771	0.0178088	0.0155724	WRN/RAD51/MCM7/MCM6/MCM5/MCM2/HMGA1/BLM	8
BP	GO:0002822	regulation of adaptive immune response based on somatic recombination of immune receptors built from immunoglobulin superfamily domains	35/1991	192/18888	0.000881956	0.0180786	0.0158082	C17orf99/SHLD1/KMT5C/ATAD5/CARD9/HMCES/SHLD2/ZBTB7B/RIPK3/CD226/MAD2L2/STX7/NSD2/TGFB1/TFRC/TAP2/SPN/NECTIN2/PRKCQ/MSH2/MICB/MEF2C/JAK2/IL4R/HLA-F/HLA-C/HLA-B/HLA-A/HFE/CR1L/CLC/C4BPA/BTK/CEACAM1/B2M	35
MF	GO:0042393	histone binding	46/2034	252/18522	0.000370597	0.0182398	0.0164182	USP51/SPIN4/KMT5C/L3MBTL3/PARP9/KDM7A/MORC4/ASF1B/HJURP/COPRS/PHIP/NCAPG2/MBTD1/UHRF1/PHF19/ZMYND8/MORC3/CBX5/CBX6/SIRT1/TSPYL4/DNAJC9/KDM5B/ANP32B/SCML2/NCAPD2/CDYL/DEK/VRK1/STAT1/SNCA/DPF2/RAG1/PRKCB/NAP1L4/NAP1L1/MLLT3/MCM2/JARID2/JAK2/H2AX/MSH6/BPTF/EZH1/CHD3/APBB1	46
BP	GO:0001889	liver development	28/1991	143/18888	0.000900706	0.0183988	0.0160883	E2F7/E2F8/LIMS2/LSR/CADM1/CITED2/RGN/SLC7A5/UCP2/TYMS/SRD5A1/SOX9/PTPN3/PROX1/MED1/PKD2/NF1/NAGLU/JARID2/FPGS/EZH2/DUT/CPT1A/CPB2/CEACAM1/CCND1/ATP7A/ACAT1	28
BP	GO:0002705	positive regulation of leukocyte mediated immunity	29/1991	150/18888	0.000910069	0.0185257	0.0161993	C17orf99/SHLD1/TICAM1/KMT5C/ATAD5/HMCES/SHLD2/CADM1/RIGI/CD226/MAD2L2/STX7/NSD2/TGFB1/TFRC/TAP2/STAT5B/NECTIN2/MSH2/MICB/LAMP1/KIT/HLA-F/HLA-C/HLA-B/HLA-A/HFE/BTK/B2M	29
BP	GO:0006790	sulfur compound metabolic process	53/1991	326/18888	0.000922456	0.0187131	0.0163631	ACSM2B/NUDT8/ACOT4/B3GNT7/ACSS1/FAR1/CHPF/XYLT1/SQOR/CSGALNACT1/CHST12/ACSM5/GLRX2/CHST11/MAT2B/HPGDS/B3GAT3/MMACHC/ETHE1/ACSL6/ACSBG1/HPSE/AHCYL1/BPNT1/B3GNT3/AKR1A1/CHST4/CHST2/PAPSS1/TPST2/TST/SULT2A1/STAT5B/SOD1/SNCA/NAGLU/MTR/MTHFD1/IDUA/HEXB/HEXA/GUSB/GSTP1/GSS/GSR/GHR/G6PD/FMO3/EDNRA/DLAT/BLMH/ACAT1/ACACB	53
BP	GO:0007249	canonical NF-kappaB signal transduction	51/1991	311/18888	0.000936491	0.0188747	0.0165044	C18orf32/GBP7/TRIM59/TAB3/DAB2IP/TICAM1/TRIM5/TRIM8/APOL3/CARD9/PELI2/SLC44A2/TNFRSF19/TERF2IP/CXXC5/SHISA5/TRIM58/SIRT1/ZDHHC17/MID2/PIM2/RBCK1/UBD/TRAF4/LITAF/MAP3K14/CPNE1/SQSTM1/TRIM25/TNFRSF1A/TGFB1/TFRC/STAT1/S100A4/RELB/PRKCB/ROR1/NFKB2/NFKB1/MYD88/LTBR/LIMS1/IRAK2/GSTP1/EP300/EDNRA/CD36/CASP8/BST2/RHOC/BIRC3	51
BP	GO:0031640	killing of cells of another organism	20/1991	90/18888	0.000940044	0.0188747	0.0165044	DEFA1B/GBP7/H2BC12/H2BC11/APOL1/SYK/CXCL6/PF4/NINJ1/MYD88/MICB/GBP3/GBP1/ELANE/DEFA4/DEFA3/CTSG/C9/C8G/AZU1	20
BP	GO:0141061	disruption of cell in another organism	20/1991	90/18888	0.000940044	0.0188747	0.0165044	DEFA1B/GBP7/H2BC12/H2BC11/APOL1/SYK/CXCL6/PF4/NINJ1/MYD88/MICB/GBP3/GBP1/ELANE/DEFA4/DEFA3/CTSG/C9/C8G/AZU1	20
BP	GO:0071241	cellular response to inorganic substance	40/1991	229/18888	0.000945438	0.0189184	0.0165426	SLFN14/NEK7/SYT12/DDI2/ADGRV1/TIGAR/SYT11/RASGRP2/ABCB6/CPNE1/AKR1C3/UCP2/SNCA/RAD51/MAPK1/PKD2/SERPINF1/MTR/MT1M/MT1H/MT1G/MT1F/MT1B/MEF2C/KCNJ10/HFE/GUCY1B1/DMTN/NQO1/CRK/CDKN1B/CCNA2/BLM/B2M/ATP7A/AQP1/ALOX15/ALAD/ADD1/ADCY7	40
BP	GO:0071357	cellular response to type I interferon	19/1991	84/18888	0.000995284	0.0198483	0.0173558	IFIH1/RBM47/LSM14A/USP18/IFITM3/ISG15/IFITM1/STAT2/STAT1/PTPN11/OAS3/OAS2/OAS1/MYD88/IRF7/IFNAR2/IFIT1/IFI27/ADAR	19
BP	GO:0051494	negative regulation of cytoskeleton organization	31/1991	165/18888	0.00101508	0.0201187	0.0175922	CGNL1/DIAPH3/CRACD/CORO1B/MDM1/SSH1/HDGFL3/CKAP2/TPX2/MAPRE1/CORO2B/WASF2/PICK1/HIP1R/TJP1/SPTBN2/SPTBN1/SPTB/SPTA1/SNCA/MAP2/STMN1/GSN/GMFB/DMTN/DYRK1A/CCNF/ARHGAP6/ADD3/ADD2/ADD1	31
BP	GO:0071496	cellular response to external stimulus	54/1991	335/18888	0.00101568	0.0201187	0.0175922	BMT2/SESN3/MFSD2A/ZFYVE1/STK26/PRKAG2/GLRX2/KIF26A/WIPI2/SIRT1/ATG14/GABARAPL2/MAP3K2/PICK1/MAP3K14/MTMR3/NCOA1/AKR1C3/PPM1D/SLC7A5/NPRL3/WRN/WNT11/UCP2/TNFRSF1A/SRD5A1/SOX9/SLC2A1/EIF2AK2/MAPK1/PRKAG1/MED1/PMAIP1/PLEC/PIM1/PIK3C3/NFKB1/MYD88/NUDT1/MAP3K5/LTBR/LAMP2/ITGA4/IGF1R/FOXO3/EP300/DSC2/DAG1/COMT/CDKN1A/CASP8/BAD/ASGR1/AQP1	54
BP	GO:0043123	positive regulation of canonical NF-kappaB signal transduction	37/1991	208/18888	0.00102232	0.0201822	0.0176477	C18orf32/TAB3/DAB2IP/TICAM1/TRIM5/TRIM8/APOL3/CARD9/PELI2/SLC44A2/TNFRSF19/TERF2IP/CXXC5/SHISA5/TRIM58/ZDHHC17/MID2/PIM2/RBCK1/UBD/LITAF/TRIM25/TNFRSF1A/TGFB1/TFRC/S100A4/PRKCB/ROR1/MYD88/LTBR/LIMS1/EDNRA/CD36/CASP8/BST2/RHOC/BIRC3	37
BP	GO:0009410	response to xenobiotic stimulus	68/1991	444/18888	0.00102942	0.0202544	0.0177109	ACSM2B/CARD9/NCEH1/TIGAR/UGT1A6/SMOX/CES3/SLC22A7/ABCC4/ABCC5/CES2/ABCC3/CYP4F2/RAD54L/BCAR3/VAV2/UGT2B7/TYMS/TPMT/TFRC/SULT2A1/STAT1/SRD5A1/SOD1/SNCA/SLC22A1/RAP2A/PRKCB/ABCB1/PDE3A/NKX3-1/PPP1R12A/MYO6/MYC/MEF2C/MCM7/LOX/KCNJ11/KCNH2/HADH/GSTP1/FOXO3/FECH/PTK2B/E2F1/NQO1/CYP2E1/CYP2D6/CYP2C18/CYP2C9/CYP2C8/CYP2C19/CYP2B6/CYP2A7/CPT1A/CPB2/COMT/CENPF/CDKN1B/CDKN1A/CDK1/BLMH/CCND1/ALAD/ADD3/ACACB…	68
CC	GO:0000794	condensed nuclear chromosome	18/2072	81/19894	0.00144588	0.0204576	0.0168713	NCAPG/NCAPG2/PSMC3IP/MLH3/NCAPH/KIFAP3/TOPBP1/SMC2/SMC4/NCAPD2/SMC3/RAD51/RAD21/PLK1/INCENP/H2AX/BLM/ADD3	18
BP	GO:0046189	phenol-containing compound biosynthetic process	13/1991	48/18888	0.00106651	0.0206077	0.0180198	MFSD12/VPS35/RAB38/GIPC1/ZEB2/RAPGEF2/TRPC1/SNCA/PNMT/DBH/DAO/ATP7A/ALDH2	13
BP	GO:0002476	antigen processing and presentation of endogenous peptide antigen via MHC class Ib	7/1991	17/18888	0.00106987	0.0206077	0.0180198	TAP2/MICB/HLA-F/HLA-C/HLA-B/HLA-A/HFE	7
BP	GO:0002484	antigen processing and presentation of endogenous peptide antigen via MHC class I via ER pathway	7/1991	17/18888	0.00106987	0.0206077	0.0180198	TAP2/MICB/HLA-F/HLA-C/HLA-B/HLA-A/HFE	7
BP	GO:0006857	oligopeptide transport	7/1991	17/18888	0.00106987	0.0206077	0.0180198	SLC13A3/SLC25A39/SLC15A3/ABCC4/ABCC5/NHERF1/CA2	7
BP	GO:0051382	kinetochore assembly	7/1991	17/18888	0.00106987	0.0206077	0.0180198	CENPK/DLGAP5/KNTC1/CENPF/CENPE/CENPC/CENPA	7
BP	GO:0032479	regulation of type I interferon production	25/1991	124/18888	0.0010719	0.0206077	0.0180198	GBP7/TICAM1/TRIM15/RAB2B/DHX58/IFIH1/OTUD5/XAF1/RIGI/MORC3/ISG15/SYK/STAT1/UAP1/RELB/PTPN11/POLA1/OAS3/OAS2/OAS1/MYD88/IRF7/IRF8/HMGB2/CD14	25
BP	GO:0032606	type I interferon production	25/1991	124/18888	0.0010719	0.0206077	0.0180198	GBP7/TICAM1/TRIM15/RAB2B/DHX58/IFIH1/OTUD5/XAF1/RIGI/MORC3/ISG15/SYK/STAT1/UAP1/RELB/PTPN11/POLA1/OAS3/OAS2/OAS1/MYD88/IRF7/IRF8/HMGB2/CD14	25
BP	GO:1903510	mucopolysaccharide metabolic process	20/1991	91/18888	0.00108759	0.0208414	0.0182241	B3GNT7/CHPF/XYLT1/CSGALNACT1/CHST12/CHST11/HPSE/B3GNT3/ABCC5/CHST2/HYAL2/TGFB1/NFKB1/NAGLU/IDUA/HMMR/HEXB/HEXA/GUSB/EDNRA	20
MF	GO:0017116	single-stranded DNA helicase activity	9/2034	23/18522	0.000442798	0.0208853	0.0187995	MCM8/DSCC1/CHTF18/POLQ/RAD51/MCM7/MCM6/MCM5/MCM2	9
BP	GO:0120034	positive regulation of plasma membrane bounded cell projection assembly	23/1991	111/18888	0.00113304	0.0216418	0.018924	AGRN/DOCK11/NDEL1/FUZ/EPS8L2/CENPJ/ANLN/PLEK2/DNM3/FAM98A/ZMYND8/CDC42EP1/ENTR1/SEPTIN9/WASF2/ABI2/CCP110/CEP135/NEURL1/RAC2/RAC1/KIT/ATP7A	23
MF	GO:0140996	histone H3 kinase activity	6/2034	11/18522	0.000492792	0.0216733	0.0195088	HASPIN/RPS6KA5/VRK1/PRKCB/JAK2/DYRK1A	6
MF	GO:0016712	oxidoreductase activity, acting on paired donors, with incorporation or reduction of molecular oxygen, reduced flavin or flavoprotein as one donor, and incorporation of one atom of oxygen	13/2034	43/18522	0.000497797	0.0216733	0.0195088	CYP4V2/CYP4F11/CYP4F2/HMOX2/CYP19A1/CYP2E1/CYP2D6/CYP2C18/CYP2C9/CYP2C8/CYP2C19/CYP2B6/CYP2A7	13
BP	GO:0019883	antigen processing and presentation of endogenous antigen	10/1991	32/18888	0.00120655	0.0229374	0.0200569	TAPBP/TAP2/TAP1/MICB/HLA-F/HLA-C/HLA-B/HLA-A/HFE/B2M	10
BP	GO:0010764	negative regulation of fibroblast migration	6/1991	13/18888	0.00121257	0.0229374	0.0200569	CYGB/MACIR/ZEB2/NHERF1/HYAL2/RAC1	6
BP	GO:1903238	positive regulation of leukocyte tethering or rolling	6/1991	13/18888	0.00121257	0.0229374	0.0200569	CHST4/CHST2/SELP/ITGA4/GP1BA/ELANE	6
CC	GO:0031253	cell projection membrane	55/2072	354/19894	0.00165618	0.022945	0.0189225	SHISA7/TBC1D10C/TMEM17/CYS1/FGD5/CDHR1/MTSS2/ADGRV1/CYBRD1/TMEM231/EPS8L2/TRPV4/CLTRN/CDHR2/GPR88/PLEK2/RIGI/WWC1/SYNE2/MAPRE1/PACSIN2/SLC27A4/ABCA7/RASGRP2/C2CD5/ABCG2/NHERF1/SNAP29/DHRS3/SLC28A1/HIP1R/SLC7A5/TPM1/SPTBN1/SLC6A6/ROBO2/RAC1/PRKCB/PLEK/PKD2/MYO6/MYO1C/RAB8A/KCNJ11/DMTN/DPP4/CLTB/CLCN3/CD36/CEACAM1/ATP7A/ATP1B2/AQP1/ANK1/ADCY3	55
BP	GO:0007595	lactation	12/1991	43/18888	0.00123556	0.0231526	0.0202451	ZBTB7B/NEURL1/NCOA1/XDH/STAT5B/MED1/OAS2/MTX1/HK2/DDR1/CCND1/ATP7A	12
BP	GO:0043249	erythrocyte maturation	8/1991	22/18888	0.00123575	0.0231526	0.0202451	L3MBTL3/DIAPH3/TRIM58/NEMP1/TAL1/RAC2/G6PD/EPB42	8
BP	GO:0061687	detoxification of inorganic compound	8/1991	22/18888	0.00123575	0.0231526	0.0202451	ABCB6/TXN/MT1M/MT1H/MT1G/MT1F/MT1B/ATP7A	8
BP	GO:0061572	actin filament bundle organization	31/1991	167/18888	0.00124467	0.0232269	0.0203101	SHROOM1/FHDC1/CGNL1/DIAPH3/BAIAP2L2/SHTN1/CORO1B/RHOD/RGCC/SYNPO/CORO2B/WASF2/ZEB2/ARHGEF5/WNT11/TPM1/TNFAIP1/TJP1/RAC1/PLEK/STMN1/ITGB5/PTK2B/EPHA1/DMTN/CALD1/ARHGAP6/RHOC/ADD2/ADD1/ACTG1	31
BP	GO:0070507	regulation of microtubule cytoskeleton organization	30/1991	160/18888	0.00125369	0.0232269	0.0203101	SKA3/SKA1/CCSAP/KIF18A/DIAPH3/MAP9/CEP97/HAUS3/TRPV4/CENPJ/HAUS4/HDGFL3/GPSM2/CHMP4A/CKAP2/TPX2/MAPRE1/TACC3/CKAP5/SNCA/STIL/RAC1/PLK1/NUMA1/MAP2/MAP1A/STMN1/EFNA5/DYRK1A/CDKN1B	30
BP	GO:0061008	hepaticobiliary system development	28/1991	146/18888	0.00125596	0.0232269	0.0203101	E2F7/E2F8/LIMS2/LSR/CADM1/CITED2/RGN/SLC7A5/UCP2/TYMS/SRD5A1/SOX9/PTPN3/PROX1/MED1/PKD2/NF1/NAGLU/JARID2/FPGS/EZH2/DUT/CPT1A/CPB2/CEACAM1/CCND1/ATP7A/ACAT1	28
BP	GO:0032740	positive regulation of interleukin-17 production	9/1991	27/18888	0.0012634	0.0232269	0.0203101	CARD9/ZBTB7B/SLC7A5/TGFB1/PRKCQ/OSM/MYD88/JAK2/BTK	9
BP	GO:0039529	RIG-I signaling pathway	9/1991	27/18888	0.0012634	0.0232269	0.0203101	TRIM15/DHX58/DDX60/LSM14A/RIGI/OASL/SEC14L1/OAS3/BIRC3	9
BP	GO:0042759	long-chain fatty acid biosynthetic process	9/1991	27/18888	0.0012634	0.0232269	0.0203101	ACSBG1/GSTP1/CYP2E1/CYP2D6/CYP2C9/CYP2C8/ALOX15B/ALOX15/ALOX12	9
BP	GO:0046822	regulation of nucleocytoplasmic transport	23/1991	112/18888	0.00128637	0.0235755	0.0206149	TMEM53/WNK1/IWS1/NSUN2/CPSF6/ANP32B/TRIM28/FRAT1/NUP153/HDAC3/HYAL2/TXN/TGFB1/PTPN11/PRKACA/NF1/PPP1R12A/JAK2/IFI27/EP300/CDK1/CD36/BARD1	23
BP	GO:0070482	response to oxygen levels	56/1991	354/18888	0.00129862	0.023726	0.0207465	VASN/CYGB/EGLN3/TRPV4/TIGAR/HP1BP3/SLC2A8/RGCC/SIRT1/NDRG1/CITED2/ZEB2/PICK1/LIMD1/SLC7A5/UCP2/TGFB1/TFRC/STC1/SLC2A1/RAD21/PSEN2/PMAIP1/NKX3-1/NF1/MYC/MYB/MPL/KCNJ11/HMOX2/HK2/GUCY1B1/GUCY1A1/FOXO3/PTK2B/EPHA4/EP300/EDNRA/DPP4/DIO3/CPT1A/CLDN3/COMT/CDKN1B/CDKN1A/CCNA2/BNIP3L/BMP2/BAD/ATP7A/AQP1/ANGPT2/ANG/ALAS2/ALAD/ABAT	56
BP	GO:0031333	negative regulation of protein-containing complex assembly	28/1991	147/18888	0.00139869	0.0254752	0.022276	SVIP/TMC8/ANKRD27/CPTP/CRACD/VPS35/SSH1/MAPRE1/TRIM31/KIF14/HIP1R/THRA/SPTBN2/SPTBN1/SPTB/SPTA1/SOX9/SNCA/MAP2/STMN1/GSN/DMTN/EP300/DYRK1A/CLDN7/ADD3/ADD2/ADD1	28
MF	GO:0043621	protein self-association	18/2034	72/18522	0.000615926	0.0258233	0.0232443	CCDC88C/SVIP/CARD9/KCTD9/RETREG1/GPSM2/EML4/NHERF1/LDB1/SLC2A1/PLEC/NKX3-1/MYD88/MDH2/PTK2B/DMTN/DYRK1A/CRK	18
CC	GO:0030667	secretory granule membrane	50/2072	317/19894	0.00190289	0.0258249	0.0212976	RAB44/TBC1D10C/LY6G6F/SVIP/TMEM184A/DOK3/ATP8B4/SLC44A2/LAMTOR2/LAMP3/CLEC5A/TMC6/ATP8A1/ABCC4/TOM1/TMEM63A/SNAP29/SYNGR1/STBD1/CPNE1/VNN1/SRI/SNCA/SLC2A5/SELP/RAC1/RAB27B/PIGR/SERPINB10/P2RX1/CEACAM6/IRAG2/LAMP2/LAMP1/ITGA2B/HMOX2/HLA-C/HLA-B/DBH/CEACAM8/CD36/MS4A3/CD14/BST2/BSG/CEACAM1/AZU1/ANXA7/ANXA4/ALDH3B1	50
CC	GO:0070938	contractile ring	5/2072	10/19894	0.00196006	0.0260688	0.0214988	ANLN/KIF20B/PRC1/MYH9/DAG1	5
BP	GO:1901617	organic hydroxy compound biosynthetic process	42/1991	249/18888	0.00145503	0.0264196	0.0231018	MFSD12/HSD3B7/VPS35/PNPO/IP6K2/PRKAG2/OSBPL3/RAB38/SEC14L2/SIRT1/PPIP5K2/GIPC1/ZEB2/RAPGEF2/AKR1C3/TRPC1/SPR/SOD1/SNCA/SCP2/PROX1/PNMT/PLEK/P2RY1/OSBP/NFKB1/G6PD/DBH/DAO/CYP27A1/CYP19A1/AKR1C4/CFTR/CES1/BMP5/BMP2/ATP7A/APOE/ALOX15B/ALOX15/ALOX12/ALDH2	42
BP	GO:1902904	negative regulation of supramolecular fiber organization	31/1991	169/18888	0.00151811	0.0274801	0.0240292	CGNL1/DIAPH3/CRACD/CORO1B/SSH1/HDGFL3/CKAP2/TPX2/MAPRE1/CORO2B/WASF2/PICK1/HIP1R/TJP1/SPTBN2/SPTBN1/SPTB/SPTA1/SNCA/PFDN4/MAP2/STMN1/GSN/GMFB/DMTN/DYRK1A/ARHGAP6/APOE/ADD3/ADD2/ADD1	31
MF	GO:0000217	DNA secondary structure binding	12/2034	39/18522	0.00068128	0.0275432	0.0247924	CLSPN/FANCM/NEIL3/RAD51AP1/XRCC2/WRN/MSH2/MEF2C/HMGA1/HMGB2/MSH6/BLM	12
CC	GO:0042581	specific granule	29/2072	160/19894	0.0021321	0.0278009	0.0229272	RAB44/ATP8B4/SLC44A2/LAMTOR2/CLEC5A/TMC6/HPSE/OLFM4/ATP8A1/PRG3/TOM1/TMEM63A/SLC2A5/P2RX1/ORM2/NFKB1/HMOX2/FRK/ELANE/DEFA4/CTSD/CLCN3/CEACAM8/CD36/MS4A3/CEACAM1/B2M/ANXA11/ALDH3B1	29
BP	GO:0052548	regulation of endopeptidase activity	46/1991	280/18888	0.0015584	0.028123	0.0245913	EGLN3/APH1B/CARD9/SH3RF1/LAMP3/FETUB/SIRT1/ANP32B/BCAP31/TNFSF15/PDCD5/HIP1R/CST7/XDH/SYK/SNCA/SIAH2/PSME2/PSME1/PSMB9/PSMB8/PSMA3/PMAIP1/SERPINI1/SERPINB10/SERPINB8/SERPINF1/SERPINB2/NKX3-1/MYC/MAP3K5/JAK2/GSN/EPHA4/EFNA3/CTSD/CST3/CDKN2D/CASP8/SERPING1/BID/BAD/ATP2A3/AQP1/BIRC3/BIN1	46
BP	GO:0019934	cGMP-mediated signaling	10/1991	33/18888	0.00156956	0.0282377	0.0246916	PDE11A/RUNDC3A/PDE10A/IRAG1/PDE3A/GUCY1B1/GUCY1A1/CD36/AQP1/APOE	10
BP	GO:0007096	regulation of exit from mitosis	7/1991	18/18888	0.00159246	0.0283892	0.0248241	CDCA5/ANLN/RGCC/UBE2C/KNTC1/CDKN1C/CDKN1B	7
BP	GO:0035455	response to interferon-alpha	7/1991	18/18888	0.00159246	0.0283892	0.0248241	LAMP3/IFITM3/IFITM1/EIF2AK2/IFNAR2/BST2/ADAR	7
BP	GO:1901970	positive regulation of mitotic sister chromatid separation	7/1991	18/18888	0.00159246	0.0283892	0.0248241	CDCA8/UBE2C/DLGAP5/AURKB/INCENP/CDC20/BIRC5	7
BP	GO:0061082	myeloid leukocyte cytokine production	13/1991	50/18888	0.00160641	0.0285513	0.0249658	TICAM1/CARD9/RIGI/SIRT1/LITAF/SEMA7A/EPX/TGFB1/SYK/PRG2/MYD88/KIT/CD36	13
BP	GO:0052372	modulation by symbiont of entry into host	14/1991	56/18888	0.00162582	0.0287281	0.0251204	TRIM59/TRIM5/TRIM8/TRIM58/TRIM31/MID2/IFITM3/TRIM10/IFITM1/TRIM25/TMPRSS2/NECTIN2/LY6E/GSN	14
BP	GO:1901136	carbohydrate derivative catabolic process	45/1991	273/18888	0.00162612	0.0287281	0.0251204	ENPP7/NUDT8/GNPDA2/PGLYRP2/HKDC1/TIGAR/NT5M/PRKAG2/APOBEC3C/FBXO6/SMUG1/NUDT4/HPSE/PDE10A/GDA/MBD4/VNN1/HYAL2/PDE5A/XDH/UCP2/TGFB1/SLC4A1/PRKAG1/PRKACA/PFKM/NAGLU/NUDT1/EIF6/IDUA/HMMR/HK2/HK1/HEXB/HEXA/GUSB/FUCA1/EP300/TYMP/DUT/CST3/BTK/BPGM/AMPD3/ACAT1	45
CC	GO:0031091	platelet alpha granule	19/2072	91/19894	0.0023399	0.0293591	0.0242123	TREML1/LY6G6F/FERMT3/PCYOX1L/TOR4A/SCCPDH/TGFB1/SNCA/SELP/SRGN/PPBP/PF4/PDGFA/ORM2/ITGA2B/F13A1/CD36/SERPING1/A1BG	19
CC	GO:0035578	azurophil granule lumen	19/2072	91/19894	0.0023399	0.0293591	0.0242123	DEFA1B/PRSS57/UNC13D/NAPRT/HEBP2/RNASE3/RNASE2/PRTN3/MAPK1/ORM2/MPO/HEXB/GUSB/FUCA1/FRK/ELANE/DEFA3/CTSG/AZU1	19
BP	GO:0036293	response to decreased oxygen levels	52/1991	327/18888	0.00168579	0.0295361	0.0258269	VASN/CYGB/EGLN3/TRPV4/TIGAR/HP1BP3/SLC2A8/RGCC/SIRT1/NDRG1/CITED2/ZEB2/PICK1/LIMD1/UCP2/TGFB1/TFRC/STC1/SLC2A1/RAD21/PSEN2/PMAIP1/NKX3-1/NF1/MYC/MYB/MPL/KCNJ11/HMOX2/HK2/FOXO3/PTK2B/EPHA4/EP300/EDNRA/DPP4/DIO3/CPT1A/CLDN3/COMT/CDKN1B/CCNA2/BNIP3L/BMP2/BAD/ATP7A/AQP1/ANGPT2/ANG/ALAS2/ALAD/ABAT	52
BP	GO:0006027	glycosaminoglycan catabolic process	9/1991	28/18888	0.00168961	0.0295361	0.0258269	PGLYRP2/HYAL2/TGFB1/IDUA/HMMR/HEXB/HEXA/GUSB/FUCA1	9
BP	GO:0010039	response to iron ion	9/1991	28/18888	0.00168961	0.0295361	0.0258269	CYBRD1/TFRC/SNCA/HFE/G6PD/B2M/ATP7A/ALAD/ABAT	9
BP	GO:0044409	symbiont entry into host	30/1991	163/18888	0.00169696	0.0295361	0.0258269	TRIM59/TRIM5/TRIM8/HAVCR1/TRIM58/CLEC5A/TRIM31/MID2/IFITM3/TRIM10/NUP153/TNFRSF14/HYAL2/IFITM1/TRIM25/TMPRSS2/TFRC/DYNLT1/SLC7A1/SLC1A5/NECTIN2/LY6E/LAMP1/ITGB5/GYPA/GSN/DPP4/DAG1/CDK1/BSG	30
BP	GO:0051017	actin filament bundle assembly	30/1991	163/18888	0.00169696	0.0295361	0.0258269	SHROOM1/FHDC1/CGNL1/DIAPH3/BAIAP2L2/CORO1B/RHOD/RGCC/SYNPO/CORO2B/WASF2/ZEB2/ARHGEF5/WNT11/TPM1/TNFAIP1/TJP1/RAC1/PLEK/STMN1/ITGB5/PTK2B/EPHA1/DMTN/CALD1/ARHGAP6/RHOC/ADD2/ADD1/ACTG1	30
BP	GO:0042542	response to hydrogen peroxide	21/1991	101/18888	0.00174008	0.0301973	0.0264051	STK26/GLRX2/SIRT1/RIPK3/PCGF2/TXN/STAT1/SOD1/SDC1/PPP2CB/MYB/MAP3K5/HBB/HBA2/HBA1/PTK2B/EZH2/NQO1/CRK/CDK1/AQP1	21
BP	GO:0044774	mitotic DNA integrity checkpoint signaling	19/1991	88/18888	0.00178497	0.0308852	0.0270066	EME1/E2F7/TICRR/CLSPN/DTL/GTSE1/TOPBP1/RPA2/PLK1/ORC1/MUC1/MSH2/FOXO4/FANCD2/CDKN1B/CDKN1A/CDK1/BLM/CCND1	19
CC	GO:0034451	centriolar satellite	24/2072	126/19894	0.00252968	0.0311526	0.0256913	CCDC18/HARBI1/SKA1/IFT43/TPGS1/KNSTRN/CSPP1/CENPU/MDM1/PACSIN2/TACC3/C2CD5/TMEM63A/RASSF7/TAP1/PRKCQ/PLK1/PCNT/MPP1/KRT18/IL4R/G6PD/DBH/CHD3	24
BP	GO:0140888	interferon-mediated signaling pathway	22/1991	108/18888	0.00180725	0.031179	0.0272635	PARP9/IFIH1/PARP14/RBM47/LSM14A/USP18/IFITM3/ISG15/IFITM1/STAT2/STAT1/PTPN11/MED1/OAS3/OAS2/OAS1/MYD88/JAK2/IRF7/IFNAR2/IFI27/ADAR	22
BP	GO:0001666	response to hypoxia	50/1991	313/18888	0.00185516	0.031912	0.0279045	VASN/CYGB/EGLN3/TRPV4/TIGAR/HP1BP3/SLC2A8/RGCC/SIRT1/NDRG1/CITED2/LIMD1/UCP2/TGFB1/TFRC/STC1/SLC2A1/RAD21/PSEN2/PMAIP1/NKX3-1/NF1/MYC/MYB/MPL/KCNJ11/HMOX2/HK2/FOXO3/PTK2B/EPHA4/EP300/EDNRA/DPP4/DIO3/CPT1A/CLDN3/COMT/CDKN1B/CCNA2/BNIP3L/BMP2/BAD/ATP7A/AQP1/ANGPT2/ANG/ALAS2/ALAD/ABAT	50
BP	GO:0006022	aminoglycan metabolic process	24/1991	122/18888	0.00189296	0.0324673	0.0283901	PGLYRP2/B3GNT7/CHPF/XYLT1/CSGALNACT1/CHST12/CHST11/B3GAT3/GALNT5/HPSE/B3GNT3/ABCC5/CHST2/HYAL2/TGFB1/NFKB1/NAGLU/IDUA/HMMR/HEXB/HEXA/GUSB/FUCA1/EDNRA	24
BP	GO:0001890	placenta development	28/1991	150/18888	0.00191402	0.0326501	0.0285499	E2F7/E2F8/RTCB/PLK4/SPINT2/CITED2/TRIM28/ADAM19/NCOA1/STC1/ST14/SOD1/HTRA1/MAPK1/MED1/PKD2/KRT8/GJB2/GATA2/BPTF/EPOR/CDKN1C/CDKN1B/CCNF/CASP8/BSG/BMP5/ANG	28
BP	GO:0019079	viral genome replication	25/1991	129/18888	0.00191472	0.0326501	0.0285499	GBP7/IFIH1/SHFL/ZFYVE1/APOBEC3C/PABPC1/IFITM3/TRIM28/ISG15/OASL/IFITM1/DEK/TOP2A/PROX1/EIF2AK2/PIK3C3/OAS3/OAS2/OAS1/MX1/IFIT1/IFI27/CTBP2/BST2/ADAR	25
BP	GO:0002566	somatic diversification of immune receptors via somatic mutation	6/1991	14/18888	0.00193364	0.0326634	0.0285615	HMCES/POLQ/EXO1/MSH2/MSH6/ADAR	6
BP	GO:0140042	lipid droplet formation	6/1991	14/18888	0.00193364	0.0326634	0.0285615	FITM1/RNF213/LDAF1/ZFYVE1/CDS2/PLA2G4C	6
BP	GO:0002706	regulation of lymphocyte mediated immunity	33/1991	186/18888	0.0019377	0.0326634	0.0285615	C17orf99/SHLD1/KMT5C/ATAD5/HMCES/SHLD2/CADM1/RIPK3/CD226/MAD2L2/STX7/NSD2/TGFB1/TFRC/TAP2/STAT5B/SPN/NECTIN2/MSH2/MICB/LAMP1/HLA-F/HLA-C/HLA-B/HLA-A/HFE/CRK/CR1L/CLC/C4BPA/BTK/CEACAM1/B2M	33
BP	GO:0051302	regulation of cell division	33/1991	186/18888	0.0019377	0.0326634	0.0285615	ASPM/KIF18B/E2F7/MAP9/CSPP1/E2F8/WNK1/CDCA8/RACGAP1/CIT/ENTR1/GIPC1/KIF20A/KIF14/CCP110/KIF20B/KIF23/AURKB/PRC1/TGFB1/TAL1/PPBP/PLK1/PIK3C3/PDGFA/OSM/NKX3-1/MYC/MLLT3/INCENP/IGF1R/BLM/BIRC5	33
BP	GO:0019748	secondary metabolic process	14/1991	57/18888	0.00194961	0.0327701	0.0286548	MFSD12/AKR1B10/RAB38/GIPC1/AKR1A1/ZEB2/RAPGEF2/AKR1C3/TRPC1/CYP2D6/CYP2A7/CPT1A/AKR1C4/ATP7A	14
BP	GO:0016053	organic acid biosynthetic process	53/1991	337/18888	0.00195962	0.0328445	0.0287199	ACSM2B/ACOT4/ACSS1/HSD3B7/KLHL25/CYP4F11/CHST12/ACSM5/PRKAG2/MECR/HPGDS/DECR2/OSBPL3/SIRT1/ACSBG1/SEPHS2/MGLL/ABHD2/PRG3/AKR1A1/LPGAT1/RGN/AKR1C3/UROS/SYK/SCP2/PTGS1/PROX1/PRKAG1/OSBP/OAT/MTR/MTHFD1/EIF6/GSTP1/GAMT/FMO3/CYP27A1/CYP2E1/CYP2D6/CYP2C9/CYP2C8/AKR1C4/CES1/CEACAM1/BCAT1/APOC1/ALOX15B/ALOX15/ALOX12/ALDH1A3/ACACB/ABAT	53
MF	GO:0003777	microtubule motor activity	17/2034	68/18522	0.000863249	0.0336965	0.0303312	KIF18B/KIF18A/DYNC2H1/KIF15/KIF21A/KIF4A/KIF2C/KIF20A/KIF14/KIF20B/KIF23/SMC3/KIF22/KIFC1/KIF11/KIF3C/CENPE	17
MF	GO:0008519	ammonium transmembrane transporter activity	6/2034	12/18522	0.000894072	0.0337363	0.0303671	SLC12A7/SLC12A6/RHD/RHCE/RHAG/AQP1	6
BP	GO:0002200	somatic diversification of immune receptors	17/1991	76/18888	0.00204058	0.0341014	0.0298189	SHLD1/KMT5C/ATAD5/HMCES/SHLD2/POLQ/MAD2L2/EXO1/NSD2/TGFB1/TFRC/TCF3/RAG1/MSH2/HMGB2/MSH6/ADAR	17
BP	GO:0006029	proteoglycan metabolic process	19/1991	89/18888	0.0020496	0.0341014	0.0298189	SLC2A10/CHPF/XYLT1/CSGALNACT1/CHST12/CYTL1/CHST11/B3GAT3/HPSE/CHST10/NAGLU/IDUA/HEXB/HEXA/GUSB/COL11A1/COL2A1/BTK/BMP2	19
BP	GO:0022604	regulation of cell morphogenesis	41/1991	246/18888	0.00206902	0.0341014	0.0298189	FGD5/MYL12B/PLXNA4/MFSD2A/ANKRD27/MYH14/STRIP2/CORO1B/PARP6/CDC42SE1/PHIP/BCL11A/PARVB/PLXNB2/CDC42EP1/MYL12A/SEMA4D/SLC23A2/NHERF1/MAP3K13/LIMD1/TPM1/SPTA1/RAC1/PLXNB3/P2RY1/MYH9/MPL/MOV10/KIT/HEXB/PTK2B/EPHA4/DMTN/EPB42/EFNA5/COCH/DBN1/DAG1/CRK/CLDN3	41
BP	GO:0032025	response to cobalt ion	5/1991	10/18888	0.00206938	0.0341014	0.0298189	TIGAR/SERPINF1/CASP8/ATP7A/ALAD	5
BP	GO:0097267	omega-hydroxylase P450 pathway	5/1991	10/18888	0.00206938	0.0341014	0.0298189	CYP4F11/CYP4F2/CYP2C9/CYP2C8/CYP2C19	5
BP	GO:1902513	regulation of organelle transport along microtubule	5/1991	10/18888	0.00206938	0.0341014	0.0298189	TRIM58/STK11/NEFH/MAP2/LAMP1	5
BP	GO:1905039	carboxylic acid transmembrane transport	29/1991	158/18888	0.00209397	0.0344102	0.0300889	TSPO2/SLC16A9/SLC36A1/MFSD12/SLC38A10/SLC38A5/SLC25A22/SLC13A3/CLTRN/LRRC8A/SLC25A38/LRRC8B/ABCC5/SLC23A2/SLC25A12/SLC7A5/UCP2/SLC22A4/SLC7A1/SLC6A9/SLC6A8/SLC6A6/SLC2A1/SLC1A5/ABCB1/KCNJ10/CPT1A/CD36/ACACB	29
BP	GO:0032543	mitochondrial translation	25/1991	130/18888	0.00213837	0.0350419	0.0306414	MRPL55/EARS2/MRPL54/MALSU1/MRPL34/MRPL36/MRPL38/MRPS5/MRPS15/MRPS26/MRPL14/MRPS25/MRPS22/MRPS10/MRPS18A/MRPL27/TACO1/MRPL4/MRPL2/MRPS16/MRPS18B/FASTKD2/MRPL19/MRPL12/MRPL58	25
BP	GO:0002573	myeloid leukocyte differentiation	40/1991	239/18888	0.00215291	0.0351821	0.0307639	NRROS/ERFE/PPARGC1B/BATF2/L3MBTL3/DIAPH3/SNX10/EIF2AK1/SIRT1/UBD/CITED2/LRRC17/CD101/THOC5/UCP2/TGFB1/TFRC/TAL1/RELB/PRTN3/MED1/PF4/NF1/NAGLU/MYH9/MYD88/MYC/MT1G/KITLG/LTBR/KIT/IRF7/INPP5D/GATA2/GATA1/EFNA2/CEBPE/CASP8/BMP2/CEACAM1	40
CC	GO:0045177	apical part of cell	68/2072	468/19894	0.00294772	0.0356407	0.0293926	SVBP/ASPM/SLC36A1/SHROOM1/NEDD1/MYL12B/SPECC1/CYBRD1/DYNC2H1/RAB17/TRPV4/CDHR2/STK26/SNX10/DSTYK/CRB1/SIPA1L3/SLC22A7/AHCYL1/AKR1A1/ABCC4/ABCC5/SLC23A2/RAPGEF2/ABCG2/NHERF1/SLC28A1/HIP1R/HYAL2/CYP4F2/SLC7A5/TJP1/STC1/SPTBN2/SLC22A4/SLC22A1/SLC7A1/SLC6A9/SLC6A8/SLC6A6/SLC2A5/SLC2A1/RAB27B/ABCB4/ABCB1/PFKM/ATP8B1/PDGFRB/P2RY1/CEACAM6/MYO7A/MYO6/MYO5B/MUC1/ITPK1/HFE/ENPEP/DPP4/CFTR/CD36/CA2/BST2/CEA…	68
BP	GO:0050871	positive regulation of B cell activation	18/1991	83/18888	0.00220902	0.0358997	0.0313914	SHLD1/TICAM1/KMT5C/ATAD5/HMCES/SHLD2/MAD2L2/NSD2/TGFB1/TFRC/SYK/STAT5B/MSH2/MEF2C/INPP5D/CDKN1A/BTK/BAD	18
BP	GO:0060337	type I interferon-mediated signaling pathway	18/1991	83/18888	0.00220902	0.0358997	0.0313914	IFIH1/RBM47/LSM14A/USP18/IFITM3/ISG15/IFITM1/STAT2/STAT1/PTPN11/OAS3/OAS2/OAS1/MYD88/IRF7/IFNAR2/IFI27/ADAR	18
BP	GO:0040001	establishment of mitotic spindle localization	11/1991	40/18888	0.00222196	0.0360104	0.0314882	NDEL1/SPDL1/NUSAP1/GPSM2/MAPRE1/HDAC3/DYNLT1/PLK1/NUMA1/MAD2L1/CENPA	11
CC	GO:0062023	collagen-containing extracellular matrix	63/2072	428/19894	0.00303694	0.0360636	0.0297414	DEFA1B/AGRN/HMCN2/COL24A1/FREM1/EGFLAM/CTHRC1/COL21A1/FRAS1/NTN4/CDON/ADAMTS5/PRG3/NTN1/ADAM19/CILP/SEMA7A/TGFB1/SPN/S100A4/RARRES2/PRTN3/HTRA1/PRG2/SERPINB8/PF4/SERPINF1/ORM2/LTBP1/LOX/LGALS4/LGALS3BP/LAMB3/LAMB1/LAMA5/LAMA4/LAD1/KRT1/ITGB4/FBN2/F13A1/F12/ELANE/EFNA5/COCH/DAG1/CTSG/CTSD/CPA3/COL11A1/COL9A1/COL4A5/COL2A1/CLC/CD151/SERPING1/APOE/ANXA11/ANXA7/ANXA4/ANGPT2/ANG/A1BG	63
BP	GO:0006633	fatty acid biosynthetic process	30/1991	166/18888	0.00226935	0.0366774	0.0320715	ACSM2B/ACOT4/ACSS1/KLHL25/ACSM5/PRKAG2/MECR/HPGDS/DECR2/SIRT1/ACSBG1/MGLL/ABHD2/LPGAT1/RGN/AKR1C3/PTGS1/PRKAG1/EIF6/GSTP1/CYP2E1/CYP2D6/CYP2C9/CYP2C8/CEACAM1/APOC1/ALOX15B/ALOX15/ALOX12/ACACB	30
BP	GO:0046782	regulation of viral transcription	7/1991	19/18888	0.00229392	0.0369729	0.0323298	TRIM8/TRIM31/MID2/HEXIM1/IFITM3/TRIM14/UBP1	7
BP	GO:1903825	organic acid transmembrane transport	29/1991	159/18888	0.00230897	0.0371138	0.032453	TSPO2/SLC16A9/SLC36A1/MFSD12/SLC38A10/SLC38A5/SLC25A22/SLC13A3/CLTRN/LRRC8A/SLC25A38/LRRC8B/ABCC5/SLC23A2/SLC25A12/SLC7A5/UCP2/SLC22A4/SLC7A1/SLC6A9/SLC6A8/SLC6A6/SLC2A1/SLC1A5/ABCB1/KCNJ10/CPT1A/CD36/ACACB	29
BP	GO:0002381	immunoglobulin production involved in immunoglobulin-mediated immune response	14/1991	58/18888	0.00232502	0.0372048	0.0325326	C17orf99/SHLD1/KMT5C/ATAD5/HMCES/SHLD2/MAD2L2/EXO1/NSD2/TGFB1/TFRC/MSH2/MSH6/BTK	14
BP	GO:0007019	microtubule depolymerization	12/1991	46/18888	0.00232728	0.0372048	0.0325326	KIF18B/CCSAP/KIF18A/DIAPH3/TRPV4/HDGFL3/CKAP2/TPX2/KIF2C/CKAP5/MAP1A/STMN1	12
BP	GO:0032528	microvillus organization	8/1991	24/18888	0.00234602	0.0374028	0.0327058	GLDN/CDHR2/STK26/RAPGEF2/NHERF1/RAP2A/PTPN11/ATP8B1	8
BP	GO:0070988	demethylation	13/1991	52/18888	0.00235487	0.0374424	0.0327404	TET3/ALKBH2/KDM7A/TET1/TET2/PPME1/APOBEC3C/MMACHC/TRIM28/USP7/CYP2D6/CYP2C9/CYP2C8	13
CC	GO:0001650	fibrillar center	27/2072	150/19894	0.00328321	0.0376819	0.031076	STOX1/NEDD1/ARHGAP33/IMP4/SPECC1/UTP15/AKNA/POLR1E/FOXJ2/TRERF1/ZNF415/CDCA7L/IP6K2/EIF3L/TAX1BP3/SMUG1/SIRT1/UBD/ARHGAP32/TRAF4/POLR1C/MAP3K14/USO1/KDM5D/TAF4B/NFKBIE/KIT	27
CC	GO:0042555	MCM complex	5/2072	11/19894	0.00328654	0.0376819	0.031076	MCM8/MCM7/MCM6/MCM5/MCM2	5
BP	GO:0009166	nucleotide catabolic process	30/1991	167/18888	0.00249373	0.0395434	0.0345776	NUDT8/NUDT17/HKDC1/TIGAR/NT5M/PRKAG2/SMUG1/NUDT4/PDE10A/DNPH1/GDA/MBD4/VNN1/PDE5A/XDH/UCP2/SLC4A1/PRKAG1/PRKACA/PFKM/EIF6/HK2/HK1/EP300/TYMP/DUT/CNP/BPGM/AMPD3/ACAT1	30
BP	GO:0044773	mitotic DNA damage checkpoint signaling	18/1991	84/18888	0.00254004	0.0401696	0.0351251	EME1/E2F7/TICRR/CLSPN/DTL/GTSE1/TOPBP1/RPA2/PLK1/MUC1/MSH2/FOXO4/FANCD2/CDKN1B/CDKN1A/CDK1/BLM/CCND1	18
BP	GO:0000132	establishment of mitotic spindle orientation	10/1991	35/18888	0.00255994	0.0403756	0.0353052	NDEL1/SPDL1/GPSM2/MAPRE1/HDAC3/DYNLT1/PLK1/NUMA1/MAD2L1/CENPA	10
BP	GO:0043280	positive regulation of cysteine-type endopeptidase activity involved in apoptotic process	22/1991	111/18888	0.00259525	0.0408232	0.0356966	EGLN3/CARD9/SIRT1/ANP32B/BCAP31/TNFSF15/PDCD5/HIP1R/XDH/SYK/SNCA/PMAIP1/NKX3-1/MYC/MAP3K5/JAK2/GSN/CTSD/CASP8/BID/BAD/ATP2A3	22
BP	GO:0043903	regulation of biological process involved in symbiotic interaction	15/1991	65/18888	0.00265053	0.0415815	0.0363597	TRIM59/TRIM5/TRIM8/TRIM58/TRIM31/MID2/IFITM3/TRIM10/IFITM1/TRIM25/TMPRSS2/CXCL6/NECTIN2/LY6E/GSN	15
CC	GO:0000228	nuclear chromosome	37/2072	226/19894	0.00369328	0.0416276	0.03433	EME1/SFR1/NCAPG/MCM10/PINX1/NCAPG2/TERF2IP/CHRAC1/PSMC3IP/MLH3/NCAPH/KIFAP3/WDHD1/TOPBP1/CPSF6/BRD8/SMC2/SMC4/NCAPD2/SMC3/TOP2A/RPA2/RAD51/RAD21/PRIM1/POLA1/PLK1/ORC1/MCM7/MCM6/MCM5/MCM2/INCENP/H2AX/BLM/BIRC5/ADD3	37
BP	GO:0046394	carboxylic acid biosynthetic process	52/1991	334/18888	0.0026684	0.0417506	0.0365075	ACSM2B/ACOT4/ACSS1/HSD3B7/KLHL25/CYP4F11/CHST12/ACSM5/PRKAG2/MECR/HPGDS/DECR2/OSBPL3/SIRT1/ACSBG1/SEPHS2/MGLL/ABHD2/PRG3/AKR1A1/LPGAT1/RGN/AKR1C3/UROS/SYK/SCP2/PTGS1/PROX1/PRKAG1/OSBP/OAT/MTR/MTHFD1/EIF6/GSTP1/GAMT/CYP27A1/CYP2E1/CYP2D6/CYP2C9/CYP2C8/AKR1C4/CES1/CEACAM1/BCAT1/APOC1/ALOX15B/ALOX15/ALOX12/ALDH1A3/ACACB/ABAT	52
BP	GO:0000731	DNA synthesis involved in DNA repair	11/1991	41/18888	0.00275203	0.0428311	0.0374524	PARP10/HROB/DTL/SIRT1/POLQ/MAD2L2/PCLAF/WRN/USP1/POLA1/CDKN2D	11
BP	GO:0032781	positive regulation of ATP-dependent activity	11/1991	41/18888	0.00275203	0.0428311	0.0374524	UHRF1/DNAJC9/GABARAPL2/RGN/TPM1/MYL4/MSH2/MSH6/ATP2A1/ATP1B3/ATP1B2	11
BP	GO:0002639	positive regulation of immunoglobulin production	13/1991	53/18888	0.00282446	0.0438425	0.0383367	C17orf99/SHLD1/KMT5C/ATAD5/HMCES/SHLD2/MAD2L2/NSD2/TGFB1/TFRC/MSH2/IL4R/BTK	13
BP	GO:0052547	regulation of peptidase activity	48/1991	304/18888	0.0028646	0.0441761	0.0386284	SVBP/EGLN3/APH1B/CARD9/SH3RF1/LAMP3/FETUB/SIRT1/ANP32B/BCAP31/TNFSF15/PDCD5/HIP1R/CST7/XDH/SYK/SNCA/SIAH2/PSME2/PSME1/PSMB9/PSMB8/PSMA3/PMAIP1/SERPINI1/SERPINB10/SERPINB8/SERPINF1/SERPINB2/NKX3-1/MYC/MAP3K5/JAK2/GSN/EPHA4/EFNA3/CTSD/CST3/CLDN3/CDKN2D/CASP8/SERPING1/BID/BAD/ATP2A3/AQP1/BIRC3/BIN1	48
BP	GO:0006959	humoral immune response	42/1991	258/18888	0.00288281	0.0441761	0.0386284	DEFA1B/LEAP2/H2BC12/H2BC12L/BLNK/RGCC/EXO1/H2BC11/H2BC21/H2BC4/H2BC10/H2BC6/H2BC7/H2BC8/CXCL6/RNASE3/RARRES2/PRTN3/PRSS3/PPBP/PGC/PF4/MEF2C/LGALS4/KRT1/CXCL10/JCHAIN/HLA-A/ELANE/DEFB1/DEFA4/DEFA3/CTSG/CR1L/C9/C8G/C4BPA/C1S/C1R/SERPING1/AZU1/ANG	42
BP	GO:0032886	regulation of microtubule-based process	42/1991	258/18888	0.00288281	0.0441761	0.0386284	SKA3/SKA1/CCSAP/CEP295/KIF18A/DIAPH3/MAP9/CEP97/HAUS3/TRPV4/MDM1/CENPJ/HAUS4/FBXW5/HDGFL3/GPSM2/CHMP4A/CKAP2/TRIM58/SIRT1/TPX2/MAPRE1/PLK4/TACC3/CKAP5/RGN/STK11/SNCA/STIL/RAC1/PLK1/NUMA1/NEFH/MAP2/MAP1A/STMN1/LAMP1/EFNA5/DYRK1A/DEFB1/CDKN1B/CCNF	42
BP	GO:0065005	protein-lipid complex assembly	9/1991	30/18888	0.0028835	0.0441761	0.0386284	MFSD2A/ABCA7/PRKACB/PRKACA/PLAGL2/FECH/APOE/APOC1/BIN1	9
BP	GO:0097421	liver regeneration	9/1991	30/18888	0.0028835	0.0441761	0.0386284	RGN/SLC7A5/UCP2/TYMS/PTPN3/EZH2/CPT1A/CPB2/CCND1	9
BP	GO:0034310	primary alcohol catabolic process	6/1991	15/18888	0.00293733	0.044652	0.0390446	AKR1B10/AKR1C3/SULT2A1/ALDH3B1/ALDH1B1/ALDH2	6
BP	GO:0035672	oligopeptide transmembrane transport	6/1991	15/18888	0.00293733	0.044652	0.0390446	SLC13A3/SLC25A39/SLC15A3/ABCC4/ABCC5/CA2	6
BP	GO:0044771	meiotic cell cycle phase transition	6/1991	15/18888	0.00293733	0.044652	0.0390446	ZWINT/CCNB2/PKMYT1/TTK/CDC25C/CDC20	6
CC	GO:0042827	platelet dense granule	7/2072	21/19894	0.00409841	0.0446983	0.0368624	HPS4/ABCC4/SELP/RARRES2/RAB27B/LGALS3BP/LAMP2	7
CC	GO:0000315	organellar large ribosomal subunit	13/2072	56/19894	0.00425158	0.0446983	0.0368624	MRPL55/MRPL54/MRPL34/MRPL36/MRPL38/MRPL14/MRPS18A/MRPL27/MRPL4/MRPL2/MRPL19/MRPL12/MRPL58	13
CC	GO:0005762	mitochondrial large ribosomal subunit	13/2072	56/19894	0.00425158	0.0446983	0.0368624	MRPL55/MRPL54/MRPL34/MRPL36/MRPL38/MRPL14/MRPS18A/MRPL27/MRPL4/MRPL2/MRPL19/MRPL12/MRPL58	13
CC	GO:0000314	organellar small ribosomal subunit	9/2072	32/19894	0.00430179	0.0446983	0.0368624	MRPS5/MRPS15/MRPS26/MRPS25/MRPS22/MRPS10/MRPS18A/MRPS16/MRPS18B	9
CC	GO:0005763	mitochondrial small ribosomal subunit	9/2072	32/19894	0.00430179	0.0446983	0.0368624	MRPS5/MRPS15/MRPS26/MRPS25/MRPS22/MRPS10/MRPS18A/MRPS16/MRPS18B	9
MF	GO:0070330	aromatase activity	9/2034	26/18522	0.00124792	0.0455691	0.0410181	CYP4F11/CYP4F2/CYP19A1/CYP2E1/CYP2C18/CYP2C9/CYP2C8/CYP2C19/CYP2A7	9
BP	GO:0048568	embryonic organ development	67/1991	455/18888	0.00301484	0.0457121	0.0399715	RNF207/TPRN/STOX1/HIPK1/HSCB/E2F7/CTHRC1/PLXNA4/SLITRK6/FUZ/E2F8/WDR48/TBX20/TBC1D23/IFT52/CHST11/IFT172/PLK4/SPINT2/YAP1/CITED2/TRIM28/NTN1/NHERF1/KCNQ4/NCOA1/THOC5/PCGF2/WNT11/TGFB1/TBX15/TAL1/ST14/SOX9/SOD1/STIL/SALL1/RARRES2/PTK7/PROX1/MAPK1/MED1/PKD2/PDGFA/PBX1/PAX5/NAGLU/MYO7A/MYO6/MTHFD1/MMP16/KITLG/MEF2C/KRT8/KIT/HOXB2/GATA2/GATA1/FBN2/BPTF/EDNRA/COL11A1/COL2A1/CDKN1C/CASP8/BMP5/ALDH1A3	67
CC	GO:0097431	mitotic spindle pole	10/2072	38/19894	0.0045169	0.0462114	0.0381102	ASPM/FAM83D/GPSM2/MAPRE1/STAG1/KIF20B/AURKB/SMC3/PLK1/NUMA1	10
BP	GO:1905515	non-motile cilium assembly	15/1991	66/18888	0.00310236	0.0469182	0.0410262	TMEM17/GORAB/FUZ/DYNC2H1/CENPJ/TMEM216/IFT52/DISC1/IFT172/MAPRE1/CEP250/SEPTIN9/CEP135/KCNJ10/CLCN4	15
BP	GO:0002475	antigen processing and presentation via MHC class Ib	8/1991	25/18888	0.00313521	0.0471725	0.0412485	TAP2/MICB/HLA-F/HLA-C/HLA-B/HLA-A/HFE/B2M	8
BP	GO:0048169	regulation of long-term neuronal synaptic plasticity	8/1991	25/18888	0.00313521	0.0471725	0.0412485	NEURL1/SYNGR1/SYNGAP1/SNCA/NF1/RAB8A/KIT/KCNJ10	8
BP	GO:0007131	reciprocal meiotic recombination	14/1991	60/18888	0.00325523	0.0486053	0.0425014	EME1/ANKLE1/KLHDC3/RMI1/FANCM/PSMC3IP/MLH3/UBR2/RAD51AP1/RAD54L/TOP2A/RAD51/RAD21/FANCD2	14
BP	GO:0046686	response to cadmium ion	14/1991	60/18888	0.00325523	0.0486053	0.0425014	ABCB6/MAPK1/NUDT1/MT1M/MT1H/MT1G/MT1F/MT1B/KIT/GSS/CDKN1B/CDK1/ATP7A/ALAD	14
BP	GO:0140527	reciprocal homologous recombination	14/1991	60/18888	0.00325523	0.0486053	0.0425014	EME1/ANKLE1/KLHDC3/RMI1/FANCM/PSMC3IP/MLH3/UBR2/RAD51AP1/RAD54L/TOP2A/RAD51/RAD21/FANCD2	14
BP	GO:0018958	phenol-containing compound metabolic process	22/1991	113/18888	0.00326769	0.0486679	0.0425562	MFSD12/VPS35/RAB38/GIPC1/ZEB2/RAPGEF2/TRPC1/SULT2A1/SRD5A1/SNCA/MED1/PNMT/FAH/EDNRA/DIO3/DBH/DAO/CYP2E1/COMT/ATP7A/ALDH2/ABAT	22
MF	GO:0042169	SH2 domain binding	12/2034	42/18522	0.00141051	0.0498969	0.0449137	AFAP1L2/SHCBP1/TRPV4/BLNK/SQSTM1/SKAP1/SYK/KIT/JAK2/GHR/DAG1/CRK	12

[truncated: 4 more sheets: HM_Gestation_GO, HM_Survival_GO, SM_Gestation_GO, SM_Survival_GO]
