# Supplementary material for: Differential regulation of gene co-expression modules in muscles and liver of preterm newborns
Source: Front Cell Dev Biol. 2025 Sep 30;13:1645959. doi: 10.3389/fcell.2025.1645959 (PMC12518348; doi:10.3389/fcell.2025.1645959)
Supplement: Supplementary file 8 [file Table1.xlsx]

## Sheet: README
Supplementary Table S1
Detailed description of the cohort, clinical traits, identification of tissue RNA isolates and RNA quality, mitochondrial transcript abundance, and verification of transcript quantification using RNA-Seq
A - Detailed description of the cohort and clinical traits
Gestation, gestational age at birth
Survival, survival after birth
APG, Apgar score at 10-th minute after birth, arbitrary units
MG, multiple gestation (1) or not (0)
Delivery, birth via Caesarean section (1) orvaginal birth (0)
MM3, supplementation with mother's milk any time during the last 3 days of life (1) or not (0)
PNnoF, parental nutrition without fat (1) or not (0)
PNF, parental nutrition enriched with fat (1) or not (0) (Table 1; ref. Brauner P, et al. 2006. DOI: 10.1203/01.PDR.0000242301.64555.e2)
Catech, treatment with catecholamines any time during last week of life (1) or not (0)
Corticoids, intervention with hydrocortisone (i.v.), any time during the last week of life (1) or not (0) - either supplementation due to adrenal insufficiency (Subst; 1.5 mg/kg/day), or therapeutical doses (Pharm; >1.5 mg/kg/day)
Insulin, treatment with insulin any time during last 3 days of life (1) or not (0)
Glc_load, mean glucose uptake via parenteral nutrition any time during the last 3 days of life (1) or not (0)
Glc_su_ total, mean supply of exogenous glucose any time during the last 3 days of life (1) or not (0) (calculated as Glc_load + glucose provided with mother's milk)
*Case examined in our previous studies (see legend to Table 1).
For clinical and pathological diagnoses, see Table 1.
B - Quality of RNA isolated from LI, HM, and SM of the individual cases, corresponding RNA-Seq data codes, and mitochondrial transcript abundance
LI, liver
HM, heart muscle
SM, skeletal muscle
RNA-Seq, RNA sequencing
RIN, RNA integrity number marking quality of the individual RNA isolates used for RNA-Seq
Mit_genes, percentage of expression of genes encoded by mitochondiral genome (mitochondrial transcript abundance)
SD, standard deviation

## Sheet: A -Traits
Case	Sex	Gestation		Birth weight	Survival		APG	MG	Delivery	MM3	PNnoF	PNF	Catech	Corticoids		Insulin	Glc_load	Glc_su_ total
		(weeks)	(days)	(g)	(days)	(hours)	(AU)							Subst	Pharm		(mg/kg/min)	(mg/kg/min)
A70*	F	34.9	244	1950	13	312	8	0	1	1	1	1	1	0	0	0	8.53333	9.19333
A71*	M	24.4	171	680	2	48	6	0	0	0	1	0	1	0	1	0	2.7	2.7
A72*	M	24	168	680	26.7	640.8	6	0	0	0	0	1	0	0	0	0	8.6	8.6
A73*	M	25.3	177	435	69.4	1665.6	6	1	0	1	0	0	0	0	0	0	0	8.16
A74*	F	25	175	380	5.7	136.8		0	1	0	0	1	0	1	0	0	5.9	5.9
A75*	M	30.3	212	1295	9.6	230.4	10	0	1	1	0	1	0	0	0	0	6.8	7.4
A76*	M	32.1	225	750	6.9	165.6	9	1	1	0	0	1	1	0	1	0	5.9	5.9
A77 *	M	24.6	172	690	3.5	84	8	1	1	0	1	0	1	1	0	1	5.13333	5.13333
A82*	M	23.3	163	690	14.1	338.4	8	0	0	0	1	0	1	1	0	0	6.33333	6.33333
A84*	F	24.9	174	630	18.8	451.2	9	0	1	1	0	1	0	0	0	0	7.86667	9.54667
A85	M	35.3	247	560	10 min	0.17		1		0	0	0	0	0	0	0	0	0
A86	F	37.7	264	1690	13.3	319.2	8	0	1	0	0	1	0	0	0	0	9.06667	9.06667
A87*	M	28.3	198	980	2.7	64.8	10	0	0	0	1	0	1	0	1	0	6.33333	6.33333
A88*	F	36.4	255	1790	89.7	2152.8	9	1	0	1	0	0	0	0	0	0	0	11.4
A90*	M	24.6	172	985	17.3	415.2	8	1	0	1	0	1	0	0	0	0	7.93333	8.71333
A91*	M	29.7	208	830	2.4	57.6	6	0	1	1	1	0	0	1	0	0	4.56667	4.92667
A92*	M	27.1	190	820	29.6	710.4	9	0	1	1	0	0	0	0	1	0	0	6.6
A93*	M	22.3	156	500	1.9	45.6	5	1	0	0	0	0	1	1	0	0	2.13333	2.13333
A94*	M	22.6	158	450	11.6	278.4	10	0	0	0	0	1	1	1	0	0	6.96667	6.96667
A95	M	28.6	200	780	2.6	62.4	9	1	1	0	1	0	0	0	0	0	3.2	3.2
A96*	M	23.9	167	700	1.9	45.6	8	0	1	0	1	0	1	1	0	1	2.4	2.4
A97*	F	20.4	143	350	0	0		0		0	0	0	0	0	0	0	0	0
A98*	M	32.4	227	1840	0.4	9.6	7	1	1	0	0	0	0	0	0	0	0	0
A99*	F	24.1	169	320	0	0		0		0	0	0	0	0	0	0	0	0
A100*	M	22	154	510	4	96	8	1	0	0	1	1	1	1	0	1	3	3
A101*	F	24.4	171	580	6.9	165.6	8	1	1	1	0	1	0	0	0	0	4.63333	5.71333
A102*	F	24.4	171	610	20	480	9	1	1	1	0	1	0	0	0	0	1.4	6.86
A103*	F	38.7	271	1500	0.8	19.2	6	0	0	0	0	0	1	0	0	0	1.33333	1.33333
A104*	F	23.6	165	530	0	0		0		0	0	0	0	0	0	0	0	0
A105	F	26.6	186	830	36.1	866.4	9	1	1	0	0	0	1	0	0	0	9.03333	9.03333
A106*	M	24	168	620	3.2	76.8	7	0	0	0	0	0	1	0	0	0	4	4
A107*	F	22.7	159	460	6.7	160.8	8	1	1	1	0	1	1	0	0	0	3.6	3.9
A108*	M	22.6	158	590	0.6	14.4	6	1	0	0	0	0	1	0	0	0	1.16667	1.16667
A109*	M	35.3	247	1860	0.1	2.4		0		0	0	0	0	0	0	0	0	0
A110*	M	28.6	200	1000	20.6	494.4	9	0	1	1	0	0	1	0	0	0	2.66667	5.72667
A111	M	27.3	191	870	3.7	88.8	9	0	1	0	1	1	1	1	0	1	4.73333	4.73333
A112*	F	25.3	177	700	35	840	8	0	1	0	0	1	0	0	0	0	10.4	10.4
A113*	M	23.4	164	520	0	0				0	0	0	0	0	0	0	0	0
A114*	M	25.7	180	750	10.9	261.6				1	0	1	1	0	0	0	3.86667	7.88667
A115*	M	32	224	2060	1.7	40.8				0	0	0	1	1	0	0	3.4	3.4
A117	F	30	210	1150	2.6	62.4				0	1	0	1	1	0	1	3	3

## Sheet: B - RNA-Seq_and_Mit_genes
Case	RNA-Seq analysis
	LI RNA-Seq	RIN_LI	LI Mit_genes	HM RNA-Seq	RIN_HM	HM Mit_genes	SM RNA-Seq	RIN_SM	SM Mit_genes
A70*				RNA106	7.9	5.92899	RNA146	8	3.43144
A71*				RNA107	8	3.52184	RNA147	8.7	1.716
A72*				RNA108	7.6	4.56025	RNA148	7.2	1.89215
A73*							RNA149	7.6	2.87215
A74*				RNA109	7.2	3.29474
A75*	RNA183	7.4	3.62682	RNA110	7.4	3.62842	RNA150	7.9	2.66903
A76*	RNA184	7.4	3.19475	RNA111	7.4	3.99054	RNA151	8	2.56879
A77 *	RNA185	7.4	3.39922	RNA112	8.6	3.37346	RNA152	7.9	1.71622
A82*	RNA187	6.2	3.57863	RNA114	8.8	5.92529	RNA220	7.2	2.08961
A84*	RNA188	6.9	3.38388	RNA115	8.3	6.45	RNA221	7.2	2.37704
A85				RNA116	7.1	4.42906	RNA222	7.6	2.03546
A86	RNA189	8.3	3.2156				RNA223	8.3	2.53442
A87*	RNA190	7	4.30338	RNA117	6.5	4.47455	RNA224	8.6	1.96953
A88*	RNA191	8	3.90828	RNA118	8.3	2.84191	RNA225	8.2	2.78397
A90*	RNA193	7.1	4.3024	RNA120	6.1	4.86995	RNA227	8.3	2.36879
A91*	RNA194	7.3	2.55845	RNA121	8.2	3.47343	RNA154	8	3.05908
A92*	RNA195	6.9	5.69575	RNA122	7.1	4.44571	RNA155	8.9	2.5234
A93*	RNA196	8.4	3.14461	RNA123	7.3	2.74977	RNA156	8.2	1.36176
A94*	RNA197	6.3	3.9667	RNA124	7.5	3.2801
A95	RNA198	6.5	6.35211	RNA125	6.1	3.8853	RNA157	8.2	6.03067
A96*	RNA199	6.9	3.05618	RNA126	7.7	3.02462
A97*	RNA200	7.9	1.98411	RNA127	8.4	2.99047	RNA158	8	1.31857
A98*	RNA201	7.3	2.60957	RNA128	8	3.45532	RNA159	8.5	2.44237
A99*	RNA202	7.7	2.18721	RNA129	8.6	3.45266
A100*	RNA203	7.9	4.0479	RNA130	8.4	2.75708	RNA160	8.7	1.53642
A101*	RNA204	8.8	3.45412	RNA131	8.5	3.74937	RNA161	8.6	1.90658
A102*	RNA205	6.8	3.15645	RNA132	7.2	4.74045	RNA228	7.5	2.16848
A103*	RNA206	7.1	3.9306	RNA133	7.6	3.34981	RNA229	7.6	2.01816
A104*	RNA207	7.9	3.43744	RNA134	8.9	3.6889	RNA230	7.7	1.20918
A105	RNA208	7.6	3.73678	RNA135	8.8	4.18323	RNA231	8.2	2.52887
A106*	RNA209	7.5	3.72973	RNA136	8.3	3.13132	RNA232	7.3	1.59717
A107*	RNA210	7.9	3.97355	RNA137	8.4	3.94505	RNA233	7.7	1.86038
A108*	RNA211	7.8	2.06386	RNA138	8.8	2.65345	RNA234	8.2	1.22729
A109*	RNA212	7.1	3.13741	RNA139	8.1	2.74561	RNA235	7.8
A110*	RNA213	7	3.30462	RNA140	7.1	3.60319	RNA162	8.2	3.19764
A111	RNA214	6.9	2.7189	RNA141	9.2	2.74956	RNA163	8.1	1.94388
A112*	RNA215	6.8	4.51185	RNA142	7.6	4.75678	RNA164	7	2.61996
A113*	RNA216	7.5	2.43727	RNA143	8.2	2.93194	RNA165	8	1.72076
A114*	RNA217	7.2	3.36886	RNA144	6.4	3.31891	RNA166	8.1	1.8719
A115*	RNA218	7.2	2.82373	RNA145	8.7	3.88748	RNA167	8.1	2.91689
A117	RNA219	8.5	3.78298	RNA169	9.3	5.68578	RNA168	8.3	1.98795
Mean			3.48811			3.84421			2.27978
SD			0.897079			0.963888			0.854015
