# Supplementary material for: Differential regulation of gene co-expression modules in muscles and liver of preterm newborns
Source: Front Cell Dev Biol. 2025 Sep 30;13:1645959. doi: 10.3389/fcell.2025.1645959 (PMC12518348; doi:10.3389/fcell.2025.1645959)
Supplement: Supplementary file 9 [file Table10.xlsx]

## Sheet: README
Supplementary Table S10
Functional annotation of genes comprising Selected modules in LI, HM, and SM using ORA and GO database
LI, liver
HM, heart muscle
SM, skeletal muscle

## Sheet: LI_1_black
ONTOLOGY	ID	Description	GeneRatio	BgRatio	pvalue	p.adjust	qvalue	geneID	Count
BP	GO:0002181	cytoplasmic translation	86/610	160/18888	1.01773e-85	3.92844e-82	3.77953e-82	EIF3L/EIF3K/RPL36/RPL13A/RPL35/EIF3M/RACK1/RPL23/NEMF/RPL14/EIF2S2/EIF3H/EIF3F/CSDE1/CNBP/UBA52/RPS29/RPS28/RPS27A/RPS27/RPS25/RPS24/RPS23/RPS21/RPS20/RPS19/RPS18/RPS17/RPS16/RPS15A/RPS15/RPS14/RPS13/RPS12/RPS11/RPS10/RPS9/RPS8/RPS7/RPS6/RPS5/RPS4X/RPS3A/RPS2/RPLP0/RPL41/RPL39/RPL38/RPL37A/RPL37/RPL35A/RPL34/RPL32/RPL31/RPL29/RPL28/RPL27A/RPL30/RPL27/RPL26/RPL24/RPL23A/RPL22/RPL21/RPL19/RPL18A/RP…	86
CC	GO:0022626	cytosolic ribosome	76/625	122/19894	1.60365e-83	8.22672e-81	7.12358e-81	RPL36/RPL13A/RPL35/RACK1/RPL23/NEMF/RPL14/UBA52/RPS29/RPS28/RPS27A/RPS27/RPS25/RPS24/RPS23/RPS21/RPS20/RPS19/RPS18/RPS17/RPS16/RPS15A/RPS15/RPS14/RPS13/RPS12/RPS11/RPS10/RPS9/RPS8/RPS7/RPS6/RPS5/RPS4X/RPS3A/RPS2/RPLP0/RPL41/RPL39/RPL38/RPL37A/RPL37/RPL35A/RPL34/RPL32/RPL31/RPL29/RPL28/RPL27A/RPL30/RPL27/RPL26/RPL24/RPL23A/RPL22/RPL21/RPL19/RPL18A/RPL18/RPL17/RPL15/RPL13/RPL12/RPL11/RPL10/RPL9/RPL…	76
CC	GO:0044391	ribosomal subunit	79/625	193/19894	1.64247e-67	4.21294e-65	3.64802e-65	GADD45GIP1/MRPL9/NSUN3/MRPL17/RPL36/RPL13A/RPL35/RACK1/RPL23/RPL14/UBA52/RPS29/RPS28/RPS27A/RPS27/RPS25/RPS24/RPS23/RPS21/RPS20/RPS19/RPS18/RPS17/RPS16/RPS15A/RPS15/RPS14/RPS13/RPS12/RPS11/RPS10/RPS9/RPS8/RPS7/RPS6/RPS5/RPS4X/RPS3A/RPS2/RPLP0/RPL41/RPL39/RPL38/RPL37A/RPL37/RPL35A/RPL34/RPL32/RPL31/RPL29/RPL28/RPL27A/RPL30/RPL27/RPL26/RPL24/RPL23A/RPL22/RPL21/RPL19/RPL18A/RPL18/RPL17/RPL15/RPL13/R…	79
MF	GO:0003735	structural constituent of ribosome	76/626	176/18522	8.93274e-65	5.93134e-62	5.42547e-62	MRPL9/MRPL17/RSL24D1/RPL36/RPL13A/RPL35/RPL23/RPL14/UBA52/RPS29/RPS28/RPS27A/RPS27/RPS25/RPS24/RPS23/RPS21/RPS20/RPS19/RPS18/RPS17/RPS16/RPS15A/RPS15/RPS14/RPS13/RPS12/RPS11/RPS10/RPS9/RPS8/RPS7/RPS6/RPS5/RPS4X/RPS3A/RPS2/RPLP0/RPL41/RPL39/RPL38/RPL37A/RPL37/RPL35A/RPL34/RPL32/RPL31/RPL29/RPL28/RPL27A/RPL30/RPL27/RPL26/RPL24/RPL23A/RPL22/RPL21/RPL19/RPL18A/RPL18/RPL17/RPL15/RPL13/RPL12/RPL11/RPL1…	76
CC	GO:0005840	ribosome	83/625	251/19894	5.83125e-62	9.97143e-60	8.63434e-60	GADD45GIP1/MRPL9/NSUN3/MRPL17/RSL24D1/RPL36/RPL13A/RPL35/RACK1/RPL23/NEMF/RPL14/FXR1/UBA52/RPS29/RPS28/RPS27A/RPS27/RPS25/RPS24/RPS23/RPS21/RPS20/RPS19/RPS18/RPS17/RPS16/RPS15A/RPS15/RPS14/RPS13/RPS12/RPS11/RPS10/RPS9/RPS8/RPS7/RPS6/RPS5/RPS4X/RPS3A/RPS2/RPLP0/RPL41/RPL39/RPL38/RPL37A/RPL37/RPL35A/RPL34/RPL32/RPL31/RPL29/RPL28/RPL27A/RPL30/RPL27/RPL26/RPL24/RPL23A/RPL22/RPL21/RPL19/RPL18A/RPL18/R…	83
CC	GO:0022625	cytosolic large ribosomal subunit	44/625	60/19894	1.56891e-53	2.01213e-51	1.74231e-51	RPL36/RPL13A/RPL35/RPL23/RPL14/UBA52/RPLP0/RPL41/RPL39/RPL38/RPL37A/RPL37/RPL35A/RPL34/RPL32/RPL31/RPL29/RPL28/RPL27A/RPL30/RPL27/RPL26/RPL24/RPL23A/RPL22/RPL21/RPL19/RPL18A/RPL18/RPL17/RPL15/RPL13/RPL12/RPL11/RPL10/RPL9/RPL8/RPL7A/RPL7/RPL6/RPL5/RPL4/RPL3/RPL10A	44
CC	GO:0015934	large ribosomal subunit	49/625	118/19894	2.16108e-42	2.21726e-40	1.91995e-40	GADD45GIP1/MRPL9/NSUN3/MRPL17/RPL36/RPL13A/RPL35/RPL23/RPL14/UBA52/RPLP0/RPL41/RPL39/RPL38/RPL37A/RPL37/RPL35A/RPL34/RPL32/RPL31/RPL29/RPL28/RPL27A/RPL30/RPL27/RPL26/RPL24/RPL23A/RPL22/RPL21/RPL19/RPL18A/RPL18/RPL17/RPL15/RPL13/RPL12/RPL11/RPL10/RPL9/RPL8/RPL7A/RPL7/RPL6/RPL5/RPL4/RPL3/NPM1/RPL10A	49
CC	GO:0022627	cytosolic small ribosomal subunit	31/625	45/19894	1.37139e-36	1.17254e-34	1.01531e-34	RACK1/UBA52/RPS29/RPS28/RPS27A/RPS27/RPS25/RPS24/RPS23/RPS21/RPS20/RPS19/RPS18/RPS17/RPS16/RPS15A/RPS15/RPS14/RPS13/RPS12/RPS11/RPS10/RPS9/RPS8/RPS7/RPS6/RPS5/RPS4X/RPS3A/RPS2/FAU	31
BP	GO:0022613	ribonucleoprotein complex biogenesis	82/610	499/18888	5.10085e-35	9.84463e-32	9.47146e-32	YTHDC1/EFL1/CDC73/NSUN3/PTBP2/LSM2/LUC7L/BRIX1/PIH1D1/SF3B6/NOP58/TRMT112/NOL7/EIF3L/RSL24D1/EIF3K/RPL13A/RRP8/RPL35/KRR1/SF3B2/PTGES3/USP39/SLU7/EIF3M/C1D/NPM3/RCL1/RPL14/EIF2S2/EIF3H/EIF3F/PRPF18/GEMIN2/CUL4A/SNRPG/SNRPA1/SMN2/SMN1/RPS28/RPS27/RPS25/RPS24/RPS23/RPS21/RPS19/RPS17/RPS16/RPS15A/RPS15/RPS14/RPS13/RPS12/RPS11/RPS9/RPS8/RPS7/RPS6/RPS5/RPS4X/RPS3A/RPLP0/RPL38/RPL35A/RPL27/RPL26/RPL23A…	82
CC	GO:0015935	small ribosomal subunit	32/625	79/19894	1.22497e-27	8.97731e-26	7.77352e-26	RACK1/UBA52/RPS29/RPS28/RPS27A/RPS27/RPS25/RPS24/RPS23/RPS21/RPS20/RPS19/RPS18/RPS17/RPS16/RPS15A/RPS15/RPS14/RPS13/RPS12/RPS11/RPS10/RPS9/RPS8/RPS7/RPS6/RPS5/RPS4X/RPS3A/RPS2/NPM1/FAU	32
BP	GO:0042254	ribosome biogenesis	55/610	319/18888	1.04133e-24	1.33985e-21	1.28906e-21	EFL1/NSUN3/BRIX1/PIH1D1/NOP58/TRMT112/NOL7/RSL24D1/RRP8/RPL35/KRR1/C1D/NPM3/RCL1/RPL14/CUL4A/RPS28/RPS27/RPS25/RPS24/RPS23/RPS21/RPS19/RPS17/RPS16/RPS15A/RPS15/RPS14/RPS13/RPS12/RPS11/RPS9/RPS8/RPS7/RPS6/RPS5/RPS4X/RPS3A/RPLP0/RPL38/RPL35A/RPL27/RPL26/RPL23A/RPL11/RPL10/RPL7A/RPL7/RPL6/RPL5/NPM1/RPL10A/FRG1/FBL/EIF5	55
CC	GO:0005925	focal adhesion	58/625	421/19894	1.61287e-21	1.03425e-19	8.95566e-20	LAYN/CORO1C/RPL13A/YWHAQ/TNFSF13B/GNA13/AKAP12/RPL23/ARHGEF7/PPFIBP1/YWHAE/RSU1/RPS29/RPS19/RPS18/RPS17/RPS16/RPS15/RPS14/RPS13/RPS11/RPS10/RPS9/RPS8/RPS7/RPS5/RPS4X/RPS3A/RPS2/RPLP0/RPL38/RPL37A/RPL31/RPL30/RPL27/RPL22/RPL19/RPL18/RPL12/RPL9/RPL8/RPL7A/RPL7/RPL6/RPL5/RPL4/RPL3/PPP1CB/PCBP2/NPM1/RPL10A/LIMS1/HSPA1B/HSPA1A/GNB2/FLT1/ATP6V0C/ARF6	58
CC	GO:0030055	cell-substrate junction	58/625	431/19894	5.20984e-21	2.96961e-19	2.57141e-19	LAYN/CORO1C/RPL13A/YWHAQ/TNFSF13B/GNA13/AKAP12/RPL23/ARHGEF7/PPFIBP1/YWHAE/RSU1/RPS29/RPS19/RPS18/RPS17/RPS16/RPS15/RPS14/RPS13/RPS11/RPS10/RPS9/RPS8/RPS7/RPS5/RPS4X/RPS3A/RPS2/RPLP0/RPL38/RPL37A/RPL31/RPL30/RPL27/RPL22/RPL19/RPL18/RPL12/RPL9/RPL8/RPL7A/RPL7/RPL6/RPL5/RPL4/RPL3/PPP1CB/PCBP2/NPM1/RPL10A/LIMS1/HSPA1B/HSPA1A/GNB2/FLT1/ATP6V0C/ARF6	58
CC	GO:0032040	small-subunit processome	25/625	74/19894	1.38665e-19	7.11352e-18	6.15965e-18	NOP58/NOL7/KRR1/RCL1/RPS28/RPS27A/RPS27/RPS24/RPS23/RPS19/RPS17/RPS16/RPS15A/RPS14/RPS13/RPS12/RPS11/RPS9/RPS8/RPS7/RPS6/RPS5/RPS4X/RPS3A/FBL	25
BP	GO:0022618	protein-RNA complex assembly	43/610	234/18888	1.19962e-20	1.15763e-17	1.11375e-17	YTHDC1/CDC73/PTBP2/LSM2/LUC7L/BRIX1/PIH1D1/SF3B6/EIF3L/EIF3K/RPL13A/SF3B2/PTGES3/USP39/SLU7/EIF3M/EIF2S2/EIF3H/EIF3F/PRPF18/GEMIN2/SNRPG/SNRPA1/SMN2/SMN1/RPS28/RPS27/RPS19/RPS15/RPS14/RPS5/RPLP0/RPL38/RPL23A/RPL11/RPL10/RPL6/RPL5/EIF3E/HSP90AB1/HSP90AA1/EIF5/EIF2S3	43
BP	GO:0071826	protein-RNA complex organization	43/610	244/18888	6.42893e-20	4.96314e-17	4.77501e-17	YTHDC1/CDC73/PTBP2/LSM2/LUC7L/BRIX1/PIH1D1/SF3B6/EIF3L/EIF3K/RPL13A/SF3B2/PTGES3/USP39/SLU7/EIF3M/EIF2S2/EIF3H/EIF3F/PRPF18/GEMIN2/SNRPG/SNRPA1/SMN2/SMN1/RPS28/RPS27/RPS19/RPS15/RPS14/RPS5/RPLP0/RPL38/RPL23A/RPL11/RPL10/RPL6/RPL5/EIF3E/HSP90AB1/HSP90AA1/EIF5/EIF2S3	43
BP	GO:0042274	ribosomal small subunit biogenesis	28/610	103/18888	1.3267e-18	8.53512e-16	8.21159e-16	NOP58/NOL7/KRR1/RCL1/RPS28/RPS27/RPS25/RPS24/RPS23/RPS21/RPS19/RPS17/RPS16/RPS15A/RPS15/RPS14/RPS13/RPS12/RPS11/RPS9/RPS8/RPS7/RPS6/RPS5/RPS4X/RPS3A/NPM1/FBL	28
CC	GO:0030684	preribosome	25/625	109/19894	3.96049e-15	1.84703e-13	1.59936e-13	NOP58/NOL7/KRR1/RCL1/RPS28/RPS27A/RPS27/RPS24/RPS23/RPS19/RPS17/RPS16/RPS15A/RPS14/RPS13/RPS12/RPS11/RPS9/RPS8/RPS7/RPS6/RPS5/RPS4X/RPS3A/FBL	25
BP	GO:0006364	rRNA processing	36/610	224/18888	1.48373e-15	8.1817e-13	7.87157e-13	NSUN3/BRIX1/PIH1D1/NOP58/TRMT112/NOL7/RRP8/RPL35/KRR1/C1D/NPM3/RCL1/RPL14/RPS28/RPS27/RPS25/RPS24/RPS21/RPS19/RPS17/RPS16/RPS15/RPS14/RPS8/RPS7/RPS6/RPL35A/RPL27/RPL26/RPL11/RPL7A/RPL7/RPL5/RPL10A/FRG1/FBL	36
BP	GO:0016072	rRNA metabolic process	38/610	266/18888	1.23566e-14	5.96204e-12	5.73605e-12	ZCCHC7/NSUN3/BRIX1/PIH1D1/NOP58/TRMT112/NOL7/POLR1D/RRP8/RPL35/KRR1/C1D/NPM3/RCL1/RPL14/RPS28/RPS27/RPS25/RPS24/RPS21/RPS19/RPS17/RPS16/RPS15/RPS14/RPS8/RPS7/RPS6/RPL35A/RPL27/RPL26/RPL11/RPL7A/RPL7/RPL5/RPL10A/FRG1/FBL	38
BP	GO:0042255	ribosome assembly	17/610	62/18888	6.946e-12	2.97906e-09	2.86614e-09	EFL1/BRIX1/RPS28/RPS27/RPS19/RPS15/RPS14/RPS5/RPLP0/RPL38/RPL23A/RPL11/RPL10/RPL6/RPL5/NPM1/EIF5	17
MF	GO:0019843	rRNA binding	17/626	67/18522	5.52265e-11	1.83352e-08	1.67714e-08	BRIX1/RPL23/RPS18/RPS13/RPS11/RPS9/RPS5/RPS4X/RPLP0/RPL37/RPL23A/RPL12/RPL11/RPL9/RPL8/RPL5/NPM1	17
BP	GO:0061077	chaperone-mediated protein folding	17/610	75/18888	1.88564e-10	7.27857e-08	7.00267e-08	DNAJC18/CHORDC1/DNAJB4/HSPH1/PTGES3/CCT4/DNAJB6/DNAJC7/TCP1/HSPA13/PFDN5/DNAJB1/HSPA6/HSPA1B/HSPA1A/FKBP4/BAG1	17
CC	GO:0000151	ubiquitin ligase complex	33/625	318/19894	1.97546e-09	8.44509e-08	7.31266e-08	CDC26/PCMTD1/FBXO32/TMEM183A/MED30/PCGF5/MED10/ABTB1/KLHL15/FBXO11/RMND5A/KLHL7/DCUN1D1/ASB1/YPEL5/ANAPC4/CACYBP/RNF11/FBXL3/RNF19A/SUGT1/ANAPC10/PCGF3/TOPORS/RANBP9/CUL4A/UBE2D3/UBE2D2/UBE2B/ELOB/ELOC/SKP1/MKLN1	33
BP	GO:0042273	ribosomal large subunit biogenesis	16/610	74/18888	1.3632e-09	4.78361e-07	4.60228e-07	BRIX1/RSL24D1/RPL35/RPL14/RPLP0/RPL35A/RPL26/RPL23A/RPL11/RPL10/RPL7A/RPL7/RPL6/RPL5/NPM1/RPL10A	16
MF	GO:0008135	translation factor activity, RNA binding	17/626	84/18522	2.45127e-09	5.42547e-07	4.96274e-07	ABTB1/EFL1/EIF3L/EIF3K/EIF3M/EIF1/EIF2S2/EIF3H/EIF3F/EIF3E/EIF5/EIF4E/EIF2S3/EEF1G/EEF1D/EEF1B2/EEF1A1	17
MF	GO:0090079	translation regulator activity, nucleic acid binding	19/626	108/18522	3.39304e-09	5.63244e-07	5.15206e-07	ABTB1/EFL1/EIF3L/PAIP2/EIF3K/IGF2BP2/EIF3M/EIF1/EIF2S2/EIF3H/EIF3F/EIF3E/EIF5/EIF4E/EIF2S3/EEF1G/EEF1D/EEF1B2/EEF1A1	19
BP	GO:0051085	chaperone cofactor-dependent protein refolding	11/610	32/18888	2.5373e-09	8.16166e-07	7.85228e-07	DNAJC18/DNAJB4/HSPH1/PTGES3/DNAJC7/HSPA13/DNAJB1/HSPA6/HSPA1B/HSPA1A/BAG1	11
MF	GO:0045296	cadherin binding	34/626	333/18522	1.04307e-08	1.38519e-06	1.26705e-06	MB21D2/FMNL2/ARHGAP18/ESYT2/RACK1/ABI1/IST1/SLK/GPRC5A/RPL14/CTNNAL1/PPFIBP1/YWHAE/SLC3A2/RPS2/RPL34/RPL29/RPL24/RPL23A/RPL15/RPL7A/RPL6/EIF3E/DNAJB1/HSP90AB1/HSPA1A/EIF5/EIF2S3/EEF1G/EEF1D/CRKL/CLIC1/SEPTIN7/CAST	34
MF	GO:0055105	ubiquitin-protein transferase inhibitor activity	7/626	11/18522	1.42906e-08	1.58149e-06	1.44661e-06	RPL23/RPS20/RPS15/RPS7/RPL37/RPL11/RPL5	7
BP	GO:0034470	ncRNA processing	39/610	433/18888	8.37689e-09	2.48729e-06	2.39301e-06	TUT7/C2orf49/NSUN3/BRIX1/PIH1D1/NOP58/TRMT112/NOL7/RRP8/RPL35/KRR1/C1D/NPM3/RCL1/RPL14/TSNAX/RPS28/RPS27/RPS25/RPS24/RPS21/RPS19/RPS17/RPS16/RPS15/RPS14/RPS8/RPS7/RPS6/RPL35A/RPL27/RPL26/RPL11/RPL7A/RPL7/RPL5/RPL10A/FRG1/FBL	39
BP	GO:0051084	'de novo' post-translational protein folding	11/610	37/18888	1.4515e-08	4.002e-06	3.8503e-06	DNAJC18/DNAJB4/HSPH1/PTGES3/DNAJC7/HSPA13/DNAJB1/HSPA6/HSPA1B/HSPA1A/BAG1	11
BP	GO:0043161	proteasome-mediated ubiquitin-dependent protein catabolic process	36/610	389/18888	1.57779e-08	4.06018e-06	3.90628e-06	CDC26/KLHL15/RNF122/RMND5A/PCNP/AKIRIN2/UCHL5/WAC/UBXN1/ANAPC4/FBXL3/RYBP/NEDD4L/GABARAP/RNF139/RACK1/ANAPC10/TOPORS/TRIM13/PJA2/PSMF1/NEMF/EIF3H/CUL4A/UBE2D3/UBE2B/ELOB/SUMO2/SKP1/RPL11/PSMD10/PPP2R5C/PCBP2/HSP90AB1/HSPA1B/HSPA1A	36
BP	GO:0006413	translational initiation	19/610	124/18888	1.73194e-08	4.1783e-06	4.01992e-06	EIF3L/PAIP2/EIF3K/RPL13A/EIF3M/EIF1/EIF2S2/EIF3H/EIF3F/CSDE1/RPS17/RPS6KB1/RPS5/RPS3A/NPM1/EIF3E/EIF5/EIF4E/EIF2S3	19
BP	GO:1901873	regulation of post-translational protein modification	27/610	246/18888	3.14012e-08	7.12992e-06	6.85966e-06	WDR48/DCUN1D1/UBXN1/GABARAP/COPS8/TOPORS/UBA2/TANK/RPL23/COPS2/BCL10/PER2/UBE2I/UBE2B/UBB/TRAF6/SKP1/RPS7/RPS2/RPL11/RPL5/PSMD10/NPM1/HSP90AB1/HSP90AA1/HSPA1B/HSPA1A	27
BP	GO:0006458	'de novo' protein folding	11/610	41/18888	4.76911e-08	1.02271e-05	9.83942e-06	DNAJC18/DNAJB4/HSPH1/PTGES3/DNAJC7/HSPA13/DNAJB1/HSPA6/HSPA1B/HSPA1A/BAG1	11
BP	GO:1903320	regulation of protein modification by small protein conjugation or removal	26/610	241/18888	8.0043e-08	1.62614e-05	1.5645e-05	WDR48/DCUN1D1/UBXN1/GABARAP/COPS8/TOPORS/UBA2/TANK/RPL23/COPS2/BCL10/PER2/UBE2I/UBB/TRAF6/SKP1/RPS7/RPS2/RPL11/RPL5/PSMD10/NPM1/HSP90AB1/HSP90AA1/HSPA1B/HSPA1A	26
MF	GO:0031625	ubiquitin protein ligase binding	30/626	305/18522	1.75732e-07	1.66694e-05	1.52477e-05	MAP1LC3B/UBXN1/CACYBP/GABARAP/TXNIP/TANK/RPL23/BCL10/CUL4A/YWHAE/UBE2D3/UBE2D2/UBE2B/UBB/UBA52/TCP1/ELOB/SUMO2/RPS27A/RPL11/RPL5/PER1/PCBP2/JUN/HSP90AB1/HSP90AA1/HSPA1B/HSPA1A/BAG1/ATP6V0C	30
CC	GO:0033290	eukaryotic 48S preinitiation complex	7/625	17/19894	4.31809e-07	1.70399e-05	1.47549e-05	EIF3L/EIF3K/EIF3M/EIF1/EIF3H/EIF3F/EIF3E	7
CC	GO:0016282	eukaryotic 43S preinitiation complex	7/625	18/19894	6.87463e-07	2.43107e-05	2.10508e-05	EIF3L/EIF3K/EIF3M/EIF1/EIF3H/EIF3F/EIF3E	7
CC	GO:0005681	spliceosomal complex	22/625	208/19894	7.10838e-07	2.43107e-05	2.10508e-05	HNRNPA3/PTBP2/LSM2/LUC7L/PRPF40A/PRPF38B/SF3B6/WAC/SYF2/SF3B2/USP39/SLU7/SMNDC1/RBM8A/CRIPT/BUD31/PRPF18/GEMIN2/SNRPG/SNRPA1/HNRNPC/FRG1	22
BP	GO:0008380	RNA splicing	39/610	484/18888	1.66413e-07	3.21177e-05	3.09003e-05	SREK1IP1/ZNF326/HNRNPA3/PPP4R2/YTHDC1/THOC7/C2orf49/PTBP2/LSM2/LUC7L/PRPF40A/PRPF38B/SF3B6/SYF2/JMJD6/SNRNP27/SF3B2/USP39/SLU7/SMNDC1/EIF1/PTBP3/RBM8A/CRIPT/BUD31/PRPF18/GEMIN2/SUPT3H/SNRPG/SNRPA1/SMN2/SMN1/SRSF4/RPS13/NPM1/HSPA1A/HNRNPC/FRG1/CLK1	39
BP	GO:0001732	formation of cytoplasmic translation initiation complex	7/610	15/18888	1.81847e-07	3.28365e-05	3.15918e-05	EIF3L/EIF3K/EIF3M/EIF3H/EIF3F/EIF3E/EIF5	7
BP	GO:0034605	cellular response to heat	13/610	67/18888	1.87151e-07	3.28365e-05	3.15918e-05	TCIM/IER5/CHORDC1/SLU7/DNAJB6/YWHAE/DNAJC7/DNAJB1/HSP90AB1/HSP90AA1/HSPA6/HSPA1B/HSPA1A	13
CC	GO:0070993	translation preinitiation complex	7/625	19/19894	1.05902e-06	3.39548e-05	2.94017e-05	EIF3L/EIF3K/EIF3M/EIF1/EIF3H/EIF3F/EIF3E	7
BP	GO:1901798	positive regulation of signal transduction by p53 class mediator	9/610	30/18888	2.80869e-07	4.71372e-05	4.53504e-05	HEXIM1/RPL23/UBB/RPS20/RPS15/RPS7/RPL37/RPL26/RPL11	9
MF	GO:0044389	ubiquitin-like protein ligase binding	30/626	324/18522	6.44299e-07	5.34769e-05	4.89159e-05	MAP1LC3B/UBXN1/CACYBP/GABARAP/TXNIP/TANK/RPL23/BCL10/CUL4A/YWHAE/UBE2D3/UBE2D2/UBE2B/UBB/UBA52/TCP1/ELOB/SUMO2/RPS27A/RPL11/RPL5/PER1/PCBP2/JUN/HSP90AB1/HSP90AA1/HSPA1B/HSPA1A/BAG1/ATP6V0C	30
MF	GO:0048027	mRNA 5'-UTR binding	8/626	24/18522	7.41412e-07	5.46997e-05	5.00345e-05	IGF2BP2/RPS14/RPS13/RPS7/RPS3A/RPL41/RPL26/RPL5	8
MF	GO:0003743	translation initiation factor activity	11/626	51/18522	8.37871e-07	5.56346e-05	5.08896e-05	EIF3L/EIF3K/EIF3M/EIF1/EIF2S2/EIF3H/EIF3F/EIF3E/EIF5/EIF4E/EIF2S3	11
CC	GO:0120114	Sm-like protein family complex	15/625	118/19894	4.40999e-06	0.000133078	0.000115233	LSM2/LUC7L/PRPF40A/SF3B6/SNRNP27/SF3B2/USP39/HEXIM1/SLU7/PRPF18/GEMIN2/SNRPG/SNRPA1/SMN2/SMN1	15
CC	GO:0005852	eukaryotic translation initiation factor 3 complex	6/625	16/19894	5.74378e-06	0.000163698	0.000141747	EIF3L/EIF3K/EIF3M/EIF3H/EIF3F/EIF3E	6
BP	GO:0002183	cytoplasmic translational initiation	10/610	44/18888	1.05571e-06	0.000169793	0.000163357	EIF3L/EIF3K/RPL13A/EIF3M/EIF2S2/EIF3H/EIF3F/EIF3E/EIF5/EIF2S3	10
MF	GO:0051082	unfolded protein binding	16/626	122/18522	3.5538e-06	0.000206143	0.000188562	PET100/DNAJB4/PTGES3/CCT4/DNAJB6/TOMM20/TCP1/PFDN5/NPM1/NACA/DNAJB1/HSP90AB1/HSP90AA1/HSPA6/HSPA1B/HSPA1A	16
MF	GO:0055106	ubiquitin-protein transferase regulator activity	8/626	29/18522	3.72548e-06	0.000206143	0.000188562	RPL23/RPS20/RPS15/RPS7/RPL37/RPL11/RPL5/PIN1	8
CC	GO:0005791	rough endoplasmic reticulum	10/625	56/19894	8.4264e-06	0.000227513	0.000197005	MACO1/SEC62/RPS29/RPS28/RPS23/RPS21/RPL27/RPL18/RPL6/RPL4	10
BP	GO:0009895	negative regulation of catabolic process	30/610	353/18888	1.52144e-06	0.00023491	0.000226006	SVIP/TENT5A/BANP/RASIP1/UCHL5/WAC/UBXN1/NOCT/RYBP/SCFD1/TAB2/HNRNPA0/IGF2BP2/RNF41/PSMF1/RPL23/SNX3/EIF3H/CSDE1/TIMP3/RPS7/RPL11/RPL5/RNF5/PIN1/PIK3CA/FOXK2/HSP90AB1/HNRNPC/MAPK14	30
BP	GO:0031396	regulation of protein ubiquitination	21/610	198/18888	1.85979e-06	0.000276107	0.000265641	WDR48/DCUN1D1/UBXN1/GABARAP/TOPORS/RPL23/BCL10/PER2/UBB/TRAF6/SKP1/RPS7/RPS2/RPL11/RPL5/PSMD10/NPM1/HSP90AB1/HSP90AA1/HSPA1B/HSPA1A	21
MF	GO:0140662	ATP-dependent protein folding chaperone	9/626	40/18522	5.81198e-06	0.000296858	0.000271539	HSPH1/CCT4/TCP1/HSPA13/HSP90AB1/HSP90AA1/HSPA6/HSPA1B/HSPA1A	9
BP	GO:1903051	negative regulation of proteolysis involved in protein catabolic process	12/610	70/18888	2.2201e-06	0.000317392	0.000305361	SVIP/UCHL5/WAC/UBXN1/RYBP/PSMF1/RPL23/EIF3H/RPS7/RPL11/RPL5/HSP90AB1	12
BP	GO:0042176	regulation of protein catabolic process	30/610	362/18888	2.54717e-06	0.000351146	0.000337836	SVIP/BANP/UCHL5/WAC/UBXN1/MYLIP/RNF19A/RYBP/NEDD4L/GABARAP/RACK1/RNF41/PSMF1/SNX3/EIF3H/CUL4A/UBB/TMF1/TIMP3/ELOB/SUMO2/RPL11/PSMD10/PIN1/OAZ1/HSP90AB1/HSP90AA1/HSPA1B/HSPA1A/EEF1A1	30
CC	GO:0016607	nuclear speck	30/625	416/19894	2.30459e-05	0.000591127	0.000511861	ARHGAP18/YTHDC1/SARNP/THOC7/TCIM/KMT2E/PRPF40A/RBM27/WAC/HBP1/SYF2/PLCB1/SF3B2/SLU7/SMNDC1/TOPORS/RBM8A/CDYL/PRPF18/ELL/SNRPA1/SRSF4/PIN1/NR4A2/NPM1/HSPA1B/HSPA1A/EIF4E/GADD45A/MAPK14	30
CC	GO:0071013	catalytic step 2 spliceosome	12/625	91/19894	2.72471e-05	0.000665607	0.000576354	HNRNPA3/LSM2/SF3B6/SYF2/SF3B2/SLU7/RBM8A/BUD31/SNRPG/SNRPA1/HNRNPC/FRG1	12
BP	GO:1903050	regulation of proteolysis involved in protein catabolic process	22/610	228/18888	5.0954e-06	0.000678215	0.000652507	SVIP/UCHL5/WAC/UBXN1/RYBP/GABARAP/RNF139/RACK1/PSMF1/RPL23/EIF3H/UBB/TMF1/ELOB/SUMO2/RPS7/RPL11/RPL5/PSMD10/HSP90AB1/HSPA1B/HSPA1A	22
BP	GO:0009408	response to heat	14/610	104/18888	6.32931e-06	0.000795224	0.00076508	TCIM/IER5/CHORDC1/DNAJB4/SLU7/DNAJB6/YWHAE/DNAJC7/DNAJB1/HSP90AB1/HSP90AA1/HSPA6/HSPA1B/HSPA1A	14
BP	GO:2000059	negative regulation of ubiquitin-dependent protein catabolic process	10/610	53/18888	6.38651e-06	0.000795224	0.00076508	UCHL5/WAC/UBXN1/RYBP/RPL23/EIF3H/RPS7/RPL11/RPL5/HSP90AB1	10
MF	GO:0044183	protein folding chaperone	11/626	69/18522	1.84866e-05	0.000876791	0.000802011	HSPH1/CCT4/DNAJB6/TCP1/HSPA13/DNAJB1/HSP90AB1/HSP90AA1/HSPA6/HSPA1B/HSPA1A	11
BP	GO:2000058	regulation of ubiquitin-dependent protein catabolic process	18/610	166/18888	7.3516e-06	0.000886787	0.000853173	UCHL5/WAC/UBXN1/RYBP/GABARAP/RNF139/RACK1/RPL23/EIF3H/ELOB/SUMO2/RPS7/RPL11/RPL5/PSMD10/HSP90AB1/HSPA1B/HSPA1A	18
BP	GO:0000027	ribosomal large subunit assembly	7/610	24/18888	7.58846e-06	0.00088762	0.000853974	BRIX1/RPLP0/RPL23A/RPL11/RPL10/RPL6/RPL5	7
BP	GO:0031647	regulation of protein stability	27/610	326/18888	8.13582e-06	0.000923655	0.000888643	TMEM183A/CDC73/PIH1D1/TOMM7/MYLIP/FBXL3/NEDD4L/RNF139/SUGT1/PTGES3/CCT4/RPL23/UXT/UBE2B/TCP1/RPS7/RPL11/RPL5/RNF5/PIN1/NPM1/HSP90AB1/HSP90AA1/HSPA1B/HSPA1A/CDK7/BAG1	27
MF	GO:0003746	translation elongation factor activity	6/626	19/18522	2.70948e-05	0.00119939	0.0010971	ABTB1/EFL1/EEF1G/EEF1D/EEF1B2/EEF1A1	6
BP	GO:0006417	regulation of translation	33/610	451/18888	1.16664e-05	0.00128664	0.00123787	MTPN/SARNP/PCIF1/NSUN3/PAIP2/EIF3K/RPL13A/RNF139/IGF2BP2/RACK1/EIF1/RBM8A/PER2/EIF3H/FXR1/BTG2/CSDE1/CNBP/RPS14/RPS9/RPS6KB1/RPS4X/RPL38/RPL26/RPL10/RPL5/RGS2/PER1/NPM1/CNOT2/EIF3E/EIF5/EIF4E	33
BP	GO:0140694	non-membrane-bounded organelle assembly	31/610	413/18888	1.30129e-05	0.00139527	0.00134238	EFL1/CHMP1B/BCCIP/BRIX1/BMP10/SENP6/NOCT/JMJD6/SUGT1/FXR1/CSDE1/SRF/RPS28/RPS27/RPS23/RPS19/RPS15/RPS14/RPS5/RPLP0/RPL38/RPL23A/RPL11/RPL10/RPL6/RPL5/NPM1/CNOT2/HSPA1B/HSPA1A/EIF5	31
BP	GO:0000028	ribosomal small subunit assembly	6/610	18/18888	1.47478e-05	0.00153855	0.00148023	RPS28/RPS27/RPS19/RPS15/RPS14/RPS5	6
BP	GO:0000375	RNA splicing, via transesterification reactions	27/610	341/18888	1.83184e-05	0.00186077	0.00179023	HNRNPA3/YTHDC1/PTBP2/LSM2/LUC7L/PRPF40A/SF3B6/SYF2/JMJD6/SNRNP27/SF3B2/USP39/SLU7/SMNDC1/EIF1/RBM8A/BUD31/PRPF18/GEMIN2/SNRPG/SNRPA1/SMN2/SMN1/SRSF4/NPM1/HNRNPC/FRG1	27
BP	GO:0045859	regulation of protein kinase activity	33/610	470/18888	2.69221e-05	0.0026646	0.00256359	DIPK2A/AIDA/TSPYL2/TCIM/BCCIP/PIH1D1/RASIP1/ERRFI1/CORO1C/TAB2/CCNI/COPS8/HEXIM1/SPRY1/ABI1/GPRC5A/TRAF6/TAF7/RGS2/RAP1A/PSMD10/NPM1/IPO5/HSP90AB1/HSP90AA1/FLT1/FGFR1/DUSP1/GADD45A/CDKN1C/CDK7/CCNT2/CCNG2	33
CC	GO:0030532	small nuclear ribonucleoprotein complex	12/625	106/19894	0.000124003	0.00289153	0.0025038	LSM2/LUC7L/PRPF40A/SF3B6/SNRNP27/SF3B2/USP39/HEXIM1/SLU7/PRPF18/SNRPG/SNRPA1	12
BP	GO:0000377	RNA splicing, via transesterification reactions with bulged adenosine as nucleophile	26/610	337/18888	4.05214e-05	0.00381494	0.00367033	HNRNPA3/YTHDC1/PTBP2/LSM2/LUC7L/PRPF40A/SF3B6/SYF2/JMJD6/SNRNP27/SF3B2/USP39/SLU7/EIF1/RBM8A/BUD31/PRPF18/GEMIN2/SNRPG/SNRPA1/SMN2/SMN1/SRSF4/NPM1/HNRNPC/FRG1	26
BP	GO:0000398	mRNA splicing, via spliceosome	26/610	337/18888	4.05214e-05	0.00381494	0.00367033	HNRNPA3/YTHDC1/PTBP2/LSM2/LUC7L/PRPF40A/SF3B6/SYF2/JMJD6/SNRNP27/SF3B2/USP39/SLU7/EIF1/RBM8A/BUD31/PRPF18/GEMIN2/SNRPG/SNRPA1/SMN2/SMN1/SRSF4/NPM1/HNRNPC/FRG1	26
CC	GO:0008023	transcription elongation factor complex	8/625	51/19894	0.000175289	0.00390971	0.00338545	CDC73/AFF4/ELL2/ELL/NELFE/ELOB/ELOC/CCNT2	8
BP	GO:0061136	regulation of proteasomal protein catabolic process	18/610	189/18888	4.30991e-05	0.00393422	0.00378509	SVIP/UCHL5/WAC/UBXN1/RYBP/GABARAP/RACK1/PSMF1/EIF3H/UBB/TMF1/ELOB/SUMO2/RPL11/PSMD10/HSP90AB1/HSPA1B/HSPA1A	18
BP	GO:0006457	protein folding	20/610	225/18888	4.44978e-05	0.00393422	0.00378509	TBCEL/DNAJC18/CHORDC1/DNAJB4/HSPH1/PTGES3/CCT4/DNAJB6/DNAJC7/TCP1/HSPA13/PFDN5/DNAJB1/HSP90AB1/HSP90AA1/HSPA6/HSPA1B/HSPA1A/FKBP4/BAG1	20
BP	GO:1901799	negative regulation of proteasomal protein catabolic process	9/610	53/18888	4.4846e-05	0.00393422	0.00378509	SVIP/UCHL5/WAC/UBXN1/RYBP/PSMF1/EIF3H/RPL11/HSP90AB1	9
CC	GO:0005684	U2-type spliceosomal complex	11/625	95/19894	0.000192543	0.0041156	0.00356373	LSM2/LUC7L/PRPF40A/SF3B6/SYF2/SF3B2/RBM8A/BUD31/PRPF18/SNRPG/SNRPA1	11
MF	GO:0019787	ubiquitin-like protein transferase activity	33/626	481/18522	0.000101171	0.00419859	0.0038405	UBE2Q2/MED30/PCGF5/MED10/FBXO11/RNF122/RMND5A/PELI2/ASB1/UFC1/RNF138/UBR5/ANAPC4/MYLIP/RNF11/FBXL3/RNF19A/NEDD4L/RNF139/PCGF3/TOPORS/TRIM13/RNF41/PJA2/UBE2M/CUL4A/UBE2I/UBE2D3/UBE2D2/UBE2B/TRAF6/SUMO2/RNF5	33
BP	GO:0032434	regulation of proteasomal ubiquitin-dependent protein catabolic process	14/610	125/18888	5.24024e-05	0.00449496	0.00432458	UCHL5/WAC/UBXN1/RYBP/GABARAP/RACK1/EIF3H/ELOB/SUMO2/RPL11/PSMD10/HSP90AB1/HSPA1B/HSPA1A	14
BP	GO:1904029	regulation of cyclin-dependent protein kinase activity	11/610	81/18888	5.68126e-05	0.00476732	0.00458661	BCCIP/CCNI/HEXIM1/PSMD10/IPO5/HSP90AB1/GADD45A/CDKN1C/CDK7/CCNT2/CCNG2	11
BP	GO:0000245	spliceosomal complex assembly	12/610	96/18888	6.07829e-05	0.00499196	0.00480274	YTHDC1/PTBP2/LUC7L/SF3B6/SF3B2/USP39/SLU7/GEMIN2/SNRPG/SNRPA1/SMN2/SMN1	12
MF	GO:0031072	heat shock protein binding	14/626	130/18522	0.000129999	0.00507761	0.00464454	DNAJC18/CHORDC1/DNAJC8/STIP1/PTGES3/DNAJB6/DNAJC7/HSPA13/DNAJB1/HSP90AB1/HSPA6/HSPA1B/HSPA1A/FKBP4	14
BP	GO:0045861	negative regulation of proteolysis	20/610	231/18888	6.44181e-05	0.00518028	0.00498392	SVIP/PIH1D1/UCHL5/WAC/UBXN1/RYBP/LAMTOR5/DNAJB6/SPOCK2/PSMF1/RPL23/EIF3H/TIMP3/RPS7/RPL11/RPL5/PLAT/HSP90AB1/CLN8/CAST	20
CC	GO:0101031	protein folding chaperone complex	7/625	42/19894	0.000302667	0.00621073	0.00537792	PSMG2/STIP1/PTGES3/CCT4/UXT/TCP1/HSP90AB1	7
CC	GO:0032279	asymmetric synapse	23/625	329/19894	0.000316439	0.00624358	0.00540636	NLGN4X/ABI1/PJA2/CRIPT/RPL14/KALRN/RPS27/RPS25/RPS19/RPS18/RPS14/RPS13/RPLP0/RPL38/RPL30/RPL12/RPL8/RPL7/RPL6/PCBP2/EIF3E/DNAJB1/ADORA2A	23
BP	GO:0042177	negative regulation of protein catabolic process	13/610	114/18888	7.98847e-05	0.00629296	0.00605442	SVIP/BANP/UCHL5/WAC/UBXN1/RYBP/PSMF1/SNX3/EIF3H/TIMP3/RPL11/PIN1/HSP90AB1	13
MF	GO:0016755	aminoacyltransferase activity	33/626	498/18522	0.000193124	0.00712414	0.00651653	UBE2Q2/MED30/PCGF5/MED10/FBXO11/RNF122/RMND5A/PELI2/ASB1/UFC1/RNF138/UBR5/ANAPC4/MYLIP/RNF11/FBXL3/RNF19A/NEDD4L/RNF139/PCGF3/TOPORS/TRIM13/RNF41/PJA2/UBE2M/CUL4A/UBE2I/UBE2D3/UBE2D2/UBE2B/TRAF6/SUMO2/RNF5	33
CC	GO:0014069	postsynaptic density	22/625	313/19894	0.00039367	0.00747973	0.00647675	NLGN4X/ABI1/PJA2/CRIPT/RPL14/KALRN/RPS27/RPS25/RPS19/RPS18/RPS14/RPS13/RPLP0/RPL38/RPL30/RPL12/RPL8/RPL7/RPL6/PCBP2/EIF3E/DNAJB1	22
BP	GO:0010273	detoxification of copper ion	5/610	16/18888	0.00011228	0.00833466	0.00801873	MT1X/MT1M/MT1H/MT1F/MT1E	5
BP	GO:1900034	regulation of cellular response to heat	5/610	16/18888	0.00011228	0.00833466	0.00801873	IER5/CHORDC1/DNAJB6/DNAJC7/DNAJB1	5
BP	GO:1990169	stress response to copper ion	5/610	16/18888	0.00011228	0.00833466	0.00801873	MT1X/MT1M/MT1H/MT1F/MT1E	5
CC	GO:0098984	neuron to neuron synapse	24/625	360/19894	0.000471743	0.00836447	0.00724286	NLGN4X/RNF19A/ABI1/PJA2/CRIPT/RPL14/KALRN/RPS27/RPS25/RPS19/RPS18/RPS14/RPS13/RPLP0/RPL38/RPL30/RPL12/RPL8/RPL7/RPL6/PCBP2/EIF3E/DNAJB1/ADORA2A	24
CC	GO:0036464	cytoplasmic ribonucleoprotein granule	19/625	255/19894	0.000472845	0.00836447	0.00724286	SARNP/LSM2/NOCT/IGF2BP2/PABPC4/FXR1/CSDE1/TIAL1/SNRPG/SMN2/SMN1/RPS6/RPS4X/RPLP0/RPL28/RPL6/CNOT2/GABPB1/EIF4E	19
BP	GO:0032435	negative regulation of proteasomal ubiquitin-dependent protein catabolic process	7/610	36/18888	0.0001307	0.00951889	0.00915807	UCHL5/WAC/UBXN1/RYBP/EIF3H/RPL11/HSP90AB1	7
BP	GO:0071276	cellular response to cadmium ion	7/610	37/18888	0.00015675	0.0112047	0.01078	MT1X/MT1M/MT1H/MT1F/MT1E/JUN/FOS	7
MF	GO:0004842	ubiquitin-protein transferase activity	30/626	450/18522	0.000336848	0.0114132	0.0104398	UBE2Q2/MED30/PCGF5/MED10/FBXO11/RNF122/RMND5A/PELI2/ASB1/RNF138/UBR5/ANAPC4/MYLIP/RNF11/FBXL3/RNF19A/NEDD4L/RNF139/PCGF3/TOPORS/TRIM13/RNF41/PJA2/UBE2M/CUL4A/UBE2D3/UBE2D2/UBE2B/TRAF6/RNF5	30
MF	GO:0061650	ubiquitin-like protein conjugating enzyme activity	7/626	40/18522	0.000343771	0.0114132	0.0104398	UBE2Q2/UFC1/UBE2M/UBE2I/UBE2D3/UBE2D2/UBE2B	7
CC	GO:0017053	transcription repressor complex	9/625	77/19894	0.000676893	0.0115749	0.0100228	LIN54/MIER1/AKIRIN2/C1D/ARID4A/MXD1/JUND/ETV3/DR1	9
BP	GO:0071900	regulation of protein serine/threonine kinase activity	21/610	267/18888	0.000167301	0.0117415	0.0112964	DIPK2A/AIDA/TCIM/BCCIP/PIH1D1/RASIP1/CCNI/HEXIM1/SPRY1/TRAF6/RGS2/PSMD10/IPO5/FLT1/FGFR1/DUSP1/GADD45A/CDKN1C/CDK7/CCNT2/CCNG2	21
BP	GO:0051438	regulation of ubiquitin-protein transferase activity	7/610	38/18888	0.000186847	0.01265	0.0121705	TOPORS/RPL23/SKP1/RPS7/RPS2/RPL11/RPL5	7
BP	GO:1901796	regulation of signal transduction by p53 class mediator	12/610	108/18888	0.000191066	0.01265	0.0121705	HEXIM1/RPL23/UBB/RPS20/RPS15/RPS7/RPL37/RPL26/RPL11/RPL5/PSMD10/NPM1	12
BP	GO:1904383	response to sodium phosphate	4/610	10/18888	0.000193671	0.01265	0.0121705	ANKH/FGF23/FGFR1/EDNRB	4
BP	GO:0051348	negative regulation of transferase activity	18/610	213/18888	0.00019969	0.01265	0.0121705	AIDA/RASIP1/ERRFI1/CORO1C/HEXIM1/SPRY1/RPL23/GPRC5A/TAF7/RPS7/RPL11/RPL5/RGS2/NPM1/IPO5/DUSP1/GADD45A/CDKN1C	18
BP	GO:0071383	cellular response to steroid hormone stimulus	18/610	213/18888	0.00019969	0.01265	0.0121705	FBXO32/KDM3A/UFSP2/ERRFI1/UBR5/WBP2/PTGES3/TMF1/TAF7/STC1/RPS6KB1/PER1/PDE3A/CNOT2/HSPA1B/HSPA1A/FKBP4/EIF4E	18
BP	GO:0000079	regulation of cyclin-dependent protein serine/threonine kinase activity	10/610	78/18888	0.000199909	0.01265	0.0121705	BCCIP/CCNI/HEXIM1/PSMD10/IPO5/GADD45A/CDKN1C/CDK7/CCNT2/CCNG2	10
BP	GO:0072331	signal transduction by p53 class mediator	16/610	177/18888	0.000207527	0.0127894	0.0123046	ACER2/RRP8/HEXIM1/TOPORS/RPL23/UBB/TP53BP2/RPS20/RPS15/RPS7/RPL37/RPL26/RPL11/RPL5/PSMD10/NPM1	16
BP	GO:1904666	regulation of ubiquitin protein ligase activity	5/610	18/18888	0.000208739	0.0127894	0.0123046	RPL23/SKP1/RPS7/RPL11/RPL5	5
CC	GO:0061695	transferase complex, transferring phosphorus-containing groups	21/625	308/19894	0.000783568	0.0129668	0.011228	CDC73/AZI2/BCCIP/CHRAC1/POLR1D/POLR1H/CCNI/TANK/RB1CC1/SOCS2/SUPT3H/ULK1/TCEA1/TAF7/POLR2J/PIK3CA/CDK16/CSNK2B/CDK7/CCNT2/CCNG2	21
BP	GO:0045116	protein neddylation	6/610	28/18888	0.00022725	0.013706	0.0131865	DCUN1D1/COPS8/COPS2/UBE2M/RPL11/RPL5	6
CC	GO:0097525	spliceosomal snRNP complex	10/625	96/19894	0.000868231	0.0139188	0.0120524	LSM2/LUC7L/PRPF40A/SF3B6/SNRNP27/SF3B2/USP39/PRPF18/SNRPG/SNRPA1	10
MF	GO:0140517	protein-RNA adaptor activity	5/626	20/18522	0.000441111	0.0139475	0.012758	RBM33/YTHDC1/IGF2BP2/TIAL1/HNRNPC	5
MF	GO:0001221	transcription coregulator binding	12/626	114/18522	0.000477005	0.0143969	0.013169	TRAPPC2B/RPL23/PER2/UBE2I/ELOB/ELOC/PER1/CNOT2/NFATC1/JUND/FOS/CCNT2	12
MF	GO:1990247	N6-methyladenosine-containing RNA reader activity	4/626	12/18522	0.000515063	0.0148696	0.0136014	RBM33/YTHDC1/IGF2BP2/HNRNPC	4
CC	GO:0090571	RNA polymerase II transcription repressor complex	4/625	15/19894	0.000998892	0.0155282	0.013446	LIN54/MXD1/ETV3/DR1	4
CC	GO:0035770	ribonucleoprotein granule	19/625	272/19894	0.00102966	0.0155357	0.0134525	SARNP/LSM2/NOCT/IGF2BP2/PABPC4/FXR1/CSDE1/TIAL1/SNRPG/SMN2/SMN1/RPS6/RPS4X/RPLP0/RPL28/RPL6/CNOT2/GABPB1/EIF4E	19
BP	GO:0050821	protein stabilization	18/610	218/18888	0.000265875	0.0157889	0.0151904	PIH1D1/PTGES3/CCT4/RPL23/UXT/UBE2B/TCP1/RPS7/RPL11/RPL5/PIN1/NPM1/HSP90AB1/HSP90AA1/HSPA1B/HSPA1A/CDK7/BAG1	18
BP	GO:2000434	regulation of protein neddylation	5/610	19/18888	0.0002758	0.0161301	0.0155187	DCUN1D1/COPS8/COPS2/RPL11/RPL5	5
MF	GO:0031369	translation initiation factor binding	6/626	32/18522	0.000622474	0.0172218	0.015753	EIF3M/EIF2S2/EIF3F/RPS24/EIF5/EIF4E	6
BP	GO:0070936	protein K48-linked ubiquitination	10/610	82/18888	0.000302862	0.0174485	0.0167871	UBE2Q2/UBR5/NEDD4L/GABARAP/TOPORS/UBE2D3/UBE2D2/UBE2B/SKP1/RNF5	10
CC	GO:0099572	postsynaptic specialization	22/625	341/19894	0.0012233	0.0179302	0.0155259	NLGN4X/ABI1/PJA2/CRIPT/RPL14/KALRN/RPS27/RPS25/RPS19/RPS18/RPS14/RPS13/RPLP0/RPL38/RPL30/RPL12/RPL8/RPL7/RPL6/PCBP2/EIF3E/DNAJB1	22
BP	GO:0030490	maturation of SSU-rRNA	8/610	54/18888	0.00031705	0.0179972	0.017315	NOL7/RCL1/RPS28/RPS21/RPS19/RPS16/RPS14/RPS8	8
MF	GO:0031386	protein tag activity	4/626	13/18522	0.000724169	0.0184942	0.0169168	UBB/UBA52/SUMO2/RPS27A	4
MF	GO:0141047	molecular tag activity	4/626	13/18522	0.000724169	0.0184942	0.0169168	UBB/UBA52/SUMO2/RPS27A	4
BP	GO:0009301	snRNA transcription	5/610	20/18888	0.000358021	0.0200284	0.0192692	ELL2/USPL1/ELL/ZNF143/CDK7	5
BP	GO:0006446	regulation of translational initiation	10/610	84/18888	0.000369009	0.0203482	0.0195769	PAIP2/EIF3K/RPL13A/EIF1/EIF3H/CSDE1/RPS6KB1/NPM1/EIF3E/EIF5	10
CC	GO:0098562	cytoplasmic side of membrane	15/625	199/19894	0.00160709	0.022901	0.0198302	ESYT2/GNA13/OSBPL2/TRAF6/RPS29/RPS28/RPL27/RGS2/RAB5A/CDK16/GNB2/GNAS/GNAI3/GEM/EEF1A1	15
BP	GO:0030522	intracellular receptor signaling pathway	25/610	369/18888	0.000425116	0.0230378	0.0221645	STMP1/ASXL1/KDM3A/UFSP2/ERRFI1/UBR5/WBP2/PTGES3/TAX1BP1/YWHAE/TRAF6/TMF1/TAF7/SEC14L1/PPP6C/PER1/PCBP2/NR4A2/CNOT2/IPO5/HSPA1B/HSPA1A/NR4A1/FKBP4/CRKL	25
BP	GO:0090084	negative regulation of inclusion body assembly	4/610	12/18888	0.000433531	0.0230378	0.0221645	DNAJB6/DNAJB1/HSPA1B/HSPA1A	4
BP	GO:0006354	DNA-templated transcription elongation	13/610	135/18888	0.000435688	0.0230378	0.0221645	ZNF326/MED30/MED10/CDC73/POLR1D/ELL2/HEXIM1/ELL/NELFE/ELOB/TCEA1/HMGN1/CCNT2	13
MF	GO:0061630	ubiquitin protein ligase activity	24/626	352/18522	0.000943276	0.0231976	0.0212191	MED30/PCGF5/MED10/RNF122/RMND5A/PELI2/ASB1/RNF138/UBR5/MYLIP/RNF11/RNF19A/NEDD4L/RNF139/PCGF3/TOPORS/TRIM13/RNF41/PJA2/CUL4A/UBE2D3/UBE2D2/TRAF6/RNF5	24
BP	GO:0097501	stress response to metal ion	5/610	21/18888	0.000457501	0.0238643	0.0229597	MT1X/MT1M/MT1H/MT1F/MT1E	5
CC	GO:1904813	ficolin-1-rich granule lumen	11/625	124/19894	0.00184428	0.0255708	0.0221419	YPEL5/PDAP1/HSP90AB1/HSP90AA1/HSPA6/HSPA1B/HSPA1A/FTH1/EEF1A1/CSNK2B/MAPK14	11
CC	GO:0031461	cullin-RING ubiquitin ligase complex	14/625	185/19894	0.00218594	0.0287536	0.0248979	CDC26/PCMTD1/FBXO32/TMEM183A/KLHL15/KLHL7/ANAPC4/CACYBP/FBXL3/ANAPC10/CUL4A/ELOB/ELOC/SKP1	14
CC	GO:0101002	ficolin-1-rich granule	14/625	185/19894	0.00218594	0.0287536	0.0248979	YPEL5/DYNC1LI1/PDAP1/HSP90AB1/HSP90AA1/HSPA6/HSPA1B/HSPA1A/FTH1/EEF1A1/CD55/CSNK2B/MAPK14/ATP6V0C	14
MF	GO:0019783	ubiquitin-like protein peptidase activity	12/626	127/18522	0.00124985	0.0296393	0.0271114	OTUD1/USP12/ALG13/UFSP2/ZRANB1/MINDY2/UCHL5/SENP6/USPL1/TANK/EIF3H/EIF3F	12
BP	GO:0061687	detoxification of inorganic compound	5/610	22/18888	0.000576448	0.0296679	0.0285433	MT1X/MT1M/MT1H/MT1F/MT1E	5
CC	GO:0019867	outer membrane	17/625	250/19894	0.00245691	0.0315099	0.0272846	TOMM6/STMP1/CISD2/ITPRIP/FUNDC2/ANKH/CHCHD3/TOMM7/FIS1/TRAPPC2B/TOMM20/ULK1/VDAC2/UBB/UBA52/RPS27A/RPS6KB1	17
CC	GO:0034719	SMN-Sm protein complex	4/625	19/19894	0.00256696	0.0321183	0.0278115	GEMIN2/SNRPG/SMN2/SMN1	4
MF	GO:0061629	RNA polymerase II-specific DNA-binding transcription factor binding	23/626	343/18522	0.00148567	0.0340168	0.0311155	ASXL1/MED30/KDM3A/WBP2/HEY1/C1D/BCL10/BUD31/TP53BP2/TMF1/TAF7/SRF/PSMD10/NR4A2/NPM1/NFATC1/JUN/NR4A1/FOS/FKBP4/CSNK2B/MAPK14/CRKL	23
BP	GO:0048545	response to steroid hormone	23/610	338/18888	0.000670383	0.0340484	0.0327578	FBXO32/KDM3A/UFSP2/ERRFI1/UBR5/WBP2/PTGES3/TXNIP/TMF1/TAF7/STC1/RPS6KB1/RPL27/PIK3CA/PER1/PDE3A/CNOT2/HSPA1B/HSPA1A/FOSB/FOS/FKBP4/EIF4E	23
BP	GO:0031400	negative regulation of protein modification process	27/610	426/18888	0.000713823	0.0354905	0.0341452	AIDA/RASIP1/ERRFI1/UBXN1/CORO1C/HEXIM1/RACK1/SPRY1/CDYL/RPL23/GPRC5A/PER2/YWHAE/UBE2B/TAF7/RPS7/RPL11/RPL5/RGS2/NPM1/IPO5/HSPA1B/HSPA1A/DUSP1/GADD45A/CRKL/CDKN1C	27
BP	GO:0051131	chaperone-mediated protein complex assembly	5/610	23/18888	0.000717166	0.0354905	0.0341452	PSMG2/PTGES3/HSP90AB1/HSP90AA1/HSPA1A	5
BP	GO:0043086	negative regulation of catalytic activity	28/610	449/18888	0.000736495	0.0359857	0.0346216	AIDA/PIH1D1/RASIP1/ERRFI1/UBXN1/CORO1C/HEXIM1/LAMTOR5/SPRY1/DNAJB6/SPOCK2/RPL23/GPRC5A/TIMP3/TAF7/RPS7/RPL11/RPL5/RGS2/NPM1/IPO5/GNAI3/GLA/EDNRB/DUSP1/GADD45A/CDKN1C/CAST	28
CC	GO:0031466	Cul5-RING ubiquitin ligase complex	3/625	10/19894	0.00313929	0.0383441	0.0332025	PCMTD1/ELOB/ELOC	3
BP	GO:0034101	erythrocyte homeostasis	13/610	144/18888	0.000805303	0.0388559	0.037383	KMT2E/JMJD6/PTBP3/TGFBR3/SRF/RPS24/RPS19/RPS17/RPS14/ARID4A/HSPA1B/HSPA1A/MAPK14	13
MF	GO:0140297	DNA-binding transcription factor binding	29/626	478/18522	0.00181971	0.0402763	0.0368412	CRTC2/ASXL1/MED30/KDM3A/CHCHD2/WBP2/HEY1/C1D/BCL10/BUD31/TPT1/TP53BP2/TMF1/TAF7/SRF/PURB/PSMD10/PER1/NR4A2/NPM1/NFATC1/JUN/NR4A1/FOS/FKBP4/EIF4E/CSNK2B/MAPK14/CRKL	29
MF	GO:0061659	ubiquitin-like protein ligase activity	24/626	371/18522	0.00191395	0.0403893	0.0369446	MED30/PCGF5/MED10/RNF122/RMND5A/PELI2/ASB1/RNF138/UBR5/MYLIP/RNF11/RNF19A/NEDD4L/RNF139/PCGF3/TOPORS/TRIM13/RNF41/PJA2/CUL4A/UBE2D3/UBE2D2/TRAF6/RNF5	24
MF	GO:0140296	general transcription initiation factor binding	7/626	53/18522	0.00194647	0.0403893	0.0369446	NOP58/ZBTB43/BCL10/TAF7/JUN/FBL/DR1	7
BP	GO:0071294	cellular response to zinc ion	5/610	24/18888	0.000882045	0.0420333	0.04044	MT1X/MT1M/MT1H/MT1F/MT1E	5
BP	GO:0006882	intracellular zinc ion homeostasis	6/610	36/18888	0.000943771	0.0444263	0.0427423	SLC39A4/MT1X/MT1M/MT1H/MT1F/MT1E	6
CC	GO:1902554	serine/threonine protein kinase complex	11/625	136/19894	0.00379595	0.0452866	0.039214	AZI2/BCCIP/CCNI/TANK/RB1CC1/ULK1/CDK16/CSNK2B/CDK7/CCNT2/CCNG2	11
CC	GO:0031519	PcG protein complex	6/625	49/19894	0.00416495	0.0470221	0.0407168	ASXL1/PCGF5/RYBP/PCGF3/SKP1/CSNK2B	6
CC	GO:0015030	Cajal body	8/625	82/19894	0.00420013	0.0470221	0.0407168	NOP58/SMNDC1/USPL1/ELL/SMN2/SMN1/FRG1/FBL	8
CC	GO:0032797	SMN complex	3/625	11/19894	0.00421641	0.0470221	0.0407168	GEMIN2/SMN2/SMN1	3
BP	GO:1903322	positive regulation of protein modification by small protein conjugation or removal	12/610	130/18888	0.00104055	0.0477221	0.0459132	DCUN1D1/GABARAP/TOPORS/UBA2/TANK/BCL10/UBB/TRAF6/SKP1/RPS2/PSMD10/NPM1	12
BP	GO:0007008	outer mitochondrial membrane organization	4/610	15/18888	0.00110661	0.0477221	0.0459132	TOMM6/TOMM7/TOMM20/HSP90AA1	4
BP	GO:0009048	dosage compensation by inactivation of X chromosome	4/610	15/18888	0.00110661	0.0477221	0.0459132	YTHDC1/PCGF5/PCGF3/CDYL	4
BP	GO:0045040	protein insertion into mitochondrial outer membrane	4/610	15/18888	0.00110661	0.0477221	0.0459132	TOMM6/TOMM7/TOMM20/HSP90AA1	4
BP	GO:0051444	negative regulation of ubiquitin-protein transferase activity	4/610	15/18888	0.00110661	0.0477221	0.0459132	RPL23/RPS7/RPL11/RPL5	4
BP	GO:0060347	heart trabecula formation	4/610	15/18888	0.00110661	0.0477221	0.0459132	BMP10/HEY1/TGFBR3/SRF	4
BP	GO:0070646	protein modification by small protein removal	12/610	131/18888	0.00111269	0.0477221	0.0459132	OTUD1/USP12/ZRANB1/MINDY2/UCHL5/UBXN1/SENP6/COPS8/USPL1/TANK/COPS2/EIF3F	12
BP	GO:1901875	positive regulation of post-translational protein modification	12/610	131/18888	0.00111269	0.0477221	0.0459132	DCUN1D1/GABARAP/TOPORS/UBA2/TANK/BCL10/UBB/TRAF6/SKP1/RPS2/PSMD10/NPM1	12
BP	GO:0000209	protein polyubiquitination	19/610	267/18888	0.00113602	0.0481874	0.0463608	CDC26/UBE2Q2/RMND5A/PELI2/UBR5/ANAPC4/RNF19A/NEDD4L/FBXO28/GABARAP/ANAPC10/TOPORS/RNF41/UBE2D3/UBE2D2/UBE2B/TRAF6/SKP1/RNF5	19
CC	GO:0005742	mitochondrial outer membrane translocase complex	4/625	22/19894	0.00449641	0.0490778	0.0424968	TOMM6/CHCHD3/TOMM7/TOMM20	4

## Sheet: LI_2_blue
ONTOLOGY	ID	Description	GeneRatio	BgRatio	pvalue	p.adjust	qvalue	geneID	Count
CC	GO:0098687	chromosomal region	208/2342	402/19894	8.68445e-88	5.67963e-85	4.28738e-85	CENPP/CENPW/NUP43/SKA2/NSMCE2/CHAMP1/GPATCH11/LRWD1/SKA3/SKA1/ARID2/ESCO2/SGO1/SGO2/SPC24/UHRF2/CDCA5/CENPL/KNSTRN/KMT5C/SLX4/THOC3/PHF6/SLF1/NUF2/KIF18A/CDT1/NDEL1/CENPT/PIF1/DSN1/NUP85/SUV39H2/CENPU/SMC6/THOC6/CENPO/DSCC1/NUP37/CENPM/MIS12/CENPH/DCLRE1B/NCAPG/CENPK/SPC25/THOC2/NUP107/KNL1/RCC2/CENPN/HJURP/MIS18BP1/NAT10/PBRM1/RIF1/CENPQ/CDCA8/WRAP53/ZWILCH/SPDL1/ERCC6L/NDE1/GAR1/TERF2IP/POLE3/M…	208
BP	GO:0007059	chromosome segregation	204/2255	423/18888	6.41235e-78	3.61079e-74	3.1812e-74	MZT1/CENPP/KMT5A/CENPW/NUP43/GEN1/SKA2/NSMCE2/CHAMP1/ASPM/SKA3/SKA1/TUBB/ARID2/SASS6/ESCO2/CDCA2/SPICE1/SGO1/SGO2/SPC24/KIF18B/NEK7/CCSAP/RMI2/HAUS1/CDCA5/HAUS8/CENPL/KNSTRN/TUBGCP6/PSRC1/ABRAXAS1/MND1/BRIP1/HASPIN/NUF2/KIF18A/DIAPH3/CDT1/FAM83D/NDEL1/CENPT/DSN1/CENPU/SMC6/CEP97/HAUS3/CENPO/NUP37/CENPM/MIS12/CENPH/CEP85/ANAPC1/NCAPG/CENPK/STARD9/ARID1B/SPC25/KNL1/SMARCAD1/RAD18/RCC2/CENPN/CENPJ/P…	204
CC	GO:0000775	chromosome, centromeric region	146/2342	257/19894	8.78544e-69	2.87284e-66	2.16862e-66	CENPP/CENPW/NUP43/SKA2/CHAMP1/GPATCH11/LRWD1/SKA3/SKA1/ARID2/ESCO2/SGO1/SGO2/SPC24/UHRF2/CDCA5/CENPL/KNSTRN/KMT5C/PHF6/NUF2/KIF18A/CDT1/NDEL1/CENPT/DSN1/NUP85/SUV39H2/CENPU/SMC6/CENPO/DSCC1/NUP37/CENPM/MIS12/CENPH/NCAPG/CENPK/SPC25/NUP107/KNL1/RCC2/CENPN/HJURP/MIS18BP1/PBRM1/CENPQ/CDCA8/ZWILCH/SPDL1/ERCC6L/NDE1/POLE3/MIS18A/C9orf78/BRD7/MTBP/SIN3A/CBX5/ITGB3BP/NCAPD3/NUP160/KDM4C/WAPL/PDS5B/OIP5/…	146
BP	GO:0000819	sister chromatid segregation	126/2255	229/18888	1.36284e-56	3.83708e-53	3.38056e-53	MZT1/KMT5A/GEN1/SKA2/NSMCE2/CHAMP1/SKA3/SKA1/ARID2/SPICE1/SPC24/KIF18B/CCSAP/RMI2/CDCA5/KNSTRN/PSRC1/ABRAXAS1/HASPIN/NUF2/KIF18A/CDT1/CEP97/MIS12/ANAPC1/NCAPG/CENPK/ARID1B/SPC25/KNL1/PCID2/CHFR/PBRM1/CDCA8/CEP192/ZWILCH/SPDL1/NCAPG2/ANAPC5/NUSAP1/NCAPH2/UHRF1/RACGAP1/BRD7/AKAP8L/FBXO5/LSM14A/NIPBL/KIF4A/NCAPH/NCAPD3/WAPL/TPX2/MAPRE1/CHEK2/ZWINT/UBE2C/KIF2C/STAG2/SPAG5/SMC2/PIBF1/TACC3/NDC80/KATNB…	126
BP	GO:0098813	nuclear chromosome segregation	150/2255	317/18888	7.29245e-56	1.36879e-52	1.20594e-52	MZT1/KMT5A/GEN1/SKA2/NSMCE2/CHAMP1/ASPM/SKA3/SKA1/ARID2/SPICE1/SGO1/SPC24/KIF18B/CCSAP/RMI2/CDCA5/KNSTRN/PSRC1/ABRAXAS1/MND1/BRIP1/HASPIN/NUF2/KIF18A/CDT1/FAM83D/DSN1/CEP97/MIS12/ANAPC1/NCAPG/CENPK/ARID1B/SPC25/KNL1/RCC2/PCID2/CHFR/NDC1/PBRM1/CENPQ/CDCA8/CEP192/ZWILCH/SPDL1/NCAPG2/C9orf78/ANAPC5/NUSAP1/PSMC3IP/NCAPH2/UHRF1/RACGAP1/BRD7/AKAP8L/FBXO5/LSM14A/NIPBL/KIF4A/NCAPH/NCAPD3/WAPL/TPX2/MAPRE1…	150
BP	GO:0000280	nuclear division	182/2255	446/18888	1.57211e-55	2.21314e-52	1.94983e-52	MZT1/KMT5A/GEN1/SKA2/FBXO43/NSMCE2/CHAMP1/ASPM/SKA3/SKA1/CDCA2/SPICE1/SGO1/BROX/SPC24/EME1/KIF18B/CCSAP/ANKLE1/CDCA5/KNSTRN/MASTL/PSRC1/PPP1R9B/SLX4/ABRAXAS1/MND1/BRIP1/CCDC8/HASPIN/NUF2/KIF18A/CDT1/NDEL1/REEP4/MUS81/RMI1/BORA/CEP97/BRME1/MIS12/CEP85/NCAPG/CENPK/FIGNL1/FANCM/SPC25/KNL1/FOXJ2/PCID2/CHFR/NDC1/CDCA8/CEP192/ZWILCH/PHIP/SPDL1/NCAPG2/NDE1/ANLN/C9orf78/ANAPC5/NUSAP1/PSMC3IP/NCAPH2/UHRF1…	182
BP	GO:0006260	DNA replication	138/2255	278/18888	1.22828e-54	1.38328e-51	1.21871e-51	GEN1/BOD1L1/MMS22L/LRWD1/SDE2/ESCO2/EME1/E2F7/RMI2/MGME1/SLFN11/ZNF830/TICRR/FBH1/MCM8/SLX4/GINS4/CDT1/MUS81/DBF4B/PIF1/RMI1/JADE1/ATAD5/E2F8/DSCC1/METTL4/GINS3/CHTF18/FANCM/USP37/NT5M/MCM10/RFWD3/TIPIN/INO80D/POLE3/GINS2/DTL/GMNN/SMARCAL1/DONSON/TFPT/POLL/FBXO5/SIN3A/ASF1A/CIZ1/POLA2/ORC6/WAPL/TREX1/SUPT16H/BAZ1A/WDHD1/KAT7/TOPBP1/DBF4/RUVBL2/POLQ/POLD3/RNASEH2A/MCRS1/TRAIP/CHAF1A/GINS1/PCLAF/RE…	138
BP	GO:0140014	mitotic nuclear division	137/2255	277/18888	5.36375e-54	5.03388e-51	4.43498e-51	MZT1/KMT5A/GEN1/SKA2/FBXO43/NSMCE2/CHAMP1/SKA3/SKA1/CDCA2/SPICE1/BROX/SPC24/KIF18B/CCSAP/CDCA5/KNSTRN/PSRC1/PPP1R9B/ABRAXAS1/CCDC8/HASPIN/NUF2/KIF18A/CDT1/NDEL1/REEP4/BORA/CEP97/MIS12/CEP85/NCAPG/CENPK/SPC25/KNL1/PCID2/CDCA8/CEP192/ZWILCH/PHIP/SPDL1/NCAPG2/NDE1/ANLN/ANAPC5/NUSAP1/NCAPH2/UHRF1/RACGAP1/RGCC/UBE2S/MTBP/AKAP8L/FBXO5/LSM14A/NIPBL/KIF4A/NCAPH/NCAPD3/ANKLE2/WAPL/TPX2/MAPRE1/CHEK2/ZWINT/…	137
BP	GO:0048285	organelle fission	188/2255	493/18888	5.33357e-52	4.29048e-49	3.78002e-49	MZT1/KMT5A/GEN1/SKA2/FBXO43/NSMCE2/CHAMP1/ASPM/SKA3/SKA1/CDCA2/SPICE1/SGO1/BROX/SPC24/EME1/KIF18B/CCSAP/ANKLE1/CDCA5/MTFR2/KNSTRN/MASTL/PSRC1/PPP1R9B/SLX4/ABRAXAS1/MND1/BRIP1/CCDC8/HASPIN/NUF2/KIF18A/CDT1/NDEL1/DDHD1/REEP4/MUS81/MYO19/RMI1/BORA/CEP97/BRME1/MIS12/CEP85/NCAPG/CENPK/FIGNL1/FANCM/SPC25/KNL1/FOXJ2/PCID2/CHFR/NDC1/CDCA8/CEP192/ZWILCH/PHIP/SPDL1/NCAPG2/NDE1/ANLN/C9orf78/ANAPC5/NUSAP1/PS…	188
BP	GO:0065004	protein-DNA complex assembly	124/2255	240/18888	1.21811e-51	8.57397e-49	7.55389e-49	H3C13/CENPP/CENPW/H3C15/NAP1L5/TAF8/H3C14/TAF3/MED25/CDT1/MED28/CENPT/CENPO/MIS12/CENPH/CENPK/CENPN/BDP1/ATF7IP/ASF1B/HJURP/POLE3/MIS18A/RSF1/MED15/GMNN/MED31/HP1BP3/ASF1A/CABIN1/KAT6B/ITGB3BP/DNAJC9/OIP5/SUPT16H/BAZ1A/BAZ2A/DMC1/ANP32B/CHAF1A/MED24/DLGAP5/KNTC1/SART3/MACROH2A1/MED17/MED23/H1-10/H2BC11/H3C7/PIAS1/HAT1/SMARCA5/H4C14/H4C13/H4C5/H4C2/H4C8/H4C3/H4C11/H4C6/H4C4/H4C1/H3C10/H3C12/H3C8/H…	124
CC	GO:0000793	condensed chromosome	134/2342	281/19894	4.09676e-51	8.93094e-49	6.74169e-49	CENPP/CENPW/NUP43/SKA2/NSMCE2/CHAMP1/GPATCH11/LRWD1/SKA3/SKA1/ARID2/SGO1/SGO2/SPC24/CENPL/KNSTRN/KMT5C/PHF6/SLF1/NUF2/KIF18A/CDT1/NDEL1/CENPT/DSN1/NUP85/CENPU/SMC6/CENPO/NUP37/CENPM/MIS12/CENPH/NCAPG/CENPK/SPC25/NUP107/KNL1/CENPN/HJURP/PBRM1/RIF1/CENPQ/ZWILCH/SPDL1/NCAPG2/ERCC6L/NDE1/PSMC3IP/NCAPH2/BRD7/MTBP/SIN3A/BRD4/CBX5/ITGB3BP/NCAPH/NCAPD3/NUP160/CBX3/DCTN3/DMC1/ZWINT/TOPBP1/KIF2C/CTCF/SPAG5…	134
BP	GO:0000070	mitotic sister chromatid segregation	107/2255	188/18888	3.94878e-50	2.47062e-47	2.17668e-47	MZT1/KMT5A/GEN1/SKA2/NSMCE2/CHAMP1/SKA3/SKA1/SPICE1/SPC24/KIF18B/CCSAP/CDCA5/KNSTRN/PSRC1/ABRAXAS1/HASPIN/NUF2/KIF18A/CDT1/CEP97/MIS12/NCAPG/CENPK/SPC25/KNL1/PCID2/CDCA8/CEP192/ZWILCH/SPDL1/NCAPG2/ANAPC5/NUSAP1/NCAPH2/UHRF1/RACGAP1/AKAP8L/FBXO5/LSM14A/NIPBL/KIF4A/NCAPH/NCAPD3/WAPL/TPX2/MAPRE1/CHEK2/ZWINT/UBE2C/KIF2C/STAG2/SPAG5/SMC2/PIBF1/NDC80/KATNB1/STAG1/AKAP8/SMC4/KIF14/NCAPD2/DLGAP5/KNTC1/ES…	107
BP	GO:0033044	regulation of chromosome organization	120/2255	247/18888	2.48236e-46	1.39781e-43	1.23151e-43	GEN1/NSMCE2/ARID2/DCP2/SPC24/NEK7/RMI2/SLX4/SLF1/HASPIN/NUF2/PIF1/SMC6/MCPH1/ANAPC1/NCAPG/ARID1B/SPC25/ZNF304/KNL1/PCID2/CHFR/ATF7IP/NAT10/RESF1/PBRM1/CDCA8/ZWILCH/SPDL1/NCAPG2/INO80D/MPHOSPH8/GNL3L/XRN1/TERF2IP/PPHLN1/ANAPC5/TFPT/NCAPH2/BRD7/FBXO5/NCAPH/NCAPD3/WAPL/SMG1/CCT5/ZWINT/UBE2C/RUVBL2/CCT8/CTCF/SMC2/CCT2/TACC3/MCRS1/NDC80/TRIM28/SMC4/NCAPD2/DLGAP5/KNTC1/ESPL1/MACROH2A1/TRIP13/AURKB/BUB3…	120
BP	GO:0006302	double-strand break repair	136/2255	312/18888	1.59784e-45	8.17948e-43	7.20633e-43	KMT5A/GEN1/NSMCE2/MMS22L/ARID2/ESCO2/SHLD1/EME1/ANKLE1/SFR1/RMI2/CGAS/CDCA5/FBH1/KMT5C/MCM8/SLX4/GINS4/SLF1/ABRAXAS1/ATRIP/BRIP1/RHNO1/EPC1/MUS81/RMI1/SMC6/BRME1/AUNIP/DCLRE1B/DCLRE1C/FIGNL1/FANCM/ARID1B/SMARCAD1/TDP1/ZGRF1/PBRM1/RIF1/RFWD3/WRAP53/PARPBP/TERF2IP/UIMC1/GINS2/ZBTB7A/SMARCAL1/UHRF1/BRD7/BABAM1/SETD2/POLL/PRPF19/HTATSF1/NIPBL/RAD54B/TFIP11/ZMYND8/SIRT1/SMCHD1/KDM1A/CHEK2/DMC1/TOPBP1/…	136
BP	GO:0044772	mitotic cell cycle phase transition	168/2255	451/18888	7.17504e-45	3.36689e-42	2.96631e-42	GEN1/NSMCE2/ARID2/SDE2/SASS6/SPC24/E2F7/TPRA1/IQGAP3/CDCA5/SLFN11/ZNF830/TICRR/MASTL/PPP1R9B/ABRAXAS1/HASPIN/NUF2/TMEM14B/DBF4B/JADE1/ATAD5/RNASEH2B/ANAPC1/CLSPN/USP37/ARID1B/SPC25/KNL1/RCC2/CENPJ/PCID2/CHFR/AMBRA1/PIDD1/PBRM1/RFWD3/CDCA8/ZWILCH/SPDL1/ANLN/UIMC1/DTL/GTSE1/ANAPC5/PPME1/CRLF3/DONSON/BRD7/BABAM1/RGCC/UBE2S/MTBP/FBXO5/HINFP/SIN3A/FBXO7/BRD4/KLHL18/TREX1/CHEK2/FAM107A/ZWINT/TOPBP1/UBE…	168
CC	GO:0000779	condensed chromosome, centromeric region	98/2342	181/19894	7.04579e-44	1.15199e-41	8.69599e-42	CENPP/CENPW/NUP43/SKA2/CHAMP1/GPATCH11/LRWD1/SKA3/SKA1/ARID2/SGO1/SGO2/SPC24/CENPL/KNSTRN/KMT5C/PHF6/NUF2/KIF18A/CDT1/NDEL1/CENPT/DSN1/NUP85/CENPU/CENPO/NUP37/CENPM/MIS12/CENPH/NCAPG/CENPK/SPC25/NUP107/KNL1/CENPN/HJURP/PBRM1/CENPQ/ZWILCH/SPDL1/ERCC6L/NDE1/BRD7/MTBP/SIN3A/CBX5/ITGB3BP/NCAPD3/NUP160/CBX3/DCTN3/ZWINT/KIF2C/SPAG5/NDC80/REC8/NCAPD2/CKAP5/KNTC1/AURKB/BUB3/ZW10/KAT2B/SMC1A/ZNF207/TTK/TP…	98
BP	GO:0006261	DNA-templated DNA replication	92/2255	160/18888	9.32894e-44	4.04087e-41	3.56011e-41	GEN1/BOD1L1/MMS22L/LRWD1/EME1/E2F7/MGME1/SLFN11/ZNF830/TICRR/FBH1/MCM8/GINS4/CDT1/MUS81/DBF4B/ATAD5/E2F8/DSCC1/METTL4/GINS3/CHTF18/FANCM/MCM10/RFWD3/TIPIN/POLE3/GINS2/GMNN/SMARCAL1/DONSON/FBXO5/ASF1A/CIZ1/POLA2/ORC6/BAZ1A/WDHD1/KAT7/TOPBP1/DBF4/POLQ/POLD3/TRAIP/GINS1/RECQL4/CCNE2/TIMELESS/CDC45/CDC7/WRN/TK1/RRM1/RPA1/RFC5/RFC4/RFC3/RFC2/RECQL/RBBP8/RAD51/PRIM2/PRIM1/POLE2/POLE/POLD1/POLA1/PCNA/OR…	92
BP	GO:1901987	regulation of cell cycle phase transition	165/2255	455/18888	2.64317e-42	1.06312e-39	9.36637e-40	GEN1/NSMCE2/ARID2/SDE2/SASS6/SPC24/EME1/E2F7/TPRA1/CDCA5/SLFN11/ZNF830/TICRR/PPP1R9B/DOT1L/ABRAXAS1/ATRIP/BRIP1/HASPIN/RHNO1/NUF2/TMEM14B/CDT1/FAM83D/MUS81/DBF4B/WDR76/JADE1/ATAD5/RNASEH2B/CLSPN/ARID1B/SPC25/KNL1/RCC2/CENPJ/PCID2/CHFR/AMBRA1/PIDD1/PBRM1/RFWD3/CDCA8/ZWILCH/TIPIN/SPDL1/ANLN/UIMC1/METTL13/DTL/GTSE1/ANAPC5/CRLF3/DONSON/BRD7/BABAM1/RGCC/PRPF19/MTBP/FBXO5/HINFP/SIN3A/FBXO7/BRD4/KLHL18/…	165
CC	GO:0005819	spindle	157/2342	433/19894	5.79153e-41	7.57532e-39	5.71837e-39	MZT1/SKA2/WDR62/CHAMP1/POC1B/ASPM/HEPACAM2/NEIL2/SKA3/SKA1/TUBB/FLCN/SPICE1/SGO1/CKAP2L/KIF18B/CEP128/NEK7/CCSAP/NEDD1/HAUS1/HAUS8/KNSTRN/CEP295/TUBGCP6/FBF1/CEP19/CEP89/PSRC1/TUBB6/KBTBD8/DCUN1D5/KATNAL1/HASPIN/FAM110A/KIF18A/DIAPH3/FAM83D/NDEL1/CEP44/DSN1/NUP85/BORA/CSPP1/SHCBP1/SMC6/HAUS3/MIS12/AUNIP/WNK1/CEP85/MICAL3/KIF15/RCC2/YEATS2/RIF1/RMDN3/CDCA8/HAUS2/ZWILCH/HAUS4/SPDL1/NDE1/HAUS6/ANAPC…	157
CC	GO:0000776	kinetochore	91/2342	170/19894	2.813e-40	3.06617e-38	2.31456e-38	CENPP/CENPW/NUP43/SKA2/CHAMP1/GPATCH11/LRWD1/SKA3/SKA1/ARID2/SGO1/SGO2/SPC24/CENPL/KNSTRN/PHF6/NUF2/KIF18A/CDT1/NDEL1/CENPT/DSN1/NUP85/CENPU/CENPO/NUP37/CENPM/MIS12/CENPH/CENPK/SPC25/NUP107/KNL1/CENPN/HJURP/PBRM1/CENPQ/ZWILCH/SPDL1/ERCC6L/NDE1/BRD7/MTBP/SIN3A/CBX5/ITGB3BP/NUP160/DCTN3/ZWINT/KIF2C/SPAG5/NDC80/REC8/CKAP5/KNTC1/AURKB/BUB3/ZW10/KAT2B/SMC1A/ZNF207/TTK/TPR/AURKA/SMARCC2/SMARCC1/SMARCA4…	91
BP	GO:0034728	nucleosome organization	81/2255	138/18888	1.38526e-39	5.20025e-37	4.58155e-37	H3C13/H3C15/NAP1L5/ARID2/H3C14/H2AC25/ASF1B/POLE3/RSF1/HP1BP3/SETD2/ASF1A/CABIN1/KAT6B/DNAJC9/SUPT16H/BAZ1A/ANP32B/CHAF1A/SART3/MACROH2A1/H1-10/H2BC11/H3C7/HAT1/SMARCA5/H4C14/H4C13/H4C5/H4C2/H4C8/H4C3/H4C11/H4C6/H4C4/H4C1/H3C10/H3C12/H3C8/H3C11/H3C6/H3C4/H3C1/H2BC21/H2BC17/H2BC4/H2BC10/H2BC9/H2BC6/H2BC7/H2BC14/H2BC15/H2BC13/H2BC8/H4C9/CHAF1B/KAT6A/SUPT6H/SSRP1/SMARCC2/SMARCC1/SMARCA4/RBBP4/NFE2/N…	81
BP	GO:0051983	regulation of chromosome segregation	78/2255	131/18888	8.60167e-39	3.02725e-36	2.66708e-36	GEN1/NSMCE2/ARID2/CDCA2/SPC24/RMI2/HASPIN/NUF2/SMC6/ANAPC1/NCAPG/ARID1B/SPC25/KNL1/RAD18/RCC2/PCID2/CHFR/PBRM1/CDCA8/ZWILCH/SPDL1/NCAPG2/C9orf78/ANAPC5/NCAPH2/BRD7/FBXO5/NCAPH/NCAPD3/ZWINT/UBE2C/KIF2C/SMC2/TACC3/NDC80/SMC4/NCAPD2/DLGAP5/KNTC1/ESPL1/TRIP13/AURKB/BUB3/ZW10/CDC16/KAT2B/DPF3/ZNF207/XRCC3/TTK/TPR/SMARCC2/SMARCC1/SMARCA4/DPF2/RB1/RAD21/PLK1/NUMA1/MKI67/MAD2L1/INCENP/IK/HNRNPU/CSNK2A1/C…	78
CC	GO:0000786	nucleosome	78/2342	135/19894	6.80249e-38	6.35547e-36	4.79754e-36	H3C13/H2BC18/H3-7/H3C15/H2AC21/H2BC26/H3C14/H2AZ2/H2AC25/H2BC12/H2AC12/GLYR1/SLF1/EPC1/MPHOSPH8/H2BC12L/HP1BP3/KAT6B/BRD8/RUVBL2/MACROH2A1/H1-10/H2BC11/H2AC11/H3C7/H4C14/H4C13/H4C5/H4C2/H4C8/H4C3/H4C11/H4C6/H4C4/H4C1/H3C10/H3C12/H3C8/H3C11/H3C6/H3C4/H3C1/H2BC21/H2BC17/H2BC4/H2BC10/H2BC9/H2BC6/H2BC7/H2BC14/H2BC15/H2BC13/H2BC8/H2AC20/H2AC17/H2AC4/H2AC6/H2AC16/H2AC15/H2AC13/H4C9/YEATS4/KAT6A/IRF4/H3…	78
CC	GO:0000228	nuclear chromosome	103/2342	226/19894	2.7304e-37	2.2321e-35	1.68494e-35	MMS22L/LRWD1/EME1/SFR1/SLX4/GINS4/ANP32E/MUS81/GINS3/NCAPG/FIGNL1/PHF12/SMARCAD1/MCM10/PBRM1/TIPIN/NCAPG2/INO80D/TERF2IP/POLE3/GINS2/SMARCAL1/PSMC3IP/TFPT/NCAPH2/PRPF19/SIN3A/POLA2/ORC6/BRD4/NCAPH/SMCHD1/NCAPD3/TREX1/BAZ1A/WDHD1/DMC1/TOPBP1/CPSF6/BRD8/RUVBL2/POLD3/SMC2/MCRS1/SMC4/REC8/NCAPD2/GINS1/MACROH2A1/SMC3/BAZ1B/TIMELESS/SMARCA5/CDC45/SMC1A/HMGA2/TUBG1/TOP2A/TOP1/SUV39H1/SRSF2/RPA3/RPA2/RPA…	103
BP	GO:1901990	regulation of mitotic cell cycle phase transition	136/2255	356/18888	8.0515e-38	2.66694e-35	2.34964e-35	GEN1/NSMCE2/ARID2/SDE2/SASS6/SPC24/E2F7/TPRA1/CDCA5/SLFN11/ZNF830/TICRR/PPP1R9B/ABRAXAS1/HASPIN/NUF2/TMEM14B/DBF4B/JADE1/ATAD5/RNASEH2B/CLSPN/ARID1B/SPC25/KNL1/RCC2/CENPJ/PCID2/CHFR/AMBRA1/PIDD1/PBRM1/RFWD3/CDCA8/ZWILCH/SPDL1/ANLN/UIMC1/DTL/GTSE1/ANAPC5/CRLF3/DONSON/BRD7/BABAM1/RGCC/MTBP/FBXO5/SIN3A/FBXO7/BRD4/KLHL18/TREX1/CHEK2/FAM107A/ZWINT/TOPBP1/UBE2C/NDC80/KIF14/DLGAP5/KNTC1/ESPL1/TRIP13/AUR…	136
MF	GO:0030527	structural constituent of chromatin	67/2312	97/18522	2.61918e-38	2.82348e-35	2.40138e-35	H3C13/H2BC18/H3-7/H3C15/H2AC21/H2BC26/H3C14/H2AZ2/H2AC25/H2BC12/H2AC12/H2BC12L/MACROH2A1/H1-10/H2BC11/H2AC11/H3C7/H4C14/H4C13/H4C5/H4C2/H4C8/H4C3/H4C11/H4C6/H4C4/H4C1/H3C10/H3C12/H3C8/H3C11/H3C6/H3C4/H3C1/H2BC21/H2BC17/H2BC4/H2BC10/H2BC9/H2BC6/H2BC7/H2BC14/H2BC15/H2BC13/H2BC8/H2AC20/H2AC17/H2AC4/H2AC6/H2AC16/H2AC15/H2AC13/H4C9/HMGA1/H3-3A/H2BC3/H2BC5/H2AZ1/H2AX/H2AC7/H2AC8/H1-5/H1-4/H1-3/H1-2/H1-…	67
BP	GO:0006310	DNA recombination	130/2255	339/18888	2.17071e-36	6.79069e-34	5.98277e-34	KMT5A/GEN1/NSMCE2/MMS22L/ARID2/SHLD1/EME1/ANKLE1/SFR1/EXOSC6/RMI2/CGAS/FBH1/KMT5C/MCM8/SLX4/GINS4/SLF1/MND1/BRIP1/RHNO1/EPC1/MUS81/PIF1/RMI1/ATAD5/SMC6/BRME1/AUNIP/HROB/DCLRE1C/FIGNL1/FANCM/SMARCAD1/ZGRF1/RIF1/RFWD3/WRAP53/PARPBP/INO80D/TERF2IP/GINS2/LEF1/EXOSC3/PSMC3IP/TFPT/UHRF1/SETD2/POLL/HTATSF1/APEX2/NIPBL/RAD54B/ZMYND8/SMCHD1/UBR2/KDM1A/PAXIP1/TREX1/DMC1/TOPBP1/BRD8/RUVBL2/POLQ/RAD51AP1/MCR…	130
BP	GO:0034502	protein localization to chromosome	73/2255	124/18888	6.47057e-36	1.91767e-33	1.68952e-33	CHAMP1/MMS22L/LRWD1/ESCO2/MCM8/SLF1/HASPIN/RHNO1/KNL1/RCC2/CENPQ/WRAP53/ZWILCH/SPDL1/GNL3L/TERF2IP/PPHLN1/LEF1/SETD2/HTATSF1/MTBP/NIPBL/ZMYND8/WAPL/CCT5/TOPBP1/RUVBL2/CCT8/CTCF/CCT2/KNTC1/MDC1/MACROH2A1/AURKB/BUB3/ZW10/H2BC11/TNKS/H4C14/H4C13/H4C5/H4C2/H4C8/H4C3/H4C11/H4C6/H4C4/H4C1/H2AC4/H4C9/BRD3/XRCC5/VRK1/TTK/RPA2/RPA1/RNF4/RB1/RAD21/PLK1/TONSL/MSH2/JARID2/IK/H2AC8/H1-5/EZH2/DKC1/CENPA/CDK1/B…	73
BP	GO:0006334	nucleosome assembly	71/2255	118/18888	7.6463e-36	2.15282e-33	1.89668e-33	H3C13/H3C15/NAP1L5/H3C14/ASF1B/POLE3/RSF1/HP1BP3/ASF1A/CABIN1/KAT6B/DNAJC9/SUPT16H/BAZ1A/ANP32B/CHAF1A/SART3/MACROH2A1/H1-10/H2BC11/H3C7/HAT1/SMARCA5/H4C14/H4C13/H4C5/H4C2/H4C8/H4C3/H4C11/H4C6/H4C4/H4C1/H3C10/H3C12/H3C8/H3C11/H3C6/H3C4/H3C1/H2BC21/H2BC17/H2BC4/H2BC10/H2BC9/H2BC6/H2BC7/H2BC14/H2BC15/H2BC13/H2BC8/H4C9/CHAF1B/KAT6A/SSRP1/RBBP4/NASP/NAP1L4/NAP1L1/MCM2/HMGB2/H3-3A/H2BC3/H2AX/H1-5/H1-4…	71
BP	GO:0010948	negative regulation of cell cycle process	123/2255	316/18888	3.11332e-35	8.34813e-33	7.35492e-33	GEN1/FBXO43/SDE2/SPC24/EME1/E2F7/TPRA1/SLFN11/ZNF830/TICRR/DOT1L/ABRAXAS1/ATRIP/BRIP1/HASPIN/RHNO1/NUF2/CDT1/MUS81/WDR76/JADE1/E2F8/RNASEH2B/CLSPN/SPC25/KNL1/MDM1/PCID2/CHFR/PIDD1/RFWD3/CDCA8/ZWILCH/TIPIN/SPDL1/UIMC1/METTL13/DTL/GTSE1/CRLF3/DONSON/BRD7/BABAM1/RGCC/PRPF19/MTBP/FBXO5/HINFP/FBXO7/WAPL/TREX1/CHEK2/FAM107A/ZWINT/TOPBP1/RBM14/NDC80/CCP110/KNTC1/ESPL1/MDC1/MACROH2A1/TRIP13/AURKB/BUB3/ZW…	123
BP	GO:0000075	cell cycle checkpoint signaling	88/2255	191/18888	4.93833e-32	1.26399e-29	1.1136e-29	GEN1/SDE2/SPC24/EME1/E2F7/ZNF830/TICRR/DOT1L/ABRAXAS1/ATRIP/BRIP1/HASPIN/RHNO1/NUF2/CDT1/MUS81/WDR76/RNASEH2B/CLSPN/SPC25/KNL1/PCID2/CHFR/PIDD1/RFWD3/CDCA8/ZWILCH/TIPIN/SPDL1/UIMC1/DTL/GTSE1/DONSON/BABAM1/PRPF19/HINFP/TREX1/CHEK2/ZWINT/TOPBP1/NDC80/KNTC1/MDC1/TRIP13/AURKB/BUB3/ZW10/TIMELESS/CDC45/ZNF207/XRCC3/TTK/TPR/TP53/RPA2/RBBP8/RAD51/RAD9A/PRKDC/PLK1/ORC1/MUC1/MSH2/MRE11/FOXO4/MAD2L1/INCENP/…	88
CC	GO:0000781	chromosome, telomeric region	82/2342	173/19894	1.93904e-31	1.40904e-29	1.06364e-29	NSMCE2/LRWD1/SLX4/THOC3/SLF1/PIF1/SMC6/THOC6/DCLRE1B/THOC2/NAT10/RIF1/WRAP53/GAR1/TERF2IP/TFIP11/CBX5/SMCHD1/KDM1A/CBX3/CHEK2/DMC1/RAD51AP1/ALYREF/THOC1/MACROH2A1/RECQL4/MTA2/TNKS/HAT1/H4C14/H4C13/H4C5/H4C2/H4C8/H4C3/H4C11/H4C6/H4C4/H4C1/H4C9/XRCC5/XRCC3/WRN/SSB/RPA2/RPA1/RBBP7/RBBP4/RAD51D/RAD51/PRKDC/PPP1CC/POLR2B/POLD1/PCNA/ORC2/ORC1/MSH2/MRE11/MCM7/MCM6/MCM5/MCM4/MCM3/MCM2/HNRNPA2B1/HDAC2/H3-…	82
BP	GO:0000725	recombinational repair	85/2255	181/18888	9.64068e-32	2.36029e-29	2.07947e-29	KMT5A/GEN1/NSMCE2/MMS22L/ARID2/SHLD1/ANKLE1/SFR1/RMI2/CGAS/FBH1/MCM8/SLX4/GINS4/SLF1/RHNO1/EPC1/MUS81/RMI1/SMC6/AUNIP/HROB/FIGNL1/FANCM/ZGRF1/RIF1/RFWD3/WRAP53/PARPBP/TERF2IP/GINS2/UHRF1/SETD2/POLL/HTATSF1/NIPBL/RAD54B/ZMYND8/SMCHD1/KDM1A/DMC1/TOPBP1/BRD8/RUVBL2/POLQ/RAD51AP1/REC8/RECQL4/TIMELESS/RAD54L/CDC45/CDC7/YEATS4/XRCC5/XRCC3/XRCC2/WRN/TOP3A/SFPQ/RPA3/RPA2/RPA1/RECQL/RBBP8/RAD51D/RAD51C/RA…	85
BP	GO:0032200	telomere organization	87/2255	189/18888	1.20369e-31	2.82416e-29	2.48815e-29	NSMCE2/LTO1/DCP2/SHLD1/NEK7/SLX4/DOT1L/SLF1/PIF1/SMC6/DCLRE1B/DCLRE1C/NAT10/RIF1/WRAP53/INO80D/GNL3L/XRN1/GAR1/TERF2IP/SMARCAL1/TFPT/TFIP11/SMG1/CCT5/RUVBL2/CCT8/CCT2/MCRS1/RECQL4/AURKB/EXO1/CCNE2/H3C7/TNKS/HAT1/H4C14/H4C13/H4C5/H4C2/H4C8/H4C3/H4C11/H4C6/H4C4/H4C1/H3C10/H3C12/H3C8/H3C11/H3C6/H3C4/H3C1/H4C9/USP7/XRCC5/XRCC3/WRN/TP53/RPA3/RPA2/RPA1/RAD51D/RAD51C/RAD51/PRKDC/PRKCQ/EXOSC10/PCNA/NEK2/…	87
BP	GO:0033045	regulation of sister chromatid segregation	62/2255	104/18888	3.91707e-31	8.8228e-29	7.77311e-29	GEN1/NSMCE2/ARID2/SPC24/RMI2/HASPIN/NUF2/ANAPC1/ARID1B/SPC25/KNL1/PCID2/CHFR/PBRM1/CDCA8/ZWILCH/SPDL1/ANAPC5/BRD7/FBXO5/ZWINT/UBE2C/TACC3/NDC80/DLGAP5/KNTC1/ESPL1/TRIP13/AURKB/BUB3/ZW10/CDC16/KAT2B/DPF3/ZNF207/XRCC3/TTK/TPR/SMARCC2/SMARCC1/SMARCA4/DPF2/RB1/RAD21/PLK1/NUMA1/MAD2L1/INCENP/IK/HNRNPU/CENPF/CENPE/CDC27/CDC20/CDC6/CDK1/CCNB1/BUB1B/BUB1/BCL7A/BIRC5/ACTL6A	62
BP	GO:1901988	negative regulation of cell cycle phase transition	107/2255	273/18888	4.35759e-31	9.43753e-29	8.3147e-29	GEN1/SDE2/SPC24/EME1/E2F7/TPRA1/SLFN11/ZNF830/TICRR/DOT1L/ABRAXAS1/ATRIP/BRIP1/HASPIN/RHNO1/NUF2/CDT1/MUS81/WDR76/JADE1/RNASEH2B/CLSPN/SPC25/KNL1/PCID2/CHFR/PIDD1/RFWD3/CDCA8/ZWILCH/TIPIN/SPDL1/UIMC1/METTL13/DTL/GTSE1/CRLF3/DONSON/BRD7/BABAM1/RGCC/PRPF19/FBXO5/HINFP/FBXO7/TREX1/CHEK2/FAM107A/ZWINT/TOPBP1/NDC80/KNTC1/MDC1/MACROH2A1/TRIP13/AURKB/BUB3/ZW10/PKMYT1/TIMELESS/GFI1B/CDC45/ZNF207/XRCC3/TT…	107
MF	GO:0140097	catalytic activity, acting on DNA	103/2312	248/18522	7.37708e-31	3.97624e-28	3.38181e-28	GEN1/NEIL2/EME1/ANKLE1/PLD4/MGME1/FBH1/MCM8/BRIP1/MUS81/PIF1/ATAD5/DSCC1/METTL4/DCLRE1B/AEN/DCLRE1C/CHTF18/FANCM/CHD8/SMARCAD1/TDP1/ZGRF1/NEIL3/ERCC6L/POLE3/RSF1/SMARCAL1/POLL/APEX2/REXO2/NIPBL/RAD54B/MAU2/WAPL/TREX1/DMC1/RUVBL2/POLQ/POLD3/G3BP1/DCLRE1A/RECQL4/EXO1/BTAF1/SMARCA5/TTF2/RAD54L/HMGA2/XRCC5/XRCC3/XRCC2/WRN/TOP3A/TOP2B/TOP2A/TOP1/TDG/SMARCA4/RPS3/RFC5/RFC4/RFC3/RFC2/RECQL/RBBP8/RBBP4/R…	103
BP	GO:1905818	regulation of chromosome separation	51/2255	74/18888	2.54552e-30	5.30882e-28	4.67721e-28	GEN1/NSMCE2/SPC24/HASPIN/NUF2/NCAPG/SPC25/KNL1/PCID2/CHFR/CDCA8/ZWILCH/SPDL1/NCAPG2/ANAPC5/NCAPH2/FBXO5/NCAPH/NCAPD3/ZWINT/UBE2C/SMC2/NDC80/SMC4/NCAPD2/DLGAP5/KNTC1/ESPL1/TRIP13/AURKB/BUB3/ZW10/CDC16/ZNF207/XRCC3/TTK/TPR/RB1/RAD21/PLK1/NUMA1/MAD2L1/INCENP/IK/CSNK2A1/CENPF/CDC20/CCNB1/BUB1B/BUB1/BIRC5	51
BP	GO:0007051	spindle organization	87/2255	197/18888	5.4154e-30	1.08908e-27	9.59504e-28	MZT1/WDR62/ASPM/TUBB/SASS6/CEP120/SPICE1/NEK7/CCSAP/HAUS1/HAUS8/KNSTRN/TUBGCP6/PSRC1/ABRAXAS1/FAM110A/NUF2/BORA/CEP97/HAUS3/AUNIP/CENPH/STARD9/SPC25/CENPJ/CEP72/CDCA8/HAUS2/CEP192/HAUS4/HAUS6/GPSM2/UHRF1/RACGAP1/FBXO5/LSM14A/KIF4A/HAUS5/TPX2/MAPRE1/CHEK2/STAG2/SPAG5/PIBF1/TACC3/TUBGCP3/NDC80/STAG1/CKAP5/DLGAP5/ESPL1/KIF23/AURKB/CCNB2/SMC3/PRC1/TNKS/SMC1A/AAAS/ZNF207/TUBG1/TTK/TPR/AURKA/STIL/RPS3/…	87
BP	GO:0051304	chromosome separation	53/2255	81/18888	1.02115e-29	1.9828e-27	1.7469e-27	GEN1/NSMCE2/SPC24/HASPIN/NUF2/NCAPG/SPC25/KNL1/SMARCAD1/PCID2/CHFR/CDCA8/ZWILCH/SPDL1/NCAPG2/ANAPC5/NCAPH2/FBXO5/NCAPH/NCAPD3/ZWINT/UBE2C/SMC2/NDC80/SMC4/NCAPD2/DLGAP5/KNTC1/ESPL1/TRIP13/AURKB/BUB3/ZW10/CDC16/ZNF207/XRCC3/TTK/TPR/TOP3A/RB1/RAD21/PLK1/NUMA1/MAD2L1/INCENP/IK/CSNK2A1/CENPF/CDC20/CCNB1/BUB1B/BUB1/BIRC5	53
BP	GO:0000724	double-strand break repair via homologous recombination	81/2255	176/18888	1.53374e-29	2.87883e-27	2.53632e-27	KMT5A/GEN1/NSMCE2/MMS22L/ARID2/SHLD1/ANKLE1/SFR1/RMI2/CGAS/FBH1/MCM8/SLX4/GINS4/SLF1/EPC1/MUS81/RMI1/SMC6/AUNIP/FIGNL1/FANCM/RIF1/RFWD3/WRAP53/PARPBP/TERF2IP/GINS2/UHRF1/SETD2/POLL/HTATSF1/NIPBL/RAD54B/ZMYND8/SMCHD1/KDM1A/DMC1/TOPBP1/BRD8/RUVBL2/POLQ/RAD51AP1/REC8/RECQL4/TIMELESS/RAD54L/CDC45/CDC7/YEATS4/XRCC3/XRCC2/WRN/TOP3A/SFPQ/RPA3/RPA2/RPA1/RECQL/RBBP8/RAD51D/RAD51C/RAD51/RAD21/TONSL/MRE11/M…	81
BP	GO:0007093	mitotic cell cycle checkpoint signaling	72/2255	143/18888	1.66339e-29	3.02146e-27	2.66198e-27	GEN1/SDE2/SPC24/EME1/E2F7/ZNF830/TICRR/ABRAXAS1/HASPIN/NUF2/MUS81/CLSPN/SPC25/KNL1/PCID2/CHFR/PIDD1/RFWD3/CDCA8/ZWILCH/TIPIN/SPDL1/UIMC1/DTL/GTSE1/DONSON/BABAM1/TREX1/CHEK2/ZWINT/TOPBP1/NDC80/KNTC1/MDC1/TRIP13/AURKB/BUB3/ZW10/ZNF207/XRCC3/TTK/TPR/TP53/RPA2/RBBP8/RAD9A/PRKDC/PLK1/ORC1/MUC1/MSH2/MRE11/FOXO4/MAD2L1/INCENP/IK/FANCD2/CHEK1/CENPF/CDKN1B/CDK2/CDC20/CDC6/CDK1/CCNB1/CASP2/BUB1B/BUB1/BRCA1…	72
BP	GO:0044784	metaphase/anaphase transition of cell cycle	57/2255	97/18888	2.88531e-28	5.07724e-26	4.47318e-26	GEN1/NSMCE2/ARID2/SPC24/HASPIN/NUF2/ANAPC1/ARID1B/SPC25/KNL1/PCID2/CHFR/PBRM1/CDCA8/ZWILCH/SPDL1/ANAPC5/BRD7/FBXO5/ZWINT/UBE2C/TACC3/NDC80/DLGAP5/KNTC1/ESPL1/TRIP13/AURKB/BUB3/ZW10/CDC16/DPF3/ZNF207/XRCC3/TTK/TPR/SMARCC2/SMARCC1/SMARCA4/DPF2/RB1/RAD21/PLK1/MAD2L1/INCENP/IK/CENPF/CENPE/CDC27/CDC20/CDC6/CCNB1/BUB1B/BUB1/BCL7A/BIRC5/ACTL6A	57
BP	GO:0007091	metaphase/anaphase transition of mitotic cell cycle	56/2255	94/18888	3.16831e-28	5.40629e-26	4.76308e-26	GEN1/NSMCE2/ARID2/SPC24/HASPIN/NUF2/ANAPC1/ARID1B/SPC25/KNL1/PCID2/PBRM1/CDCA8/ZWILCH/SPDL1/ANAPC5/BRD7/FBXO5/ZWINT/UBE2C/TACC3/NDC80/DLGAP5/KNTC1/ESPL1/TRIP13/AURKB/BUB3/ZW10/CDC16/DPF3/ZNF207/XRCC3/TTK/TPR/SMARCC2/SMARCC1/SMARCA4/DPF2/RB1/RAD21/PLK1/MAD2L1/INCENP/IK/CENPF/CENPE/CDC27/CDC20/CDC6/CCNB1/BUB1B/BUB1/BCL7A/BIRC5/ACTL6A	56
BP	GO:0045786	negative regulation of cell cycle	131/2255	405/18888	4.66233e-28	7.72165e-26	6.80297e-26	GEN1/FBXO43/SDE2/SPC24/EME1/E2F7/TPRA1/MYOCD/SLFN11/ZNF830/TICRR/DOT1L/ABRAXAS1/ATRIP/BRIP1/HASPIN/RHNO1/NUF2/CDT1/MUS81/WDR76/JADE1/E2F8/RNASEH2B/CLSPN/SPC25/KNL1/MDM1/PCID2/CHFR/PIDD1/RFWD3/CDCA8/ZWILCH/TIPIN/SPDL1/UIMC1/METTL13/DTL/GTSE1/CRLF3/GMNN/DONSON/BRD7/BABAM1/RGCC/HTRA2/PRPF19/MTBP/FBXO5/HINFP/FBXO7/SIRT1/WAPL/TREX1/CHEK2/FAM107A/ZWINT/TOPBP1/BTG3/RBM14/NDC80/CCP110/KNTC1/ESPL1/MDC1/MA…	131
CC	GO:0072686	mitotic spindle	80/2342	184/19894	1.63818e-27	1.07137e-25	8.08745e-26	WDR62/ASPM/HEPACAM2/NEIL2/SKA3/SKA1/TUBB/FLCN/CKAP2L/KIF18B/CCSAP/HAUS1/HAUS8/KNSTRN/CEP295/TUBB6/KIF18A/FAM83D/SMC6/HAUS3/WNK1/RCC2/YEATS2/RMDN3/HAUS2/HAUS4/HAUS6/NUSAP1/GPSM2/RACGAP1/CKAP2/LSM14A/HAUS5/WAPL/PHLPP2/TPX2/MAPRE1/KATNA1/CNTRL/STAG2/SPAG5/TACC3/TUBB4B/STAG1/DLGAP5/ESPL1/KIF20B/KIF23/AURKB/SMC3/PRC1/CDC16/KAT2B/TNKS/CDC14A/CDC7/SMC1A/AAAS/TUBG1/TPR/TFDP2/TADA2A/AURKA/RPS3/PTPN7/PLK1/…	80
BP	GO:0090068	positive regulation of cell cycle process	100/2255	263/18888	7.02958e-28	1.13096e-25	9.96403e-26	GEN1/NSMCE2/SASS6/CEP120/E2F7/CDCA5/CEP295/SLF1/RHNO1/FAM83D/DBF4B/ATAD5/CSPP1/E2F8/SMC6/WNK1/NCAPG/KNL1/RAD18/RCC2/CENPJ/PCID2/CDCA8/PHIP/NCAPG2/DTL/ANAPC5/NUSAP1/GPSM2/NCAPH2/RACGAP1/RGCC/MTBP/FBXO5/SIN3A/BRD4/NCAPH/NCAPD3/KLHL18/CIT/UBE2C/DBF4/PLK4/RAD51AP1/SPAG5/SMC2/NDC80/SMC4/KIF14/NCAPD2/DLGAP5/ESPL1/KIF20B/MACROH2A1/KIF23/AURKB/CCNE2/CDC16/SPHK1/KAT2B/CDC14A/DYRK3/CDC7/XRCC3/TPR/TFDP1/AUR…	100
CC	GO:0000922	spindle pole	78/2342	177/19894	2.49489e-27	1.48333e-25	1.11972e-25	WDR62/POC1B/ASPM/SGO1/CKAP2L/CEP128/NEK7/NEDD1/HAUS1/HAUS8/KNSTRN/TUBGCP6/FBF1/CEP19/CEP89/PSRC1/KATNAL1/FAM110A/DIAPH3/FAM83D/CEP44/DSN1/CSPP1/SMC6/MIS12/AUNIP/CEP85/RMDN3/SPDL1/NDE1/GPSM2/CKAP2/POC1A/TPX2/MAPRE1/RASSF1/KATNA1/TOPBP1/CNTRL/STAG2/SPAG5/TACC3/TUBGCP3/KATNB1/STAG1/CKAP5/DLGAP5/KNTC1/KIF20B/AURKB/ZW10/CTDP1/SMC3/PRC1/TNKS/CDC14A/SMC1A/AAAS/ALMS1/TUBG1/AURKA/RAD21/PLK1/ODF2/NUMA1/NEK…	78
BP	GO:0051054	positive regulation of DNA metabolic process	108/2255	301/18888	1.59375e-27	2.49289e-25	2.1963e-25	ARID2/SHLD1/E2F7/NEK7/EXOSC6/KMT5C/SLX4/SLF1/ABRAXAS1/CDT1/EPC1/DBF4B/ATAD5/E2F8/DSCC1/SMOC2/CHTF18/ARID1B/PBRM1/RIF1/WRAP53/INO80D/TERF2IP/UIMC1/EXOSC3/TFPT/BRD7/BABAM1/RGCC/CIZ1/SIRT1/SMCHD1/PAXIP1/CCT5/BAZ1A/KAT7/DBF4/BRD8/RUVBL2/CCT8/RAD51AP1/CCT2/MCRS1/TRIM28/AURKB/TIMELESS/TNKS/SMARCA5/CDC7/DPF3/YEATS4/USP7/XRCC5/WRN/NSD2/USP1/TOP2B/TFRC/SMARCC2/SMARCC1/SMARCA4/RPS3/RFC5/RFC4/RFC3/RFC2/DPF2…	108
BP	GO:0070828	heterochromatin organization	69/2255	141/18888	2.29125e-27	3.48703e-25	3.07216e-25	H2AC21/H2AZ2/H2AC25/SAMD1/H2AC12/LMNB2/DOT1L/RBM15/ZNF304/PCID2/ATF7IP/RESF1/RIF1/MPHOSPH8/POLE3/PPHLN1/HP1BP3/UHRF1/SIN3A/SUZ12/SIRT1/SMCHD1/UBR2/KDM1A/CBX3/BAZ1A/BAZ2A/TRIM28/MACROH2A1/TRIP12/H2AC11/HAT1/PPM1D/SMARCA5/H2AC20/H2AC17/H2AC4/H2AC6/H2AC16/H2AC15/H2AC13/HMGA2/TPR/SUV39H1/KDM5A/RB1/PHF2/MYC/KMT2A/MECP2/LMNB1/JARID2/HNRNPU/HMGB1/HELLS/HDAC2/HDAC1/H2AZ1/H2AX/H2AC7/H2AC8/H1-0/EZH2/EZH1/D…	69
BP	GO:0045787	positive regulation of cell cycle	114/2255	332/18888	4.55578e-27	6.75094e-25	5.94775e-25	GEN1/NSMCE2/C6orf89/SASS6/CEP120/E2F7/CDCA5/CEP295/PSRC1/SLF1/RHNO1/FAM83D/DBF4B/ATAD5/CSPP1/E2F8/SMC6/WNK1/NCAPG/SMOC2/KNL1/RAD18/RCC2/CENPJ/PCID2/CDCA8/PHIP/NCAPG2/DTL/ANAPC5/NUSAP1/GPSM2/NCAPH2/RACGAP1/RGCC/MTBP/FBXO5/SIN3A/BRD4/NCAPH/NCAPD3/KLHL18/CIT/UBE2C/DBF4/PLK4/RAD51AP1/SPAG5/SMC2/NDC80/CITED2/SMC4/BCL2L11/KIF14/NCAPD2/DLGAP5/ESPL1/KIF20B/MACROH2A1/KIF23/AURKB/CCNE2/CDC16/SPHK1/KAT2B/CD…	114
BP	GO:0008380	RNA splicing	144/2255	484/18888	1.55278e-26	2.24197e-24	1.97523e-24	RBM12B/FAM98B/HNRNPUL2/SDE2/ZMAT2/TGS1/ZNF830/RBM17/PRPF38A/PHF5A/BUD13/PPP1R9B/THOC3/RBM48/SNRNP25/THOC6/METTL4/RBM15/RBM25/CWC22/ISY1/CLK4/THOC2/RSRP1/RBM22/ZCCHC8/RBM38/CWF19L1/PRPF39/CWC25/C9orf78/LUC7L3/WBP11/LSM8/LUC7L2/CDC40/ZBTB7A/RSRC1/DBR1/TRA2A/PRPF19/HTATSF1/RBMX/TAF5L/AKAP8L/PABPC1/DAZAP1/USP49/TFIP11/LSM5/MTREX/SF3B1/SF3B3/SNRNP200/ACIN1/SNW1/RALY/KHDC4/CASC3/U2AF2/WBP4/PSIP1/HNRNPU…	144
BP	GO:1902099	regulation of metaphase/anaphase transition of cell cycle	54/2255	93/18888	1.72531e-26	2.42881e-24	2.13984e-24	GEN1/NSMCE2/ARID2/SPC24/HASPIN/NUF2/ARID1B/SPC25/KNL1/PCID2/CHFR/PBRM1/CDCA8/ZWILCH/SPDL1/ANAPC5/BRD7/FBXO5/ZWINT/UBE2C/NDC80/DLGAP5/KNTC1/ESPL1/TRIP13/AURKB/BUB3/ZW10/CDC16/DPF3/ZNF207/XRCC3/TTK/TPR/SMARCC2/SMARCC1/SMARCA4/DPF2/RB1/RAD21/PLK1/MAD2L1/INCENP/IK/CENPF/CENPE/CDC20/CDC6/CCNB1/BUB1B/BUB1/BCL7A/BIRC5/ACTL6A	54
BP	GO:0030071	regulation of mitotic metaphase/anaphase transition	53/2255	90/18888	1.93539e-26	2.6581e-24	2.34185e-24	GEN1/NSMCE2/ARID2/SPC24/HASPIN/NUF2/ARID1B/SPC25/KNL1/PCID2/PBRM1/CDCA8/ZWILCH/SPDL1/ANAPC5/BRD7/FBXO5/ZWINT/UBE2C/NDC80/DLGAP5/KNTC1/ESPL1/TRIP13/AURKB/BUB3/ZW10/CDC16/DPF3/ZNF207/XRCC3/TTK/TPR/SMARCC2/SMARCC1/SMARCA4/DPF2/RB1/RAD21/PLK1/MAD2L1/INCENP/IK/CENPF/CENPE/CDC20/CDC6/CCNB1/BUB1B/BUB1/BCL7A/BIRC5/ACTL6A	53
BP	GO:0007098	centrosome cycle	67/2255	139/18888	4.01948e-26	5.38897e-24	4.74782e-24	GEN1/WDR62/POC1B/HEPACAM2/SASS6/CEP120/SPICE1/SGO1/SSX2IP/CNTROB/HAUS1/HAUS8/CEP295/NDEL1/CEP44/CEP76/CCDC102B/MCPH1/HAUS3/CEP85/MDM1/CENPJ/CEP72/NAT10/HAUS2/CEP192/HAUS4/NDE1/HAUS6/C2CD3/RTTN/SIRT1/HAUS5/USP33/CEP152/CEP131/CEP250/PLK4/RBM14/NDC80/KIAA0753/CKAP5/PCLAF/CCP110/CEP135/KAT2B/ALMS1/XRCC3/XRCC2/AURKA/STIL/RANBP1/PLK1/ODF2/NEK2/PPP1R12A/KIF11/DNM2/CHEK1/CHD3/CETN3/CDK2/CDK1/CCNF/BRCA2/…	67
BP	GO:0071459	protein localization to chromosome, centromeric region	34/2255	40/18888	6.14473e-26	8.04673e-24	7.08938e-24	CHAMP1/HASPIN/KNL1/RCC2/CENPQ/ZWILCH/SPDL1/MTBP/CTCF/KNTC1/AURKB/BUB3/ZW10/H2BC11/H4C14/H4C13/H4C5/H4C2/H4C8/H4C3/H4C11/H4C6/H4C4/H4C1/H2AC4/H4C9/TTK/RB1/JARID2/IK/H2AC8/CENPA/CDK1/BUB1B	34
BP	GO:0040029	epigenetic regulation of gene expression	87/2255	220/18888	8.06104e-26	1.01201e-23	8.91605e-24	TET3/MYOCD/SAMD1/LMNB2/GLYR1/DOT1L/EPC1/SUV39H2/METTL4/RBM15/ARID1B/ZNF304/ATF7IP/RESF1/RIF1/MPHOSPH8/POLE3/ARID4B/PPHLN1/UHRF1/BRD7/USP21/PHF19/SIN3A/SUZ12/SIRT1/SMCHD1/UBR2/KDM1A/MTF2/CBX3/BAZ1A/BAZ2A/KAT7/CTCF/RBM14/TRIM28/MACROH2A1/TRIP12/ASH2L/H3C7/KAT2B/CGGBP1/HAT1/PPM1D/SMARCA5/H3C10/H3C12/H3C8/H3C11/H3C6/H3C4/H3C1/AXIN1/HMGA2/USP7/TPR/TP53/TDG/SUV39H1/SMARCA4/RNF2/KDM5A/RB1/PHF2/MYC/KMT2A…	87
BP	GO:1901991	negative regulation of mitotic cell cycle phase transition	81/2255	195/18888	8.08744e-26	1.01201e-23	8.91605e-24	GEN1/SDE2/SPC24/E2F7/TPRA1/SLFN11/ZNF830/TICRR/ABRAXAS1/HASPIN/NUF2/JADE1/CLSPN/SPC25/KNL1/PCID2/CHFR/PIDD1/RFWD3/CDCA8/ZWILCH/SPDL1/UIMC1/DTL/GTSE1/CRLF3/DONSON/BRD7/BABAM1/RGCC/FBXO5/FBXO7/TREX1/CHEK2/FAM107A/ZWINT/TOPBP1/NDC80/KNTC1/TRIP13/AURKB/BUB3/ZW10/PKMYT1/GFI1B/ZNF207/XRCC3/TTK/TPR/TP53/RPA2/RBL1/RBBP8/RB1/RAD21/PRKDC/PLK1/ORC1/MUC1/MRE11/FOXO4/MAD2L1/INCENP/IK/EZH2/CHEK1/CENPF/CDKN1B/C…	81
BP	GO:0051225	spindle assembly	63/2255	129/18888	4.85114e-25	5.93843e-23	5.23191e-23	MZT1/ASPM/TUBB/SASS6/SPICE1/NEK7/CCSAP/HAUS1/HAUS8/TUBGCP6/ABRAXAS1/CEP97/HAUS3/STARD9/CENPJ/CDCA8/HAUS2/CEP192/HAUS4/HAUS6/GPSM2/UHRF1/RACGAP1/FBXO5/LSM14A/KIF4A/HAUS5/TPX2/MAPRE1/CHEK2/STAG2/SPAG5/PIBF1/TUBGCP3/NDC80/STAG1/KIF23/AURKB/CCNB2/SMC3/PRC1/TNKS/SMC1A/AAAS/ZNF207/TPR/AURKA/STIL/RPS3/RNF4/PLK1/NUMA1/NEK2/MYBL2/MLH1/KIFC1/KIF11/INCENP/HNRNPU/GTF2B/DDB1/CDC20/BIRC5	63
BP	GO:1902850	microtubule cytoskeleton organization involved in mitosis	72/2255	164/18888	7.51895e-25	9.00834e-23	7.93658e-23	MZT1/WDR62/SASS6/SPICE1/CCSAP/SAPCD2/PSRC1/ABRAXAS1/FAM110A/NUF2/NDEL1/BORA/MCPH1/CEP97/CENPH/SPC25/CENPJ/CDCA8/CEP192/SPDL1/NDE1/NUSAP1/GPSM2/UHRF1/RACGAP1/SETD2/GPSM1/LSM14A/KIF4A/TPX2/MAPRE1/CHEK2/STAG2/PIBF1/TACC3/NDC80/STAG1/CKAP5/DLGAP5/ESPL1/KIF23/AURKB/ZW10/SMC3/PRC1/TNKS/SMC1A/AAAS/ZNF207/TUBG1/TTK/TPR/AURKA/STIL/RAN/PLK1/PCNT/NUMA1/NEK2/MYBL2/MAD2L1/STMN1/KIFC1/KIF11/INCENP/HNRNPU/CENPE…	72
BP	GO:0000375	RNA splicing, via transesterification reactions	112/2255	341/18888	9.19974e-25	1.07924e-22	9.50842e-23	HNRNPUL2/SDE2/ZMAT2/TGS1/RBM17/PRPF38A/PHF5A/BUD13/SNRNP25/RBM15/RBM25/CWC22/ISY1/RSRP1/RBM22/ZCCHC8/CWF19L1/PRPF39/CWC25/C9orf78/LUC7L3/LSM8/LUC7L2/CDC40/ZBTB7A/RSRC1/DBR1/TRA2A/PRPF19/HTATSF1/RBMX/PABPC1/DAZAP1/USP49/TFIP11/LSM5/MTREX/SF3B1/SF3B3/SNRNP200/SNW1/RALY/KHDC4/CASC3/U2AF2/WBP4/PSIP1/HNRNPUL1/SF3A3/SRSF8/RNPS1/SRSF10/KHDRBS1/PRPF8/DDX17/PPIH/RBM14/PRMT5/SF3A1/CWC27/SF3B4/SRRM1/HNRNPR/…	112
BP	GO:0000377	RNA splicing, via transesterification reactions with bulged adenosine as nucleophile	111/2255	337/18888	1.14792e-24	1.29279e-22	1.13898e-22	HNRNPUL2/SDE2/ZMAT2/TGS1/RBM17/PRPF38A/PHF5A/BUD13/SNRNP25/RBM15/RBM25/CWC22/ISY1/RSRP1/RBM22/ZCCHC8/CWF19L1/PRPF39/CWC25/C9orf78/LUC7L3/LSM8/LUC7L2/CDC40/ZBTB7A/RSRC1/DBR1/TRA2A/PRPF19/HTATSF1/RBMX/PABPC1/DAZAP1/USP49/TFIP11/LSM5/MTREX/SF3B1/SF3B3/SNRNP200/SNW1/RALY/KHDC4/CASC3/U2AF2/WBP4/PSIP1/HNRNPUL1/SF3A3/SRSF8/RNPS1/SRSF10/KHDRBS1/PRPF8/DDX17/PPIH/RBM14/PRMT5/SF3A1/CWC27/SF3B4/SRRM1/HNRNPR/…	111
BP	GO:0000398	mRNA splicing, via spliceosome	111/2255	337/18888	1.14792e-24	1.29279e-22	1.13898e-22	HNRNPUL2/SDE2/ZMAT2/TGS1/RBM17/PRPF38A/PHF5A/BUD13/SNRNP25/RBM15/RBM25/CWC22/ISY1/RSRP1/RBM22/ZCCHC8/CWF19L1/PRPF39/CWC25/C9orf78/LUC7L3/LSM8/LUC7L2/CDC40/ZBTB7A/RSRC1/DBR1/TRA2A/PRPF19/HTATSF1/RBMX/PABPC1/DAZAP1/USP49/TFIP11/LSM5/MTREX/SF3B1/SF3B3/SNRNP200/SNW1/RALY/KHDC4/CASC3/U2AF2/WBP4/PSIP1/HNRNPUL1/SF3A3/SRSF8/RNPS1/SRSF10/KHDRBS1/PRPF8/DDX17/PPIH/RBM14/PRMT5/SF3A1/CWC27/SF3B4/SRRM1/HNRNPR/…	111
BP	GO:0007088	regulation of mitotic nuclear division	59/2255	118/18888	3.24935e-24	3.58766e-22	3.16082e-22	GEN1/FBXO43/NSMCE2/CDCA2/SPC24/CCDC8/HASPIN/NUF2/BORA/SPC25/KNL1/PCID2/CDCA8/ZWILCH/PHIP/SPDL1/ANAPC5/NUSAP1/RGCC/MTBP/FBXO5/ZWINT/UBE2C/PRMT5/NDC80/DLGAP5/KNTC1/ESPL1/KIF20B/TRIP13/AURKB/BUB3/ZW10/PKMYT1/CDC16/SPHK1/ZNF207/XRCC3/TTK/TPR/AURKA/RB1/RAD21/PLK1/PDGFRB/NEK2/MKI67/MAD2L1/INCENP/IK/EREG/CHEK1/CENPF/CDC25C/CDC20/CCNB1/BUB1B/BUB1/BIRC5	59
BP	GO:0031023	microtubule organizing center organization	68/2255	152/18888	4.01874e-24	4.35183e-22	3.83407e-22	GEN1/WDR62/POC1B/HEPACAM2/SASS6/CEP120/SPICE1/SGO1/SSX2IP/CNTROB/HAUS1/HAUS8/CEP295/NDEL1/CEP44/CEP76/CCDC102B/MCPH1/HAUS3/CEP85/MDM1/CENPJ/CEP72/NAT10/HAUS2/CEP192/HAUS4/NDE1/HAUS6/C2CD3/RTTN/SIRT1/HAUS5/USP33/CEP152/CEP131/CEP250/PLK4/RBM14/NDC80/KIAA0753/CKAP5/PCLAF/CCP110/CEP135/KAT2B/ALMS1/XRCC3/XRCC2/AURKA/STIL/RANBP1/PLK1/ODF2/NEK2/PPP1R12A/KIF11/E2F4/DNM2/CHEK1/CHD3/CETN3/CDK2/CDK1/CCNF/B…	68
CC	GO:0005657	replication fork	45/2342	74/19894	1.01892e-23	5.5531e-22	4.19186e-22	MMS22L/EME1/MUS81/PIF1/SMARCAD1/RAD18/MCM10/TIPIN/SMARCAL1/DONSON/UHRF1/PRPF19/POLA2/TREX1/WDHD1/POLD3/BAZ1B/TIMELESS/SMARCA5/XRCC3/XRCC2/WRN/TP53/RPA3/RPA2/RPA1/RFC5/RFC4/RFC3/RFC2/RAD51D/RAD51C/PRIM2/PRIM1/POLH/POLD1/POLA1/PCNA/TONSL/MRE11/MCM3/H2AX/DNMT1/CHEK1/BLM	45
BP	GO:0010965	regulation of mitotic sister chromatid separation	40/2255	59/18888	1.21893e-23	1.29505e-21	1.14097e-21	GEN1/NSMCE2/SPC24/HASPIN/NUF2/SPC25/KNL1/PCID2/CDCA8/ZWILCH/SPDL1/ANAPC5/FBXO5/ZWINT/UBE2C/NDC80/DLGAP5/KNTC1/ESPL1/TRIP13/AURKB/BUB3/ZW10/CDC16/ZNF207/XRCC3/TTK/TPR/RB1/RAD21/PLK1/MAD2L1/INCENP/IK/CENPF/CDC20/CCNB1/BUB1B/BUB1/BIRC5	40
MF	GO:0042393	histone binding	94/2312	252/18522	3.99486e-24	1.43549e-21	1.22089e-21	LRWD1/SPIN4/UHRF2/KMT5C/GLYR1/PHF6/ANP32E/KDM7A/BRD9/KMT2C/CHD8/ASF1B/YEATS2/HJURP/RESF1/WRAP53/PHIP/NCAPG2/MPHOSPH8/RSF1/UIMC1/LEF1/CXXC1/UHRF1/BRD7/ATAD2/PHF19/PYGO1/HINFP/USP49/ASF1A/BRD1/ZMYND8/MORC3/SUZ12/BRD4/CBX5/CBX6/SIRT1/NCAPD3/DNAJC9/PSME4/TTLL12/KDM4C/MTF2/CBX3/BAZ2A/KDM5B/ANP32B/SCML2/USP15/NCAPD2/SART3/BAZ1B/TNKS/HAT1/SMARCA5/CHAF1B/YEATS4/BRD3/DEK/VRK1/TAF1/SUPT6H/SSRP1/SNCA/SMARCC…	94
BP	GO:0051306	mitotic sister chromatid separation	41/2255	62/18888	1.47891e-23	1.54217e-21	1.35869e-21	GEN1/NSMCE2/SPC24/HASPIN/NUF2/SPC25/KNL1/PCID2/CDCA8/ZWILCH/SPDL1/ANAPC5/NCAPH2/FBXO5/ZWINT/UBE2C/NDC80/DLGAP5/KNTC1/ESPL1/TRIP13/AURKB/BUB3/ZW10/CDC16/ZNF207/XRCC3/TTK/TPR/RB1/RAD21/PLK1/MAD2L1/INCENP/IK/CENPF/CDC20/CCNB1/BUB1B/BUB1/BIRC5	41
BP	GO:0045930	negative regulation of mitotic cell cycle	90/2255	248/18888	1.55066e-23	1.5876e-21	1.39871e-21	GEN1/SDE2/SPC24/EME1/E2F7/TPRA1/SLFN11/ZNF830/TICRR/ABRAXAS1/HASPIN/NUF2/MUS81/JADE1/CLSPN/SPC25/KNL1/PCID2/CHFR/PIDD1/RFWD3/CDCA8/ZWILCH/TIPIN/SPDL1/UIMC1/DTL/GTSE1/CRLF3/DONSON/BRD7/BABAM1/RGCC/MTBP/FBXO5/FBXO7/TREX1/CHEK2/FAM107A/ZWINT/TOPBP1/BTG3/NDC80/KNTC1/MDC1/TRIP13/AURKB/BUB3/ZW10/PKMYT1/GFI1B/ZNF207/XRCC3/TTK/TPR/TP53/RPA2/RBL1/RBBP8/RB1/RAD21/RAD9A/PRKDC/PLK1/ORC1/MUC1/MSH2/MRE11/FOXO4…	90
BP	GO:2001251	negative regulation of chromosome organization	51/2255	93/18888	1.61626e-23	1.62521e-21	1.43185e-21	GEN1/DCP2/SPC24/SLX4/HASPIN/NUF2/PIF1/SPC25/KNL1/PCID2/NAT10/CDCA8/ZWILCH/SPDL1/GNL3L/XRN1/TERF2IP/FBXO5/WAPL/ZWINT/NDC80/KNTC1/ESPL1/TRIP13/AURKB/BUB3/ZW10/BAZ1B/TNKS/SMARCA5/ZNF207/XRCC3/TTK/TPR/TP53/TOP2A/RAD21/EXOSC10/PLK1/MAD2L1/INCENP/IK/HNRNPU/HNRNPA1/CENPF/CDC20/CCNB1/BUB1B/BUB1/ATRX/BIRC5	51
CC	GO:0005814	centriole	68/2342	160/19894	6.74735e-23	3.39443e-21	2.56235e-21	WASHC1/KIF24/WDR62/TEDC1/POC1B/HYLS1/WDR90/SASS6/CEP120/SPICE1/CEP128/POC5/SCLT1/CCSAP/CEP20/NEDD1/CNTROB/CEP41/DYNC2I2/CEP295/LRRCC1/FBF1/CEP19/CEP89/CEP44/TSGA10/CCDC68/TEDC2/CEP76/CCDC102B/CEP97/CPLANE2/CEP85/STARD9/ODF2L/MDM1/CENPJ/CEP192/MKS1/IFT52/C2CD3/RTTN/POC1A/CEP152/CEP131/CEP250/PLK4/TUBGCP3/MPHOSPH9/CEP350/KIAA0753/KIAA0586/CCP110/CEP135/HERC2/SSNA1/ALMS1/TUBG1/TOP2A/AURKA/STIL/RAN/P…	68
BP	GO:0008608	attachment of spindle microtubules to kinetochore	37/2255	52/18888	3.91666e-23	3.86925e-21	3.40891e-21	SKA2/CHAMP1/SKA3/SKA1/SGO1/SPC24/KNSTRN/ABRAXAS1/NUF2/CDT1/DSN1/MIS12/SPC25/KNL1/RCC2/CDCA8/ZWILCH/RACGAP1/MAPRE1/KIF2C/SPAG5/NDC80/KNTC1/AURKB/BUB3/ZW10/KAT2B/ZNF207/RB1/NEK2/INCENP/HNRNPU/ECT2/CENPE/CENPC/CCNB1/BIRC5	37
CC	GO:0005681	spliceosomal complex	79/2342	208/19894	1.27519e-22	5.95697e-21	4.49673e-21	ZMAT2/ZNF830/RBM17/PRPF38A/PHF5A/BUD13/RBM48/SNRNP25/CWC22/ISY1/RBM22/ZCCHC8/CWF19L1/PRPF39/CWC25/C9orf78/LUC7L3/LSM8/LUC7L2/CDC40/TRA2A/PRPF19/HTATSF1/RBMX/PABPC1/TFIP11/LSM5/MTREX/SF3B1/SF3B3/SNRNP200/SNW1/RALY/KHDC4/CASC3/U2AF2/WBP4/SF3A3/PRPF8/PPIH/SF3A1/CWC27/SF3B4/SRRM1/HNRNPR/ALYREF/RBM5/DDX46/DDX23/SNRNP40/SART1/PRP4K/API5/TTF2/SF3A2/SNRPF/SNRPD2/SNRPD1/SNRPB2/SNRPB/SNRPA/TRA2B/SRSF2/SRSF…	79
BP	GO:0051310	metaphase chromosome alignment	52/2255	100/18888	1.59807e-22	1.55151e-20	1.36692e-20	SKA2/CHAMP1/SKA3/SKA1/SPICE1/SGO1/SPC24/CDCA5/KNSTRN/PSRC1/ABRAXAS1/NUF2/KIF18A/CDT1/FAM83D/DSN1/MIS12/SPC25/KNL1/RCC2/CENPQ/CDCA8/ZWILCH/SPDL1/RACGAP1/MAPRE1/ZWINT/KIF2C/SPAG5/PIBF1/NDC80/KIF14/KNTC1/AURKB/BUB3/ZW10/KAT2B/ZNF207/RB1/NUMA1/NEK2/MLH1/KIF22/KIFC1/INCENP/HNRNPU/ECT2/CENPF/CENPE/CENPC/CCNB1/BIRC5	52
BP	GO:0033047	regulation of mitotic sister chromatid segregation	37/2255	54/18888	3.23152e-22	3.08418e-20	2.71724e-20	GEN1/SPC24/HASPIN/NUF2/SPC25/KNL1/PCID2/CDCA8/ZWILCH/SPDL1/FBXO5/ZWINT/NDC80/KNTC1/TRIP13/AURKB/BUB3/ZW10/KAT2B/ZNF207/XRCC3/TTK/TPR/RAD21/PLK1/NUMA1/MAD2L1/INCENP/IK/HNRNPU/CENPF/CDC20/CDK1/CCNB1/BUB1B/BUB1/BIRC5	37
BP	GO:0051321	meiotic cell cycle	97/2255	291/18888	3.94056e-22	3.69822e-20	3.25822e-20	FBXO43/ASPM/SGO1/SGO2/EME1/ANKLE1/SLC26A8/TUBGCP6/MASTL/SLX4/MND1/BRIP1/NUF2/KIF18A/MUS81/RMI1/BRME1/ANAPC1/FIGNL1/FANCM/KNL1/FOXJ2/CHFR/NDC1/MNS1/C9orf78/ANAPC5/PSMC3IP/NCAPH2/FBXO5/RAD54B/NCAPH/NCAPD3/UBR2/DMC1/ZWINT/STAG2/RAD51AP1/SMC2/TUBGCP3/NDC80/SMC4/BCL2L11/REC8/NCAPD2/ESPL1/MARF1/TESMIN/TRIP13/PTTG1/BUB3/ZW10/EXO1/CCNE2/CCNB2/SMC3/PKMYT1/CDC16/RAD54L/SMC1A/XRCC2/TUBG1/TTK/TOP3A/TOP2B/TOP…	97
BP	GO:0050000	chromosome localization	57/2255	120/18888	5.00318e-22	4.61851e-20	4.06903e-20	SKA2/CHAMP1/SKA3/SKA1/SPICE1/SGO1/SPC24/CDCA5/KNSTRN/PSRC1/ABRAXAS1/NUF2/KIF18A/CDT1/FAM83D/NDEL1/DSN1/MIS12/SPC25/KNL1/RCC2/CENPQ/CDCA8/ZWILCH/SPDL1/NDE1/RACGAP1/MAPRE1/ZWINT/KIF2C/SPAG5/PIBF1/NDC80/KATNB1/KIF14/DLGAP5/KNTC1/AURKB/BUB3/ZW10/KAT2B/ZNF207/RB1/NUP98/NUMA1/NEK2/MLH1/KIF22/KIFC1/INCENP/HNRNPU/ECT2/CENPF/CENPE/CENPC/CCNB1/BIRC5	57
BP	GO:0071103	DNA conformation change	49/2255	92/18888	6.65932e-22	6.04816e-20	5.32859e-20	FBH1/MCM8/GINS4/ASCC2/BRIP1/PIF1/DSCC1/GINS3/CHTF18/FANCM/CHD8/ZGRF1/GINS2/RAD54B/TREX1/RUVBL2/POLQ/G3BP1/GINS1/RECQL4/CDC45/XRCC5/WRN/TOP3A/TOP2B/TOP2A/TOP1/RFC5/RFC4/RFC3/RFC2/RECQL/RAD51/MRE11/MCM7/MCM6/MCM5/MCM4/MCM3/MCM2/HNRNPA2B1/HMGA1/HMGB3/HMGB2/HMGB1/DNA2/DDX11/DHX9/BLM	49
BP	GO:0044839	cell cycle G2/M phase transition	65/2255	152/18888	8.34216e-22	7.45631e-20	6.56919e-20	ZNF830/TICRR/MASTL/ABRAXAS1/DBF4B/ATAD5/RNASEH2B/CLSPN/RCC2/CHFR/UIMC1/DTL/PPME1/DONSON/BABAM1/AKAP8L/FBXO5/SIN3A/BRD4/PAXIP1/CHEK2/TOPBP1/KHDRBS1/NDC80/AKAP8/KIF14/MELK/MACROH2A1/AURKB/CCNB2/PKMYT1/PPM1D/DYRK3/CDC7/TP53/TAF2/AURKA/RRM1/RBBP8/RAD51C/RAD21/PKIA/PLK1/ORC1/MRE11/FOXO4/FOXM1/ENSA/DNM2/CHEK1/CENPF/CDK6/CDK4/CDK2/CDC25C/CDC25B/CDC25A/CDC6/CDK1/CCNB1/CCNA2/CALM3/BRCA1/BLM/BARD1	65
MF	GO:0008094	ATP-dependent activity, acting on DNA	59/2312	123/18522	4.81328e-22	1.29718e-19	1.10325e-19	FBH1/MCM8/BRIP1/PIF1/ATAD5/DSCC1/CHTF18/FANCM/CHD8/SMARCAD1/ZGRF1/ERCC6L/RSF1/SMARCAL1/RAD54B/WAPL/DMC1/RUVBL2/POLQ/G3BP1/RECQL4/BTAF1/SMARCA5/TTF2/RAD54L/XRCC5/XRCC3/XRCC2/WRN/TOP2B/TOP2A/SMARCA4/RFC5/RFC4/RFC3/RFC2/RECQL/RBBP4/RAD51D/RAD51C/RAD51/MSH5/MSH2/MRE11/MLH1/MCM7/MCM6/MCM5/MCM4/MCM3/MCM2/HELLS/DNA2/DDX11/DHX9/CHD3/CHD2/BLM/ATRX	59
CC	GO:0016607	nuclear speck	119/2342	416/19894	5.04067e-21	2.19773e-19	1.659e-19	NUP43/HIPK1/SDE2/E2F7/FAM76B/RMI2/TOE1/ZNF830/PHF5A/THOC3/POLDIP3/ASCC2/SPRTN/RNF34/JADE1/CBLL1/AAGAB/SMC6/THOC6/RBM15/S100PBP/RBM25/CWC22/THOC2/UNC45A/BMP2K/NCBP3/PSPC1/NCAPG2/CWC25/LUC7L3/LUC7L2/PHF7/HIKESHI/CDC40/RSRC1/HP1BP3/CXXC1/PRPF19/TAF5L/AKAP8L/CHTOP/TFIP11/BRD1/MTREX/SF3B1/PSME4/ACIN1/SNW1/CASC3/OIP5/U2AF2/ATXN2L/WBP4/BAZ2A/FAM107A/CPSF6/SF3A3/SRSF8/RNPS1/TCERG1/SRSF10/PRPF8/DDX17/NXF1…	119
BP	GO:0051303	establishment of chromosome localization	54/2255	112/18888	2.52148e-21	2.21851e-19	1.95456e-19	SKA2/CHAMP1/SKA3/SKA1/SPICE1/SGO1/SPC24/CDCA5/KNSTRN/PSRC1/ABRAXAS1/NUF2/KIF18A/CDT1/FAM83D/NDEL1/DSN1/MIS12/SPC25/KNL1/RCC2/CENPQ/CDCA8/ZWILCH/SPDL1/NDE1/RACGAP1/MAPRE1/ZWINT/KIF2C/SPAG5/PIBF1/NDC80/KIF14/KNTC1/AURKB/BUB3/ZW10/KAT2B/ZNF207/RB1/NUMA1/NEK2/MLH1/KIF22/KIFC1/INCENP/HNRNPU/ECT2/CENPF/CENPE/CENPC/CCNB1/BIRC5	54
BP	GO:0032392	DNA geometric change	46/2255	85/18888	5.00172e-21	4.33303e-19	3.81751e-19	FBH1/MCM8/GINS4/ASCC2/BRIP1/PIF1/DSCC1/GINS3/CHTF18/FANCM/CHD8/ZGRF1/GINS2/RAD54B/TREX1/RUVBL2/POLQ/G3BP1/GINS1/RECQL4/CDC45/XRCC5/WRN/TOP2A/RFC5/RFC4/RFC3/RFC2/RECQL/RAD51/MRE11/MCM7/MCM6/MCM5/MCM4/MCM3/MCM2/HNRNPA2B1/HMGA1/HMGB3/HMGB2/HMGB1/DNA2/DDX11/DHX9/BLM	46
CC	GO:0000792	heterochromatin	44/2342	81/19894	1.70757e-20	6.97968e-19	5.26874e-19	LRWD1/ESCO2/EME1/UHRF2/KMT5C/WDR76/SMARCAD1/MPHOSPH8/POLE3/UHRF1/SUZ12/CBX5/CBX6/SIRT1/NCAPD3/KDM4C/CBX3/BAZ1A/BAZ2A/IKZF1/TRIM28/MACROH2A1/BAZ1B/SMARCA5/HMGA2/TOP2B/SUV39H1/RNF2/ORC2/MECP2/INCENP/HSF1/HMGA1/HELLS/HDAC1/H2AZ1/H1-5/H1-4/EZH2/EZH1/DNMT1/CENPC/CENPA/ATRX	44
BP	GO:0007052	mitotic spindle organization	58/2255	131/18888	1.67207e-20	1.42658e-18	1.25685e-18	MZT1/WDR62/SASS6/SPICE1/CCSAP/PSRC1/ABRAXAS1/FAM110A/NUF2/BORA/CEP97/CENPH/SPC25/CENPJ/CDCA8/CEP192/GPSM2/UHRF1/RACGAP1/LSM14A/KIF4A/TPX2/CHEK2/STAG2/PIBF1/TACC3/NDC80/STAG1/CKAP5/DLGAP5/KIF23/AURKB/SMC3/PRC1/TNKS/SMC1A/AAAS/ZNF207/TUBG1/TTK/TPR/AURKA/STIL/RAN/PLK1/PCNT/NUMA1/NEK2/MYBL2/STMN1/KIFC1/KIF11/INCENP/HNRNPU/CENPE/CDC20/CCNB1/BIRC5	58
BP	GO:0051985	negative regulation of chromosome segregation	34/2255	50/18888	2.33989e-20	1.90956e-18	1.68237e-18	GEN1/SPC24/HASPIN/NUF2/SPC25/KNL1/PCID2/CHFR/CDCA8/ZWILCH/SPDL1/FBXO5/ZWINT/NDC80/KNTC1/TRIP13/AURKB/BUB3/ZW10/ZNF207/XRCC3/TTK/TPR/RAD21/PLK1/MAD2L1/INCENP/IK/CENPF/CDC20/CCNB1/BUB1B/BUB1/BIRC5	34
BP	GO:1902100	negative regulation of metaphase/anaphase transition of cell cycle	34/2255	50/18888	2.33989e-20	1.90956e-18	1.68237e-18	GEN1/SPC24/HASPIN/NUF2/SPC25/KNL1/PCID2/CHFR/CDCA8/ZWILCH/SPDL1/FBXO5/ZWINT/NDC80/KNTC1/TRIP13/AURKB/BUB3/ZW10/ZNF207/XRCC3/TTK/TPR/RAD21/PLK1/MAD2L1/INCENP/IK/CENPF/CDC20/CCNB1/BUB1B/BUB1/BIRC5	34
BP	GO:1905819	negative regulation of chromosome separation	34/2255	50/18888	2.33989e-20	1.90956e-18	1.68237e-18	GEN1/SPC24/HASPIN/NUF2/SPC25/KNL1/PCID2/CHFR/CDCA8/ZWILCH/SPDL1/FBXO5/ZWINT/NDC80/KNTC1/TRIP13/AURKB/BUB3/ZW10/ZNF207/XRCC3/TTK/TPR/RAD21/PLK1/MAD2L1/INCENP/IK/CENPF/CDC20/CCNB1/BUB1B/BUB1/BIRC5	34
BP	GO:0140694	non-membrane-bounded organelle assembly	118/2255	413/18888	2.43067e-20	1.9553e-18	1.72267e-18	MZT1/CENPW/WDR62/POC1B/ASPM/PAN3/TUBB/SASS6/CEP120/SPICE1/NEK7/CCSAP/CNTROB/HAUS1/HAUS8/CEP295/TUBGCP6/ABRAXAS1/DIAPH3/CEP44/CENPT/CEP76/CEP97/HAUS3/MIS12/WNK1/CENPH/CEP85/CENPK/STARD9/CNOT6/LDAF1/MDM1/CENPJ/CEP72/PSPC1/CDCA8/HAUS2/CEP192/HAUS4/HAUS6/DHX29/ANLN/ZFYVE1/GPSM2/UHRF1/RACGAP1/FBXO5/LSM14A/C2CD3/RTTN/KIF4A/HAUS5/BOP1/MDN1/CNOT1/CEP152/TPX2/MAPRE1/ATXN2L/CHEK2/STAG2/PLK4/SPAG5/PIBF1/RBM…	118
MF	GO:0003697	single-stranded DNA binding	56/2312	119/18522	1.71882e-20	3.70577e-18	3.15177e-18	MMS22L/SSBP4/FBH1/MCM8/SPRTN/SMC6/HROB/RAD18/TDP1/MCM10/NEIL3/TERF2IP/WBP11/SMARCAL1/SSBP3/SSBP2/TREX1/DMC1/RAD51AP1/POLR3C/SMC2/SMC4/RECQL4/FUBP1/RAD54L/CDC45/TP53/TOP3A/TOP1/RPA3/RPA2/RPA1/RECQL/RAD51D/RAD51/RAD23A/POLA1/YBX1/MSH2/MLH1/MCM7/MCM6/MCM5/MCM4/MCM3/MCM2/HSF1/HNRNPU/HNRNPA2B1/HNRNPA1/HMGB2/HMGB1/DDX11/DHX9/BRCA2/BLM	56
BP	GO:0033046	negative regulation of sister chromatid segregation	33/2255	48/18888	4.9828e-20	3.79164e-18	3.34053e-18	GEN1/SPC24/HASPIN/NUF2/SPC25/KNL1/PCID2/CDCA8/ZWILCH/SPDL1/FBXO5/ZWINT/NDC80/KNTC1/TRIP13/AURKB/BUB3/ZW10/ZNF207/XRCC3/TTK/TPR/RAD21/PLK1/MAD2L1/INCENP/IK/CENPF/CDC20/CCNB1/BUB1B/BUB1/BIRC5	33
BP	GO:0033048	negative regulation of mitotic sister chromatid segregation	33/2255	48/18888	4.9828e-20	3.79164e-18	3.34053e-18	GEN1/SPC24/HASPIN/NUF2/SPC25/KNL1/PCID2/CDCA8/ZWILCH/SPDL1/FBXO5/ZWINT/NDC80/KNTC1/TRIP13/AURKB/BUB3/ZW10/ZNF207/XRCC3/TTK/TPR/RAD21/PLK1/MAD2L1/INCENP/IK/CENPF/CDC20/CCNB1/BUB1B/BUB1/BIRC5	33
BP	GO:0045841	negative regulation of mitotic metaphase/anaphase transition	33/2255	48/18888	4.9828e-20	3.79164e-18	3.34053e-18	GEN1/SPC24/HASPIN/NUF2/SPC25/KNL1/PCID2/CDCA8/ZWILCH/SPDL1/FBXO5/ZWINT/NDC80/KNTC1/TRIP13/AURKB/BUB3/ZW10/ZNF207/XRCC3/TTK/TPR/RAD21/PLK1/MAD2L1/INCENP/IK/CENPF/CDC20/CCNB1/BUB1B/BUB1/BIRC5	33
BP	GO:2000816	negative regulation of mitotic sister chromatid separation	33/2255	48/18888	4.9828e-20	3.79164e-18	3.34053e-18	GEN1/SPC24/HASPIN/NUF2/SPC25/KNL1/PCID2/CDCA8/ZWILCH/SPDL1/FBXO5/ZWINT/NDC80/KNTC1/TRIP13/AURKB/BUB3/ZW10/ZNF207/XRCC3/TTK/TPR/RAD21/PLK1/MAD2L1/INCENP/IK/CENPF/CDC20/CCNB1/BUB1B/BUB1/BIRC5	33
BP	GO:0071168	protein localization to chromatin	37/2255	60/18888	7.72808e-20	5.80224e-18	5.11192e-18	MMS22L/LRWD1/ESCO2/MCM8/PPHLN1/LEF1/SETD2/NIPBL/ZMYND8/WAPL/RUVBL2/MACROH2A1/H2BC11/H4C14/H4C13/H4C5/H4C2/H4C8/H4C3/H4C11/H4C6/H4C4/H4C1/H2AC4/H4C9/BRD3/VRK1/RNF4/RAD21/PLK1/TONSL/MSH2/JARID2/H2AC8/H1-5/EZH2/CENPA	37
CC	GO:0034399	nuclear periphery	61/2342	150/19894	1.6218e-19	6.23918e-18	4.70976e-18	CENPW/ARID2/PHF5A/LMNB2/PRR14/ZNF350/SPTBN4/NUP107/PSPC1/PBRM1/RNF220/BCL11A/CXXC1/UHRF1/BRD7/AKAP8L/NARF/KIF4A/MORC3/NUP205/PAXIP1/SNW1/RUVBL2/STAG2/STAG1/AKAP8/SRRM1/DCAF7/THOC1/NUP153/MATR3/NUP93/SMC3/PIAS1/HAT1/GFI1B/SMC1A/YEATS4/TPR/TP53/SUV39H1/SMARCC2/SMARCC1/SMARCA4/SFPQ/RAD21/POLA1/PCNA/NUP98/NUMA1/HNRNPM/MYB/MBD1/LMNB1/HNRNPU/HNRNPA2B1/CENPF/RUNX1T1/CAD/BLM/ACTL6A	61
BP	GO:0045814	negative regulation of gene expression, epigenetic	58/2255	135/18888	1.00405e-19	7.43921e-18	6.55413e-18	SAMD1/LMNB2/DOT1L/EPC1/SUV39H2/METTL4/RBM15/ZNF304/ATF7IP/RESF1/RIF1/MPHOSPH8/POLE3/PPHLN1/UHRF1/PHF19/SIN3A/SUZ12/SIRT1/SMCHD1/UBR2/KDM1A/CBX3/BAZ1A/BAZ2A/CTCF/TRIM28/MACROH2A1/TRIP12/HAT1/PPM1D/SMARCA5/HMGA2/USP7/TPR/SUV39H1/KDM5A/RB1/PHF2/MYC/KMT2A/MECP2/LMNB1/JARID2/HNRNPU/HMGB1/HELLS/HDAC2/HDAC1/H1-0/EZH2/EZH1/DYRK1A/DNMT1/CHEK1/CDK2/BRCA1/ATRX	58
BP	GO:0031507	heterochromatin formation	50/2255	105/18888	1.49448e-19	1.09291e-17	9.62881e-18	SAMD1/LMNB2/DOT1L/RBM15/ZNF304/ATF7IP/RESF1/RIF1/MPHOSPH8/POLE3/PPHLN1/UHRF1/SIN3A/SUZ12/SIRT1/SMCHD1/UBR2/KDM1A/CBX3/BAZ1A/BAZ2A/TRIM28/TRIP12/HAT1/PPM1D/SMARCA5/HMGA2/TPR/SUV39H1/KDM5A/RB1/PHF2/MYC/KMT2A/MECP2/LMNB1/JARID2/HNRNPU/HMGB1/HELLS/HDAC2/HDAC1/H1-0/EZH2/EZH1/DYRK1A/DNMT1/CDK2/BRCA1/ATRX	50
BP	GO:0006403	RNA localization	73/2255	200/18888	1.66893e-19	1.20484e-17	1.06149e-17	MEX3D/NUP43/DCP2/THOC3/POLDIP3/NUP85/THOC6/NUP37/WNK1/THOC2/NUP107/NXF3/PCID2/NDC1/NCBP3/WRAP53/SIDT1/NUP54/SETD2/AKAP8L/CHTOP/UPF2/NUP188/NUP160/NUP210/NUP205/SMG1/CCT5/CASC3/NUP42/CPSF6/RUVBL2/NUP50/CCT8/KHDRBS1/CCT2/NXF1/DDX39A/NUTF2/ALYREF/THOC1/NUP153/ZC3H11A/NUP58/CKAP5/NUP93/NUP155/NPIPA1/TNKS/KHSRP/PABPN1/AAAS/SLBP/TPR/SUPT6H/SSB/SRSF7/SRSF3/SRSF1/RANBP2/RAN/EXOSC10/NUP98/YBX1/NCBP1/KIF5C…	73
BP	GO:0000723	telomere maintenance	63/2255	158/18888	2.77746e-19	1.97973e-17	1.7442e-17	NSMCE2/LTO1/DCP2/SHLD1/NEK7/SLX4/SLF1/PIF1/SMC6/DCLRE1B/DCLRE1C/NAT10/RIF1/WRAP53/INO80D/GNL3L/XRN1/GAR1/TERF2IP/SMARCAL1/TFPT/TFIP11/SMG1/CCT5/RUVBL2/CCT8/CCT2/MCRS1/RECQL4/AURKB/EXO1/CCNE2/TNKS/USP7/XRCC5/XRCC3/WRN/TP53/RPA3/RPA2/RPA1/RAD51D/RAD51C/RAD51/PRKDC/PRKCQ/EXOSC10/PCNA/NEK2/MYC/MRE11/HNRNPU/HNRNPD/HNRNPA2B1/HNRNPA1/FEN1/DNA2/DKC1/CCNE1/BRCA2/BLM/ATRX/ACTL6A	63
BP	GO:0031577	spindle checkpoint signaling	32/2255	47/18888	2.90895e-19	2.04754e-17	1.80393e-17	GEN1/SPC24/HASPIN/NUF2/SPC25/KNL1/PCID2/CHFR/CDCA8/ZWILCH/SPDL1/ZWINT/NDC80/KNTC1/TRIP13/AURKB/BUB3/ZW10/ZNF207/XRCC3/TTK/TPR/PLK1/MAD2L1/INCENP/IK/CENPF/CDC20/CCNB1/BUB1B/BUB1/BIRC5	32
BP	GO:0045839	negative regulation of mitotic nuclear division	35/2255	56/18888	4.10381e-19	2.85291e-17	2.51349e-17	GEN1/SPC24/HASPIN/NUF2/SPC25/KNL1/PCID2/CDCA8/ZWILCH/SPDL1/MTBP/FBXO5/ZWINT/NDC80/KNTC1/TRIP13/AURKB/BUB3/ZW10/ZNF207/XRCC3/TTK/TPR/RAD21/PLK1/MAD2L1/INCENP/IK/CHEK1/CENPF/CDC20/CCNB1/BUB1B/BUB1/BIRC5	35
BP	GO:0051783	regulation of nuclear division	60/2255	147/18888	5.05006e-19	3.46791e-17	3.05532e-17	GEN1/FBXO43/NSMCE2/CDCA2/SPC24/CCDC8/HASPIN/NUF2/BORA/SPC25/KNL1/PCID2/CDCA8/ZWILCH/PHIP/SPDL1/ANAPC5/NUSAP1/RGCC/MTBP/FBXO5/ZWINT/UBE2C/RAD51AP1/PRMT5/NDC80/DLGAP5/KNTC1/ESPL1/KIF20B/TRIP13/AURKB/BUB3/ZW10/PKMYT1/CDC16/SPHK1/ZNF207/XRCC3/TTK/TPR/AURKA/RB1/RAD21/PLK1/PDGFRB/NEK2/MKI67/MAD2L1/INCENP/IK/EREG/CHEK1/CENPF/CDC25C/CDC20/CCNB1/BUB1B/BUB1/BIRC5	60
BP	GO:0006270	DNA replication initiation	28/2255	37/18888	5.15707e-19	3.49873e-17	3.08247e-17	LRWD1/TICRR/CDT1/GINS3/MCM10/GMNN/CIZ1/POLA2/ORC6/KAT7/TOPBP1/CCNE2/CDC45/PRIM2/PRIM1/POLA1/ORC2/ORC1/MCM7/MCM6/MCM5/MCM4/MCM3/MCM2/CDK2/CDC34/CDC6/CCNE1	28
BP	GO:0051028	mRNA transport	56/2255	131/18888	5.72217e-19	3.83589e-17	3.37952e-17	NUP43/THOC3/POLDIP3/NUP85/THOC6/NUP37/WNK1/THOC2/NUP107/NXF3/PCID2/NDC1/NCBP3/NUP54/SETD2/AKAP8L/CHTOP/UPF2/NUP188/NUP160/NUP210/NUP205/SMG1/CASC3/NUP42/NUP50/NXF1/DDX39A/NUTF2/ALYREF/THOC1/NUP153/ZC3H11A/NUP58/NUP93/NUP155/NPIPA1/TNKS/KHSRP/PABPN1/AAAS/SLBP/TPR/SUPT6H/SRSF7/SRSF3/SRSF1/RANBP2/NUP98/NCBP1/KIF5C/HSF1/HNRNPA2B1/HNRNPA1/DHX9/CETN3	56
BP	GO:0032508	DNA duplex unwinding	42/2255	79/18888	6.22096e-19	4.1212e-17	3.63088e-17	FBH1/MCM8/GINS4/ASCC2/BRIP1/PIF1/DSCC1/GINS3/CHTF18/FANCM/CHD8/ZGRF1/GINS2/RAD54B/TREX1/RUVBL2/POLQ/G3BP1/GINS1/RECQL4/CDC45/XRCC5/WRN/TOP2A/RFC5/RFC4/RFC3/RFC2/RECQL/RAD51/MRE11/MCM7/MCM6/MCM5/MCM4/MCM3/MCM2/HMGA1/DNA2/DDX11/DHX9/BLM	42
BP	GO:0050657	nucleic acid transport	63/2255	161/18888	8.6476e-19	5.59709e-17	4.93117e-17	NUP43/THOC3/POLDIP3/NUP85/THOC6/NUP37/WNK1/THOC2/NUP107/NXF3/PCID2/NDC1/NCBP3/SIDT1/NUP54/SETD2/AKAP8L/CHTOP/UPF2/NUP188/NUP160/NUP210/NUP205/SMG1/CASC3/NUP42/CPSF6/NUP50/KHDRBS1/NXF1/DDX39A/NUTF2/ALYREF/THOC1/NUP153/ZC3H11A/NUP58/CKAP5/NUP93/NUP155/NPIPA1/TNKS/KHSRP/PABPN1/AAAS/SLBP/TPR/SUPT6H/SSB/SRSF7/SRSF3/SRSF1/RANBP2/RAN/NUP98/YBX1/NCBP1/KIF5C/HSF1/HNRNPA2B1/HNRNPA1/DHX9/CETN3	63
BP	GO:0050658	RNA transport	63/2255	161/18888	8.6476e-19	5.59709e-17	4.93117e-17	NUP43/THOC3/POLDIP3/NUP85/THOC6/NUP37/WNK1/THOC2/NUP107/NXF3/PCID2/NDC1/NCBP3/SIDT1/NUP54/SETD2/AKAP8L/CHTOP/UPF2/NUP188/NUP160/NUP210/NUP205/SMG1/CASC3/NUP42/CPSF6/NUP50/KHDRBS1/NXF1/DDX39A/NUTF2/ALYREF/THOC1/NUP153/ZC3H11A/NUP58/CKAP5/NUP93/NUP155/NPIPA1/TNKS/KHSRP/PABPN1/AAAS/SLBP/TPR/SUPT6H/SSB/SRSF7/SRSF3/SRSF1/RANBP2/RAN/NUP98/YBX1/NCBP1/KIF5C/HSF1/HNRNPA2B1/HNRNPA1/DHX9/CETN3	63
BP	GO:0006275	regulation of DNA replication	55/2255	128/18888	8.84152e-19	5.65757e-17	4.98446e-17	ESCO2/E2F7/SLFN11/TICRR/CDT1/DBF4B/JADE1/ATAD5/E2F8/DSCC1/METTL4/CHTF18/USP37/TIPIN/INO80D/POLE3/GMNN/TFPT/FBXO5/CIZ1/WAPL/BAZ1A/KAT7/DBF4/RUVBL2/MCRS1/SMC3/TIMELESS/SMARCA5/CDC7/TTF1/TP53/RFC5/RFC4/RFC3/RFC2/PCNA/MCM7/MCM6/MCM5/MCM4/MCM3/MCM2/EREG/DNA2/DHX9/CDKN1B/CDK2/CDC25A/CDC6/CDK1/CCNA2/BLM/ATRX/ACTL6A	55
BP	GO:0007094	mitotic spindle assembly checkpoint signaling	31/2255	46/18888	1.68136e-18	1.04041e-16	9.16628e-17	GEN1/SPC24/HASPIN/NUF2/SPC25/KNL1/PCID2/CDCA8/ZWILCH/SPDL1/ZWINT/NDC80/KNTC1/TRIP13/AURKB/BUB3/ZW10/ZNF207/XRCC3/TTK/TPR/PLK1/MAD2L1/INCENP/IK/CENPF/CDC20/CCNB1/BUB1B/BUB1/BIRC5	31
BP	GO:0071173	spindle assembly checkpoint signaling	31/2255	46/18888	1.68136e-18	1.04041e-16	9.16628e-17	GEN1/SPC24/HASPIN/NUF2/SPC25/KNL1/PCID2/CDCA8/ZWILCH/SPDL1/ZWINT/NDC80/KNTC1/TRIP13/AURKB/BUB3/ZW10/ZNF207/XRCC3/TTK/TPR/PLK1/MAD2L1/INCENP/IK/CENPF/CDC20/CCNB1/BUB1B/BUB1/BIRC5	31
BP	GO:0071174	mitotic spindle checkpoint signaling	31/2255	46/18888	1.68136e-18	1.04041e-16	9.16628e-17	GEN1/SPC24/HASPIN/NUF2/SPC25/KNL1/PCID2/CDCA8/ZWILCH/SPDL1/ZWINT/NDC80/KNTC1/TRIP13/AURKB/BUB3/ZW10/ZNF207/XRCC3/TTK/TPR/PLK1/MAD2L1/INCENP/IK/CENPF/CDC20/CCNB1/BUB1B/BUB1/BIRC5	31
BP	GO:0031570	DNA integrity checkpoint signaling	56/2255	134/18888	2.04588e-18	1.25221e-16	1.10323e-16	SDE2/EME1/E2F7/ZNF830/TICRR/DOT1L/ABRAXAS1/ATRIP/BRIP1/RHNO1/CDT1/MUS81/WDR76/RNASEH2B/CLSPN/PIDD1/RFWD3/TIPIN/UIMC1/DTL/GTSE1/DONSON/BABAM1/PRPF19/HINFP/TREX1/CHEK2/TOPBP1/MDC1/TIMELESS/CDC45/TP53/RPA2/RAD51/RAD9A/PRKDC/PLK1/ORC1/MUC1/MSH2/MRE11/FOXO4/H2AX/FANCD2/E2F1/DNA2/CHEK1/CDKN1B/CDK2/CDC6/CDK1/CASP2/BRCA2/BRCA1/BLM/BARD1	56
BP	GO:0051236	establishment of RNA localization	63/2255	164/18888	2.59811e-18	1.57311e-16	1.38595e-16	NUP43/THOC3/POLDIP3/NUP85/THOC6/NUP37/WNK1/THOC2/NUP107/NXF3/PCID2/NDC1/NCBP3/SIDT1/NUP54/SETD2/AKAP8L/CHTOP/UPF2/NUP188/NUP160/NUP210/NUP205/SMG1/CASC3/NUP42/CPSF6/NUP50/KHDRBS1/NXF1/DDX39A/NUTF2/ALYREF/THOC1/NUP153/ZC3H11A/NUP58/CKAP5/NUP93/NUP155/NPIPA1/TNKS/KHSRP/PABPN1/AAAS/SLBP/TPR/SUPT6H/SSB/SRSF7/SRSF3/SRSF1/RANBP2/RAN/NUP98/YBX1/NCBP1/KIF5C/HSF1/HNRNPA2B1/HNRNPA1/DHX9/CETN3	63
BP	GO:0071897	DNA biosynthetic process	69/2255	192/18888	4.32077e-18	2.58832e-16	2.28038e-16	LIN9/DCP2/NEK7/SPRTN/PIF1/JADE1/DSCC1/HROB/SMOC2/CHTF18/NAT10/WRAP53/GNL3L/XRN1/GAR1/TERF2IP/POLE3/DTL/RGCC/POLL/SIRT1/CCT5/TREX1/KAT7/POLQ/POLD3/CCT8/CCT2/PCLAF/AURKB/SPHK1/TNKS/XRCC5/WRN/USP1/TYMS/TP53/TK1/TFDP1/RRM1/RPA1/RFC5/RFC4/RFC3/RFC2/PRKCQ/POLH/POLE2/POLE/POLD1/POLA1/EXOSC10/PDGFRB/PCNA/NVL/NEK2/MYC/MRE11/LIG1/HNRNPU/HNRNPD/HNRNPA2B1/HNRNPA1/PTK2B/DKC1/CHEK1/CENPF/CDKN2D/CCNA2	69
BP	GO:0006282	regulation of DNA repair	74/2255	215/18888	4.44671e-18	2.63573e-16	2.32215e-16	KMT5A/ARID2/SHLD1/RMI2/CGAS/FBH1/KMT5C/SLF1/ABRAXAS1/ATRIP/EPC1/AUNIP/FIGNL1/ARID1B/PBRM1/RIF1/WRAP53/PARPBP/INO80D/TERF2IP/UIMC1/TFPT/BRD7/BABAM1/SETD2/TAF5L/TFIP11/SF3B3/SIRT1/SMCHD1/KDM1A/KAT7/BRD8/RUVBL2/POLQ/RAD51AP1/MCRS1/TRIM28/TIMELESS/KAT2B/DPF3/HMGA2/YEATS4/DEK/NSD2/USP1/UBE2V1/TOP2B/TAF5/TAF2/SMARCC2/SMARCC1/SMARCA4/RPS3/RPA2/DPF2/RAD51/PRKDC/POLH/PCNA/HSF1/HMGB1/H2AX/FUS/FOXM1/FANCB/E…	74
BP	GO:0000086	G2/M transition of mitotic cell cycle	56/2255	136/18888	4.6576e-18	2.73197e-16	2.40694e-16	ZNF830/TICRR/MASTL/ABRAXAS1/DBF4B/RNASEH2B/CLSPN/RCC2/CHFR/UIMC1/DTL/PPME1/DONSON/BABAM1/FBXO5/SIN3A/BRD4/CHEK2/TOPBP1/KHDRBS1/KIF14/MELK/AURKB/PKMYT1/PPM1D/CDC7/TAF2/AURKA/RRM1/RBBP8/RAD51C/RAD21/PKIA/PLK1/ORC1/MRE11/FOXO4/FOXM1/ENSA/DNM2/CHEK1/CENPF/CDK6/CDK4/CDK2/CDC25C/CDC25B/CDC25A/CDC6/CDK1/CCNB1/CCNA2/CALM3/BRCA1/BLM/BARD1	56
MF	GO:0031491	nucleosome binding	47/2312	96/18522	2.66721e-18	4.79208e-16	4.07568e-16	H2AC21/CGAS/H2AZ2/H2AC25/H2AC12/GLYR1/HMGN5/ARID1B/HP1BP3/CABIN1/SUPT16H/PARP2/MACROH2A1/MTA2/H1-10/H2AC11/SMARCA5/H2AC20/H2AC17/H2AC4/H2AC6/H2AC16/H2AC15/H2AC13/HMGA2/SUPT6H/SSRP1/SMARCC2/SMARCC1/SMARCA4/RNF4/RBBP4/NAP1L4/HMGN2/HDAC2/HDAC1/H3-3A/H2AZ1/H2AX/H2AC7/H2AC8/H1-5/H1-4/H1-3/H1-2/H1-0/ACTL6A	47
BP	GO:0051784	negative regulation of nuclear division	36/2255	63/18888	8.46327e-18	4.91306e-16	4.32853e-16	GEN1/FBXO43/SPC24/HASPIN/NUF2/SPC25/KNL1/PCID2/CDCA8/ZWILCH/SPDL1/MTBP/FBXO5/ZWINT/NDC80/KNTC1/TRIP13/AURKB/BUB3/ZW10/ZNF207/XRCC3/TTK/TPR/RAD21/PLK1/MAD2L1/INCENP/IK/CHEK1/CENPF/CDC20/CCNB1/BUB1B/BUB1/BIRC5	36
BP	GO:0044786	cell cycle DNA replication	30/2255	45/18888	9.61661e-18	5.52563e-16	4.86822e-16	E2F7/ZNF830/CDT1/DBF4B/ATAD5/E2F8/GINS3/TIPIN/GMNN/DONSON/FBXO5/DBF4/GINS1/CDC45/CDC7/WRN/TK1/RAD51/POLA1/PCNA/MCM6/MCM4/MCM3/MCM2/LIG1/FEN1/DNA2/BRCA2/BLM/ATRX	30
BP	GO:1903046	meiotic cell cycle process	74/2255	218/18888	1.07805e-17	6.1318e-16	5.40227e-16	FBXO43/ASPM/SGO1/EME1/ANKLE1/MASTL/SLX4/MND1/BRIP1/NUF2/KIF18A/MUS81/RMI1/BRME1/FIGNL1/FANCM/KNL1/FOXJ2/CHFR/NDC1/C9orf78/PSMC3IP/NCAPH2/FBXO5/RAD54B/NCAPH/NCAPD3/UBR2/DMC1/ZWINT/RAD51AP1/SMC2/NDC80/SMC4/BCL2L11/REC8/NCAPD2/ESPL1/MARF1/TESMIN/TRIP13/PTTG1/CCNE2/CCNB2/PKMYT1/RAD54L/TUBG1/TTK/TOP2B/TOP2A/AURKA/RAD51D/RAD51C/RAD51/RAD21/PLK1/MSH5/MRE11/MLH1/INCENP/FANCD2/FANCA/EREG/EDNRA/DDB1/CKS2/C…	74
BP	GO:0090329	regulation of DNA-templated DNA replication	31/2255	48/18888	1.09444e-17	6.16278e-16	5.42957e-16	E2F7/SLFN11/TICRR/CDT1/DBF4B/E2F8/DSCC1/METTL4/CHTF18/TIPIN/GMNN/FBXO5/CIZ1/KAT7/DBF4/TIMELESS/CDC7/RFC5/RFC4/RFC3/RFC2/PCNA/MCM7/MCM6/MCM5/MCM4/MCM3/MCM2/CDK2/BLM/ATRX	31
CC	GO:0090734	site of DNA damage	51/2342	123/19894	5.66705e-17	2.05903e-15	1.5543e-15	MMS22L/ESCO2/SHLD1/CGAS/SLFN11/SLF1/RHNO1/EPC1/WDR76/SMC6/AUNIP/HROB/SMARCAD1/RAD18/ZGRF1/RIF1/RFWD3/WRAP53/WDR70/UIMC1/ZBTB7A/SMARCAL1/POLL/PRPF19/HTATSF1/ASF1A/ZMYND8/CBX5/SMCHD1/CBX3/DMC1/KAT7/TOPBP1/POLQ/TRAIP/PARP2/MDC1/MACROH2A1/TIMELESS/SMARCA5/XRCC5/TP53/RPA3/RPA2/RPA1/RAD51/POLH/TONSL/MRE11/H2AX/DDB1	51
BP	GO:0007062	sister chromatid cohesion	34/2255	59/18888	4.82759e-17	2.6915e-15	2.37128e-15	NSMCE2/ESCO2/SGO1/SGO2/CDCA5/SLF1/HASPIN/DSCC1/NIPBL/MAU2/WAPL/PDS5B/STAG2/CTCF/STAG1/REC8/ESPL1/MACROH2A1/SMC3/TNKS/SMC1A/RB1/RAD51C/RAD21/PLK1/MRE11/KIF22/GTF2B/FEN1/DDX11/CDC20/BUB1B/BUB1/ATRX	34
BP	GO:2001252	positive regulation of chromosome organization	48/2255	110/18888	6.74943e-17	3.72608e-15	3.28277e-15	NSMCE2/NEK7/SLX4/SLF1/NCAPG/ZNF304/ATF7IP/RESF1/NCAPG2/INO80D/MPHOSPH8/TERF2IP/PPHLN1/TFPT/NCAPH2/NCAPH/NCAPD3/CCT5/RUVBL2/CCT8/SMC2/CCT2/MCRS1/TRIM28/SMC4/NCAPD2/MACROH2A1/AURKB/TNKS/XRCC5/TPR/TAL1/RAD21/PRKCQ/NUMA1/NEK2/MRE11/HNRNPD/HNRNPA2B1/HNRNPA1/FEN1/DKC1/DDX11/CDK2/CDK1/BUB1/ATRX/ACTL6A	48
BP	GO:0045005	DNA-templated DNA replication maintenance of fidelity	33/2255	57/18888	1.15075e-16	6.29114e-15	5.54266e-15	GEN1/BOD1L1/MMS22L/EME1/SLFN11/FBH1/MCM8/MUS81/FANCM/RFWD3/TIPIN/SMARCAL1/DONSON/ASF1A/POLQ/TRAIP/TIMELESS/WRN/RECQL/RBBP8/RAD51/POLE/POLD1/PCNA/TONSL/MRE11/DNA2/DDX11/BRCA2/BRCA1/BLM/BARD1/ATRX	33
BP	GO:1902749	regulation of cell cycle G2/M phase transition	49/2255	116/18888	1.61653e-16	8.75259e-15	7.71125e-15	ZNF830/TICRR/ABRAXAS1/DBF4B/ATAD5/RNASEH2B/CLSPN/RCC2/CHFR/UIMC1/DTL/DONSON/BABAM1/FBXO5/SIN3A/BRD4/PAXIP1/TOPBP1/KIF14/MACROH2A1/AURKB/PKMYT1/DYRK3/CDC7/TP53/AURKA/RRM1/RBBP8/RAD51C/RAD21/PKIA/PLK1/ORC1/MRE11/FOXO4/CHEK1/CENPF/CDK6/CDK4/CDK2/CDC25C/CDC25B/CDC25A/CDC6/CDK1/CCNB1/BRCA1/BLM/BARD1	49
MF	GO:0031490	chromatin DNA binding	58/2312	146/18522	7.14572e-17	1.10044e-14	9.35928e-15	H2AC21/JMJD1C/H2AZ2/H2AC25/H2AC12/HMGN5/POLE3/KDM3B/SUZ12/RUVBL2/CTCF/MACROH2A1/MTA2/H1-10/H2AC11/OGT/H2AC20/H2AC17/H2AC4/H2AC6/H2AC16/H2AC15/H2AC13/BAP1/HMGA2/KDM6A/NR1H2/THRA/SMARCC2/SMARCC1/SMARCA4/RBBP4/KDM5A/MED1/MECP2/HSF1/HNRNPU/HMGN2/HDAC2/HDAC1/H3-3A/H2AZ1/H2AX/H2AC7/H2AC8/H1-5/H1-4/H1-3/H1-2/H1-0/GATA1/FOXO3/EZH2/EP300/DHX9/CREBBP/ATRX/ACTL6A	58
BP	GO:0051298	centrosome duplication	38/2255	75/18888	2.44126e-16	1.30921e-14	1.15345e-14	GEN1/WDR62/POC1B/SASS6/CEP120/SPICE1/CNTROB/CEP295/CEP44/CEP76/CEP85/MDM1/CENPJ/CEP72/NAT10/CEP192/NDE1/C2CD3/RTTN/SIRT1/USP33/CEP152/CEP131/PLK4/RBM14/NDC80/KIAA0753/CKAP5/CCP110/CEP135/KAT2B/ALMS1/XRCC3/STIL/CDK2/CCNF/BRCA2/BRCA1	38
BP	GO:0042770	signal transduction in response to DNA damage	65/2255	188/18888	3.69621e-16	1.96353e-14	1.72992e-14	KMT5A/SDE2/EME1/E2F7/ZNF830/TICRR/DOT1L/ABRAXAS1/ATRIP/BRIP1/RHNO1/MUS81/WDR76/ATAD5/RNASEH2B/CLSPN/PIDD1/RFWD3/TIPIN/UIMC1/DTL/GTSE1/DONSON/BABAM1/PRPF19/HINFP/SIRT1/KDM1A/PAXIP1/TREX1/CHEK2/TOPBP1/MDC1/EEF1E1/COPS3/PPM1D/DYRK3/TP53/RPA2/RAD51/RAD9A/PRKDC/PMAIP1/PLK1/MUC1/MSH2/MRE11/FOXO4/MDM4/H2AX/FOXO3/FOXM1/FANCD2/E2F1/DYRK1A/CHEK1/CDKN1B/CDK2/CDK1/CASP2/BRCA2/BRCA1/BLM/BARD1/ATRX	65
MF	GO:0008017	microtubule binding	86/2312	277/18522	2.15153e-16	2.89919e-14	2.46577e-14	CCDC88C/SVBP/KIF7/SKA2/KIF24/CEP57L1/CCDC66/GAS2L3/CCDC88B/NEIL2/SKA3/SKA1/SPC24/KLC3/KIF18B/CCSAP/HAUS8/KNSTRN/FHDC1/CEP295/TUBGCP6/PSRC1/ABRAXAS1/KATNAL1/NUF2/KIF18A/DIAPH3/FAM83D/NDEL1/CEP44/REEP4/STARD9/KIF15/MDM1/RCC2/STRBP/RMDN3/HAUS4/NDE1/HAUS6/GTSE1/NUSAP1/HDGFL3/RACGAP1/KIF26A/KIF4A/MAPRE1/GABARAPL2/KATNA1/KIF2C/GAS2L1/SPAG5/TUBGCP3/NDC80/KATNB1/KIF20A/DNM1L/BCL2L11/KIF14/CEP350/CKAP5/DL…	86
BP	GO:0033260	nuclear DNA replication	27/2255	41/18888	6.7684e-16	3.56195e-14	3.13817e-14	ZNF830/CDT1/DBF4B/ATAD5/GINS3/TIPIN/GMNN/DONSON/DBF4/GINS1/CDC45/CDC7/WRN/TK1/RAD51/POLA1/PCNA/MCM6/MCM4/MCM3/MCM2/LIG1/FEN1/DNA2/BRCA2/BLM/ATRX	27
BP	GO:0034508	centromere complex assembly	22/2255	28/18888	8.25903e-16	4.30617e-14	3.79384e-14	CENPP/CENPW/CENPT/CENPO/MIS12/CENPH/CENPK/CENPN/HJURP/MIS18A/ITGB3BP/OIP5/DLGAP5/KNTC1/RNF4/RB1/NASP/CENPI/CENPF/CENPE/CENPC/CENPA	22
BP	GO:0000082	G1/S transition of mitotic cell cycle	74/2255	234/18888	8.63378e-16	4.46026e-14	3.9296e-14	ARID2/SDE2/SASS6/E2F7/IQGAP3/SLFN11/TMEM14B/JADE1/USP37/ARID1B/CENPJ/AMBRA1/PIDD1/PBRM1/RFWD3/GTSE1/CRLF3/BRD7/RGCC/MTBP/HINFP/FBXO7/TREX1/CHEK2/FAM107A/PIM2/DBF4/KHDRBS1/KIF14/CCNE2/PIAS1/GFI1B/CDC7/DPF3/TP53/TFDP1/SMARCC2/SMARCC1/SMARCA4/STIL/RRM2/RRM1/RPA2/DPF2/RBL1/RBBP8/RB1/PRKDC/POLE/MYC/MUC1/GSPT1/EZH2/E2F1/CDKN3/CDKN2D/CDKN2C/CDKN1B/CDK6/CDK4/CDK2/CDC34/CDC25A/CDC6/CDK1/CCNE1/CCND3/CCND2/…	74
BP	GO:0000077	DNA damage checkpoint signaling	50/2255	125/18888	1.16452e-15	5.96127e-14	5.25203e-14	SDE2/EME1/E2F7/ZNF830/TICRR/DOT1L/ABRAXAS1/ATRIP/BRIP1/RHNO1/MUS81/WDR76/RNASEH2B/CLSPN/PIDD1/RFWD3/TIPIN/UIMC1/DTL/GTSE1/DONSON/BABAM1/PRPF19/HINFP/TREX1/CHEK2/TOPBP1/MDC1/TP53/RPA2/RAD51/RAD9A/PRKDC/PLK1/MUC1/MSH2/MRE11/FOXO4/H2AX/FANCD2/E2F1/CHEK1/CDKN1B/CDK2/CDK1/CASP2/BRCA2/BRCA1/BLM/BARD1	50
BP	GO:0140013	meiotic nuclear division	66/2255	197/18888	1.30999e-15	6.64552e-14	5.85487e-14	FBXO43/ASPM/SGO1/EME1/ANKLE1/MASTL/SLX4/MND1/BRIP1/NUF2/KIF18A/MUS81/RMI1/BRME1/FIGNL1/FANCM/KNL1/FOXJ2/CHFR/NDC1/C9orf78/PSMC3IP/NCAPH2/FBXO5/RAD54B/NCAPH/UBR2/DMC1/ZWINT/RAD51AP1/SMC2/NDC80/SMC4/BCL2L11/REC8/ESPL1/MARF1/TESMIN/TRIP13/PTTG1/CCNE2/CCNB2/RAD54L/TTK/TOP2B/TOP2A/AURKA/RAD51D/RAD51C/RAD51/RAD21/PLK1/MSH5/MRE11/MLH1/INCENP/FANCD2/FANCA/EREG/DDB1/CKS2/CENPC/CDC25B/CDC20/CCNE1/BRCA2	66
BP	GO:0030261	chromosome condensation	28/2255	45/18888	1.73869e-15	8.74159e-14	7.70156e-14	KMT5A/CDCA5/MCPH1/NCAPG/NCAPG2/NUSAP1/NCAPH2/AKAP8L/NCAPH/NCAPD3/ACIN1/SMC2/AKAP8/SMC4/NCAPD2/BAZ1B/H1-10/SMARCA5/HMGA2/TOP2A/PLK1/H1-5/H1-4/H1-3/H1-2/H1-0/DFFB/CDK1	28
BP	GO:0044843	cell cycle G1/S phase transition	79/2255	262/18888	1.84881e-15	9.21296e-14	8.11685e-14	ARID2/SDE2/SASS6/E2F7/IQGAP3/SLFN11/TMEM14B/FAM83D/JADE1/USP37/ARID1B/CENPJ/AMBRA1/PIDD1/PBRM1/RFWD3/METTL13/GTSE1/CRLF3/BRD7/RGCC/MTBP/HINFP/FBXO7/TREX1/CHEK2/FAM107A/PIM2/DBF4/KHDRBS1/KIF14/CCNE2/PIAS1/GFI1B/CDC7/DPF3/TP53/TFDP1/TAF1/SMARCC2/SMARCC1/SMARCA4/STIL/RRM2/RRM1/RPA2/DPF2/RBL1/RBBP8/RB1/PRKDC/POLE/NPAT/MYC/MUC1/MN1/GSPT1/EZH2/E2F1/CDKN3/CDKN2D/CDKN2C/CDKN1B/CDK6/CDK4/CDK2/CDC34/CDC25A…	79
BP	GO:0030218	erythrocyte differentiation	52/2255	135/18888	2.03653e-15	1.00594e-13	8.86255e-14	TSPO2/ZFPM1/ANKRD54/FAM210B/DIAPH3/LYAR/SLC25A38/NCAPG2/KLF13/TMEM14C/ZBTB7A/AHSP/RACGAP1/TRIM58/BRD1/ABCB10/NEMP1/RCOR1/ACIN1/KLF1/CITED2/IKZF1/TRIM10/SH2B3/MFHAS1/LDB1/DYRK3/BAP1/THRA/TAL1/STAT5B/SP3/SLC4A1/SLC1A5/RHAG/RB1/PRKDC/MED1/SLC11A2/MYB/KIT/JAK2/INPP5D/HMGB2/GATA1/FOXO3/FECH/DMTN/EPB42/CDK6/BPGM/ALAS2	52
MF	GO:0004386	helicase activity	58/2312	154/18522	1.26339e-15	1.51327e-13	1.28704e-13	SLFN11/FBH1/MCM8/BRIP1/PIF1/DHX40/DSCC1/CHTF18/FANCM/DDX55/CHD8/SMARCAD1/ZGRF1/ERCC6L/DHX29/SMARCAL1/RAD54B/MTREX/SNRNP200/RUVBL2/POLQ/DDX17/DDX39A/G3BP1/DDX46/DDX23/RECQL4/BTAF1/SMARCA5/TTF2/RAD54L/XRCC5/WRN/SMARCA4/RFC5/RFC4/RFC3/RFC2/RECQL/RAD51/MRE11/MCM7/MCM6/MCM5/MCM4/MCM3/MCM2/HELLS/DNA2/DHX15/DDX11/DHX9/DHX8/DDX6/CHD3/CHD2/BLM/ATRX	58
MF	GO:0003678	DNA helicase activity	33/2312	59/18522	1.78221e-15	1.92122e-13	1.634e-13	FBH1/MCM8/BRIP1/PIF1/DSCC1/CHTF18/FANCM/CHD8/ZGRF1/RAD54B/RUVBL2/POLQ/G3BP1/RECQL4/XRCC5/WRN/RFC5/RFC4/RFC3/RFC2/RECQL/RAD51/MRE11/MCM7/MCM6/MCM5/MCM4/MCM3/MCM2/DNA2/DDX11/DHX9/BLM	33
BP	GO:0007099	centriole replication	27/2255	43/18888	4.00082e-15	1.95901e-13	1.72594e-13	WDR62/POC1B/SASS6/CEP120/SPICE1/CNTROB/CEP295/CEP44/CEP76/CEP85/MDM1/CENPJ/CEP72/CEP192/C2CD3/RTTN/CEP152/PLK4/RBM14/KIAA0753/CCP110/CEP135/KAT2B/ALMS1/STIL/CDK2/BRCA1	27
MF	GO:0031492	nucleosomal DNA binding	35/2312	66/18522	2.30811e-15	2.26195e-13	1.92379e-13	H2AC21/H2AZ2/H2AC25/H2AC12/HMGN5/MACROH2A1/MTA2/H1-10/H2AC11/H2AC20/H2AC17/H2AC4/H2AC6/H2AC16/H2AC15/H2AC13/HMGA2/SMARCC2/SMARCC1/SMARCA4/RBBP4/HMGN2/HDAC2/HDAC1/H3-3A/H2AZ1/H2AX/H2AC7/H2AC8/H1-5/H1-4/H1-3/H1-2/H1-0/ACTL6A	35
BP	GO:0010389	regulation of G2/M transition of mitotic cell cycle	44/2255	104/18888	5.24074e-15	2.54402e-13	2.24135e-13	ZNF830/TICRR/ABRAXAS1/DBF4B/RNASEH2B/CLSPN/RCC2/CHFR/UIMC1/DTL/DONSON/BABAM1/FBXO5/SIN3A/BRD4/TOPBP1/KIF14/AURKB/PKMYT1/CDC7/AURKA/RRM1/RBBP8/RAD51C/RAD21/PKIA/PLK1/ORC1/MRE11/FOXO4/CHEK1/CENPF/CDK6/CDK4/CDK2/CDC25C/CDC25B/CDC25A/CDC6/CDK1/CCNB1/BRCA1/BLM/BARD1	44
BP	GO:0051984	positive regulation of chromosome segregation	21/2255	27/18888	5.48767e-15	2.64112e-13	2.32689e-13	SMC6/NCAPG/RAD18/RCC2/CDCA8/NCAPG2/NCAPH2/NCAPH/NCAPD3/SMC2/SMC4/NCAPD2/AURKB/KAT2B/NUMA1/INCENP/HNRNPU/CDC6/CDK1/CCNB1/BIRC5	21
CC	GO:0071013	catalytic step 2 spliceosome	40/2342	91/19894	1.19809e-14	3.96225e-13	2.99098e-13	CWC22/ISY1/RBM22/ZCCHC8/CDC40/PRPF19/RBMX/PABPC1/TFIP11/MTREX/SF3B1/SF3B3/SNRNP200/SNW1/RALY/SF3A3/PRPF8/SF3A1/CWC27/SRRM1/HNRNPR/ALYREF/DDX23/SNRNP40/SART1/PRP4K/SF3A2/SNRPF/SNRPD2/SNRPD1/SNRPB2/SNRPB/SRSF1/HNRNPM/HNRNPU/HNRNPK/HNRNPH1/HNRNPA2B1/HNRNPA1/DHX8	40
CC	GO:0005684	U2-type spliceosomal complex	41/2342	95/19894	1.2117e-14	3.96225e-13	2.99098e-13	ZMAT2/PRPF38A/PHF5A/BUD13/CWC22/ISY1/RBM22/PRPF39/CWC25/LUC7L3/LSM8/LUC7L2/CDC40/PRPF19/HTATSF1/TFIP11/LSM5/SF3B1/SF3B3/SNRNP200/SNW1/CASC3/U2AF2/WBP4/SF3A3/PRPF8/SF3A1/CWC27/SF3B4/DDX46/SNRNP40/SART1/SF3A2/SNRPF/SNRPD2/SNRPD1/SNRPB2/SNRPB/IK/DHX15/DHX8	41
MF	GO:0015631	tubulin binding	104/2312	383/18522	4.45547e-15	4.0025e-13	3.40414e-13	WASHC1/CCDC88C/SVBP/KIF7/SKA2/KIF24/CEP57L1/CCDC66/GAS2L3/CCDC88B/NEIL2/SKA3/SKA1/SPC24/KLC3/KIF18B/CCSAP/NEDD1/HAUS8/KNSTRN/FHDC1/CEP295/TUBGCP6/PSRC1/PHF6/ABRAXAS1/KATNAL1/NUF2/KIF18A/DIAPH3/FAM83D/NDEL1/CEP44/REEP4/TTLL7/STARD9/KIF15/MDM1/RCC2/CENPJ/STRBP/RMDN3/HAUS4/NDE1/HAUS6/GTSE1/NUSAP1/HDGFL3/RACGAP1/SETD2/KIF26A/KIF4A/TTLL12/TTLL5/CCT5/MAPRE1/GABARAPL2/KATNA1/KIF2C/GAS2L1/SPAG5/TUBGCP3/N…	104
MF	GO:0046982	protein heterodimerization activity	98/2312	353/18522	6.05526e-15	5.0212e-13	4.27055e-13	H3C13/SRGAP2C/H2BC18/H3-7/CENPW/H3C15/H2AC21/TAF8/H2BC26/H3C14/H2AZ2/H2AC25/H2BC12/H2AC12/MIGA2/TAF3/CENPT/H2BC12L/POLE3/FBXO7/LSM5/KATNA1/PRMT5/KATNB1/SAE1/MACROH2A1/SMC3/UBA3/H2BC11/H2AC11/H3C7/H4C14/H4C13/H4C5/H4C2/H4C8/H4C3/H4C11/H4C6/H4C4/H4C1/H3C10/H3C12/H3C8/H3C11/H3C6/H3C4/H3C1/H2BC21/H2BC17/H2BC4/H2BC10/H2BC9/H2BC6/H2BC7/H2BC14/H2BC15/H2BC13/H2BC8/H2AC20/H2AC17/H2AC4/H2AC6/H2AC16/H2AC15/…	98
BP	GO:0006913	nucleocytoplasmic transport	91/2255	333/18888	1.11385e-14	5.27068e-13	4.64361e-13	NUP43/ANKRD54/ANKLE1/EFCAB7/THOC3/POLDIP3/RPAIN/NUP85/THOC6/NUP37/WNK1/BACH2/THOC2/NUP107/NXF3/PCID2/NDC1/RBM22/STRADB/NCBP3/NUP62CL/NUP54/RAB23/HIKESHI/RSRC1/IPO11/TNPO2/SETD2/AKAP8L/CHTOP/UPF2/POLA2/NUP188/NUP160/NUP210/MDN1/NUP205/SMG1/XPO7/CASC3/NUP42/CPSF6/NUP50/KHDRBS1/ANP32B/NXF1/DDX39A/NUTF2/ALYREF/TRIM28/THOC1/NUP153/ZC3H11A/NUP58/NUP93/FAM53B/NUP155/AXIN1/PABPN1/AAAS/TSC1/TPR/TP53/SUPT6…	91
BP	GO:0051169	nuclear transport	91/2255	333/18888	1.11385e-14	5.27068e-13	4.64361e-13	NUP43/ANKRD54/ANKLE1/EFCAB7/THOC3/POLDIP3/RPAIN/NUP85/THOC6/NUP37/WNK1/BACH2/THOC2/NUP107/NXF3/PCID2/NDC1/RBM22/STRADB/NCBP3/NUP62CL/NUP54/RAB23/HIKESHI/RSRC1/IPO11/TNPO2/SETD2/AKAP8L/CHTOP/UPF2/POLA2/NUP188/NUP160/NUP210/MDN1/NUP205/SMG1/XPO7/CASC3/NUP42/CPSF6/NUP50/KHDRBS1/ANP32B/NXF1/DDX39A/NUTF2/ALYREF/TRIM28/THOC1/NUP153/ZC3H11A/NUP58/NUP93/FAM53B/NUP155/AXIN1/PABPN1/AAAS/TSC1/TPR/TP53/SUPT6…	91
BP	GO:2000779	regulation of double-strand break repair	50/2255	132/18888	1.53898e-14	7.22167e-13	6.36247e-13	KMT5A/ARID2/SHLD1/RMI2/CGAS/FBH1/KMT5C/SLF1/ATRIP/EPC1/AUNIP/FIGNL1/ARID1B/PBRM1/RIF1/WRAP53/PARPBP/TERF2IP/BRD7/SETD2/TFIP11/SIRT1/SMCHD1/KDM1A/BRD8/RUVBL2/POLQ/RAD51AP1/TIMELESS/DPF3/HMGA2/YEATS4/DEK/NSD2/TOP2B/SMARCC2/SMARCC1/SMARCA4/RPA2/DPF2/RAD51/PRKDC/HSF1/FUS/FOXM1/FANCB/DDX11/CHEK1/BCL7A/ACTL6A	50
BP	GO:0098534	centriole assembly	28/2255	48/18888	1.83609e-14	8.54466e-13	7.52806e-13	WDR62/POC1B/SASS6/CEP120/SPICE1/CNTROB/CEP295/CEP44/CEP76/CEP85/MDM1/CENPJ/CEP72/CEP192/C2CD3/RTTN/CEP152/PLK4/RBM14/KIAA0753/CCP110/CEP135/KAT2B/ALMS1/STIL/E2F4/CDK2/BRCA1	28
BP	GO:0044774	mitotic DNA integrity checkpoint signaling	39/2255	88/18888	2.89277e-14	1.33518e-12	1.17633e-12	SDE2/EME1/E2F7/ZNF830/TICRR/ABRAXAS1/MUS81/CLSPN/PIDD1/RFWD3/TIPIN/UIMC1/DTL/GTSE1/DONSON/BABAM1/TREX1/CHEK2/TOPBP1/MDC1/TP53/RPA2/RAD9A/PRKDC/PLK1/ORC1/MUC1/MSH2/MRE11/FOXO4/FANCD2/CHEK1/CDKN1B/CDK2/CDC6/CDK1/CASP2/BRCA1/BLM	39
MF	GO:0003684	damaged DNA binding	36/2312	73/18522	1.80103e-14	1.38679e-12	1.17947e-12	XNDC1N/NEIL2/SDE2/SMC6/AUNIP/DCLRE1B/DCLRE1C/RAD18/NEIL3/POLQ/PARP2/DCLRE1A/RECQL4/XRCC5/WRN/TDG/RPS3/RPA3/RPA2/RPA1/RBBP8/RAD23A/POLH/POLD1/PCNA/MSH2/HMGB2/HMGB1/H2AX/FEN1/FANCG/EP300/DDB1/CREBBP/BRCA1/BLM	36
CC	GO:0016363	nuclear matrix	48/2342	128/19894	4.78683e-14	1.49075e-12	1.12532e-12	CENPW/ARID2/PHF5A/ZNF350/SPTBN4/PSPC1/PBRM1/BCL11A/CXXC1/UHRF1/BRD7/AKAP8L/KIF4A/MORC3/PAXIP1/SNW1/RUVBL2/STAG2/STAG1/AKAP8/SRRM1/DCAF7/THOC1/MATR3/SMC3/HAT1/GFI1B/SMC1A/YEATS4/TP53/SMARCC2/SMARCC1/SMARCA4/SFPQ/RAD21/POLA1/NUMA1/HNRNPM/MYB/MBD1/LMNB1/HNRNPU/HNRNPA2B1/CENPF/RUNX1T1/CAD/BLM/ACTL6A	48
BP	GO:0031297	replication fork processing	28/2255	49/18888	3.7969e-14	1.73824e-12	1.53143e-12	GEN1/BOD1L1/MMS22L/EME1/FBH1/MUS81/FANCM/RFWD3/TIPIN/SMARCAL1/DONSON/ASF1A/POLQ/TRAIP/WRN/RECQL/RBBP8/RAD51/PCNA/TONSL/MRE11/DNA2/DDX11/BRCA2/BRCA1/BLM/BARD1/ATRX	28
BP	GO:0034101	erythrocyte homeostasis	52/2255	144/18888	4.45224e-14	2.02182e-12	1.78127e-12	TSPO2/ZFPM1/ANKRD54/FAM210B/DIAPH3/LYAR/SLC25A38/NCAPG2/KLF13/TMEM14C/ZBTB7A/AHSP/RACGAP1/TRIM58/BRD1/ABCB10/NEMP1/RCOR1/ACIN1/KLF1/CITED2/IKZF1/TRIM10/SH2B3/MFHAS1/LDB1/DYRK3/BAP1/THRA/TAL1/STAT5B/SP3/SLC4A1/SLC1A5/RHAG/RB1/PRKDC/MED1/SLC11A2/MYB/KIT/JAK2/INPP5D/HMGB2/GATA1/FOXO3/FECH/DMTN/EPB42/CDK6/BPGM/ALAS2	52
CC	GO:0035861	site of double-strand break	39/2342	91/19894	7.06521e-14	2.10029e-12	1.58545e-12	MMS22L/ESCO2/SHLD1/CGAS/SLF1/RHNO1/EPC1/SMC6/SMARCAD1/RAD18/ZGRF1/RIF1/RFWD3/WRAP53/WDR70/UIMC1/ZBTB7A/SMARCAL1/POLL/PRPF19/HTATSF1/ASF1A/SMCHD1/DMC1/TOPBP1/POLQ/MDC1/TIMELESS/SMARCA5/TP53/RPA3/RPA2/RPA1/RAD51/POLH/TONSL/MRE11/H2AX/DDB1	39
CC	GO:0043596	nuclear replication fork	25/2342	41/19894	8.12973e-14	2.31167e-12	1.74501e-12	MMS22L/EME1/MUS81/SMARCAD1/MCM10/TIPIN/SMARCAL1/PRPF19/POLA2/TREX1/WDHD1/POLD3/BAZ1B/TIMELESS/SMARCA5/RPA3/RPA2/RPA1/PRIM2/PRIM1/POLD1/POLA1/PCNA/TONSL/MCM3	25
BP	GO:0015931	nucleobase-containing compound transport	70/2255	231/18888	5.64972e-14	2.54509e-12	2.24229e-12	NUP43/SLC25A51/THOC3/POLDIP3/NUP85/THOC6/NUP37/WNK1/EPG5/THOC2/NUP107/NXF3/PCID2/NDC1/NCBP3/SLC25A36/SIDT1/NUP54/SETD2/AKAP8L/CHTOP/UPF2/NUP188/NUP160/NUP210/NUP205/SMG1/CASC3/NUP42/CPSF6/NUP50/KHDRBS1/NXF1/ABCC4/DDX39A/NUTF2/ALYREF/ABCC5/THOC1/NUP153/ZC3H11A/NUP58/CKAP5/NUP93/NUP155/NPIPA1/TNKS/KHSRP/PABPN1/AAAS/SLBP/TPR/SUPT6H/SSB/SRSF7/SRSF3/SRSF1/RSC1A1/RANBP2/RAN/NUP98/YBX1/NCBP1/KIF5C/HSF1/…	70
BP	GO:1905820	positive regulation of chromosome separation	21/2255	29/18888	6.26235e-14	2.79867e-12	2.4657e-12	NSMCE2/NCAPG/CDCA8/NCAPG2/ANAPC5/NCAPH2/NCAPH/NCAPD3/UBE2C/SMC2/SMC4/NCAPD2/DLGAP5/ESPL1/AURKB/CDC16/RB1/NUMA1/INCENP/CDC20/BIRC5	21
CC	GO:0000940	outer kinetochore	17/2342	20/19894	1.22133e-13	3.32812e-12	2.51229e-12	SKA2/SKA3/SKA1/SPC24/NUF2/DSN1/MIS12/SPC25/KNL1/SPDL1/ZWINT/NDC80/PLK1/CENPF/CCNB1/BUB1B/BUB1	17
CC	GO:0005721	pericentric heterochromatin	21/2342	30/19894	1.40496e-13	3.67537e-12	2.77442e-12	LRWD1/ESCO2/UHRF2/KMT5C/POLE3/CBX5/NCAPD3/KDM4C/CBX3/BAZ1A/IKZF1/MACROH2A1/BAZ1B/SMARCA5/INCENP/HELLS/EZH2/DNMT1/CENPC/CENPA/ATRX	21
BP	GO:0051053	negative regulation of DNA metabolic process	51/2255	142/18888	9.99404e-14	4.43122e-12	3.90401e-12	KMT5A/FLCN/DCP2/SHLD1/ANKLE1/RMI2/CGAS/SLFN11/FBH1/SLX4/CDT1/PIF1/AUNIP/NAT10/RIF1/PARPBP/TIPIN/GNL3L/XRN1/TERF2IP/GMNN/FBXO5/TFIP11/SMCHD1/WAPL/POLQ/TRIM28/H1-10/TIMELESS/TNKS/HMGA2/XRCC5/TTF1/TP53/RPS3/EXOSC10/MSH2/MLH1/HSF1/HNRNPU/HNRNPA1/H1-5/H1-4/H1-3/H1-2/H1-0/FANCB/DFFB/CHEK1/CDC6/BLM	51
BP	GO:0061982	meiosis I cell cycle process	50/2255	139/18888	1.62488e-13	7.14819e-12	6.29773e-12	EME1/ANKLE1/SLX4/MND1/BRIP1/MUS81/RMI1/BRME1/FANCM/KNL1/FOXJ2/NDC1/C9orf78/PSMC3IP/FBXO5/RAD54B/UBR2/DMC1/ZWINT/RAD51AP1/NDC80/BCL2L11/REC8/ESPL1/TRIP13/PTTG1/CCNE2/CCNB2/PKMYT1/RAD54L/TOP2B/TOP2A/AURKA/RAD51D/RAD51C/RAD51/RAD21/PLK1/MSH5/MRE11/MLH1/FANCD2/CKS2/CENPC/CDC25C/CDC25B/CDC25A/CDC20/CCNE1/BRCA2	50
BP	GO:0044773	mitotic DNA damage checkpoint signaling	37/2255	84/18888	1.668e-13	7.28102e-12	6.41476e-12	SDE2/EME1/E2F7/ZNF830/TICRR/ABRAXAS1/MUS81/CLSPN/PIDD1/RFWD3/TIPIN/UIMC1/DTL/GTSE1/DONSON/BABAM1/TREX1/CHEK2/TOPBP1/MDC1/TP53/RPA2/RAD9A/PRKDC/PLK1/MUC1/MSH2/MRE11/FOXO4/FANCD2/CHEK1/CDKN1B/CDK2/CDK1/CASP2/BRCA1/BLM	37
BP	GO:0002262	myeloid cell homeostasis	58/2255	177/18888	2.036e-13	8.81901e-12	7.76977e-12	TSPO2/ZFPM1/ANKRD54/FAM210B/DIAPH3/LYAR/SLC25A38/NCAPG2/KLF13/TMEM14C/ZBTB7A/AHSP/RACGAP1/TRIM58/BRD1/ABCB10/NEMP1/RCOR1/ACIN1/KLF1/CITED2/IKZF1/TRIM10/SH2B3/BCL2L11/MFHAS1/LDB1/DYRK3/BAP1/THRA/TAL1/STAT5B/SP3/SLC4A1/SLC1A5/RHAG/RB1/PRKDC/MED1/SLC11A2/MYB/KITLG/KIT/JAK2/ITPKB/INPP5D/HMGB2/HMGB1/GATA1/FOXO3/FECH/DMTN/EPB42/CDK6/BTK/BPGM/BAX/ALAS2	58
BP	GO:0006405	RNA export from nucleus	39/2255	93/18888	2.59006e-13	1.11333e-11	9.80871e-12	THOC3/POLDIP3/NUP85/THOC6/WNK1/THOC2/NUP107/NXF3/PCID2/NCBP3/SETD2/AKAP8L/CHTOP/UPF2/NUP188/NUP160/SMG1/CASC3/CPSF6/KHDRBS1/NXF1/DDX39A/ALYREF/THOC1/NUP153/ZC3H11A/NUP93/NUP155/PABPN1/TPR/SUPT6H/SSB/SRSF3/RAN/NUP98/NCBP1/HNRNPA2B1/HNRNPA1/DHX9	39
BP	GO:0000018	regulation of DNA recombination	48/2255	132/18888	3.09816e-13	1.32165e-11	1.1644e-11	KMT5A/ARID2/SHLD1/ANKLE1/EXOSC6/RMI2/CGAS/FBH1/KMT5C/EPC1/ATAD5/FIGNL1/SMARCAD1/RIF1/WRAP53/PARPBP/TERF2IP/EXOSC3/SETD2/SMCHD1/KDM1A/PAXIP1/BRD8/RUVBL2/POLQ/RAD51AP1/H1-10/TIMELESS/YEATS4/NSD2/TFRC/SUPT6H/RPA2/RAD51/MSH2/MRE11/MLH1/KPNA2/H1-5/H1-4/H1-3/H1-2/H1-0/FUS/FANCB/CHEK1/BLM/ACTL6A	48
BP	GO:0007064	mitotic sister chromatid cohesion	21/2255	31/18888	5.09343e-13	2.15647e-11	1.89991e-11	NSMCE2/ESCO2/SGO1/CDCA5/SLF1/HASPIN/DSCC1/NIPBL/MAU2/PDS5B/STAG2/STAG1/MACROH2A1/SMC3/TNKS/SMC1A/RB1/RAD21/CDC20/BUB1/ATRX	21
CC	GO:0034506	chromosome, centromeric core domain	16/2342	19/19894	8.88218e-13	2.23421e-11	1.68654e-11	RCC2/H2BC11/H4C14/H4C13/H4C5/H4C2/H4C8/H4C3/H4C11/H4C6/H4C4/H4C1/H2AC4/H4C9/H2AC8/CENPA	16
CC	GO:0000939	inner kinetochore	15/2342	17/19894	1.1977e-12	2.90109e-11	2.18994e-11	CENPP/CENPW/CENPL/CENPT/CENPU/CENPO/CENPM/CENPH/CENPK/CENPN/CENPQ/ITGB3BP/ORC2/CENPI/CENPC	15
BP	GO:0006268	DNA unwinding involved in DNA replication	17/2255	21/18888	7.17824e-13	3.01647e-11	2.65759e-11	GINS4/GINS3/GINS2/GINS1/RECQL4/CDC45/WRN/RECQL/RAD51/MCM7/MCM6/MCM5/MCM4/MCM3/MCM2/HMGA1/BLM	17
BP	GO:0035825	homologous recombination	32/2255	68/18888	7.70261e-13	3.21284e-11	2.8306e-11	EME1/ANKLE1/SLX4/MND1/BRIP1/MUS81/RMI1/BRME1/FANCM/PSMC3IP/UHRF1/RAD54B/UBR2/DMC1/TOPBP1/RAD51AP1/REC8/TRIP13/RAD54L/TOP2B/TOP2A/RBBP8/RAD51D/RAD51C/RAD51/RAD21/MSH5/MRE11/MLH1/FANCD2/BRCA1/BARD1	32
MF	GO:0140993	histone modifying activity	65/2312	207/18522	5.57589e-13	4.0072e-11	3.40814e-11	KMT5A/JMJD1C/KMT5C/DOT1L/HASPIN/KDM7A/JADE1/SUV39H2/METTL22/KMT2C/ASH1L/NSD3/RSBN1/KDM3B/HDAC7/UHRF1/SETD2/USP49/BRD1/KAT6B/SUZ12/SIRT1/UBR2/KDM4C/KDM1A/KAT7/KDM5B/PRMT5/RPS6KA5/MTA2/BAZ1B/KAT2B/HAT1/BAP1/KAT6A/BRPF1/NSD2/VRK1/KDM6A/MAP3K7/TAF1/TADA2A/SUV39H1/AURKA/RNF2/KDM5A/PRKDC/PHF2/KMT2A/JARID2/JAK2/HDAC2/HDAC1/GTF2B/EZH2/EZH1/EYA3/EP300/DYRK1A/CREBBP/CHEK1/CDK2/CDK1/BUB1/BRCA2	65
MF	GO:0000217	DNA secondary structure binding	24/2312	39/18522	6.97668e-13	4.70054e-11	3.99782e-11	GEN1/SMC6/CLSPN/FANCM/RAD18/NEIL3/RAD51AP1/RECQL4/HMGA2/XRCC3/XRCC2/WRN/RAD51D/RAD51C/MSH2/KMT2A/MECP2/HNRNPD/HMGA1/HMGB3/HMGB2/HMGB1/H1-0/BLM	24
CC	GO:0016605	PML body	41/2342	108/19894	2.07262e-12	4.84104e-11	3.65435e-11	NSMCE2/HIPK1/GCNA/RPAIN/SMC6/SPTBN4/CHFR/RFWD3/AKAP8L/ZNF451/MORC3/CBX5/SIRT1/CHEK2/TOPBP1/CASP8AP2/PIAS1/KAT6A/USP7/TP53/TOP3A/TDG/SPN/SP3/RPA2/RPA1/RNF6/RNF4/RB1/RAD51/NFE2/MRE11/CIITA/LRCH4/HSF1/MKNK2/DAXX/CSNK2A1/CHD3/BLM/ATRX	41
BP	GO:0010639	negative regulation of organelle organization	92/2255	365/18888	1.38149e-12	5.70875e-11	5.02955e-11	GEN1/KIF24/FBXO43/WASHC2C/FLCN/DCP2/SPC24/CARMIL2/SLX4/ANKRD27/HASPIN/NUF2/DIAPH3/PIF1/CEP97/SPTBN4/ODF2L/CRACD/SPC25/KNL1/MDM1/PCID2/NAT10/CDCA8/ZWILCH/SPDL1/GNL3L/XRN1/TERF2IP/INPP5K/HDGFL3/MTBP/CKAP2/FBXO5/WAPL/TPX2/MAPRE1/ZWINT/RBM14/NDC80/KATNB1/MPHOSPH9/WASF2/CCP110/KNTC1/ESPL1/SLIT2/TRIP13/AURKB/BUB3/ZW10/ARHGEF2/BAZ1B/KAT2B/TNKS/SMARCA5/ZNF207/XRCC3/TTK/TPR/TP53/TOP2A/TMOD1/TFRC/SPTB/SPTA…	92
BP	GO:0090307	mitotic spindle assembly	33/2255	73/18888	1.38892e-12	5.70875e-11	5.02955e-11	MZT1/SPICE1/CCSAP/ABRAXAS1/CEP97/CDCA8/CEP192/UHRF1/RACGAP1/LSM14A/KIF4A/TPX2/CHEK2/STAG2/PIBF1/STAG1/KIF23/AURKB/SMC3/PRC1/SMC1A/AAAS/ZNF207/TPR/PLK1/NEK2/MYBL2/KIFC1/KIF11/INCENP/HNRNPU/CDC20/BIRC5	33
MF	GO:0017116	single-stranded DNA helicase activity	18/2312	23/18522	9.20523e-13	5.8372e-11	4.96455e-11	MCM8/PIF1/DSCC1/CHTF18/POLQ/RFC5/RFC4/RFC3/RFC2/RAD51/MCM7/MCM6/MCM5/MCM4/MCM3/MCM2/DNA2/DHX9	18
BP	GO:0051315	attachment of mitotic spindle microtubules to kinetochore	18/2255	24/18888	1.50704e-12	6.14936e-11	5.41774e-11	SKA2/CHAMP1/SKA3/SKA1/NUF2/CDT1/MIS12/CDCA8/MAPRE1/KIF2C/NDC80/AURKB/KAT2B/INCENP/HNRNPU/CENPE/CENPC/BIRC5	18
BP	GO:0034501	protein localization to kinetochore	14/2255	15/18888	1.53837e-12	6.18755e-11	5.45139e-11	CHAMP1/KNL1/RCC2/CENPQ/ZWILCH/SPDL1/MTBP/KNTC1/AURKB/BUB3/ZW10/TTK/IK/CDK1	14
BP	GO:1903083	protein localization to condensed chromosome	14/2255	15/18888	1.53837e-12	6.18755e-11	5.45139e-11	CHAMP1/KNL1/RCC2/CENPQ/ZWILCH/SPDL1/MTBP/KNTC1/AURKB/BUB3/ZW10/TTK/IK/CDK1	14
BP	GO:0050684	regulation of mRNA processing	47/2255	134/18888	2.47278e-12	9.87535e-11	8.70044e-11	CDK11A/RBM15/RBM25/CWC22/HDAC7/ZBTB7A/TRA2A/PRPF19/RBMX/DAZAP1/SNW1/U2AF2/RNPS1/SRSF10/KHDRBS1/DDX17/PRMT5/SF3B4/SRRM1/RBM5/THRAP3/RBM39/RBM10/SUPT6H/TRA2B/SFSWAP/SRSF7/SRSF6/SRSF3/SRSF2/SAFB/RBM3/PTBP1/EXOSC10/NUP98/NCL/NCBP1/HNRNPU/HNRNPL/HNRNPK/HNRNPA2B1/HNRNPA1/DYRK1A/DHX9/CIRBP/CDK11B/BARD1	47
CC	GO:0043505	CENP-A containing nucleosome	15/2342	18/19894	6.39825e-12	1.39482e-10	1.05291e-10	H2BC11/H4C14/H4C13/H4C5/H4C2/H4C8/H4C3/H4C11/H4C6/H4C4/H4C1/H2AC4/H4C9/H2AC8/CENPA	15
CC	GO:0061638	CENP-A containing chromatin	15/2342	18/19894	6.39825e-12	1.39482e-10	1.05291e-10	H2BC11/H4C14/H4C13/H4C5/H4C2/H4C8/H4C3/H4C11/H4C6/H4C4/H4C1/H2AC4/H4C9/H2AC8/CENPA	15
BP	GO:0007127	meiosis I	46/2255	131/18888	4.0295e-12	1.5979e-10	1.40779e-10	EME1/ANKLE1/SLX4/MND1/BRIP1/MUS81/RMI1/BRME1/FANCM/KNL1/FOXJ2/NDC1/C9orf78/PSMC3IP/FBXO5/RAD54B/UBR2/DMC1/ZWINT/RAD51AP1/NDC80/BCL2L11/REC8/ESPL1/TRIP13/PTTG1/CCNE2/CCNB2/RAD54L/TOP2B/TOP2A/AURKA/RAD51D/RAD51C/RAD51/RAD21/PLK1/MSH5/MRE11/MLH1/FANCD2/CKS2/CENPC/CDC25B/CCNE1/BRCA2	46
CC	GO:0005876	spindle microtubule	34/2342	82/19894	8.65238e-12	1.82537e-10	1.37792e-10	SKA2/SKA3/SKA1/KIF18B/CCSAP/HAUS1/HAUS8/CEP295/PSRC1/FAM110A/KIF18A/HAUS3/RMDN3/HAUS2/ZWILCH/HAUS4/HAUS6/KIF4A/HAUS5/MAPRE1/TUBGCP3/KNTC1/AURKB/ZW10/PRC1/TUBG1/AURKA/PLK1/NUMA1/KIF11/HNRNPU/CENPE/CDK1/CALM3	34
BP	GO:0043484	regulation of RNA splicing	57/2255	186/18888	7.33916e-12	2.88999e-10	2.54615e-10	RBM12B/METTL4/RBM15/RBM25/CWC22/CLK4/RBM22/RBM38/ZBTB7A/TRA2A/PRPF19/RBMX/TAF5L/DAZAP1/SF3B3/SNW1/U2AF2/RNPS1/SRSF10/KHDRBS1/DDX17/PRMT5/SF3B4/SRRM1/RBM5/RBM12/THRAP3/RBM39/KAT2B/RBM10/TRA2B/SFSWAP/SRSF7/SRSF6/SRSF3/SRSF2/SRSF1/RBM3/PTBP1/POLR2A/EXOSC10/NUP98/NCL/NCBP1/MBNL1/HNRNPU/HNRNPL/HNRNPK/HNRNPH3/HNRNPH1/HNRNPA2B1/HNRNPA1/FUS/DYRK1A/CLK3/CLK2/CIRBP	57
BP	GO:0061644	protein localization to CENP-A containing chromatin	15/2255	18/18888	7.84567e-12	3.06798e-10	2.70297e-10	H2BC11/H4C14/H4C13/H4C5/H4C2/H4C8/H4C3/H4C11/H4C6/H4C4/H4C1/H2AC4/H4C9/H2AC8/CENPA	15
MF	GO:0140030	modification-dependent protein binding	59/2312	187/18522	5.21444e-12	3.12287e-10	2.65601e-10	LRWD1/SPIN4/CGAS/UBL7/GLYR1/ASCC2/ABRAXAS1/ATRIP/SPRTN/KDM7A/BRD9/CHD8/RAD18/YEATS2/PHIP/NCAPG2/MPHOSPH8/UIMC1/CXXC1/UHRF1/BRD7/HTATSF1/PHF19/PYGO1/ZMYND8/MORC3/SUZ12/BRD4/CBX5/CBX6/SIRT1/NCAPD3/PSME4/TTLL12/KDM4C/MTF2/CBX3/BAZ2A/TOPBP1/PRPF8/UBAC1/PARP2/USP15/MACROH2A1/YEATS4/BRD3/TAF1/SMARCA4/DPF2/KDM5A/RAD23A/PHF2/MLLT3/KMT2A/JARID2/EPS15/EP300/DAXX/ATRX	59
BP	GO:0010212	response to ionizing radiation	47/2255	138/18888	8.22594e-12	3.1945e-10	2.81443e-10	TICRR/ABRAXAS1/RHNO1/AEN/DCLRE1C/FIGNL1/RFWD3/UIMC1/BABAM1/NIPBL/RAD54B/SIRT1/KDM1A/PAXIP1/TREX1/CHEK2/TOPBP1/TLK2/RAD51AP1/RAD54L/XRCC5/XRCC2/WRN/TP53/STK11/RRM1/RAD51/RAD9A/PRKDC/MYC/MSH2/MECP2/HSF1/H2AX/FANCD2/EYA3/ECT2/CLK2/CCND2/BRCA2/BRCA1/BLM/BCL2L1/BCL2/BAX/BARD1/ALAD	47
BP	GO:0045739	positive regulation of DNA repair	45/2255	129/18888	8.92864e-12	3.44364e-10	3.03394e-10	ARID2/SHLD1/KMT5C/SLF1/ABRAXAS1/EPC1/ARID1B/PBRM1/RIF1/WRAP53/INO80D/UIMC1/TFPT/BRD7/BABAM1/SIRT1/SMCHD1/BRD8/RUVBL2/RAD51AP1/MCRS1/TRIM28/TIMELESS/DPF3/YEATS4/USP1/TOP2B/SMARCC2/SMARCC1/SMARCA4/RPS3/DPF2/PRKDC/PCNA/HMGB1/H2AX/FUS/FOXM1/FANCB/EYA3/DDX11/DHX9/BRCA1/BCL7A/ACTL6A	45
BP	GO:0045931	positive regulation of mitotic cell cycle	45/2255	130/18888	1.20924e-11	4.63212e-10	4.08101e-10	NSMCE2/SASS6/CDCA5/DBF4B/SMOC2/RCC2/CENPJ/DTL/ANAPC5/RGCC/MTBP/FBXO5/SIN3A/BRD4/KLHL18/UBE2C/DLGAP5/ESPL1/CCNE2/CDC16/SPHK1/CDC7/TFDP1/TAL1/AURKA/STAT5B/STIL/RRM2/RRM1/RB1/RAD51C/HSF1/CDK4/CDC25C/CDC25B/CDC25A/CDC20/CDC6/CDK1/CCNE1/CCND3/CCND2/CCNB1/BRCA2/ASNS	45
CC	GO:0070603	SWI/SNF superfamily-type complex	36/2342	93/19894	2.34163e-11	4.78571e-10	3.61258e-10	ARID2/ANP32E/BRD9/ARID1B/PBRM1/INO80D/POLE3/BCL11A/RSF1/TFPT/BRD7/SUZ12/SF3B1/BAZ1A/BAZ2A/BRD8/RUVBL2/MCRS1/HMGXB4/MTA2/BAZ1B/SMARCA5/DPF3/DEK/SMARCC2/SMARCC1/SMARCA4/DPF2/RBBP7/RBBP4/RB1/HDAC2/HDAC1/CHD3/BCL7A/ACTL6A	36
BP	GO:0031109	microtubule polymerization or depolymerization	46/2255	135/18888	1.34267e-11	5.10851e-10	4.50073e-10	MZT1/SKA2/KIF24/SKA3/SKA1/KIF18B/CCSAP/NEDD1/HAUS1/HAUS8/TUBGCP6/PSRC1/KIF18A/DIAPH3/NDEL1/HAUS3/CENPJ/HAUS2/CEP192/HAUS4/NDE1/HAUS6/HDGFL3/CKAP2/FBXO5/HAUS5/TPX2/MAPRE1/KIF2C/GAS2L1/TUBGCP3/KATNB1/CKAP5/ARHGEF2/SSNA1/ZNF207/TUBG1/SNCA/RPS3/PAK1/NUMA1/MECP2/STMN1/DYRK1A/CDKN1B/ARL2	46
BP	GO:0051383	kinetochore organization	16/2255	21/18888	1.83068e-11	6.87237e-10	6.05473e-10	CENPW/NUF2/CENPT/MIS12/CENPH/CENPK/SMC2/NDC80/SMC4/DLGAP5/KNTC1/RNF4/CENPF/CENPE/CENPC/CENPA	16
BP	GO:0051988	regulation of attachment of spindle microtubules to kinetochore	16/2255	21/18888	1.83068e-11	6.87237e-10	6.05473e-10	KNSTRN/RCC2/CDCA8/ZWILCH/RACGAP1/SPAG5/KNTC1/AURKB/ZW10/KAT2B/NEK2/INCENP/HNRNPU/ECT2/CCNB1/BIRC5	16
BP	GO:0006304	DNA modification	38/2255	100/18888	1.93089e-11	7.20057e-10	6.34388e-10	NEIL2/TET3/APOBEC3D/EXOSC6/ASCC2/METTL4/APOBEC3G/EXOSC5/ATF7IP/NEIL3/TET2/MPHOSPH8/MIS18A/ARID4B/EXOSC3/APOBEC3C/SMCHD1/TREX1/BAZ2A/CTCF/PRMT5/TRIM28/PARP2/APOBEC3B/MTA2/PPM1D/SMARCA5/USP7/TDG/KMT2A/MECP2/MBD1/HNRNPAB/HELLS/EZH2/DNMT3B/DNMT1/ATRX	38
BP	GO:0007080	mitotic metaphase chromosome alignment	28/2255	60/18888	2.67491e-11	9.9095e-10	8.73052e-10	SKA2/CHAMP1/SKA3/SKA1/CDCA5/PSRC1/NUF2/KIF18A/CDT1/MIS12/CDCA8/SPDL1/MAPRE1/KIF2C/PIBF1/NDC80/KIF14/AURKB/ZW10/KAT2B/KIF22/KIFC1/INCENP/HNRNPU/CENPE/CENPC/CCNB1/BIRC5	28
CC	GO:0071162	CMG complex	11/2342	11/19894	5.89521e-11	1.13406e-09	8.56065e-10	GINS4/GINS3/GINS2/GINS1/CDC45/MCM7/MCM6/MCM5/MCM4/MCM3/MCM2	11
CC	GO:0034708	methyltransferase complex	37/2342	100/19894	5.89572e-11	1.13406e-09	8.56065e-10	BOD1L1/RIOK1/CBLL1/METTL4/RBM15/KMT2C/CHD8/TEX10/PHF20/CXXC1/PHF19/SUZ12/CBX5/SIRT1/PAXIP1/MTF2/RUVBL2/WDR4/MCRS1/PRMT5/ASH2L/KDM6A/TAF1/SNRPF/SNRPD2/SNRPD1/SNRPB/RNF2/RBBP7/RBBP4/KMT2A/MAX/JARID2/HDAC2/HCFC1/EZH2/EZH1	37
BP	GO:0006303	double-strand break repair via nonhomologous end joining	30/2255	68/18888	3.08945e-11	1.13704e-09	1.00176e-09	SHLD1/KMT5C/RHNO1/AUNIP/DCLRE1B/DCLRE1C/RIF1/WRAP53/ZBTB7A/SMARCAL1/POLL/PRPF19/TFIP11/SMCHD1/TOPBP1/POLQ/DCLRE1A/HMGA2/DEK/XRCC5/NSD2/TOP2B/PRKDC/POLA1/PLK1/MRE11/MLH1/HSF1/HMGB2/HMGB1	30
BP	GO:0007076	mitotic chromosome condensation	15/2255	19/18888	3.31258e-11	1.21124e-09	1.06714e-09	KMT5A/CDCA5/NCAPG/NUSAP1/NCAPH2/AKAP8L/NCAPH/NCAPD3/SMC2/AKAP8/SMC4/NCAPD2/BAZ1B/SMARCA5/PLK1	15
MF	GO:0016887	ATP hydrolysis activity	101/2312	417/18522	2.14841e-11	1.21894e-09	1.03671e-09	KIF7/ABCB5/ATP8B3/KIF18B/SLFN11/FBH1/MCM8/KATNAL1/BRIP1/KIF18A/MYO19/PIF1/C10orf88/ATAD5/SMC6/DHX40/FIGNL1/CHTF18/FANCM/DDX55/CHD8/KIF15/SMARCAD1/ATF7IP/ERCC6L/DHX29/HSPA14/ATAD2/MTREX/MORC3/ABCB10/SMCHD1/MDN1/SNRNP200/ACIN1/CCT5/DMC1/KATNA1/KIF2C/RUVBL2/POLQ/CCT8/SMC2/CCT2/DDX17/ABCA7/ABCC4/DDX39A/G3BP1/KIF20A/ABCF2/ABCB6/ABCC5/SMC4/KIF14/DDX46/KIF20B/KIF23/ABCG2/DDX23/RECQL4/TRIP13/SMC3/BTAF1/S…	101
BP	GO:2000278	regulation of DNA biosynthetic process	41/2255	115/18888	3.37535e-11	1.22623e-09	1.08034e-09	DCP2/NEK7/PIF1/JADE1/DSCC1/SMOC2/CHTF18/NAT10/WRAP53/GNL3L/XRN1/RGCC/CCT5/KAT7/CCT8/CCT2/AURKB/TNKS/XRCC5/USP1/TP53/TFDP1/RFC5/RFC4/RFC3/RFC2/PRKCQ/EXOSC10/PDGFRB/PCNA/NVL/NEK2/MYC/HNRNPU/HNRNPD/HNRNPA2B1/HNRNPA1/PTK2B/DKC1/CHEK1/CCNA2	41
BP	GO:0032886	regulation of microtubule-based process	69/2255	258/18888	5.28764e-11	1.90864e-09	1.68156e-09	GEN1/SKA2/WDR62/SKA3/SKA1/SASS6/CEP120/SPICE1/CCSAP/HAUS1/HAUS8/CEP295/PSRC1/KIF18A/DIAPH3/CEP76/BORA/TTC21B/MCPH1/CEP97/HAUS3/MDM1/CENPJ/NAT10/HAUS2/HAUS4/HAUS6/HDGFL3/GPSM2/CKAP2/TRIM58/SIRT1/HAUS5/CEP131/TPX2/MAPRE1/FAM107A/PLK4/GAS2L1/SPAG5/TACC3/RBM14/KATNB1/CKAP5/ARHGEF2/KAT2B/ALMS1/XRCC3/TPR/STK11/AURKA/SNCA/STIL/RPS3/RNF4/PLK1/PAK1/NUMA1/NEFH/MECP2/STMN1/HNRNPU/GSK3A/EFNA5/DYRK1A/CDKN1B/C…	69
BP	GO:0048024	regulation of mRNA splicing, via spliceosome	40/2255	112/18888	5.49257e-11	1.96998e-09	1.7356e-09	RBM15/RBM25/CWC22/ZBTB7A/TRA2A/PRPF19/RBMX/DAZAP1/SNW1/U2AF2/RNPS1/SRSF10/KHDRBS1/DDX17/PRMT5/SF3B4/SRRM1/RBM5/THRAP3/RBM39/RBM10/TRA2B/SFSWAP/SRSF7/SRSF6/SRSF3/SRSF2/RBM3/PTBP1/EXOSC10/NUP98/NCL/NCBP1/HNRNPU/HNRNPL/HNRNPK/HNRNPA2B1/HNRNPA1/DYRK1A/CIRBP	40
CC	GO:0097431	mitotic spindle pole	21/2342	38/19894	1.10101e-10	2.05731e-09	1.553e-09	ASPM/FAM83D/SMC6/RMDN3/GPSM2/MAPRE1/KATNA1/CNTRL/STAG2/SPAG5/STAG1/KIF20B/AURKB/SMC3/TNKS/SMC1A/AURKA/PLK1/NUMA1/IK/HSF1	21
BP	GO:1901992	positive regulation of mitotic cell cycle phase transition	37/2255	99/18888	6.25939e-11	2.2308e-09	1.96539e-09	NSMCE2/SASS6/CDCA5/DBF4B/RCC2/CENPJ/DTL/ANAPC5/RGCC/MTBP/FBXO5/SIN3A/BRD4/KLHL18/UBE2C/DLGAP5/ESPL1/CCNE2/CDC16/CDC7/TFDP1/STIL/RRM2/RRM1/RB1/RAD51C/CDK4/CDC25C/CDC25B/CDC25A/CDC20/CDC6/CDK1/CCNE1/CCND3/CCND2/CCNB1	37
BP	GO:1901989	positive regulation of cell cycle phase transition	41/2255	117/18888	6.30442e-11	2.23272e-09	1.96708e-09	NSMCE2/SASS6/CDCA5/FAM83D/DBF4B/ATAD5/RCC2/CENPJ/DTL/ANAPC5/RGCC/MTBP/FBXO5/SIN3A/BRD4/KLHL18/UBE2C/DLGAP5/ESPL1/CCNE2/CDC16/DYRK3/CDC7/TFDP1/STIL/RRM2/RRM1/RB1/RAD51C/EZH2/CDK4/CDC25C/CDC25B/CDC25A/CDC20/CDC6/CDK1/CCNE1/CCND3/CCND2/CCNB1	41
BP	GO:0060623	regulation of chromosome condensation	11/2255	11/18888	6.8742e-11	2.41929e-09	2.13145e-09	MCPH1/NCAPG/NCAPG2/NCAPH2/NCAPH/NCAPD3/SMC2/SMC4/NCAPD2/BAZ1B/SMARCA5	11
BP	GO:0006271	DNA strand elongation involved in DNA replication	13/2255	15/18888	8.07128e-11	2.82294e-09	2.48708e-09	POLE3/POLD3/GINS1/RFC4/RFC3/POLE/POLA1/PCNA/MCM7/MCM4/MCM3/LIG1/DNA2	13
BP	GO:0051168	nuclear export	52/2255	171/18888	8.29627e-11	2.88372e-09	2.54063e-09	ANKLE1/THOC3/POLDIP3/NUP85/THOC6/WNK1/THOC2/NUP107/NXF3/PCID2/RBM22/STRADB/NCBP3/SETD2/AKAP8L/CHTOP/UPF2/NUP188/NUP160/MDN1/SMG1/XPO7/CASC3/NUP42/CPSF6/KHDRBS1/ANP32B/NXF1/DDX39A/NUTF2/ALYREF/THOC1/NUP153/ZC3H11A/NUP93/NUP155/PABPN1/TSC1/TPR/SUPT6H/SSB/SRSF3/RANBP2/RAN/NUP98/NCBP1/HNRNPA2B1/HNRNPA1/DHX9/CSE1L/CDKN1B/BARD1	52
CC	GO:0005874	microtubule	103/2342	468/19894	1.70231e-10	3.09252e-09	2.33445e-09	MATCAP1/KIF7/SKA2/KIF24/CEP57L1/CCDC66/GAS2L3/ASPM/SKA3/SKA1/TUBB/KLC3/KIF18B/NEK7/CCSAP/HAUS1/HAUS8/KNSTRN/FHDC1/CEP295/TUBGCP6/TUBA1C/PSRC1/TUBB6/KATNAL1/FAM110A/KIF18A/NDEL1/REEP4/CSPP1/TTLL7/HAUS3/KIF15/MDM1/RCC2/CENPJ/MNS1/RMDN3/HAUS2/ZWILCH/HAUS4/NDE1/HAUS6/GTSE1/NUSAP1/RACGAP1/DISC1/CKAP2/KIF26A/TPGS2/KIF4A/HAUS5/RPGRIP1L/TTLL5/TPX2/CCT5/MAPRE1/RASSF1/KATNA1/KIF2C/CCT8/GAS2L1/SPAG5/CCT2/TU…	103
CC	GO:0071005	U2-type precatalytic spliceosome	24/2342	50/19894	2.52373e-10	4.46087e-09	3.36737e-09	ZMAT2/PRPF38A/PHF5A/BUD13/CWC22/LSM8/LSM5/SF3B1/SF3B3/SNRNP200/WBP4/SF3A3/PRPF8/SF3A1/CWC27/SF3B4/SART1/SF3A2/SNRPF/SNRPD2/SNRPD1/SNRPB2/SNRPB/IK	24
CC	GO:0030496	midbody	57/2342	205/19894	2.96579e-10	5.10427e-09	3.85306e-09	CCDC66/ASPM/HEPACAM2/C6orf89/FLCN/ANKRD54/PSRC1/CEP44/SHCBP1/VPS37B/MICAL3/RCC2/MBD5/EXOC1/NAT10/CDCA8/ANLN/RACGAP1/KIF4A/TTLL12/SPART/DCTN3/KATNA1/CNTRL/EXOC5/SPAG5/KATNB1/KIF20A/KIF14/KIF20B/KIF23/STK17B/AURKB/CTDP1/PRC1/SSNA1/AURKA/SLC2A1/SAFB/RAN/RAD21/PPP1CC/PLK1/PIK3C3/NEK2/SEPTIN2/MYH10/INCENP/HNRNPU/ECT2/DNM2/DDX11/CENPF/CENPE/CENPC/CDK1/BIRC5	57
BP	GO:0007131	reciprocal meiotic recombination	27/2255	60/18888	1.71098e-10	5.87471e-09	5.17577e-09	EME1/ANKLE1/SLX4/MND1/BRIP1/MUS81/RMI1/BRME1/FANCM/PSMC3IP/RAD54B/UBR2/DMC1/RAD51AP1/REC8/TRIP13/RAD54L/TOP2B/TOP2A/RAD51D/RAD51C/RAD51/RAD21/MSH5/MRE11/MLH1/FANCD2	27
BP	GO:0140527	reciprocal homologous recombination	27/2255	60/18888	1.71098e-10	5.87471e-09	5.17577e-09	EME1/ANKLE1/SLX4/MND1/BRIP1/MUS81/RMI1/BRME1/FANCM/PSMC3IP/RAD54B/UBR2/DMC1/RAD51AP1/REC8/TRIP13/RAD54L/TOP2B/TOP2A/RAD51D/RAD51C/RAD51/RAD21/MSH5/MRE11/MLH1/FANCD2	27
BP	GO:0006406	mRNA export from nucleus	30/2255	72/18888	1.7522e-10	5.97976e-09	5.26832e-09	THOC3/POLDIP3/NUP85/THOC6/WNK1/THOC2/NUP107/NXF3/PCID2/NCBP3/SETD2/AKAP8L/CHTOP/UPF2/NUP160/SMG1/CASC3/NXF1/DDX39A/ALYREF/THOC1/ZC3H11A/NUP93/NUP155/PABPN1/TPR/SUPT6H/SRSF3/NCBP1/HNRNPA2B1	30
BP	GO:2000045	regulation of G1/S transition of mitotic cell cycle	54/2255	185/18888	2.00506e-10	6.8015e-09	5.99229e-09	ARID2/SDE2/SASS6/E2F7/SLFN11/TMEM14B/JADE1/ARID1B/CENPJ/AMBRA1/PIDD1/PBRM1/RFWD3/GTSE1/CRLF3/BRD7/RGCC/MTBP/FBXO7/TREX1/CHEK2/FAM107A/KIF14/CCNE2/GFI1B/DPF3/TP53/TFDP1/SMARCC2/SMARCC1/SMARCA4/STIL/RRM2/RRM1/RPA2/DPF2/RBL1/RB1/PRKDC/MUC1/EZH2/E2F1/CDKN2D/CDKN2C/CDKN1B/CDK2/CDC6/CCNE1/CCND3/CCND2/CASP2/BCL7A/BCL2/ACTL6A	54
CC	GO:0005833	hemoglobin complex	11/2342	12/19894	6.31401e-10	1.05881e-08	7.99263e-09	AHSP/HBZ/HBQ1/HBG2/HBG1/HBE1/HBD/HBB/HBM/HBA2/HBA1	11
MF	GO:0016796	exonuclease activity, active with either ribo- or deoxyribonucleic acids and producing 5'-phosphomonoesters	28/2312	62/18522	2.02699e-10	1.09255e-08	9.29217e-09	PAN3/DCP2/PLD4/TOE1/ERI2/MGME1/ERI1/DCLRE1B/DCLRE1C/CNOT6/EXOSC5/XRN1/EXOSC3/APEX2/REXO2/EXOSC2/CNOT1/TREX1/DCLRE1A/CNOT8/EXO1/RAD9A/POLE/POLD1/EXOSC10/EXOSC9/MRE11/FEN1	28
BP	GO:0030219	megakaryocyte differentiation	28/2255	66/18888	4.27265e-10	1.44068e-08	1.26927e-08	MTURN/ZFPM1/RBM15/PITHD1/TESC/RCOR1/WASF2/SH2B3/H4C14/H4C13/H4C5/H4C2/H4C8/H4C3/H4C11/H4C6/H4C4/H4C1/H4C9/TAL1/SP3/MED1/PIP4K2A/MYB/KIT/HMGB2/GATA1/EP300	28
MF	GO:0004536	DNA nuclease activity	28/2312	63/18522	3.21553e-10	1.65064e-08	1.40387e-08	GEN1/EME1/ANKLE1/PLD4/MGME1/MUS81/DCLRE1B/AEN/DCLRE1C/APEX2/REXO2/TREX1/POLQ/DCLRE1A/EXO1/XRCC3/RPS3/RBBP8/RAG1/RAD51C/RAD9A/POLE/POLD1/MRE11/FEN1/DNASE1/DNA2/DFFB	28
MF	GO:0140297	DNA-binding transcription factor binding	108/2312	478/18522	3.64355e-10	1.78534e-08	1.51844e-08	JMJD1C/ZFPM1/ZNF653/UHRF2/MYOCD/LCOR/MED25/IKZF4/LYAR/HES6/BBS7/WIPI1/NCAPG2/BCOR/HDAC7/ZBTB7A/LEF1/GMNN/FOXP1/SIN3A/ZMYND8/CBX5/SIRT1/KDM4C/KDM1A/CNOT1/SNW1/BAZ2A/TCERG1/BRD8/SLC30A9/CITED2/AKAP8/RBX1/THRAP3/MED24/MED17/TRIP12/MTA2/CTDP1/LDB1/KAT2B/PIAS1/CGGBP1/H2BC9/GFI1B/HMGA2/NR4A3/KAT6A/YWHAH/NR1H2/TP53/TFDP1/TDG/TCF3/TBP/TAL1/MAP3K7/TAF4B/TAF1/STRN/STK4/STAT5B/STAT5A/SRI/SP3/SP1/SMARCA4/RPS…	108
MF	GO:0004518	nuclease activity	60/2312	211/18522	3.90281e-10	1.82923e-08	1.55577e-08	GEN1/SLFN14/HARBI1/PAN3/DCP2/EME1/SLFN13/ANKLE1/PLD4/TOE1/ERI2/MGME1/ERI1/REXO5/MUS81/DCLRE1B/AEN/DCLRE1C/FANCM/CNOT6/REXO1/EXOSC5/TDP1/ANKZF1/XRN1/DBR1/EXOSC3/APEX2/AGO2/REXO2/EXOSC2/ENDOD1/CNOT1/TREX1/POLQ/RPP30/RNASEH2A/POP7/G3BP1/DCLRE1A/MARF1/CNOT8/EXO1/XRCC3/WRN/RPS3/RBBP8/RAG1/RAD51C/RAD9A/PPP1R8/POLE/POLD1/EXOSC10/EXOSC9/MRE11/FEN1/DNASE1/DNA2/DFFB	60
CC	GO:0071011	precatalytic spliceosome	24/2342	53/19894	1.13508e-09	1.85585e-08	1.40093e-08	ZMAT2/PRPF38A/PHF5A/BUD13/CWC22/LSM8/LSM5/SF3B1/SF3B3/SNRNP200/WBP4/SF3A3/PRPF8/SF3A1/CWC27/SF3B4/SART1/SF3A2/SNRPF/SNRPD2/SNRPD1/SNRPB2/SNRPB/IK	24
BP	GO:1902806	regulation of cell cycle G1/S phase transition	58/2255	211/18888	5.73101e-10	1.91469e-08	1.68689e-08	ARID2/SDE2/SASS6/E2F7/SLFN11/TMEM14B/FAM83D/JADE1/ARID1B/CENPJ/AMBRA1/PIDD1/PBRM1/RFWD3/METTL13/GTSE1/CRLF3/BRD7/RGCC/MTBP/FBXO7/TREX1/CHEK2/FAM107A/KIF14/CCNE2/GFI1B/DPF3/TP53/TFDP1/TAF1/SMARCC2/SMARCC1/SMARCA4/STIL/RRM2/RRM1/RPA2/DPF2/RBL1/RB1/PRKDC/MUC1/MN1/EZH2/E2F1/CDKN2D/CDKN2C/CDKN1B/CDK2/CDC6/CCNE1/CCND3/CCND2/CASP2/BCL7A/BCL2/ACTL6A	58
BP	GO:0031055	chromatin remodeling at centromere	10/2255	10/18888	5.78045e-10	1.91469e-08	1.68689e-08	CENPP/CENPW/CENPN/HJURP/MIS18A/ITGB3BP/OIP5/NASP/CENPI/CENPA	10
BP	GO:0034080	CENP-A containing chromatin assembly	10/2255	10/18888	5.78045e-10	1.91469e-08	1.68689e-08	CENPP/CENPW/CENPN/HJURP/MIS18A/ITGB3BP/OIP5/NASP/CENPI/CENPA	10
BP	GO:0051656	establishment of organelle localization	103/2255	472/18888	6.03734e-10	1.98809e-08	1.75155e-08	SKA2/CHAMP1/SKA3/SKA1/SYNE3/CEP120/SPICE1/SGO1/SPC24/CDCA5/KNSTRN/SAPCD2/CEP19/LMNB2/PSRC1/ABRAXAS1/NUF2/KIF18A/CDT1/FAM83D/NDEL1/MYO19/DSN1/MCPH1/RIPOR1/MIS12/TRAK2/KLHL12/SPC25/FERRY3/KNL1/RCC2/TBC1D23/EXOC1/RHOT1/BBS7/CENPQ/CDCA8/WIPI1/ZWILCH/SPDL1/NDE1/NUSAP1/GPSM2/RACGAP1/FHOD1/TANC2/GPSM1/TRIM58/MDN1/MAPRE1/PDCD10/ZWINT/KIF2C/AP3M2/EXOC5/SPAG5/PIBF1/NDC80/DNM1L/KIF14/KNTC1/ESPL1/AURKB/BUB3/…	103
BP	GO:0022616	DNA strand elongation	20/2255	37/18888	6.708e-10	2.1834e-08	1.92363e-08	DCLRE1B/INO80D/POLE3/TFPT/RUVBL2/POLD3/MCRS1/GINS1/RFC4/RFC3/POLE/POLA1/PCNA/MRE11/MCM7/MCM4/MCM3/LIG1/DNA2/ACTL6A	20
BP	GO:1902275	regulation of chromatin organization	20/2255	37/18888	6.708e-10	2.1834e-08	1.92363e-08	SAMD1/ZNF304/ATF7IP/RESF1/MPHOSPH8/PPHLN1/KDM1A/BAZ1A/TLK2/TRIM28/TPR/TAL1/SSRP1/PHF2/MLLT3/KMT2A/MKI67/HNRNPU/DYRK1A/CDK2	20
BP	GO:0045132	meiotic chromosome segregation	34/2255	93/18888	7.32557e-10	2.36507e-08	2.08369e-08	ASPM/SGO1/MND1/BRIP1/NUF2/KNL1/CHFR/NDC1/C9orf78/PSMC3IP/NCAPH2/FBXO5/NCAPH/DMC1/ZWINT/SMC2/NDC80/SMC4/REC8/ESPL1/TRIP13/PTTG1/CCNE2/CCNB2/TTK/AURKA/PLK1/MSH5/MRE11/MLH1/FANCD2/DDB1/CENPC/CCNE1	34
BP	GO:0000727	double-strand break repair via break-induced replication	11/2255	12/18888	7.35015e-10	2.36507e-08	2.08369e-08	GINS4/MUS81/GINS2/CDC45/CDC7/MCM7/MCM6/MCM5/MCM4/MCM3/MCM2	11
CC	GO:0035097	histone methyltransferase complex	28/2342	70/19894	1.5784e-09	2.51774e-08	1.90056e-08	BOD1L1/KMT2C/CHD8/TEX10/PHF20/CXXC1/PHF19/SUZ12/CBX5/SIRT1/PAXIP1/MTF2/RUVBL2/MCRS1/PRMT5/ASH2L/KDM6A/TAF1/RNF2/RBBP7/RBBP4/KMT2A/MAX/JARID2/HDAC2/HCFC1/EZH2/EZH1	28
BP	GO:0140718	facultative heterochromatin formation	23/2255	48/18888	8.20978e-10	2.62666e-08	2.31416e-08	SAMD1/ZNF304/ATF7IP/RESF1/MPHOSPH8/PPHLN1/SUZ12/SIRT1/KDM1A/BAZ2A/TRIM28/SMARCA5/SUV39H1/KDM5A/PHF2/MYC/KMT2A/JARID2/HELLS/HDAC1/EZH2/DYRK1A/DNMT1	23
MF	GO:0031720	haptoglobin binding	10/2312	10/18522	9.02797e-10	4.05506e-08	3.44884e-08	HBZ/HBQ1/HBG2/HBG1/HBE1/HBD/HBB/HBM/HBA2/HBA1	10
MF	GO:0004527	exonuclease activity	33/2312	86/18522	9.53078e-10	4.10967e-08	3.49529e-08	PAN3/DCP2/PLD4/TOE1/ERI2/MGME1/ERI1/REXO5/DCLRE1B/AEN/DCLRE1C/CNOT6/REXO1/EXOSC5/TDP1/XRN1/EXOSC3/APEX2/REXO2/EXOSC2/CNOT1/TREX1/DCLRE1A/CNOT8/EXO1/WRN/RAD9A/POLE/POLD1/EXOSC10/EXOSC9/MRE11/FEN1	33
BP	GO:0046785	microtubule polymerization	34/2255	95/18888	1.40344e-09	4.46483e-08	3.93363e-08	MZT1/NEDD1/HAUS1/HAUS8/TUBGCP6/PSRC1/DIAPH3/NDEL1/HAUS3/CENPJ/HAUS2/CEP192/HAUS4/NDE1/HAUS6/HDGFL3/FBXO5/HAUS5/TPX2/MAPRE1/TUBGCP3/CKAP5/SSNA1/ZNF207/TUBG1/SNCA/RPS3/PAK1/NUMA1/MECP2/STMN1/DYRK1A/CDKN1B/ARL2	34
BP	GO:0006352	DNA-templated transcription initiation	53/2255	189/18888	1.44446e-09	4.56951e-08	4.02585e-08	TAF8/MYOCD/GLYR1/TAF3/MED25/MED28/ARID1B/BDP1/PCID2/ATF7IP/RSF1/MED15/MED31/BRD7/USP21/ZNF451/PAXIP1/BAZ2A/KAT7/RBM14/MED24/BCLAF1/MDC1/MACROH2A1/TBPL1/MED17/MED23/GTF3C5/ASH2L/KAT2B/PPM1D/SMARCA5/UBTF/TP53/THRA/TBP/TAF5/TAF4B/TAF2/TAF1/SMARCA4/MED1/PHF2/MYC/KMT2A/MAZ/HMGB1/GTF2F1/GTF2B/GTF2A2/EP300/E2F2/CDK4	53
CC	GO:0005635	nuclear envelope	104/2342	498/19894	3.00331e-09	4.67658e-08	3.53021e-08	NUP43/DPY19L2/TUBB/QSOX2/SYNE3/ARL6IP6/BROX/TMC8/CEP128/TMEM120B/OSBPL7/LMNB2/BRIP1/TAF3/EPC1/MINDY3/NUP85/ROGDI/NUP37/RBM15/AEN/RNF123/NUP107/PCID2/NDC1/SMPD4/MTMR8/MNS1/AGPAT5/RIF1/NUP62CL/SMOX/NUP54/DTL/PHF20/IPO11/SENP1/OSBPL3/LEMD3/NUP188/CBX5/SIRT1/CTDNEP1/NEMP1/NUP160/NUP210/NUP205/NPIPB3/XPO7/CEP131/CASC3/CBX3/TMC6/TREX1/NRM/NUP42/NUP50/NXF1/NUTF2/NUP153/NUP58/MATR3/NUP93/NUP155/GTF3C3/NP…	104
BP	GO:0009314	response to radiation	95/2255	431/18888	1.63095e-09	5.13067e-08	4.52025e-08	TAFA2/CCDC66/SDE2/H2AC25/TICRR/RHBDD1/ABRAXAS1/SPRTN/RHNO1/CAMKMT/AEN/DCLRE1C/FIGNL1/FKBPL/PBK/RFWD3/TIPIN/UIMC1/DTL/BABAM1/NIPBL/RAD54B/OPN3/CRB1/SIRT1/KDM1A/PAXIP1/TREX1/CHEK2/CEP250/TOPBP1/TLK2/RUVBL2/POLD3/RAD51AP1/ABCA7/RBX1/PCLAF/AURKB/RGS9/PDE8B/PIAS1/COPS3/PPM1D/RAD54L/SMC1A/XRCC5/XRCC2/WRN/USP1/TP53/TAF1/STK11/RO60/RRM1/RAG1/RAD51/RAD9A/PRKDC/PPP1CC/POLH/POLD1/PCNA/NFATC4/MYC/MSH2/MME/KM…	95
CC	GO:0031261	DNA replication preinitiation complex	11/2342	13/19894	3.6634e-09	5.57178e-08	4.20596e-08	GINS4/GINS3/GINS2/GINS1/CDC45/MCM7/MCM6/MCM5/MCM4/MCM3/MCM2	11
BP	GO:0006367	transcription initiation at RNA polymerase II promoter	45/2255	149/18888	1.93663e-09	6.05841e-08	5.33761e-08	TAF8/MYOCD/GLYR1/TAF3/MED25/MED28/ARID1B/PCID2/ATF7IP/MED15/MED31/BRD7/USP21/ZNF451/PAXIP1/KAT7/RBM14/MED24/MDC1/MACROH2A1/MED17/MED23/ASH2L/KAT2B/PPM1D/TP53/THRA/TBP/TAF5/TAF4B/TAF2/TAF1/SMARCA4/MED1/PHF2/MYC/KMT2A/MAZ/HMGB1/GTF2F1/GTF2B/GTF2A2/EP300/E2F2/CDK4	45
CC	GO:0051233	spindle midzone	19/2342	37/19894	4.44577e-09	6.60802e-08	4.98819e-08	KIF18B/KIF18A/RCC2/RIF1/CDCA8/RACGAP1/MAPRE1/KIF14/KIF20B/AURKB/CTDP1/PRC1/AURKA/PLK1/NUMA1/INCENP/HNRNPU/CENPE/CDC6	19
BP	GO:0000076	DNA replication checkpoint signaling	14/2255	20/18888	2.21169e-09	6.88068e-08	6.06205e-08	ZNF830/TICRR/CDT1/CLSPN/TIPIN/DONSON/TOPBP1/MDC1/TIMELESS/CDC45/RAD9A/ORC1/DNA2/CDC6	14
CC	GO:0031838	haptoglobin-hemoglobin complex	10/2342	11/19894	4.93974e-09	7.17909e-08	5.41927e-08	HBZ/HBQ1/HBG2/HBG1/HBE1/HBD/HBB/HBM/HBA2/HBA1	10
CC	GO:0030894	replisome	15/2342	24/19894	5.11339e-09	7.2699e-08	5.48782e-08	SMARCAL1/DONSON/PRPF19/POLA2/POLD3/RPA3/RPA2/RPA1/PRIM2/PRIM1/POLD1/POLA1/PCNA/TONSL/MCM3	15
BP	GO:0032204	regulation of telomere maintenance	36/2255	106/18888	2.42068e-09	7.48947e-08	6.59841e-08	NSMCE2/DCP2/NEK7/SLX4/SLF1/PIF1/SMC6/NAT10/INO80D/GNL3L/XRN1/TERF2IP/TFPT/SMG1/CCT5/RUVBL2/CCT8/CCT2/MCRS1/AURKB/TNKS/USP7/XRCC5/TP53/PRKCQ/EXOSC10/NEK2/MYC/MRE11/HNRNPU/HNRNPD/HNRNPA2B1/HNRNPA1/DKC1/ATRX/ACTL6A	36
BP	GO:0030174	regulation of DNA-templated DNA replication initiation	12/2255	15/18888	2.62459e-09	8.07599e-08	7.11515e-08	TICRR/CDT1/GMNN/CIZ1/KAT7/MCM7/MCM6/MCM5/MCM4/MCM3/MCM2/CDK2	12
BP	GO:0048821	erythrocyte development	21/2255	43/18888	2.88065e-09	8.81574e-08	7.76689e-08	FAM210B/DIAPH3/LYAR/ZBTB7A/TRIM58/BRD1/ABCB10/NEMP1/CITED2/SH2B3/BAP1/TAL1/SLC4A1/RHAG/MED1/SLC11A2/GATA1/DMTN/EPB42/BPGM/ALAS2	21
BP	GO:0090232	positive regulation of spindle checkpoint	11/2255	13/18888	4.25741e-09	1.29586e-07	1.14169e-07	GEN1/KNL1/PCID2/CDCA8/NDC80/AURKB/XRCC3/TPR/MAD2L1/INCENP/BIRC5	11
BP	GO:0030099	myeloid cell differentiation	95/2255	439/18888	4.4035e-09	1.33312e-07	1.17452e-07	TSPO2/MTURN/ZNF675/ZFPM1/ERFE/GAB3/ANKRD54/FAM210B/DIAPH3/LRRK1/RBM15/PITHD1/LYAR/TESC/SLC25A38/NCAPG2/TET2/KLF13/TMEM14C/ZBTB7A/AHSP/LEF1/RACGAP1/EIF2AK1/FOXP1/TRIM58/BRD1/ABCB10/SIRT1/NEMP1/RCOR1/ACIN1/KLF1/CITED2/IKZF1/WASF2/TRIM10/SH2B3/MFHAS1/LDB1/TNFRSF11A/DYRK3/H4C14/H4C13/H4C5/H4C2/H4C8/H4C3/H4C11/H4C6/H4C4/H4C1/BAP1/H4C9/KAT6A/UCP2/THRA/TFRC/TAL1/STAT5B/STAT5A/SP3/SLC4A1/SLC1A5/RHAG/RB1/…	95
BP	GO:1901976	regulation of cell cycle checkpoint	21/2255	44/18888	4.89131e-09	1.47289e-07	1.29765e-07	GEN1/WDR76/RNASEH2B/KNL1/PCID2/RFWD3/CDCA8/ZWINT/NDC80/AURKB/XRCC3/TPR/RPA2/RAD51/MAD2L1/INCENP/CCNB1/BRCA2/BRCA1/BARD1/BIRC5	21
MF	GO:0140033	acetylation-dependent protein binding	16/2312	26/18522	5.10618e-09	2.08653e-07	1.7746e-07	BRD9/PHIP/BRD7/ZMYND8/BRD4/SIRT1/PSME4/BAZ2A/YEATS4/BRD3/TAF1/SMARCA4/DPF2/MLLT3/KMT2A/EP300	16
MF	GO:0003714	transcription corepressor activity	55/2312	198/18522	5.22599e-09	2.08653e-07	1.7746e-07	KMT5A/JAZF1/ZFPM1/EID2B/ZNF653/LCOR/PHF12/RCOR3/ATF7IP/YEATS2/BCOR/HDAC7/GMNN/BRD7/ZNF451/SIN3A/NIPBL/ZMYND8/SIRT1/RCOR1/SNW1/TCERG1/RUVBL2/KDM5B/PRMT5/CITED2/TRIM28/CASP8AP2/CIR1/MTA2/PIAS1/HMGA2/SMARCA4/SIAH2/SRSF2/DPF2/RBBP8/RB1/MED1/PA2G4/NPAT/MECP2/HNRNPU/HMGB1/HDGF/HDAC1/FHL2/EZH2/EZH1/DNMT3B/DAXX/CTBP2/CREBBP/CBFA2T3/RUNX1T1	55
BP	GO:0070507	regulation of microtubule cytoskeleton organization	46/2255	160/18888	7.32112e-09	2.19283e-07	1.93194e-07	SKA2/SKA3/SKA1/SASS6/CCSAP/HAUS1/HAUS8/PSRC1/KIF18A/DIAPH3/BORA/CEP97/HAUS3/CENPJ/HAUS2/HAUS4/HAUS6/HDGFL3/GPSM2/CKAP2/HAUS5/TPX2/MAPRE1/FAM107A/GAS2L1/SPAG5/TACC3/KATNB1/CKAP5/ARHGEF2/TPR/SNCA/STIL/RPS3/RNF4/PLK1/PAK1/NUMA1/MECP2/STMN1/HNRNPU/GSK3A/EFNA5/DYRK1A/CDKN1B/ARL2	46
CC	GO:0000794	condensed nuclear chromosome	29/2342	81/19894	1.62203e-08	2.25703e-07	1.70376e-07	NCAPG/NCAPG2/PSMC3IP/NCAPH2/BRD4/NCAPH/NCAPD3/DMC1/TOPBP1/SMC2/SMC4/REC8/NCAPD2/SMC3/SMC1A/TUBG1/SUV39H1/RAD51/RAD21/RAD9A/PLK1/NEK2/MLH1/INCENP/H2AX/CHEK1/BRCA2/BRCA1/BLM	29
BP	GO:0007020	microtubule nucleation	21/2255	45/18888	8.1405e-09	2.42535e-07	2.1368e-07	MZT1/NEDD1/HAUS1/HAUS8/TUBGCP6/NDEL1/HAUS3/CENPJ/HAUS2/CEP192/HAUS4/NDE1/HAUS6/HAUS5/TPX2/TUBGCP3/CKAP5/SSNA1/TUBG1/PAK1/MECP2	21
BP	GO:1902751	positive regulation of cell cycle G2/M phase transition	17/2255	31/18888	9.73379e-09	2.88479e-07	2.54157e-07	DBF4B/ATAD5/RCC2/DTL/FBXO5/SIN3A/BRD4/DYRK3/CDC7/RRM1/RAD51C/CDK4/CDC25C/CDC25B/CDC25A/CDK1/CCNB1	17
MF	GO:0000400	four-way junction DNA binding	13/2312	18/18522	8.057e-09	3.10195e-07	2.63821e-07	GEN1/FANCM/XRCC3/XRCC2/WRN/RAD51D/RAD51C/MSH2/MECP2/HMGB3/HMGB2/HMGB1/BLM	13
BP	GO:2000573	positive regulation of DNA biosynthetic process	27/2255	70/18888	1.06363e-08	3.13576e-07	2.76268e-07	NEK7/DSCC1/SMOC2/CHTF18/WRAP53/RGCC/CCT5/CCT8/CCT2/AURKB/TNKS/XRCC5/USP1/RFC5/RFC4/RFC3/RFC2/PRKCQ/PDGFRB/PCNA/NVL/NEK2/MYC/HNRNPA1/PTK2B/DKC1/CCNA2	27
BP	GO:0006779	porphyrin-containing compound biosynthetic process	18/2255	35/18888	1.37707e-08	4.00448e-07	3.52805e-07	SRRD/TMEM14B/SLC25A38/SLC25A39/TMEM14C/ABCB10/ABCB6/UROS/UROD/SPTA1/SLC6A9/PPOX/SLC11A2/HMBS/FECH/CPOX/ALAS2/ALAD	18
BP	GO:0033014	tetrapyrrole biosynthetic process	18/2255	35/18888	1.37707e-08	4.00448e-07	3.52805e-07	SRRD/TMEM14B/SLC25A38/SLC25A39/TMEM14C/ABCB10/ABCB6/UROS/UROD/SPTA1/SLC6A9/PPOX/SLC11A2/HMBS/FECH/CPOX/ALAS2/ALAD	18
BP	GO:1903241	U2-type prespliceosome assembly	15/2255	25/18888	1.37963e-08	4.00448e-07	3.52805e-07	PHF5A/BUD13/HTATSF1/SF3B1/SF3B3/SF3A3/SF3A1/SF3B4/DDX46/SF3A2/SNRPF/SNRPD2/SNRPD1/SNRPB2/SNRPB	15
BP	GO:0015669	gas transport	14/2255	22/18888	1.44388e-08	4.16948e-07	3.67342e-07	RHAG/HBZ/HBQ1/HBG2/HBG1/HBE1/HBD/HBB/HBM/HBA2/HBA1/CA2/BPGM/AQP1	14
CC	GO:0031965	nuclear membrane	71/2342	313/19894	3.23694e-08	4.41033e-07	3.32922e-07	DPY19L2/QSOX2/SYNE3/ARL6IP6/BROX/TMC8/CEP128/TMEM120B/OSBPL7/LMNB2/BRIP1/TAF3/EPC1/MINDY3/NUP85/RBM15/AEN/RNF123/NUP107/NDC1/SMPD4/RIF1/SMOX/NUP54/DTL/PHF20/SENP1/OSBPL3/LEMD3/SIRT1/CTDNEP1/NEMP1/NUP210/NUP205/CEP131/CASC3/CBX3/TMC6/NRM/NUP42/NUP50/NUTF2/NUP153/NUP58/MATR3/NUP93/NUP155/GTF3C3/NPIPA1/TNKS/BRAP/YEATS4/AAAS/TPR/TRA2B/RNF6/RANBP2/PAK1/NUP98/NUDT1/LMNB1/LBR/KPNA2/ITPR1/DMPK/CENPF/CDK4…	71
BP	GO:2000781	positive regulation of double-strand break repair	30/2255	85/18888	1.86126e-08	5.34734e-07	4.71114e-07	ARID2/SHLD1/KMT5C/SLF1/EPC1/ARID1B/PBRM1/RIF1/WRAP53/BRD7/SIRT1/SMCHD1/BRD8/RUVBL2/RAD51AP1/TIMELESS/DPF3/YEATS4/TOP2B/SMARCC2/SMARCC1/SMARCA4/DPF2/PRKDC/FUS/FOXM1/FANCB/DDX11/BCL7A/ACTL6A	30
BP	GO:0034504	protein localization to nucleus	72/2255	311/18888	1.87095e-08	5.34789e-07	4.71163e-07	FLCN/TAF8/LMNB2/EFCAB7/RPAIN/TAF3/NUP85/NUP107/RBM22/WRAP53/NOL8/NUP54/RAB23/HIKESHI/ZBTB7A/IPO11/TNPO2/PYGO1/SIN3A/CIZ1/POLA2/CD2AP/MORC3/NUP188/CTDNEP1/CCT5/KAT7/NUP50/CCT8/CCT2/MCRS1/ABCA7/NUTF2/TRIM28/NUP153/NUP58/NUP93/FAM53B/NUP155/MFHAS1/WRN/TPR/TP53/TFRC/STK11/STK4/RANBP2/RAN/PKIA/PPP3R1/PPP3CB/MED1/PLK1/NVL/NUP98/MARK3/LMNB1/KPNA2/JAK2/HNRNPU/HDGF/EP300/ELAVL1/ECT2/DKC1/CSE1L/CREBBP/CDK1…	72
BP	GO:0045740	positive regulation of DNA replication	20/2255	43/18888	1.9834e-08	5.64068e-07	4.96958e-07	E2F7/CDT1/DBF4B/ATAD5/E2F8/CIZ1/BAZ1A/KAT7/DBF4/SMARCA5/CDC7/PCNA/EREG/DNA2/DHX9/CDKN1B/CDK2/CDC25A/CDK1/ATRX	20
CC	GO:0043073	germ cell nucleus	25/2342	66/19894	4.29375e-08	5.73084e-07	4.32603e-07	TAF3/TERF2IP/DAZAP1/TOPBP1/CTCF/REC8/TESMIN/TBPL1/TRIP13/TP53/TOP2A/TOP1/TBP/AURKA/SMARCC1/SLC2A1/RAN/RAD51/PCNA/MLH1/H2AX/GTF2B/DNMT1/CDK2/BRCA1	25
BP	GO:0071478	cellular response to radiation	49/2255	181/18888	2.07793e-08	5.87982e-07	5.18027e-07	SDE2/H2AC25/RHBDD1/RHNO1/CAMKMT/FIGNL1/PBK/NIPBL/OPN3/CRB1/SIRT1/KDM1A/TREX1/CHEK2/TLK2/RUVBL2/POLD3/RAD51AP1/RBX1/AURKB/RGS9/XRCC5/WRN/TP53/TAF1/STK11/RAD51/RAD9A/POLH/POLD1/PCNA/NFATC4/MYC/MME/HSF1/H2AX/EP300/ECT2/DDB1/CREBBP/CDC25A/CCND2/BRCA2/BRCA1/BLM/BCL2L1/BAX/BARD1/AQP1	49
BP	GO:0010569	regulation of double-strand break repair via homologous recombination	27/2255	72/18888	2.1597e-08	6.08064e-07	5.3572e-07	KMT5A/ARID2/SHLD1/RMI2/CGAS/FBH1/EPC1/FIGNL1/RIF1/WRAP53/PARPBP/TERF2IP/SETD2/SMCHD1/KDM1A/BRD8/RUVBL2/POLQ/RAD51AP1/TIMELESS/YEATS4/RPA2/RAD51/FUS/FANCB/CHEK1/ACTL6A	27
BP	GO:0007063	regulation of sister chromatid cohesion	12/2255	17/18888	2.83105e-08	7.85301e-07	6.9187e-07	NSMCE2/SLF1/WAPL/CTCF/ESPL1/MACROH2A1/TNKS/RAD21/FEN1/DDX11/BUB1/ATRX	12
BP	GO:0051382	kinetochore assembly	12/2255	17/18888	2.83105e-08	7.85301e-07	6.9187e-07	CENPW/CENPT/MIS12/CENPH/CENPK/DLGAP5/KNTC1/RNF4/CENPF/CENPE/CENPC/CENPA	12
BP	GO:1902969	mitotic DNA replication	12/2255	17/18888	2.83105e-08	7.85301e-07	6.9187e-07	GINS3/GINS1/CDC45/TK1/RAD51/POLA1/MCM6/MCM4/MCM3/MCM2/LIG1/BRCA2	12
MF	GO:0003713	transcription coactivator activity	67/2312	271/18522	2.13824e-08	7.94835e-07	6.76009e-07	SFR1/MYOCD/TRIM52/JADE1/KMT2C/CALCOCO1/ARID1B/CNOT6/CENPJ/DCAF6/PSMC3IP/BRD7/TAF5L/USP21/MYCBP/SSBP3/KAT6B/BRD4/SIRT1/KDM4C/KDM1A/SNW1/TCERG1/BRD8/DDX17/SLC30A9/RBM14/CITED2/TRIM28/THRAP3/MED24/MAML1/MED17/MED23/MTA2/LDB1/KAT2B/NCOA4/KAT6A/TADA2A/SMARCC2/SMARCC1/SMARCA4/RNF4/KDM5A/PSMD9/MED1/POU2AF1/PHF2/NUP98/NPAT/CIITA/LMO2/IRF4/HMGA1/HMGB2/HMGB1/HCFC1/FUS/EP300/DYRK1A/DHX9/DAXX/CTBP2/CREBBP/BR…	67
BP	GO:0090267	positive regulation of mitotic cell cycle spindle assembly checkpoint	10/2255	12/18888	3.03514e-08	8.37787e-07	7.38112e-07	GEN1/PCID2/CDCA8/NDC80/AURKB/XRCC3/TPR/MAD2L1/INCENP/BIRC5	10
BP	GO:0000245	spliceosomal complex assembly	32/2255	96/18888	3.06676e-08	8.42387e-07	7.42164e-07	PHF5A/BUD13/ISY1/RSRP1/PRPF39/LUC7L3/LUC7L2/PRPF19/HTATSF1/SF3B1/SF3B3/SNRNP200/KHDC4/U2AF2/PSIP1/SF3A3/SRSF10/SF3A1/SF3B4/RBM5/DDX46/DDX23/SF3A2/SNRPF/SNRPD2/SNRPD1/SNRPB2/SNRPB/SFSWAP/SRSF6/SRSF1/NCBP1	32
MF	GO:0017056	structural constituent of nuclear pore	15/2312	25/18522	2.54444e-08	8.8481e-07	7.52533e-07	NUP85/NUP107/NDC1/NUP62CL/NUP54/NUP188/NUP160/NUP205/NUTF2/NUP153/NUP58/NUP93/NUP155/TPR/NUP98	15
MF	GO:0070577	lysine-acetylated histone binding	15/2312	25/18522	2.54444e-08	8.8481e-07	7.52533e-07	BRD9/PHIP/BRD7/ZMYND8/BRD4/SIRT1/PSME4/BAZ2A/YEATS4/BRD3/TAF1/SMARCA4/DPF2/MLLT3/KMT2A	15
CC	GO:0034451	centriolar satellite	37/2342	126/19894	8.09417e-08	1.05872e-06	7.99192e-07	CCDC18/CCDC66/WDR62/HARBI1/SKA1/CCDC112/CEP20/SSX2IP/TBC1D31/KNSTRN/GPR174/CSPP1/CENPU/CCDC14/KLHL12/ODF2L/MDM1/CEP72/BBS7/C2CD3/TPGS2/CD2AP/CEP131/CNTRL/NUDT21/SPAG5/PIBF1/TACC3/KIAA0753/C2CD5/RBM39/PRKCQ/PLK1/PCNT/NEK1/MPP1/CHD3	37
BP	GO:0060260	regulation of transcription initiation by RNA polymerase II	27/2255	74/18888	4.24437e-08	1.1602e-06	1.02216e-06	TAF8/TAF3/MED25/MED28/PCID2/ATF7IP/MED15/MED31/ZNF451/PAXIP1/MED24/MDC1/MED17/MED23/PPM1D/TP53/THRA/TBP/TAF5/TAF4B/TAF2/TAF1/MED1/MYC/HMGB1/GTF2A2/CDK4	27
CC	GO:0005686	U2 snRNP	15/2342	28/19894	9.22024e-08	1.18236e-06	8.92527e-07	PHF5A/BUD13/HTATSF1/SF3B1/SF3B3/SF3A3/SF3A1/SF3B4/DDX46/SF3A2/SNRPF/SNRPD2/SNRPD1/SNRPB2/SNRPB	15
BP	GO:0000731	DNA synthesis involved in DNA repair	19/2255	41/18888	4.83439e-08	1.30877e-06	1.15306e-06	SPRTN/HROB/DTL/SIRT1/TREX1/POLQ/POLD3/PCLAF/WRN/USP1/RRM1/RFC3/POLH/POLE2/POLE/POLD1/POLA1/PCNA/CDKN2D	19
BP	GO:0036297	interstrand cross-link repair	19/2255	41/18888	4.83439e-08	1.30877e-06	1.15306e-06	FAAP24/MCM8/HROB/DCLRE1B/DCLRE1C/FANCM/NEIL3/FANCI/RFWD3/RAD51AP1/DCLRE1A/XRCC3/RAD51D/RAD51/FANCG/FANCB/FANCE/FANCD2/FANCA	19
CC	GO:0005643	nuclear pore	31/2342	97/19894	1.08799e-07	1.36836e-06	1.03293e-06	NUP43/NUP85/NUP37/NUP107/PCID2/NDC1/NUP62CL/NUP54/NUP188/NUP160/NUP210/NUP205/XPO7/NUP42/NUP50/NXF1/NUTF2/NUP153/NUP58/NUP93/NUP155/NPIPA1/TNKS/AAAS/TPR/RANBP2/RANBP1/RAN/NUP98/MAD2L1/CETN3	31
BP	GO:0045910	negative regulation of DNA recombination	21/2255	49/18888	5.23081e-08	1.40932e-06	1.24164e-06	KMT5A/SHLD1/ANKLE1/RMI2/CGAS/FBH1/RIF1/PARPBP/TERF2IP/SMCHD1/POLQ/H1-10/MSH2/MLH1/H1-5/H1-4/H1-3/H1-2/H1-0/FANCB/BLM	21
BP	GO:0015670	carbon dioxide transport	11/2255	15/18888	5.91816e-08	1.57194e-06	1.38492e-06	RHAG/HBZ/HBG2/HBG1/HBE1/HBD/HBB/HBA2/HBA1/CA2/AQP1	11
BP	GO:0015671	oxygen transport	11/2255	15/18888	5.91816e-08	1.57194e-06	1.38492e-06	HBZ/HBQ1/HBG2/HBG1/HBE1/HBD/HBB/HBM/HBA2/HBA1/BPGM	11
BP	GO:0044771	meiotic cell cycle phase transition	11/2255	15/18888	5.91816e-08	1.57194e-06	1.38492e-06	KNL1/CHFR/ZWINT/NDC80/CCNB2/PKMYT1/TTK/CDC25C/CDC25B/CDC25A/CDC20	11
CC	GO:0000307	cyclin-dependent protein kinase holoenzyme complex	22/2342	56/19894	1.28889e-07	1.59045e-06	1.20058e-06	CNPPD1/CDK19/SNW1/CCNE2/CCNB2/CCNK/RB1/PCNA/CKS2/CKS1B/CDKN2D/CDK6/CDK4/CDK2/CDK1/CCNT1/CCNF/CCNE1/CCND3/CCND2/CCNB1/CCNA2	22
CC	GO:0043601	nuclear replisome	13/2342	22/19894	1.43282e-07	1.7353e-06	1.30993e-06	SMARCAL1/PRPF19/POLA2/POLD3/RPA3/RPA2/RPA1/PRIM2/PRIM1/POLD1/POLA1/TONSL/MCM3	13
MF	GO:0004529	DNA exonuclease activity	15/2312	26/18522	5.31784e-08	1.79145e-06	1.52363e-06	PLD4/MGME1/DCLRE1B/AEN/DCLRE1C/APEX2/REXO2/TREX1/DCLRE1A/EXO1/RAD9A/POLE/POLD1/MRE11/FEN1	15
BP	GO:0045652	regulation of megakaryocyte differentiation	18/2255	38/18888	7.14463e-08	1.8888e-06	1.66408e-06	MTURN/RBM15/PITHD1/TESC/RCOR1/H4C14/H4C13/H4C5/H4C2/H4C8/H4C3/H4C11/H4C6/H4C4/H4C1/H4C9/MYB/HMGB2	18
BP	GO:1901970	positive regulation of mitotic sister chromatid separation	12/2255	18/18888	7.56484e-08	1.99054e-06	1.75372e-06	NSMCE2/CDCA8/ANAPC5/UBE2C/DLGAP5/ESPL1/AURKB/CDC16/RB1/INCENP/CDC20/BIRC5	12
BP	GO:0046605	regulation of centrosome cycle	22/2255	54/18888	7.62739e-08	1.99767e-06	1.75999e-06	GEN1/WDR62/SASS6/CEP120/SPICE1/CEP295/CEP76/MCPH1/MDM1/CENPJ/NAT10/SIRT1/CEP131/PLK4/RBM14/KAT2B/ALMS1/XRCC3/AURKA/STIL/CCNF/BRCA1	22
BP	GO:0006783	heme biosynthetic process	16/2255	31/18888	8.31568e-08	2.16311e-06	1.90576e-06	SRRD/TMEM14B/SLC25A38/SLC25A39/TMEM14C/ABCB10/UROS/UROD/SLC6A9/PPOX/SLC11A2/HMBS/FECH/CPOX/ALAS2/ALAD	16
BP	GO:0048872	homeostasis of number of cells	72/2255	322/18888	8.33592e-08	2.16311e-06	1.90576e-06	TSPO2/ZFPM1/ANKRD54/FAM210B/GPR174/CARD11/DIAPH3/ST6GALNAC1/LYAR/SLC25A38/NCAPG2/KLF13/TMEM14C/ZBTB7A/AHSP/SLC39A3/RACGAP1/TRIM58/BRD1/ABCB10/NEMP1/RCOR1/ACIN1/KLF1/CITED2/IKZF1/TRIM10/SH2B3/BCL2L11/SART3/MFHAS1/CCNB2/LDB1/DYRK3/BAP1/THRA/PRDX2/TAL1/STAT5B/SPTA1/SP3/SLC4A1/SLC1A5/RHAG/RB1/RAG1/PRKDC/PPP3CB/MED1/PMAIP1/SLC11A2/MYB/KMT2A/KITLG/KIT/JAK2/ITPKB/INPP5D/HMGB2/HMGB1/GATA1/FOXO3/FECH/EZH2…	72
CC	GO:0061695	transferase complex, transferring phosphorus-containing groups	68/2342	308/19894	1.87161e-07	2.20175e-06	1.66203e-06	TAF8/TAF3/DBF4B/STRADB/POLE3/POLR3K/ZBTB7A/TAF5L/CNPPD1/POLA2/CDK19/SNW1/ATG14/DBF4/POLD3/POLR3C/ATG13/TBPL1/CCNE2/CCNB2/CCNK/XRCC5/TBP/TAF5/TAF4B/TAF2/TAF1/STK11/RB1/PRPS2/PRPS1/PRKDC/PRKAR2B/PRKAB1/PRIM2/PRIM1/POLR2B/POLR2A/POLE2/POLE/POLD1/POLA1/PIK3C3/PFKM/PCNA/MAP3K5/MCM3/IGF1R/GTF2F1/GTF2B/GTF2A2/DNA2/CSNK2A1/CKS2/CKS1B/CISH/CDKN2D/CDK6/CDK4/CDK2/CDK1/CCNT1/CCNF/CCNE1/CCND3/CCND2/CCNB1/CCNA2	68
CC	GO:0042555	MCM complex	9/2342	11/19894	1.88529e-07	2.20175e-06	1.66203e-06	MMS22L/MCM8/TONSL/MCM7/MCM6/MCM5/MCM4/MCM3/MCM2	9
BP	GO:0010971	positive regulation of G2/M transition of mitotic cell cycle	15/2255	28/18888	1.11148e-07	2.87099e-06	2.52942e-06	DBF4B/RCC2/DTL/FBXO5/SIN3A/BRD4/CDC7/RRM1/RAD51C/CDK4/CDC25C/CDC25B/CDC25A/CDK1/CCNB1	15
BP	GO:0000956	nuclear-transcribed mRNA catabolic process	37/2255	126/18888	1.15527e-07	2.97046e-06	2.61705e-06	NANOS1/PAN3/DCP2/EXOSC6/TNRC6C/CNOT6/EXOSC5/PNRC2/XRN1/NBAS/EXOSC3/AGO2/PABPC1/UPF2/CNOT10/EXOSC2/TNRC6B/SMG1/CNOT1/CASC3/EXOSC8/RNPS1/HBS1L/THRAP3/CNOT8/SSB/EXOSC10/EXOSC9/YBX1/CNOT3/NCBP1/MLH1/HNRNPU/HNRNPD/HNRNPAB/GSPT1/DHX9	37
BP	GO:0034086	maintenance of sister chromatid cohesion	10/2255	13/18888	1.17331e-07	2.98956e-06	2.63388e-06	NSMCE2/SLF1/DSCC1/NIPBL/MAU2/MACROH2A1/TNKS/RB1/BUB1/ATRX	10
BP	GO:0034088	maintenance of mitotic sister chromatid cohesion	10/2255	13/18888	1.17331e-07	2.98956e-06	2.63388e-06	NSMCE2/SLF1/DSCC1/NIPBL/MAU2/MACROH2A1/TNKS/RB1/BUB1/ATRX	10
BP	GO:2000142	regulation of DNA-templated transcription initiation	28/2255	82/18888	1.23441e-07	3.13107e-06	2.75855e-06	TAF8/TAF3/MED25/MED28/PCID2/ATF7IP/MED15/MED31/ZNF451/PAXIP1/MED24/BCLAF1/MDC1/MED17/MED23/PPM1D/TP53/THRA/TBP/TAF5/TAF4B/TAF2/TAF1/MED1/MYC/HMGB1/GTF2A2/CDK4	28
BP	GO:0000380	alternative mRNA splicing, via spliceosome	26/2255	73/18888	1.32092e-07	3.33548e-06	2.93864e-06	HNRNPUL2/RBM17/RBM15/RBM25/ZBTB7A/RSRC1/RBMX/HNRNPUL1/RNPS1/KHDRBS1/DDX17/RBM5/THRAP3/TRA2B/SFSWAP/SRSF6/SRSF2/SRSF1/SFPQ/PTBP1/NCBP1/HNRNPM/HNRNPU/HNRNPL/HNRNPA1/DHX9	26
BP	GO:0006312	mitotic recombination	14/2255	25/18888	1.41753e-07	3.53191e-06	3.11171e-06	GEN1/NSMCE2/ANKLE1/SMC6/RAD54B/DMC1/XRCC3/RAD51D/RAD51C/RAD51/MSH2/MRE11/MLH1/BRCA2	14
BP	GO:0031445	regulation of heterochromatin formation	14/2255	25/18888	1.41753e-07	3.53191e-06	3.11171e-06	SAMD1/ZNF304/ATF7IP/RESF1/MPHOSPH8/PPHLN1/KDM1A/BAZ1A/TRIM28/TPR/PHF2/KMT2A/DYRK1A/CDK2	14
BP	GO:0120261	regulation of heterochromatin organization	14/2255	25/18888	1.41753e-07	3.53191e-06	3.11171e-06	SAMD1/ZNF304/ATF7IP/RESF1/MPHOSPH8/PPHLN1/KDM1A/BAZ1A/TRIM28/TPR/PHF2/KMT2A/DYRK1A/CDK2	14
CC	GO:1990498	mitotic spindle microtubule	10/2342	14/19894	3.20741e-07	3.68008e-06	2.77798e-06	HAUS1/HAUS8/CEP295/HAUS3/HAUS2/HAUS4/HAUS6/HAUS5/TUBG1/HNRNPU	10
CC	GO:0017053	transcription repressor complex	26/2342	77/19894	3.3751e-07	3.80572e-06	2.87282e-06	LIN9/JAZF1/ZFPM1/LIN52/ZNF350/PHF12/PRDM10/DEPDC1/GMNN/SIN3A/CBX5/RCOR1/TP53/SP3/SP1/RBBP8/MYC/MDM4/MAX/HMGB1/HDGF/HDAC1/H1-0/GATA1/FOXO3/CTBP2	26
BP	GO:0006289	nucleotide-excision repair	28/2255	83/18888	1.65211e-07	4.07847e-06	3.59323e-06	ARID2/SLX4/BRIP1/ARID1B/PBRM1/BRD7/POLL/SIRT1/KAT7/POLD3/SLC30A9/DPF3/USP7/TP53/SMARCC2/SMARCC1/SMARCA4/RPA3/RPA2/RPA1/DPF2/RAD23A/POLE/POLD1/DDB1/BRCA2/BCL7A/ACTL6A	28
BP	GO:0010833	telomere maintenance via telomere lengthening	28/2255	83/18888	1.65211e-07	4.07847e-06	3.59323e-06	DCP2/NEK7/SLX4/PIF1/DCLRE1B/NAT10/WRAP53/GNL3L/XRN1/GAR1/TERF2IP/CCT5/CCT8/CCT2/AURKB/TNKS/XRCC5/TP53/RPA1/RAD51/PRKCQ/EXOSC10/NEK2/MRE11/HNRNPU/HNRNPA2B1/HNRNPA1/DKC1	28
BP	GO:0009411	response to UV	42/2255	154/18888	1.65862e-07	4.07847e-06	3.59323e-06	SDE2/H2AC25/RHBDD1/SPRTN/RHNO1/PBK/TIPIN/DTL/OPN3/SIRT1/KDM1A/TREX1/RUVBL2/POLD3/RBX1/PCLAF/AURKB/WRN/USP1/TP53/TAF1/STK11/RO60/POLH/POLD1/PCNA/NFATC4/MYC/MSH2/MME/FEN1/FECH/EP300/DDB1/CREBBP/CIRBP/CDKN2D/CDC25A/BRCA2/BCL2/BAX/AQP1	42
BP	GO:0090231	regulation of spindle checkpoint	13/2255	22/18888	1.69176e-07	4.14188e-06	3.6491e-06	GEN1/KNL1/PCID2/CDCA8/ZWINT/NDC80/AURKB/XRCC3/TPR/MAD2L1/INCENP/CCNB1/BIRC5	13
BP	GO:0061515	myeloid cell development	29/2255	88/18888	1.77588e-07	4.329e-06	3.81395e-06	ZFPM1/FAM210B/DIAPH3/LRRK1/LYAR/ZBTB7A/FOXP1/TRIM58/BRD1/ABCB10/NEMP1/CITED2/WASF2/SH2B3/BAP1/TAL1/SLC4A1/RHAG/MED1/PIP4K2A/SLC11A2/MYB/KIT/GATA1/DMTN/EPB42/EP300/BPGM/ALAS2	29
MF	GO:1990841	promoter-specific chromatin binding	25/2312	66/18522	1.36006e-07	4.44286e-06	3.77866e-06	ZNF304/NIPBL/SUZ12/SIRT1/KDM1A/TRIM28/MACROH2A1/TP53/RBL1/MED1/POLR2A/NUP98/FOXO4/MECP2/IRF3/HSF1/HNRNPU/HDAC2/HDAC1/GTF2F1/GTF2B/EZH2/E2F4/DNMT1/DHX9	25
BP	GO:0032465	regulation of cytokinesis	30/2255	93/18888	1.86904e-07	4.53644e-06	3.99672e-06	FLCN/E2F7/MYO19/CSPP1/E2F8/WNK1/CDCA8/RACGAP1/SETD2/CIT/KIF20A/KIF14/CCP110/KIF20B/KIF23/AURKB/PRC1/CDC14A/AURKA/PLK1/PIK3C3/INCENP/IGF1R/ECT2/CDC25B/CDC6/CALM3/BRCA2/BCL2L1/BIRC5	30
BP	GO:0006305	DNA alkylation	20/2255	48/18888	1.90782e-07	4.59099e-06	4.04477e-06	METTL4/ATF7IP/MPHOSPH8/MIS18A/ARID4B/SMCHD1/BAZ2A/CTCF/PRMT5/MTA2/PPM1D/SMARCA5/KMT2A/MECP2/MBD1/HELLS/EZH2/DNMT3B/DNMT1/ATRX	20
BP	GO:0006306	DNA methylation	20/2255	48/18888	1.90782e-07	4.59099e-06	4.04477e-06	METTL4/ATF7IP/MPHOSPH8/MIS18A/ARID4B/SMCHD1/BAZ2A/CTCF/PRMT5/MTA2/PPM1D/SMARCA5/KMT2A/MECP2/MBD1/HELLS/EZH2/DNMT3B/DNMT1/ATRX	20
BP	GO:0006284	base-excision repair	19/2255	44/18888	1.95078e-07	4.67441e-06	4.11827e-06	NEIL2/NEIL3/POLL/APEX2/POLQ/PARP2/HMGA2/WRN/TDG/RPS3/RPA3/RPA2/RPA1/POLE/POLD1/PCNA/LIG1/FEN1/DNA2	19
BP	GO:0072331	signal transduction by p53 class mediator	46/2255	177/18888	2.0759e-07	4.95314e-06	4.36384e-06	KMT5A/HIPK1/E2F7/RNF34/ATAD5/AEN/PIDD1/GTSE1/SIRT1/BOP1/KDM1A/PAXIP1/SNW1/CHEK2/PRMT5/USP15/EEF1E1/AURKB/COPS3/PPM1D/DYRK3/KAT6A/USP7/TP53/TAF1/STK11/AURKA/PMAIP1/MYC/MUC1/MSH2/MDM4/HNRNPK/FOXO3/FOXM1/EP300/E2F2/E2F1/DYRK1A/CHEK1/CDKN1B/CASP2/BRCA2/BCL2/BAX/ATRX	46
BP	GO:0044380	protein localization to cytoskeleton	23/2255	61/18888	2.1052e-07	5.00184e-06	4.40674e-06	CHAMP1/PPP1R9B/FAM83D/MCPH1/CCDC14/CEP72/CEP192/DISC1/C2CD3/CEP131/MAPRE1/CEP250/GAS2L1/SPAG5/PIBF1/CEP350/KIAA0753/KIF20B/TTK/AURKA/STIL/NUMA1/HNRNPU	23
BP	GO:0046501	protoporphyrinogen IX metabolic process	9/2255	11/18888	2.13102e-07	5.04192e-06	4.44206e-06	EIF2AK1/UROS/UROD/PPOX/HMBS/FECH/CPOX/ALAS2/ALAD	9
BP	GO:1902750	negative regulation of cell cycle G2/M phase transition	25/2255	70/18888	2.15681e-07	5.0816e-06	4.47702e-06	ZNF830/TICRR/ABRAXAS1/CLSPN/CHFR/UIMC1/DTL/DONSON/BABAM1/TOPBP1/MACROH2A1/AURKB/PKMYT1/RBBP8/RAD21/PLK1/ORC1/MRE11/FOXO4/CHEK1/CDC6/CDK1/BRCA1/BLM/BARD1	25
MF	GO:0001046	core promoter sequence-specific DNA binding	19/2312	42/18522	1.60332e-07	5.08345e-06	4.32349e-06	RFX7/AGO2/FOXP1/BAZ2A/RUVBL2/TBPL1/UBTF/TP53/TBP/TAF1/SNAPC3/SMARCA4/POU2F1/MYC/HDAC1/H3-3A/H2AZ1/GTF2B/EZH2	19
BP	GO:0072698	protein localization to microtubule cytoskeleton	22/2255	57/18888	2.38501e-07	5.59583e-06	4.93007e-06	CHAMP1/FAM83D/MCPH1/CCDC14/CEP72/CEP192/DISC1/C2CD3/CEP131/MAPRE1/CEP250/GAS2L1/SPAG5/PIBF1/CEP350/KIAA0753/KIF20B/TTK/AURKA/STIL/NUMA1/HNRNPU	22
BP	GO:0006778	porphyrin-containing compound metabolic process	21/2255	53/18888	2.64658e-07	6.15822e-06	5.42555e-06	SRRD/TMEM14B/SLC25A38/SLC25A39/TMEM14C/EIF2AK1/ABCB10/ABCB6/UROS/UROD/SPTA1/SLC6A9/PPOX/SLC11A2/HMBS/FECH/CPOX/BLVRB/BLVRA/ALAS2/ALAD	21
BP	GO:0044818	mitotic G2/M transition checkpoint	21/2255	53/18888	2.64658e-07	6.15822e-06	5.42555e-06	ZNF830/TICRR/ABRAXAS1/CLSPN/CHFR/UIMC1/DTL/DONSON/BABAM1/TOPBP1/RBBP8/PLK1/ORC1/MRE11/FOXO4/CHEK1/CDC6/CDK1/BRCA1/BLM/BARD1	21
MF	GO:0016895	DNA exonuclease activity, producing 5'-phosphomonoesters	14/2312	25/18522	2.4868e-07	7.65935e-06	6.5143e-06	PLD4/MGME1/DCLRE1B/DCLRE1C/APEX2/REXO2/TREX1/DCLRE1A/EXO1/RAD9A/POLE/POLD1/MRE11/FEN1	14
CC	GO:0001673	male germ cell nucleus	20/2342	52/19894	7.15067e-07	7.92633e-06	5.98334e-06	TAF3/TERF2IP/DAZAP1/TOPBP1/CTCF/REC8/TESMIN/TBPL1/TRIP13/TOP2A/TOP1/TBP/SMARCC1/RAN/RAD51/PCNA/MLH1/H2AX/CDK2/BRCA1	20
BP	GO:0046599	regulation of centriole replication	13/2255	23/18888	3.4643e-07	8.02776e-06	7.07266e-06	SASS6/CEP120/SPICE1/CEP295/CEP76/MDM1/CENPJ/PLK4/RBM14/KAT2B/ALMS1/STIL/BRCA1	13
MF	GO:0003688	DNA replication origin binding	11/2312	16/18522	2.68108e-07	8.02834e-06	6.82813e-06	MCM10/KAT7/CDC45/POLA1/ORC2/ORC1/MCM5/MCM2/DDX11/DHX9/CDC6	11
CC	GO:0000791	euchromatin	22/2342	61/19894	7.40696e-07	8.07359e-06	6.0945e-06	EXOSC5/EXOSC3/UHRF1/RBMX/SIRT1/CBX3/PSIP1/RUVBL2/TRIM28/ASH2L/TCF3/TBP/SP1/RNF2/EXOSC10/JAK2/HSF1/H2AZ1/H1-3/H1-2/H1-0/CREB1	22
BP	GO:0051231	spindle elongation	10/2255	14/18888	3.66393e-07	8.45558e-06	7.44958e-06	CDCA8/RACGAP1/KIF4A/KIF23/AURKB/PRC1/NUMA1/KIF11/INCENP/BIRC5	10
BP	GO:0045653	negative regulation of megakaryocyte differentiation	12/2255	20/18888	4.0736e-07	9.36263e-06	8.24871e-06	H4C14/H4C13/H4C5/H4C2/H4C8/H4C3/H4C11/H4C6/H4C4/H4C1/H4C9/MYB	12
BP	GO:0032259	methylation	60/2255	262/18888	4.15503e-07	9.51096e-06	8.3794e-06	CSKMT/KMT5A/METTL2A/FAM98B/TRMT10B/BMT2/TGS1/KMT5C/TRMT1L/THUMPD2/CBLL1/CAMKMT/SUV39H2/METTL22/METTL4/RBM15/THADA/KMT2C/PRDM11/PRDM10/ASH1L/ATF7IP/NSD3/MPHOSPH8/MIS18A/ARID4B/METTL13/SETD2/FTSJ1/SMCHD1/CMTR1/BAZ2A/WDR4/CTCF/PRMT5/PRMT3/MTA2/PPM1D/SMARCA5/NSD2/TYMS/TARBP1/SUV39H1/SNRPF/SNRPD2/SNRPD1/SNRPB/PNMT/PCMT1/KMT2A/MECP2/MBD1/HELLS/GSPT1/EZH2/EZH1/DNMT3B/TRDMT1/DNMT1/ATRX	60
BP	GO:0033120	positive regulation of RNA splicing	20/2255	50/18888	4.23757e-07	9.66063e-06	8.51126e-06	RBM22/TRA2A/PRPF19/RBMX/DAZAP1/SNW1/U2AF2/PRMT5/SF3B4/THRAP3/TRA2B/SRSF1/RBM3/POLR2A/EXOSC10/NUP98/NCL/NCBP1/DYRK1A/CIRBP	20
BP	GO:0042168	heme metabolic process	19/2255	46/18888	4.53935e-07	1.03069e-05	9.08063e-06	SRRD/TMEM14B/SLC25A38/SLC25A39/TMEM14C/ABCB10/ABCB6/UROS/UROD/SLC6A9/PPOX/SLC11A2/HMBS/FECH/CPOX/BLVRB/BLVRA/ALAS2/ALAD	19
BP	GO:0070316	regulation of G0 to G1 transition	17/2255	38/18888	4.626e-07	1.04614e-05	9.2168e-06	ARID2/RHNO1/ARID1B/PBRM1/BRD7/DPF3/SMARCC2/SMARCC1/SMARCA4/RRM1/DPF2/PPP2R5B/MED1/FOXO4/CHEK1/BCL7A/ACTL6A	17
BP	GO:0010972	negative regulation of G2/M transition of mitotic cell cycle	24/2255	68/18888	4.83093e-07	1.08812e-05	9.58659e-06	ZNF830/TICRR/ABRAXAS1/CLSPN/CHFR/UIMC1/DTL/DONSON/BABAM1/TOPBP1/AURKB/PKMYT1/RBBP8/RAD21/PLK1/ORC1/MRE11/FOXO4/CHEK1/CDC6/CDK1/BRCA1/BLM/BARD1	24
CC	GO:0097525	spliceosomal snRNP complex	29/2342	96/19894	1.0388e-06	1.11373e-05	8.40723e-06	ZMAT2/PHF5A/BUD13/PRPF39/LUC7L3/LSM8/LUC7L2/HTATSF1/LSM5/SF3B1/SF3B3/SNRNP200/SF3A3/PRPF8/PPIH/SF3A1/SF3B4/DDX46/SART3/DDX23/SNRNP40/SART1/SF3A2/SNRPF/SNRPD2/SNRPD1/SNRPB2/SNRPB/SNRPA	29
BP	GO:0050686	negative regulation of mRNA processing	13/2255	24/18888	6.73004e-07	1.50984e-05	1.3302e-05	RBMX/U2AF2/RNPS1/SRSF10/RBM10/SFSWAP/SRSF7/SRSF6/PTBP1/HNRNPK/HNRNPA2B1/DYRK1A/BARD1	13
BP	GO:0010824	regulation of centrosome duplication	19/2255	47/18888	6.76925e-07	1.5126e-05	1.33264e-05	GEN1/SASS6/CEP120/SPICE1/CEP295/CEP76/MDM1/CENPJ/NAT10/SIRT1/CEP131/PLK4/RBM14/KAT2B/ALMS1/XRCC3/STIL/CCNF/BRCA1	19
BP	GO:0006298	mismatch repair	16/2255	35/18888	7.02078e-07	1.56261e-05	1.3767e-05	MCM8/RNASEH2B/SETD2/TREX1/POLD3/RNASEH2A/EXO1/RPA3/RPA2/RPA1/PCNA/MSH5/MSH2/MLH1/LIG1/HMGB1	16
BP	GO:0007143	female meiotic nuclear division	17/2255	39/18888	7.28969e-07	1.61607e-05	1.4238e-05	MASTL/BRME1/NCAPH2/FBXO5/NCAPH/NDC80/MARF1/TRIP13/CCNB2/TTK/TOP2A/AURKA/PLK1/MLH1/EREG/DDB1/CDC25B	17
MF	GO:0005344	oxygen carrier activity	10/2312	14/18522	5.59715e-07	1.63074e-05	1.38695e-05	HBZ/HBQ1/HBG2/HBG1/HBE1/HBD/HBB/HBM/HBA2/HBA1	10
MF	GO:0035173	histone kinase activity	13/2312	23/18522	5.84687e-07	1.65867e-05	1.4107e-05	HASPIN/RPS6KA5/BAZ1B/VRK1/MAP3K7/AURKA/PRKDC/JAK2/DYRK1A/CHEK1/CDK2/CDK1/BUB1	13
BP	GO:0000022	mitotic spindle elongation	9/2255	12/18888	7.61354e-07	1.68125e-05	1.48122e-05	CDCA8/RACGAP1/KIF4A/KIF23/AURKB/PRC1/NUMA1/INCENP/BIRC5	9
BP	GO:0090266	regulation of mitotic cell cycle spindle assembly checkpoint	12/2255	21/18888	8.46853e-07	1.85096e-05	1.63074e-05	GEN1/KNL1/PCID2/CDCA8/NDC80/AURKB/XRCC3/TPR/MAD2L1/INCENP/CCNB1/BIRC5	12
BP	GO:1903504	regulation of mitotic spindle checkpoint	12/2255	21/18888	8.46853e-07	1.85096e-05	1.63074e-05	GEN1/KNL1/PCID2/CDCA8/NDC80/AURKB/XRCC3/TPR/MAD2L1/INCENP/CCNB1/BIRC5	12
BP	GO:1903311	regulation of mRNA metabolic process	82/2255	404/18888	8.4807e-07	1.85096e-05	1.63074e-05	CDK11A/MEX3D/NANOS1/PAN3/DCP2/RBM15/RBM25/CWC22/TNRC6C/CNOT6/EXOSC5/ZC3HAV1/PCID2/TENT5C/NBAS/HDAC7/ZBTB7A/EXOSC3/TRA2A/SENP1/PRPF19/RBMX/AGO2/PABPC1/DAZAP1/CNOT10/EXOSC2/LARP1/TNRC6B/CNOT1/SNW1/CASC3/EXOSC8/U2AF2/RNPS1/SRSF10/KHDRBS1/DDX17/PRMT5/SF3B4/SRRM1/RBM5/THRAP3/RBM39/GTPBP1/CNOT8/KHSRP/YBX3/RBM10/SUPT6H/TRA2B/SFSWAP/SRSF7/SRSF6/SRSF3/SRSF2/SAFB/RBM3/PTBP1/EXOSC10/EXOSC9/NUP98/YBX1/CNOT3/…	82
BP	GO:0032239	regulation of nucleobase-containing compound transport	11/2255	18/18888	9.77583e-07	2.12422e-05	1.87149e-05	WNK1/THOC2/SETD2/AKAP8L/CPSF6/KHDRBS1/NUP153/TPR/SUPT6H/RSC1A1/DHX9	11
BP	GO:0046831	regulation of RNA export from nucleus	10/2255	15/18888	9.80817e-07	2.12422e-05	1.87149e-05	WNK1/THOC2/SETD2/AKAP8L/CPSF6/KHDRBS1/NUP153/TPR/SUPT6H/DHX9	10
CC	GO:0035098	ESC/E(Z) complex	10/2342	16/19894	2.0501e-06	2.16253e-05	1.63242e-05	PHF19/SUZ12/SIRT1/MTF2/RBBP7/RBBP4/JARID2/HDAC2/EZH2/EZH1	10
MF	GO:0002039	p53 binding	24/2312	67/18522	8.00987e-07	2.21401e-05	1.88302e-05	TAF3/RNF34/CHD8/RFWD3/BRD7/BRD4/SIRT1/KDM1A/PRMT5/AXIN1/USP7/TP53/TAF1/STK11/SMARCA4/NTRK3/MUC1/HDAC1/GATA1/EP300/DAXX/CREBBP/BRCA1/BLM	24
MF	GO:0106310	protein serine kinase activity	78/2312	363/18522	8.63711e-07	2.3277e-05	1.97972e-05	CDK11A/HIPK1/NEK7/MASTL/HASPIN/RIOK1/RPS6KL1/LRRK1/WNK1/CLK4/CAMK1D/PBK/BMP2K/EIF2AK1/DSTYK/PASK/CDK19/SMG1/CHEK2/MAP4K5/CIT/PIM2/TLK2/PLK4/TESK2/TNK2/OXSR1/MELK/MAP4K4/STK17B/RPS6KA5/AURKB/PKMYT1/PRP4K/KSR1/RIOK3/DYRK3/STK24/CDC7/VRK2/VRK1/TTK/MAP3K7/TAF1/STK11/STK10/AURKA/STK4/RPS6KA1/MOK/PRKX/MAP2K3/PRKG1/PRKDC/PRKCQ/PLK1/PIM1/PAK1/NEK2/NEK1/CIITA/MAP3K5/MARK3/GSK3A/MKNK2/DYRK1A/DMPK/CSNK2A1/C…	78
BP	GO:0034644	cellular response to UV	28/2255	90/18888	1.08394e-06	2.33857e-05	2.06034e-05	SDE2/H2AC25/RHBDD1/RHNO1/PBK/OPN3/SIRT1/KDM1A/TREX1/RUVBL2/POLD3/RBX1/AURKB/TP53/TAF1/STK11/POLH/POLD1/PCNA/NFATC4/MYC/MME/EP300/DDB1/CREBBP/CDC25A/BAX/AQP1	28
BP	GO:0045023	G0 to G1 transition	17/2255	40/18888	1.12701e-06	2.42221e-05	2.13403e-05	ARID2/RHNO1/ARID1B/PBRM1/BRD7/DPF3/SMARCC2/SMARCC1/SMARCA4/RRM1/DPF2/PPP2R5B/MED1/FOXO4/CHEK1/BCL7A/ACTL6A	17
BP	GO:0007004	telomere maintenance via telomerase	24/2255	71/18888	1.1904e-06	2.54873e-05	2.24549e-05	DCP2/NEK7/PIF1/NAT10/WRAP53/GNL3L/XRN1/GAR1/TERF2IP/CCT5/CCT8/CCT2/AURKB/TNKS/XRCC5/TP53/RPA1/PRKCQ/EXOSC10/NEK2/MRE11/HNRNPU/HNRNPA1/DKC1	24
BP	GO:0000910	cytokinesis	46/2255	188/18888	1.32387e-06	2.82375e-05	2.48779e-05	FLCN/E2F7/IQGAP3/CNTROB/MYO19/CSPP1/E2F8/WNK1/BIN3/EXOC1/CDCA8/ANLN/NUSAP1/RACGAP1/SETD2/CKAP2/KIF4A/SEPTIN8/DCTN3/CIT/EXOC5/KIF20A/KIF14/CCP110/ESPL1/KIF20B/KIF23/AURKB/PRC1/CDC14A/AURKA/PLK1/PIK3C3/SEPTIN2/MYH10/STMN1/INCENP/IGF1R/ECT2/CENPA/CDC25B/CDC6/CALM3/BRCA2/BCL2L1/BIRC5	46
BP	GO:0031110	regulation of microtubule polymerization or depolymerization	29/2255	96/18888	1.38189e-06	2.93639e-05	2.58704e-05	SKA2/SKA3/SKA1/HAUS1/HAUS8/PSRC1/DIAPH3/HAUS3/HAUS2/HAUS4/HAUS6/HDGFL3/CKAP2/HAUS5/TPX2/MAPRE1/GAS2L1/KATNB1/CKAP5/ARHGEF2/SNCA/RPS3/PAK1/NUMA1/MECP2/STMN1/DYRK1A/CDKN1B/ARL2	29
CC	GO:0030532	small nuclear ribonucleoprotein complex	30/2342	106/19894	3.07853e-06	3.19581e-05	2.41242e-05	ZMAT2/TGS1/PHF5A/BUD13/PRPF39/LUC7L3/LSM8/LUC7L2/HTATSF1/LSM5/SF3B1/SF3B3/SNRNP200/SF3A3/PRPF8/PPIH/SF3A1/SF3B4/DDX46/SART3/DDX23/SNRNP40/SART1/SF3A2/SNRPF/SNRPD2/SNRPD1/SNRPB2/SNRPB/SNRPA	30
CC	GO:0036064	ciliary basal body	42/2342	173/19894	3.26645e-06	3.3379e-05	2.51968e-05	KIF7/CCDC66/POC1B/LCA5/CCSAP/CEP20/NEDD1/SSX2IP/CEP41/TBC1D31/DYNC2I2/FBF1/CEP19/RILP/JADE1/CPLANE2/IFT80/ODF2L/CENPJ/IFT122/BBS7/MKS1/IFT52/DISC1/C2CD3/RTTN/POC1A/RPGRIP1L/DAAM1/CEP131/MAPRE1/CEP250/SPAG5/KIAA0586/SSNA1/CDC14A/CDC45/TUBG1/AURKA/RPGR/CETN3/CENPF	42
BP	GO:0048025	negative regulation of mRNA splicing, via spliceosome	12/2255	22/18888	1.66006e-06	3.51422e-05	3.09612e-05	RBMX/U2AF2/RNPS1/SRSF10/RBM10/SFSWAP/SRSF7/SRSF6/PTBP1/HNRNPK/HNRNPA2B1/DYRK1A	12
CC	GO:0042575	DNA polymerase complex	11/2342	20/19894	3.57178e-06	3.59376e-05	2.71282e-05	POLE3/POLA2/POLD3/PRIM2/PRIM1/POLE2/POLE/POLD1/POLA1/MCM3/DNA2	11
BP	GO:1905508	protein localization to microtubule organizing center	16/2255	37/18888	1.76092e-06	3.71375e-05	3.27191e-05	MCPH1/CCDC14/CEP72/CEP192/DISC1/C2CD3/CEP131/MAPRE1/CEP250/SPAG5/PIBF1/CEP350/KIAA0753/AURKA/STIL/NUMA1	16
BP	GO:0044782	cilium organization	82/2255	412/18888	1.92117e-06	4.03661e-05	3.55635e-05	KIF24/CCDC66/POC1B/TBC1D32/HYLS1/WDR90/LCA5/BBS12/CEP120/KLC3/CEP128/SCLT1/UBXN10/CEP20/SSX2IP/CNTROB/CEP41/TBC1D31/CCDC32/MACIR/DYNC2I2/CFAP91/FHDC1/FBF1/CEP19/CEP89/UNC119B/RILP/ODAD4/FUZ/SPEF2/TCTN2/TTC21B/CEP97/TMEM231/CPLANE2/CCDC28B/IFT22/ATG3/IFT80/ODF2L/CENPJ/IFT122/MNS1/BBS7/MKS1/RAB23/IFT52/ASAP1/DISC1/C2CD3/RTTN/POC1A/RPGRIP1L/CEP131/MAPRE1/CEP250/PLK4/EXOC5/PIBF1/ABCC4/MPHOSPH9/CEP350…	82
BP	GO:0045091	regulation of single stranded viral RNA replication via double stranded DNA intermediate	11/2255	19/18888	2.07026e-06	4.31765e-05	3.80396e-05	APOBEC3D/APOBEC3G/RESF1/MPHOSPH8/INPP5K/APOBEC3C/TRIM28/APOBEC3B/HMGA2/TOP2B/TOP2A	11
BP	GO:1901978	positive regulation of cell cycle checkpoint	11/2255	19/18888	2.07026e-06	4.31765e-05	3.80396e-05	GEN1/KNL1/PCID2/CDCA8/NDC80/AURKB/XRCC3/TPR/MAD2L1/INCENP/BIRC5	11
BP	GO:0071826	protein-RNA complex organization	55/2255	244/18888	2.08801e-06	4.3386e-05	3.82242e-05	TGS1/PHF5A/BUD13/CPSF7/ISY1/RSRP1/PRPF39/DHX29/LUC7L3/LUC7L2/PRPF19/HTATSF1/AGO2/TFIP11/SF3B1/SF3B3/BOP1/MDN1/SNRNP200/KHDC4/U2AF2/PSIP1/CPSF6/NUDT21/SF3A3/RUVBL2/SRSF10/PRPF8/PRMT5/SF3A1/SF3B4/RBM5/DDX46/SART3/DDX23/SART1/EIF3D/EIF3B/DYRK3/SF3A2/XRCC5/USP4/SNRPF/SNRPD2/SNRPD1/SNRPB2/SNRPB/SFSWAP/SRSF6/SRSF1/PRKDC/NCBP1/RPSA/DHX9/DHX8	55
BP	GO:0006278	RNA-templated DNA biosynthetic process	25/2255	78/18888	2.19354e-06	4.54111e-05	4.00083e-05	DCP2/NEK7/PIF1/NAT10/WRAP53/GNL3L/XRN1/GAR1/TERF2IP/CCT5/POLQ/CCT8/CCT2/AURKB/TNKS/XRCC5/TP53/RPA1/PRKCQ/EXOSC10/NEK2/MRE11/HNRNPU/HNRNPA1/DKC1	25
CC	GO:0031010	ISWI-type complex	9/2342	14/19894	4.91616e-06	4.72819e-05	3.56916e-05	POLE3/RSF1/BAZ1A/BAZ2A/HMGXB4/BAZ1B/SMARCA5/RBBP7/RBBP4	9
CC	GO:0045120	pronucleus	9/2342	14/19894	4.91616e-06	4.72819e-05	3.56916e-05	TET3/RIF1/AKAP8/TBP/AURKA/SLC2A1/EZH2/CENPF/CCNA2	9
CC	GO:1990023	mitotic spindle midzone	9/2342	14/19894	4.91616e-06	4.72819e-05	3.56916e-05	KIF18B/KIF18A/RCC2/KIF20B/AURKB/PRC1/NUMA1/HNRNPU/CENPE	9
BP	GO:0051302	regulation of cell division	45/2255	186/18888	2.38273e-06	4.9147e-05	4.32997e-05	MACC1/ASPM/FLCN/KIF18B/E2F7/LBH/MYO19/CSPP1/E2F8/WNK1/YEATS2/CDCA8/RACGAP1/SETD2/CIT/KIF20A/KIF14/CCP110/KIF20B/KIF23/AURKB/PRC1/KAT2B/CDC14A/TAL1/TADA2A/AURKA/PLK1/PIK3C3/PGF/YBX1/MYC/MLLT3/MDK/INCENP/IGF1R/EREG/ECT2/CDC25B/CDC6/CALM3/BRCA2/BLM/BCL2L1/BIRC5	45
BP	GO:0031571	mitotic G1 DNA damage checkpoint signaling	14/2255	30/18888	2.58222e-06	5.28744e-05	4.65837e-05	SDE2/E2F7/PIDD1/RFWD3/GTSE1/TREX1/CHEK2/TP53/RPA2/PRKDC/MUC1/CDKN1B/CDK2/CASP2	14
BP	GO:0044819	mitotic G1/S transition checkpoint signaling	14/2255	30/18888	2.58222e-06	5.28744e-05	4.65837e-05	SDE2/E2F7/PIDD1/RFWD3/GTSE1/TREX1/CHEK2/TP53/RPA2/PRKDC/MUC1/CDKN1B/CDK2/CASP2	14
CC	GO:0090575	RNA polymerase II transcription regulator complex	55/2342	255/19894	5.629e-06	5.33531e-05	4.02746e-05	E2F7/TAF8/ASCC2/TAF3/MXD3/MED25/MED28/E2F8/BACH2/MED15/LEF1/MED31/TAF5L/CBX3/TRIM28/MED24/TBPL1/MED17/MED23/LDB1/RFXANK/NR1H2/TFDP2/TFDP1/TCF3/TBP/TAF5/TAF4B/TAF2/TAF1/STAT5B/STAT5A/SFPQ/RFXAP/RB1/MED1/POU2F1/POU2AF1/NFE2/MYC/MYB/MXI1/MAX/MAFG/HNRNPU/HNRNPAB/HMGA1/GTF2F1/GTF2B/GTF2A2/E2F4/E2F2/E2F1/CREB1/RUNX3	55
BP	GO:0043414	macromolecule methylation	44/2255	181/18888	2.68141e-06	5.47066e-05	4.81979e-05	CSKMT/KMT5A/METTL2A/FAM98B/TRMT10B/TGS1/TRMT1L/THUMPD2/CBLL1/METTL22/METTL4/RBM15/THADA/ATF7IP/MPHOSPH8/MIS18A/ARID4B/SETD2/FTSJ1/SMCHD1/CMTR1/BAZ2A/WDR4/CTCF/PRMT5/MTA2/PPM1D/SMARCA5/TARBP1/SNRPF/SNRPD2/SNRPD1/SNRPB/PCMT1/KMT2A/MECP2/MBD1/HELLS/GSPT1/EZH2/DNMT3B/TRDMT1/DNMT1/ATRX	44
MF	GO:0004674	protein serine/threonine kinase activity	87/2312	427/18522	2.16598e-06	5.69495e-05	4.84357e-05	CDK11A/HIPK1/NEK7/MASTL/HASPIN/RIOK1/RPS6KL1/LRRK1/WNK1/CLK4/CAMK1D/PBK/BMP2K/EIF2AK1/DSTYK/BRD4/PASK/CDK19/SMG1/CHEK2/MAP4K5/CIT/PIM2/TLK2/PLK4/TESK2/TNK2/OXSR1/MELK/MAP4K4/STK17B/RPS6KA5/AURKB/PKMYT1/PRP4K/KSR1/CCNK/RIOK3/PPM1D/DYRK3/STK24/LTBP4/CDC7/VRK2/VRK1/TTK/TOP1/MAP3K7/TAF1/STK11/STK10/AURKA/STK4/RPS6KA1/MOK/PRKX/MAP2K3/PRKG1/PRKDC/PRKCQ/PLK1/PIM1/PAK1/NEK2/NEK1/CIITA/MAP3K5/MARK3/LTBP1/…	87
MF	GO:0035064	methylated histone binding	26/2312	80/18522	2.38981e-06	6.13385e-05	5.21686e-05	LRWD1/SPIN4/GLYR1/KDM7A/CHD8/NCAPG2/MPHOSPH8/CXXC1/UHRF1/PHF19/PYGO1/ZMYND8/MORC3/SUZ12/CBX5/CBX6/NCAPD3/TTLL12/KDM4C/MTF2/CBX3/TAF1/DPF2/KDM5A/PHF2/ATRX	26
CC	GO:0000123	histone acetyltransferase complex	27/2342	94/19894	6.96614e-06	6.49232e-05	4.90085e-05	EPC1/JADE1/YEATS2/MSL2/POLE3/PHF20/TAF5L/BRD1/KAT6B/SF3B3/KAT7/BRD8/RUVBL2/MCRS1/KAT2B/OGT/YEATS4/KAT6A/BRPF1/MAP3K7/TAF5/TAF2/TADA2A/HCFC1/EP300/CREBBP/ACTL6A	27
CC	GO:1904949	ATPase complex	37/2342	149/19894	7.04824e-06	6.49232e-05	4.90085e-05	ARID2/ANP32E/BRD9/ARID1B/PBRM1/INO80D/POLE3/BCL11A/RSF1/TFPT/BRD7/ATP6V0A2/SUZ12/SF3B1/BAZ1A/BAZ2A/BRD8/RUVBL2/MCRS1/HMGXB4/MTA2/BAZ1B/SMARCA5/DPF3/DEK/SMARCC2/SMARCC1/SMARCA4/DPF2/RBBP7/RBBP4/RB1/HDAC2/HDAC1/CHD3/BCL7A/ACTL6A	37
MF	GO:0061629	RNA polymerase II-specific DNA-binding transcription factor binding	73/2312	343/18522	2.76896e-06	6.94171e-05	5.90395e-05	JMJD1C/ZFPM1/UHRF2/MYOCD/LCOR/MED25/HES6/BBS7/WIPI1/ZBTB7A/LEF1/FOXP1/SIN3A/SIRT1/KDM4C/KDM1A/CNOT1/SNW1/BAZ2A/TCERG1/BRD8/SLC30A9/CITED2/AKAP8/RBX1/THRAP3/MED24/MED17/TRIP12/MTA2/CTDP1/LDB1/H2BC9/GFI1B/HMGA2/NR4A3/YWHAH/NR1H2/TP53/TCF3/TBP/TAL1/TAF4B/TAF1/STRN/STK4/STAT5B/SP3/SP1/SMARCA4/RNF6/RBBP8/RB1/PRKDC/MED1/EXOSC9/PCNA/LMO2/HSF1/HMGA1/HMGB1/HDAC2/HDAC1/GTF2B/GTF2A2/GATA1/EP300/DHX9/DAXX/CT…	73
BP	GO:0071479	cellular response to ionizing radiation	23/2255	70/18888	3.43862e-06	6.9902e-05	6.15854e-05	RHNO1/FIGNL1/NIPBL/SIRT1/KDM1A/TREX1/CHEK2/TLK2/RAD51AP1/XRCC5/WRN/TP53/RAD51/RAD9A/HSF1/H2AX/ECT2/CCND2/BRCA2/BRCA1/BLM/BCL2L1/BARD1	23
BP	GO:2001032	regulation of double-strand break repair via nonhomologous end joining	13/2255	27/18888	3.81961e-06	7.73676e-05	6.81628e-05	SHLD1/KMT5C/AUNIP/RIF1/WRAP53/TFIP11/SMCHD1/HMGA2/DEK/NSD2/TOP2B/PRKDC/HSF1	13
MF	GO:0004520	DNA endonuclease activity	17/2312	41/18522	3.18594e-06	7.80555e-05	6.63864e-05	GEN1/EME1/ANKLE1/MUS81/DCLRE1C/POLQ/EXO1/XRCC3/RPS3/RBBP8/RAG1/RAD51C/MRE11/FEN1/DNASE1/DNA2/DFFB	17
BP	GO:0039692	single stranded viral RNA replication via double stranded DNA intermediate	11/2255	20/18888	4.1027e-06	8.2804e-05	7.29524e-05	APOBEC3D/APOBEC3G/RESF1/MPHOSPH8/INPP5K/APOBEC3C/TRIM28/APOBEC3B/HMGA2/TOP2B/TOP2A	11
BP	GO:0006346	DNA methylation-dependent heterochromatin formation	15/2255	35/18888	4.2516e-06	8.55027e-05	7.53301e-05	SAMD1/ZNF304/ATF7IP/RESF1/MPHOSPH8/PPHLN1/SIRT1/KDM1A/TRIM28/MYC/KMT2A/HELLS/HDAC1/DYRK1A/DNMT1	15
MF	GO:0140463	chromatin-protein adaptor activity	13/2312	26/18522	3.6908e-06	8.8415e-05	7.51973e-05	GLYR1/RHNO1/EPC1/YEATS2/MPHOSPH8/HTATSF1/BRD1/BRD4/TOPBP1/MDC1/RPA1/TONSL/MECP2	13
CC	GO:0005875	microtubule associated complex	38/2342	157/19894	1.01246e-05	9.19653e-05	6.94217e-05	KIF7/KLC3/KIF18B/HAUS1/HAUS8/DYNC2I2/KATNAL1/KIF18A/NDEL1/HAUS3/KIF15/CDCA8/HAUS2/HAUS4/NDE1/HAUS6/DISC1/KIF4A/HAUS5/DCTN3/KATNA1/KIF2C/KATNB1/KIF20A/KIF14/KIF20B/KIF23/AURKB/LRP8/TPR/AURKA/KIF22/KIFC1/KIF11/KIF5C/INCENP/DYNC1I2/BIRC5	38
MF	GO:0140034	methylation-dependent protein binding	26/2312	82/18522	4.01119e-06	9.40013e-05	7.99483e-05	LRWD1/SPIN4/GLYR1/KDM7A/CHD8/NCAPG2/MPHOSPH8/CXXC1/UHRF1/PHF19/PYGO1/ZMYND8/MORC3/SUZ12/CBX5/CBX6/NCAPD3/TTLL12/KDM4C/MTF2/CBX3/TAF1/DPF2/KDM5A/PHF2/ATRX	26
BP	GO:0046148	pigment biosynthetic process	20/2255	57/18888	4.74895e-06	9.51648e-05	8.38426e-05	SRRD/TMEM14B/SLC25A38/SLC25A39/TMEM14C/OPN3/ABCB10/ZEB2/RAPGEF2/UROS/UROD/SLC6A9/PPOX/SLC11A2/HMBS/FECH/CPOX/ATP7A/ALAS2/ALAD	20
BP	GO:0051256	mitotic spindle midzone assembly	8/2255	11/18888	4.81896e-06	9.58853e-05	8.44774e-05	CDCA8/RACGAP1/KIF4A/KIF23/AURKB/PRC1/INCENP/BIRC5	8
BP	GO:0051987	positive regulation of attachment of spindle microtubules to kinetochore	8/2255	11/18888	4.81896e-06	9.58853e-05	8.44774e-05	RCC2/CDCA8/AURKB/KAT2B/INCENP/HNRNPU/CCNB1/BIRC5	8
CC	GO:0000346	transcription export complex	8/2342	12/19894	1.16404e-05	0.000100168	7.5614e-05	THOC3/THOC6/THOC2/CHTOP/NXF1/ALYREF/THOC1/ZC3H11A	8
CC	GO:0042405	nuclear inclusion body	8/2342	12/19894	1.16404e-05	0.000100168	7.5614e-05	SLF1/RAD18/NXF1/NUP153/PABPN1/TPR/RANBP2/NUP98	8
CC	GO:0071006	U2-type catalytic step 1 spliceosome	8/2342	12/19894	1.16404e-05	0.000100168	7.5614e-05	CWC22/ISY1/RBM22/CWC25/PRPF19/SNRNP200/CASC3/PRPF8	8
CC	GO:0071012	catalytic step 1 spliceosome	8/2342	12/19894	1.16404e-05	0.000100168	7.5614e-05	CWC22/ISY1/RBM22/CWC25/PRPF19/SNRNP200/CASC3/PRPF8	8
CC	GO:1990391	DNA repair complex	11/2342	22/19894	1.19738e-05	0.0001017	7.677e-05	ASCC2/DCLRE1C/FANCI/PHF21A/RCOR1/KDM1A/XRCC5/PRKDC/FANCD2/BRCA2/BRCA1	11
BP	GO:0033013	tetrapyrrole metabolic process	21/2255	62/18888	5.26551e-06	0.000104402	9.19806e-05	SRRD/TMEM14B/SLC25A38/SLC25A39/TMEM14C/EIF2AK1/ABCB10/ABCB6/UROS/UROD/SPTA1/SLC6A9/PPOX/SLC11A2/HMBS/FECH/CPOX/BLVRB/BLVRA/ALAS2/ALAD	21
BP	GO:0008630	intrinsic apoptotic signaling pathway in response to DNA damage	29/2255	102/18888	5.32508e-06	0.000105212	9.26948e-05	DDIAS/HIPK1/FBH1/ATAD5/AEN/HTRA2/SIRT1/KDM1A/SNW1/CHEK2/BCL2L11/TP53/RPS3/RAD9A/PRKDC/NFATC4/MUC1/MSH2/MLH1/HNRNPK/EP300/E2F1/CDKN2D/CASP2/BRCA2/BRCA1/BCL2L1/BCL2/BAX	29
BP	GO:0009263	deoxyribonucleotide biosynthetic process	9/2255	14/18888	5.52963e-06	0.000106635	9.39479e-05	CMPK2/TBPL1/TYMS/RRM2/RRM1/GUK1/DUT/DTYMK/DCK	9
BP	GO:0009265	2'-deoxyribonucleotide biosynthetic process	9/2255	14/18888	5.52963e-06	0.000106635	9.39479e-05	CMPK2/TBPL1/TYMS/RRM2/RRM1/GUK1/DUT/DTYMK/DCK	9
BP	GO:0046385	deoxyribose phosphate biosynthetic process	9/2255	14/18888	5.52963e-06	0.000106635	9.39479e-05	CMPK2/TBPL1/TYMS/RRM2/RRM1/GUK1/DUT/DTYMK/DCK	9
BP	GO:0051177	meiotic sister chromatid cohesion	9/2255	14/18888	5.52963e-06	0.000106635	9.39479e-05	SGO2/REC8/SMC3/SMC1A/RAD51C/RAD21/GTF2B/BUB1B/BUB1	9
BP	GO:0051255	spindle midzone assembly	9/2255	14/18888	5.52963e-06	0.000106635	9.39479e-05	CDCA8/RACGAP1/KIF4A/KIF23/AURKB/PRC1/MLH1/INCENP/BIRC5	9
BP	GO:1905269	positive regulation of chromatin organization	9/2255	14/18888	5.52963e-06	0.000106635	9.39479e-05	ZNF304/ATF7IP/RESF1/MPHOSPH8/PPHLN1/TRIM28/TPR/TAL1/CDK2	9
BP	GO:2000105	positive regulation of DNA-templated DNA replication	9/2255	14/18888	5.52963e-06	0.000106635	9.39479e-05	E2F7/CDT1/DBF4B/E2F8/CIZ1/DBF4/CDC7/CDK2/ATRX	9
BP	GO:0000288	nuclear-transcribed mRNA catabolic process, deadenylation-dependent decay	22/2255	67/18888	5.64561e-06	0.0001085	9.5591e-05	NANOS1/PAN3/DCP2/TNRC6C/CNOT6/EXOSC5/EXOSC3/AGO2/PABPC1/CNOT10/EXOSC2/TNRC6B/CNOT1/EXOSC8/CNOT8/EXOSC9/YBX1/CNOT3/MLH1/HNRNPU/HNRNPD/DHX9	22
CC	GO:0016514	SWI/SNF complex	13/2342	30/19894	1.38367e-05	0.000114547	8.64677e-05	ARID2/BRD9/ARID1B/PBRM1/BCL11A/DPF3/SMARCC2/SMARCC1/SMARCA4/DPF2/RB1/BCL7A/ACTL6A	13
CC	GO:0071007	U2-type catalytic step 2 spliceosome	13/2342	30/19894	1.38367e-05	0.000114547	8.64677e-05	CWC22/RBM22/CDC40/PRPF19/SNW1/PRPF8/SNRNP40/SNRPF/SNRPD2/SNRPD1/SNRPB2/SNRPB/DHX8	13
BP	GO:0070897	transcription preinitiation complex assembly	25/2255	82/18888	6.02711e-06	0.000115103	0.000101409	TAF8/TAF3/MED25/MED28/BDP1/ATF7IP/MED15/MED31/BAZ2A/MED24/MED17/MED23/UBTF/TP53/THRA/TBP/TAF5/TAF4B/TAF2/TAF1/SMARCA4/MED1/HMGB1/GTF2B/GTF2A2	25
BP	GO:0040001	establishment of mitotic spindle localization	16/2255	40/18888	6.04846e-06	0.000115103	0.000101409	SAPCD2/NDEL1/MCPH1/SPDL1/NDE1/NUSAP1/GPSM2/GPSM1/MAPRE1/NDC80/ESPL1/ZW10/PLK1/NUMA1/MAD2L1/CENPA	16
BP	GO:0022618	protein-RNA complex assembly	52/2255	234/18888	6.05054e-06	0.000115103	0.000101409	TGS1/PHF5A/BUD13/CPSF7/ISY1/RSRP1/PRPF39/DHX29/LUC7L3/LUC7L2/PRPF19/HTATSF1/AGO2/SF3B1/SF3B3/BOP1/MDN1/SNRNP200/KHDC4/U2AF2/PSIP1/CPSF6/NUDT21/SF3A3/RUVBL2/SRSF10/PRPF8/PRMT5/SF3A1/SF3B4/RBM5/DDX46/SART3/DDX23/SART1/EIF3D/EIF3B/SF3A2/XRCC5/USP4/SNRPF/SNRPD2/SNRPD1/SNRPB2/SNRPB/SFSWAP/SRSF6/SRSF1/PRKDC/NCBP1/RPSA/DHX9	52
BP	GO:0060271	cilium assembly	76/2255	385/18888	6.15295e-06	0.000116658	0.000102778	KIF24/CCDC66/POC1B/TBC1D32/HYLS1/WDR90/CEP120/KLC3/CEP128/SCLT1/UBXN10/CEP20/SSX2IP/CNTROB/CEP41/TBC1D31/MACIR/DYNC2I2/CFAP91/FHDC1/FBF1/CEP19/CEP89/UNC119B/RILP/ODAD4/FUZ/SPEF2/TCTN2/TTC21B/CEP97/TMEM231/CPLANE2/CCDC28B/IFT22/ATG3/IFT80/ODF2L/CENPJ/IFT122/MNS1/BBS7/MKS1/RAB23/IFT52/ASAP1/DISC1/C2CD3/POC1A/RPGRIP1L/CEP131/MAPRE1/CEP250/PLK4/EXOC5/PIBF1/ABCC4/MPHOSPH9/CEP350/KIAA0753/KIAA0586/CCP1…	76
BP	GO:0045815	transcription initiation-coupled chromatin remodeling	15/2255	36/18888	6.48574e-06	0.000121737	0.000107254	MYOCD/GLYR1/ARID1B/BRD7/USP21/KAT7/RBM14/MACROH2A1/ASH2L/KAT2B/TP53/SMARCA4/PHF2/KMT2A/EP300	15
BP	GO:0048026	positive regulation of mRNA splicing, via spliceosome	15/2255	36/18888	6.48574e-06	0.000121737	0.000107254	TRA2A/PRPF19/RBMX/DAZAP1/SNW1/PRMT5/SF3B4/THRAP3/TRA2B/RBM3/EXOSC10/NUP98/NCL/NCBP1/CIRBP	15
BP	GO:0071539	protein localization to centrosome	15/2255	36/18888	6.48574e-06	0.000121737	0.000107254	MCPH1/CCDC14/CEP72/CEP192/DISC1/C2CD3/CEP131/MAPRE1/CEP250/SPAG5/PIBF1/CEP350/KIAA0753/AURKA/STIL	15
BP	GO:1904356	regulation of telomere maintenance via telomere lengthening	21/2255	63/18888	7.01579e-06	0.000131249	0.000115634	DCP2/NEK7/SLX4/PIF1/NAT10/GNL3L/XRN1/CCT5/CCT8/CCT2/AURKB/TNKS/XRCC5/TP53/PRKCQ/EXOSC10/NEK2/HNRNPU/HNRNPA2B1/HNRNPA1/DKC1	21
BP	GO:0016075	rRNA catabolic process	11/2255	21/18888	7.68414e-06	0.000143276	0.00012623	SLFN14/DEDD2/SLFN13/EXOSC6/EXOSC5/XRN1/EXOSC3/EXOSC2/EXOSC8/EXOSC10/EXOSC9	11
CC	GO:0005871	kinesin complex	17/2342	48/19894	1.75333e-05	0.000143334	0.000108199	KIF7/KLC3/KIF18B/KIF18A/NDEL1/KIF15/NDE1/DISC1/KIF2C/KIF20A/KIF14/KIF20B/KIF23/KIF22/KIFC1/KIF11/KIF5C	17
MF	GO:0000979	RNA polymerase II core promoter sequence-specific DNA binding	11/2312	20/18522	6.37341e-06	0.000146182	0.000124328	RFX7/RUVBL2/TBPL1/TBP/TAF1/POU2F1/HDAC1/H3-3A/H2AZ1/GTF2B/EZH2	11
CC	GO:0031248	protein acetyltransferase complex	28/2342	104/19894	1.81737e-05	0.000146736	0.000110766	EPC1/JADE1/NAA16/YEATS2/MSL2/POLE3/PHF20/TAF5L/BRD1/KAT6B/SF3B3/KAT7/BRD8/RUVBL2/MCRS1/KAT2B/OGT/YEATS4/KAT6A/BRPF1/MAP3K7/TAF5/TAF2/TADA2A/HCFC1/EP300/CREBBP/ACTL6A	28
CC	GO:0000178	exosome (RNase complex)	11/2342	23/19894	2.0507e-05	0.000163556	0.000123463	EXOSC6/EXOSC5/EXOSC3/MTREX/EXOSC2/EXOSC8/GTPBP1/KHSRP/EXOSC10/EXOSC9/NVL	11
BP	GO:1902807	negative regulation of cell cycle G1/S phase transition	27/2255	94/18888	9.01964e-06	0.000167622	0.00014768	SDE2/E2F7/SLFN11/JADE1/PIDD1/RFWD3/METTL13/GTSE1/CRLF3/BRD7/FBXO7/TREX1/CHEK2/FAM107A/GFI1B/TP53/RPA2/RBL1/RB1/PRKDC/MUC1/EZH2/CDKN2D/CDKN1B/CDK2/CASP2/BCL2	27
BP	GO:0006997	nucleus organization	36/2255	143/18888	9.13511e-06	0.00016921	0.000149078	BROX/LMNB2/REEP4/EPC1/NUP107/NDC1/WRAP53/NUP54/AKAP8L/PYGO1/SIRT1/CTDNEP1/NEMP1/PSME4/NUP205/ANKLE2/BAZ2A/NUP153/NUP93/NUP155/TBPL1/SMARCA5/DYRK3/VRK1/TPR/SUV39H1/PLK1/PHF2/NUP98/NUMA1/LMNB1/HMGB2/DMPK/DDX11/CHEK1/CDK1	36
BP	GO:0051170	import into nucleus	40/2255	166/18888	9.3794e-06	0.000173165	0.000152563	EFCAB7/RPAIN/NUP85/BACH2/NUP107/RBM22/NUP54/RAB23/HIKESHI/IPO11/TNPO2/POLA2/NUP188/NUP50/NUTF2/TRIM28/NUP153/NUP58/NUP93/FAM53B/NUP155/TPR/TP53/STK4/RANBP2/RAN/PKIA/PPP3R1/MED1/NUP98/KPNA2/JAK2/HNRNPA1/EP300/ELAVL1/ECT2/CSE1L/CDK1/CD36/CBLB	40
CC	GO:1902493	acetyltransferase complex	28/2342	105/19894	2.20301e-05	0.000173587	0.000131035	EPC1/JADE1/NAA16/YEATS2/MSL2/POLE3/PHF20/TAF5L/BRD1/KAT6B/SF3B3/KAT7/BRD8/RUVBL2/MCRS1/KAT2B/OGT/YEATS4/KAT6A/BRPF1/MAP3K7/TAF5/TAF2/TADA2A/HCFC1/EP300/CREBBP/ACTL6A	28
CC	GO:0000176	nuclear exosome (RNase complex)	9/2342	16/19894	2.25078e-05	0.000175239	0.000132283	EXOSC6/EXOSC5/EXOSC3/MTREX/EXOSC2/EXOSC8/EXOSC10/EXOSC9/NVL	9
BP	GO:0045911	positive regulation of DNA recombination	22/2255	69/18888	9.6638e-06	0.000177833	0.000156675	ARID2/SHLD1/EXOSC6/KMT5C/EPC1/ATAD5/RIF1/WRAP53/EXOSC3/PAXIP1/BRD8/RUVBL2/RAD51AP1/TIMELESS/YEATS4/NSD2/TFRC/MSH2/MLH1/FUS/FANCB/ACTL6A	22
BP	GO:0007095	mitotic G2 DNA damage checkpoint signaling	15/2255	37/18888	9.70721e-06	0.00017805	0.000156866	TICRR/ABRAXAS1/CLSPN/UIMC1/DTL/DONSON/BABAM1/TOPBP1/PLK1/MRE11/FOXO4/CHEK1/CDK1/BRCA1/BLM	15
BP	GO:0030330	DNA damage response, signal transduction by p53 class mediator	23/2255	74/18888	9.84066e-06	0.000179912	0.000158507	KMT5A/E2F7/PIDD1/GTSE1/SIRT1/KDM1A/PAXIP1/CHEK2/EEF1E1/COPS3/PPM1D/DYRK3/TP53/PMAIP1/MUC1/MDM4/FOXO3/FOXM1/DYRK1A/CDKN1B/CASP2/BRCA2/ATRX	23
MF	GO:0043138	3'-5' DNA helicase activity	9/2312	14/18522	8.03685e-06	0.000180494	0.000153511	FBH1/FANCM/WRN/RECQL/MCM6/MCM5/MCM2/DHX9/BLM	9
BP	GO:1903312	negative regulation of mRNA metabolic process	28/2255	100/18888	1.05701e-05	0.000192321	0.000169439	TENT5C/NBAS/RBMX/PABPC1/LARP1/U2AF2/RNPS1/SRSF10/THRAP3/YBX3/RBM10/SFSWAP/SRSF7/SRSF6/PTBP1/YBX1/HNRNPU/HNRNPK/HNRNPD/HNRNPAB/HNRNPA2B1/FUS/ELAVL1/E2F1/DYRK1A/DHX9/CIRBP/BARD1	28
BP	GO:0032210	regulation of telomere maintenance via telomerase	19/2255	55/18888	1.05877e-05	0.000192321	0.000169439	DCP2/NEK7/PIF1/NAT10/GNL3L/XRN1/CCT5/CCT8/CCT2/AURKB/TNKS/XRCC5/TP53/PRKCQ/EXOSC10/NEK2/HNRNPU/HNRNPA1/DKC1	19
CC	GO:0008278	cohesin complex	7/2342	10/19894	2.69663e-05	0.000203911	0.000153926	SGO2/STAG2/STAG1/REC8/SMC3/SMC1A/RAD21	7
CC	GO:0101019	nucleolar exosome (RNase complex)	7/2342	10/19894	2.69663e-05	0.000203911	0.000153926	EXOSC6/EXOSC5/EXOSC3/EXOSC2/EXOSC8/EXOSC10/EXOSC9	7
CC	GO:0005677	chromatin silencing complex	8/2342	13/19894	2.71258e-05	0.000203911	0.000153926	SUZ12/SIRT1/CBX3/BAZ2A/SMARCA5/SUV39H1/RB1/EZH2	8
BP	GO:2000134	negative regulation of G1/S transition of mitotic cell cycle	25/2255	85/18888	1.21672e-05	0.0002197	0.000193561	SDE2/E2F7/SLFN11/JADE1/PIDD1/RFWD3/GTSE1/CRLF3/BRD7/FBXO7/TREX1/CHEK2/FAM107A/GFI1B/TP53/RPA2/RBL1/RB1/PRKDC/MUC1/EZH2/CDKN1B/CDK2/CASP2/BCL2	25
BP	GO:0070192	chromosome organization involved in meiotic cell cycle	21/2255	65/18888	1.2173e-05	0.0002197	0.000193561	MND1/BRIP1/NDC1/PSMC3IP/NCAPH2/NCAPH/NCAPD3/DMC1/SMC2/SMC4/REC8/NCAPD2/TRIP13/CCNE2/RAD51/MSH5/MRE11/MLH1/FANCD2/CCNE1/ATRX	21
BP	GO:0051299	centrosome separation	9/2255	15/18888	1.23528e-05	0.000222056	0.000195637	CNTROB/NDEL1/CEP85/NDE1/AURKA/RANBP1/NEK2/KIF11/CHEK1	9
BP	GO:0032984	protein-containing complex disassembly	54/2255	252/18888	1.23825e-05	0.000222056	0.000195637	KIF24/WASHC2C/ARID2/KIF18B/CARMIL2/CCSAP/H2AC25/MTRFR/PPP1R9B/KIF18A/DIAPH3/RUBCNL/WNK1/NAPB/SPTBN4/EPG5/MICAL3/CRACD/SCAF4/EIF5A2/HDGFL3/CKAP2/TFIP11/CLEC16A/TPX2/ATG14/GABARAPL2/SUPT16H/KIF2C/KATNB1/DNAJC6/CKAP5/MICAL2/ARHGEF2/SYNJ1/DYRK3/TMOD1/SSRP1/SPTB/SPTA1/SMARCC2/SMARCC1/SMARCA4/PIK3C3/NFE2/MYC/STMN1/IGF1R/HMGA1/GSPT1/DMTN/DHX8/ADD2/ADD1	54
BP	GO:0042440	pigment metabolic process	24/2255	80/18888	1.24732e-05	0.000222974	0.000196445	SRRD/TMEM14B/SLC25A38/SLC25A39/TMEM14C/OPN3/ABCB10/ABCB6/ZEB2/RAPGEF2/UROS/UROD/SLC6A9/PPOX/SLC11A2/HMBS/FECH/CPOX/BLVRB/BLVRA/BCL2/ATP7A/ALAS2/ALAD	24
BP	GO:0072710	response to hydroxyurea	8/2255	12/18888	1.29342e-05	0.000229755	0.00020242	DDI2/TREX1/KAT7/TIMELESS/RAD51/DDX11/BLM/ATRX	8
BP	GO:1901993	regulation of meiotic cell cycle phase transition	8/2255	12/18888	1.29342e-05	0.000229755	0.00020242	KNL1/CHFR/ZWINT/PKMYT1/TTK/CDC25C/CDC25B/CDC25A	8
CC	GO:0120114	Sm-like protein family complex	30/2342	118/19894	3.10162e-05	0.000230507	0.000174003	ZMAT2/TGS1/PHF5A/BUD13/PRPF39/LUC7L3/LSM8/LUC7L2/HTATSF1/LSM5/SF3B1/SF3B3/SNRNP200/SF3A3/PRPF8/PPIH/SF3A1/SF3B4/DDX46/SART3/DDX23/SNRNP40/SART1/SF3A2/SNRPF/SNRPD2/SNRPD1/SNRPB2/SNRPB/SNRPA	30
MF	GO:0140658	ATP-dependent chromatin remodeler activity	15/2312	36/18522	1.12428e-05	0.000247341	0.000210364	CHD8/SMARCAD1/ERCC6L/RSF1/SMARCAL1/RAD54B/BTAF1/SMARCA5/TTF2/RAD54L/SMARCA4/HELLS/CHD3/CHD2/ATRX	15
CC	GO:1905354	exoribonuclease complex	11/2342	24/19894	3.38332e-05	0.000248617	0.000187673	EXOSC6/EXOSC5/EXOSC3/MTREX/EXOSC2/EXOSC8/GTPBP1/KHSRP/EXOSC10/EXOSC9/NVL	11
BP	GO:0045738	negative regulation of DNA repair	15/2255	38/18888	1.42738e-05	0.000251961	0.000221984	KMT5A/SHLD1/RMI2/CGAS/FBH1/AUNIP/RIF1/PARPBP/TFIP11/SMCHD1/POLQ/HMGA2/RPS3/HSF1/FANCB	15
BP	GO:0141137	positive regulation of gene expression, epigenetic	15/2255	38/18888	1.42738e-05	0.000251961	0.000221984	MYOCD/GLYR1/ARID1B/BRD7/USP21/KAT7/RBM14/MACROH2A1/ASH2L/KAT2B/TP53/SMARCA4/PHF2/KMT2A/EP300	15
BP	GO:0009123	nucleoside monophosphate metabolic process	23/2255	76/18888	1.60496e-05	0.000282422	0.000248821	CMPK2/AK7/CARD11/NT5M/GMPS/UCK2/TYMS/TK1/PRPS2/PRPS1/PPAT/PNP/MPP1/IMPDH2/HPRT1/GUK1/GART/DUT/DTYMK/DCK/CAD/AMPD3/AK1	23
BP	GO:0032206	positive regulation of telomere maintenance	22/2255	71/18888	1.61093e-05	0.000282591	0.00024897	NEK7/SLX4/INO80D/TERF2IP/TFPT/CCT5/RUVBL2/CCT8/CCT2/MCRS1/AURKB/TNKS/XRCC5/PRKCQ/NEK2/MRE11/HNRNPD/HNRNPA2B1/HNRNPA1/DKC1/ATRX/ACTL6A	22
BP	GO:0010968	regulation of microtubule nucleation	10/2255	19/18888	1.91527e-05	0.000334934	0.000295086	HAUS1/HAUS8/HAUS3/HAUS2/HAUS4/HAUS6/HAUS5/CKAP5/PAK1/MECP2	10
BP	GO:1903706	regulation of hemopoiesis	80/2255	424/18888	1.9982e-05	0.000348356	0.00030691	MTURN/ARID2/ZNF675/ZFPM1/ERFE/ANKRD54/FAM210B/CARD11/RBM15/ARID1B/PITHD1/PCID2/AMBRA1/PBRM1/TESC/KLF13/LEF1/BRD7/FOXP1/FBXO7/BRD1/KAT6B/BRD4/ABCB10/TMEM131L/RCOR1/ACIN1/TESPA1/SART1/LDB1/TNFRSF11A/H4C14/H4C13/H4C5/H4C2/H4C8/H4C3/H4C11/H4C6/H4C4/H4C1/GFI1B/H4C9/KAT6A/BRPF1/PRDX2/TAL1/STAT5B/SMARCC2/SMARCC1/SMARCA4/RB1/RAG1/PRKDC/MED1/PNP/MYC/MYB/KITLG/MDK/ITPKB/IRF4/INPP5D/HSF1/HMGB3/HMGB2/HMGB1/H…	80
BP	GO:0050685	positive regulation of mRNA processing	15/2255	39/18888	2.06449e-05	0.000358801	0.000316113	TRA2A/PRPF19/RBMX/DAZAP1/SNW1/PRMT5/SF3B4/THRAP3/TRA2B/RBM3/EXOSC10/NUP98/NCL/NCBP1/CIRBP	15
BP	GO:0031668	cellular response to extracellular stimulus	56/2255	269/18888	2.08973e-05	0.00036207	0.000318993	RICTOR/FLCN/BMT2/SESN3/MYOCD/PPP1R9B/BRIP1/CPEB4/RIPOR1/AMBRA1/PRR5/WIPI1/ZFYVE1/LARS1/KIF26A/WIPI2/SIRT1/SZT2/CLEC16A/USP33/SNW1/ATG14/GABARAPL2/FAM107A/GAS2L1/MTMR3/KAT2B/TNFRSF11A/PPM1D/OGT/STK24/SLC7A5/NPRL3/WRN/UCP2/TSC1/TP53/SUV39H1/SP1/SLC2A1/PRKAB1/MED1/PMAIP1/PIM1/PIK3C3/NUDT1/MN1/MAP3K5/ITGA4/IGF1R/HNRNPA1/FOXO3/EP300/CREBBP/BCL2/ASNS	56
CC	GO:0001650	fibrillar center	35/2342	150/19894	5.05303e-05	0.000363152	0.000274132	JAZF1/NEDD1/ARHGAP33/SPECC1/RSAD2/RPAIN/DSN1/FOXJ2/CDCA7L/PSPC1/HEATR1/GAR1/APEX2/CD2AP/ORC6/SIRT1/EXOSC8/STAG2/NOP56/DCLRE1A/DDX46/IP6K1/GTF3C3/SELENBP1/SMARCA5/UBTF/TTF1/TOP1/TCOF1/TAF4B/SNRPB2/SMARCA4/KIT/DKC1/AGER	35
CC	GO:1902911	protein kinase complex	35/2342	150/19894	5.05303e-05	0.000363152	0.000274132	DBF4B/STRADB/ZBTB7A/CNPPD1/CDK19/SNW1/DBF4/ATG13/CCNE2/CCNB2/CCNK/XRCC5/STK11/RB1/PRKDC/PRKAR2B/PRKAB1/PCNA/MAP3K5/IGF1R/CSNK2A1/CKS2/CKS1B/CDKN2D/CDK6/CDK4/CDK2/CDK1/CCNT1/CCNF/CCNE1/CCND3/CCND2/CCNB1/CCNA2	35
BP	GO:0032968	positive regulation of transcription elongation by RNA polymerase II	17/2255	48/18888	2.10719e-05	0.000363974	0.000320671	MED25/MED28/MED15/MED31/ZMYND8/BRD4/TCERG1/MED24/MED17/MED23/LDB1/CCNK/SUPT6H/MED1/NCBP1/GTF2F1/CCNT1	17
BP	GO:0051098	regulation of binding	51/2255	238/18888	2.1314e-05	0.00036703	0.000323363	ZNF675/ZFPM1/TMC8/DOT1L/MED25/CDT1/PSME3IP1/HJURP/RNF220/GNL3L/RSF1/ZBTB7A/LEF1/GMNN/DISC1/GPSM1/TFIP11/WAPL/USP33/KDM1A/RAPGEF2/AURKB/BTAF1/EIF3D/TNKS/HMGA2/TAF1/AURKA/STK4/RB1/RAN/PLK1/NVL/NCBP1/MARK3/STMN1/JAK2/ITGA4/HMGB2/HMGB1/H1-0/GTF2F1/GTF2B/GATA1/EPB41/E2F1/DDX11/CLIC2/BAX/ADD2/ADD1	51
MF	GO:0016538	cyclin-dependent protein serine/threonine kinase regulator activity	18/2312	50/18522	1.73384e-05	0.000373815	0.000317931	CNPPD1/CCNE2/CCNB2/KAT2B/CCNK/CKS2/CKS1B/CDKN2D/CDKN2C/CDKN1B/CDK4/CCNT1/CCNF/CCNE1/CCND3/CCND2/CCNB1/CCNA2	18
MF	GO:0010484	histone H3 acetyltransferase activity	9/2312	15/18522	1.78569e-05	0.000377447	0.00032102	JADE1/BRD1/KAT6B/KAT7/KAT2B/KAT6A/EP300/CREBBP/BRCA2	9
BP	GO:0000132	establishment of mitotic spindle orientation	14/2255	35/18888	2.30469e-05	0.000394458	0.000347528	SAPCD2/NDEL1/MCPH1/SPDL1/NDE1/GPSM2/GPSM1/MAPRE1/NDC80/ZW10/PLK1/NUMA1/MAD2L1/CENPA	14
BP	GO:0006301	postreplication repair	14/2255	35/18888	2.30469e-05	0.000394458	0.000347528	SPRTN/RAD18/DTL/POLQ/POLD3/PCLAF/USP1/UBE2V1/POLH/POLE2/POLD1/PCNA/MSH2/BRCA1	14
CC	GO:0000800	lateral element	8/2342	14/19894	5.67387e-05	0.000403338	0.000304467	DMC1/REC8/SMC3/RAD51/INCENP/BRCA2/BRCA1/BLM	8
BP	GO:0031669	cellular response to nutrient levels	51/2255	239/18888	2.40062e-05	0.000409633	0.000360897	RICTOR/FLCN/BMT2/SESN3/BRIP1/CPEB4/RIPOR1/AMBRA1/PRR5/WIPI1/ZFYVE1/LARS1/WIPI2/SIRT1/SZT2/CLEC16A/USP33/SNW1/ATG14/GABARAPL2/FAM107A/GAS2L1/MTMR3/KAT2B/TNFRSF11A/PPM1D/OGT/STK24/SLC7A5/NPRL3/WRN/UCP2/TSC1/TP53/SUV39H1/SP1/SLC2A1/PRKAB1/MED1/PMAIP1/PIM1/PIK3C3/MN1/MAP3K5/IGF1R/HNRNPA1/FOXO3/EP300/CREBBP/BCL2/ASNS	51
BP	GO:0019755	one-carbon compound transport	12/2255	27/18888	2.5103e-05	0.000424503	0.000373998	SLC14A1/RHAG/HBZ/HBG2/HBG1/HBE1/HBD/HBB/HBA2/HBA1/CA2/AQP1	12
BP	GO:0033119	negative regulation of RNA splicing	12/2255	27/18888	2.5103e-05	0.000424503	0.000373998	RBMX/U2AF2/RNPS1/SRSF10/RBM10/SFSWAP/SRSF7/SRSF6/PTBP1/HNRNPK/HNRNPA2B1/DYRK1A	12
BP	GO:0032786	positive regulation of DNA-templated transcription, elongation	19/2255	58/18888	2.51038e-05	0.000424503	0.000373998	MED25/MED28/MED15/MED31/ZMYND8/BRD4/SUPT16H/KAT7/TCERG1/MED24/MED17/MED23/LDB1/CCNK/SUPT6H/MED1/NCBP1/GTF2F1/CCNT1	19
BP	GO:0045869	negative regulation of single stranded viral RNA replication via double stranded DNA intermediate	9/2255	16/18888	2.5234e-05	0.000425428	0.000374812	APOBEC3D/APOBEC3G/RESF1/MPHOSPH8/INPP5K/APOBEC3C/TRIM28/APOBEC3B/HMGA2	9
BP	GO:0006606	protein import into nucleus	38/2255	161/18888	2.5525e-05	0.000428998	0.000377958	EFCAB7/RPAIN/NUP85/NUP107/RBM22/NUP54/RAB23/HIKESHI/IPO11/TNPO2/POLA2/NUP188/NUP50/NUTF2/TRIM28/NUP153/NUP58/NUP93/FAM53B/NUP155/TPR/TP53/STK4/RANBP2/RAN/PKIA/PPP3R1/MED1/NUP98/KPNA2/JAK2/EP300/ELAVL1/ECT2/CSE1L/CDK1/CD36/CBLB	38
BP	GO:0000079	regulation of cyclin-dependent protein serine/threonine kinase activity	23/2255	78/18888	2.55982e-05	0.000428998	0.000377958	MYOCD/PSRC1/RGCC/CCNE2/CCNB2/PKMYT1/CCNK/PLK1/CDKN3/CDKN2D/CDKN2C/CDKN1B/CDC25C/CDC25A/CDC6/CCNT1/CCNF/CCNE1/CCND3/CCND2/CCNB1/CCNA2/BLM	23
BP	GO:2000036	regulation of stem cell population maintenance	22/2255	73/18888	2.61989e-05	0.000437762	0.00038568	LBH/BRD9/SAV1/ARID4B/TAF5L/SIN3A/CNOT1/OGT/HMGA2/TAL1/SMARCC1/SMARCA4/DPF2/RBBP7/RBBP4/CNOT3/MYC/HDAC2/HDAC1/ELAVL1/BCL7A/ACTL6A	22
BP	GO:0051123	RNA polymerase II preinitiation complex assembly	21/2255	68/18888	2.63839e-05	0.00043955	0.000387254	TAF8/TAF3/MED25/MED28/ATF7IP/MED15/MED31/MED24/MED17/MED23/TP53/THRA/TBP/TAF5/TAF4B/TAF2/TAF1/MED1/HMGB1/GTF2B/GTF2A2	21
BP	GO:0001701	in utero embryonic development	76/2255	401/18888	2.72203e-05	0.000452146	0.000398352	ST8SIA6/FLCN/RUNDC1/E2F7/TAF8/SPECC1/ZNF830/MYO18B/GINS4/PHF6/DIAPH3/NDEL1/E2F8/RNASEH2B/TMEM231/NXN/CHD8/KIDINS220/THOC2/ASF1B/NCAPG2/BCOR/TENT5C/INPP5K/LEF1/CHST11/SLC39A3/SETD2/C2CD3/HINFP/SIN3A/RPGRIP1L/KDM4C/CNOT1/PLK4/SPINT2/CITED2/TRIM28/BCL2L11/GINS1/MATR3/CIR1/ADAMTS3/CCNB2/COPS3/YBX3/BAP1/AXIN1/XRCC2/TP53/SUPT6H/STK4/SP3/STIL/RRM2/RBBP8/PPP1CC/MED1/YBX1/NPAT/CNOT3/NEK2/NASP/MSH2/MBNL1/M…	76
MF	GO:0008408	3'-5' exonuclease activity	20/2312	60/18522	2.2384e-05	0.000464037	0.000394665	PAN3/TOE1/ERI2/ERI1/CNOT6/EXOSC5/EXOSC3/APEX2/REXO2/EXOSC2/CNOT1/TREX1/CNOT8/WRN/RAD9A/POLE/POLD1/EXOSC10/EXOSC9/MRE11	20
BP	GO:0006368	transcription elongation by RNA polymerase II	30/2255	116/18888	2.84231e-05	0.000470737	0.000414731	GLYR1/ELOF1/MED25/MED28/PCID2/PBRM1/MED15/MED31/SETD2/ZMYND8/BRD4/SUPT16H/TCERG1/USP15/MED24/SART3/MED17/MED23/CTDP1/LDB1/CCNK/AXIN1/NELFA/SUPT6H/MED1/NCBP1/HNRNPU/GTF2F1/EZH2/CCNT1	30
BP	GO:0006784	heme A biosynthetic process	7/2255	10/18888	2.95991e-05	0.000484513	0.000426868	UROS/UROD/PPOX/HMBS/FECH/CPOX/ALAD	7
BP	GO:0031125	rRNA 3'-end processing	7/2255	10/18888	2.95991e-05	0.000484513	0.000426868	ERI2/ERI1/EXOSC3/EXOSC2/EXOSC8/EXOSC10/EXOSC9	7
BP	GO:0046160	heme a metabolic process	7/2255	10/18888	2.95991e-05	0.000484513	0.000426868	UROS/UROD/PPOX/HMBS/FECH/CPOX/ALAD	7
BP	GO:0051307	meiotic chromosome separation	7/2255	10/18888	2.95991e-05	0.000484513	0.000426868	KNL1/CHFR/NCAPH2/NCAPH/ZWINT/ESPL1/TTK	7
BP	GO:0031453	positive regulation of heterochromatin formation	8/2255	13/18888	3.00922e-05	0.000486923	0.000428991	ZNF304/ATF7IP/RESF1/MPHOSPH8/PPHLN1/TRIM28/TPR/CDK2	8
BP	GO:0043928	exonucleolytic catabolism of deadenylated mRNA	8/2255	13/18888	3.00922e-05	0.000486923	0.000428991	DCP2/CNOT6/EXOSC5/EXOSC3/EXOSC2/EXOSC8/CNOT8/EXOSC9	8
BP	GO:0090235	regulation of metaphase plate congression	8/2255	13/18888	3.00922e-05	0.000486923	0.000428991	CDCA8/SPAG5/AURKB/KAT2B/NUMA1/INCENP/HNRNPU/BIRC5	8
BP	GO:0120263	positive regulation of heterochromatin organization	8/2255	13/18888	3.00922e-05	0.000486923	0.000428991	ZNF304/ATF7IP/RESF1/MPHOSPH8/PPHLN1/TRIM28/TPR/CDK2	8
BP	GO:2000780	negative regulation of double-strand break repair	14/2255	36/18888	3.35857e-05	0.000541895	0.000477423	KMT5A/SHLD1/RMI2/CGAS/FBH1/AUNIP/RIF1/PARPBP/TFIP11/SMCHD1/POLQ/HMGA2/HSF1/FANCB	14
BP	GO:0090308	regulation of DNA methylation-dependent heterochromatin formation	10/2255	20/18888	3.42027e-05	0.000550273	0.000484804	SAMD1/ZNF304/ATF7IP/RESF1/MPHOSPH8/PPHLN1/KDM1A/TRIM28/KMT2A/DYRK1A	10
BP	GO:0042149	cellular response to glucose starvation	16/2255	45/18888	3.46873e-05	0.00055648	0.000490272	SESN3/CPEB4/SIRT1/SZT2/ATG14/MTMR3/SLC7A5/TP53/SUV39H1/SLC2A1/PMAIP1/PIK3C3/HNRNPA1/FOXO3/BCL2/ASNS	16
MF	GO:0019787	ubiquitin-like protein transferase activity	91/2312	481/18522	2.84596e-05	0.000568326	0.000483363	TRIM59/NSMCE2/RNF227/HECTD4/RNF182/MARCHF8/RNF215/UBR1/LONRF2/RNF38/ZNF738/UHRF2/MARCHF3/TRIM52/FBXO30/TRIM11/RNF34/CBLL1/RNF26/RMND5B/ATG3/UBE2O/RNF123/KIAA1586/HACE1/RAD18/VPS11/CHFR/G2E3/RNF220/MSL2/RFWD3/UBR7/BCOR/BSPRY/TRIM33/HDAC7/DTL/MARCHF2/MED31/UHRF1/UBE2T/PRPF19/UBE2S/RNF115/FBXO9/WSB1/ZNF451/TRIM58/FBXO7/MKRN1/UBR4/UBR2/PDZRN3/UBE2C/ARIH2/TRAIP/TRIM28/TRIM10/RBX1/RNF10/AREL1/RNF40/RNF…	91
MF	GO:0008409	5'-3' exonuclease activity	10/2312	19/18522	2.8469e-05	0.000568326	0.000483363	DCP2/PLD4/MGME1/DCLRE1B/DCLRE1C/XRN1/DCLRE1A/EXO1/MRE11/FEN1	10
BP	GO:0071482	cellular response to light stimulus	31/2255	123/18888	3.62982e-05	0.000580669	0.000511584	SDE2/H2AC25/RHBDD1/RHNO1/CAMKMT/PBK/OPN3/CRB1/SIRT1/KDM1A/TREX1/RUVBL2/POLD3/RBX1/AURKB/RGS9/TP53/TAF1/STK11/POLH/POLD1/PCNA/NFATC4/MYC/MME/EP300/DDB1/CREBBP/CDC25A/BAX/AQP1	31
BP	GO:0045637	regulation of myeloid cell differentiation	47/2255	218/18888	3.74756e-05	0.000597805	0.000526681	MTURN/ZNF675/ZFPM1/ERFE/ANKRD54/FAM210B/RBM15/PITHD1/TESC/KLF13/LEF1/FOXP1/BRD1/ABCB10/RCOR1/ACIN1/LDB1/TNFRSF11A/H4C14/H4C13/H4C5/H4C2/H4C8/H4C3/H4C11/H4C6/H4C4/H4C1/H4C9/TAL1/STAT5B/RB1/PRKDC/MED1/MYC/MYB/KITLG/ITPKB/INPP5D/HSF1/HMGB3/HMGB2/GATA1/FOXO3/PTK2B/CREB1/CDK6	47
CC	GO:1902554	serine/threonine protein kinase complex	32/2342	136/19894	8.77825e-05	0.000617309	0.000465987	DBF4B/STRADB/ZBTB7A/CNPPD1/CDK19/SNW1/DBF4/ATG13/CCNE2/CCNB2/CCNK/XRCC5/STK11/RB1/PRKDC/PRKAR2B/PCNA/CSNK2A1/CKS2/CKS1B/CDKN2D/CDK6/CDK4/CDK2/CDK1/CCNT1/CCNF/CCNE1/CCND3/CCND2/CCNB1/CCNA2	32
BP	GO:2000819	regulation of nucleotide-excision repair	12/2255	28/18888	3.91673e-05	0.000623025	0.000548901	ARID2/ARID1B/PBRM1/BRD7/KAT7/DPF3/SMARCC2/SMARCC1/SMARCA4/DPF2/BCL7A/ACTL6A	12
CC	GO:0031519	PcG protein complex	16/2342	49/19894	9.5354e-05	0.000663421	0.000500796	ASXL2/PHF19/SUZ12/CBX6/SIRT1/MTF2/SCML2/BAP1/RNF2/RBBP7/RBBP4/JARID2/HDAC2/EZH2/EZH1/CSNK2A1	16
BP	GO:0045646	regulation of erythrocyte differentiation	16/2255	46/18888	4.73303e-05	0.000748642	0.000659573	ZFPM1/ANKRD54/FAM210B/KLF13/BRD1/ABCB10/LDB1/TAL1/STAT5B/PRKDC/MED1/INPP5D/HMGB2/GATA1/FOXO3/CDK6	16
BP	GO:0090224	regulation of spindle organization	16/2255	46/18888	4.73303e-05	0.000748642	0.000659573	SASS6/CCSAP/PSRC1/BORA/CEP97/CENPJ/GPSM2/TPX2/SPAG5/TACC3/TPR/STIL/RNF4/PLK1/NUMA1/HNRNPU	16
CC	GO:0016586	RSC-type complex	8/2342	15/19894	0.000109011	0.000750455	0.000566495	ARID2/PBRM1/BRD7/SUZ12/SMARCC2/SMARCC1/SMARCA4/ACTL6A	8
BP	GO:0000712	resolution of meiotic recombination intermediates	9/2255	17/18888	4.79303e-05	0.000753899	0.000664204	EME1/ANKLE1/SLX4/MUS81/RMI1/FANCM/TOP2B/TOP2A/MLH1	9
BP	GO:0031573	mitotic intra-S DNA damage checkpoint signaling	9/2255	17/18888	4.79303e-05	0.000753899	0.000664204	EME1/MUS81/TIPIN/CHEK2/MDC1/RAD9A/MSH2/MRE11/FANCD2	9
CC	GO:0000803	sex chromosome	12/2342	31/19894	0.000112492	0.000766355	0.000578497	ESCO2/SMC6/SUZ12/SMCHD1/PLK4/MACROH2A1/SMARCC1/RNF2/HNRNPU/H2AX/CDK2/BRCA1	12
BP	GO:1904029	regulation of cyclin-dependent protein kinase activity	23/2255	81/18888	4.9595e-05	0.000777909	0.000685357	MYOCD/PSRC1/RGCC/CCNE2/CCNB2/PKMYT1/CCNK/PLK1/CDKN3/CDKN2D/CDKN2C/CDKN1B/CDC25C/CDC25A/CDC6/CCNT1/CCNF/CCNE1/CCND3/CCND2/CCNB1/CCNA2/BLM	23
BP	GO:0002200	somatic diversification of immune receptors	22/2255	76/18888	5.20598e-05	0.000814301	0.00071742	SHLD1/EXOSC6/KMT5C/ATAD5/DCLRE1C/RIF1/LEF1/EXOSC3/POLL/PAXIP1/POLQ/EXO1/NSD2/TFRC/TCF3/SUPT6H/RAG1/PRKDC/MSH2/MLH1/HMGB2/HMGB1	22
BP	GO:1905515	non-motile cilium assembly	20/2255	66/18888	5.5136e-05	0.00086003	0.000757708	TBC1D32/CEP89/FUZ/IFT80/CENPJ/IFT122/BBS7/MKS1/IFT52/DISC1/C2CD3/RPGRIP1L/CEP131/MAPRE1/CEP250/EXOC5/PIBF1/CEP350/CEP135/CLCN4	20
BP	GO:0031113	regulation of microtubule polymerization	19/2255	61/18888	5.52966e-05	0.000860152	0.000757816	HAUS1/HAUS8/PSRC1/HAUS3/HAUS2/HAUS4/HAUS6/HAUS5/MAPRE1/CKAP5/SNCA/RPS3/PAK1/NUMA1/MECP2/STMN1/DYRK1A/CDKN1B/ARL2	19
BP	GO:0051294	establishment of spindle orientation	15/2255	42/18888	5.7161e-05	0.000886704	0.000781208	SAPCD2/NDEL1/MCPH1/SPDL1/NDE1/GPSM2/GPSM1/MAPRE1/SPAG5/NDC80/ZW10/PLK1/NUMA1/MAD2L1/CENPA	15
BP	GO:0032986	protein-DNA complex disassembly	10/2255	21/18888	5.83105e-05	0.000902051	0.000794729	ARID2/H2AC25/SUPT16H/SSRP1/SMARCC2/SMARCC1/SMARCA4/NFE2/MYC/HMGA1	10
MF	GO:0016922	nuclear receptor binding	34/2312	136/18522	4.71305e-05	0.000923758	0.000785658	JMJD1C/LCOR/MED25/WIPI1/ZBTB7A/LEF1/FOXP1/SIRT1/KDM4C/KDM1A/CNOT1/SNW1/BAZ2A/BRD8/SLC30A9/THRAP3/MED24/MED17/TRIP12/NR4A3/YWHAH/NR1H2/TAF1/STRN/STAT5B/SMARCA4/RNF6/MED1/PCNA/HMGA1/GTF2B/EP300/DAXX/CTBP2	34
CC	GO:0016234	inclusion body	20/2342	71/19894	0.000140179	0.000945126	0.000713446	SLC2A14/SLF1/RAD18/STRADB/FBXO7/CABIN1/NXF1/NUP153/PICALM/PABPN1/TPR/SNCA/SLC2A3/RANBP2/PRKCQ/POLD1/NUP98/NEFH/GYS1/EPS15	20
CC	GO:0005652	nuclear lamina	7/2342	12/19894	0.000143495	0.00094794	0.00071557	LMNB2/PRR14/RNF220/NARF/SUV39H1/PCNA/LMNB1	7
CC	GO:0044615	nuclear pore nuclear basket	7/2342	12/19894	0.000143495	0.00094794	0.00071557	PCID2/NUP153/TPR/RANBP2/NUP98/MAD2L1/CETN3	7
MF	GO:0016896	RNA exonuclease activity, producing 5'-phosphomonoesters	15/2312	40/18522	4.98462e-05	0.000959539	0.000816091	PAN3/DCP2/TOE1/ERI2/ERI1/CNOT6/EXOSC5/XRN1/EXOSC3/REXO2/EXOSC2/CNOT1/CNOT8/EXOSC10/EXOSC9	15
BP	GO:0007100	mitotic centrosome separation	8/2255	14/18888	6.28422e-05	0.000964209	0.000849492	NDEL1/CEP85/NDE1/AURKA/RANBP1/NEK2/KIF11/CHEK1	8
BP	GO:0045842	positive regulation of mitotic metaphase/anaphase transition	8/2255	14/18888	6.28422e-05	0.000964209	0.000849492	NSMCE2/ANAPC5/UBE2C/DLGAP5/ESPL1/CDC16/RB1/CDC20	8
BP	GO:0071027	nuclear RNA surveillance	8/2255	14/18888	6.28422e-05	0.000964209	0.000849492	EXOSC6/EXOSC5/XRN1/EXOSC3/EXOSC2/EXOSC8/EXOSC10/EXOSC9	8
BP	GO:0032467	positive regulation of cytokinesis	16/2255	47/18888	6.38614e-05	0.000977184	0.000860924	CSPP1/WNK1/CDCA8/RACGAP1/CIT/KIF14/KIF20B/KIF23/AURKB/CDC14A/INCENP/IGF1R/ECT2/CDC25B/CDC6/BIRC5	16
BP	GO:0098727	maintenance of cell number	41/2255	186/18888	6.76249e-05	0.00103197	0.000909189	ASPM/LBH/MED28/MCPH1/BRD9/SAV1/RIF1/ARID4B/SRRT/MED15/TAF5L/PHF19/SIN3A/NIPBL/KDM4C/CNOT1/MTF2/MED17/SMC3/LDB1/OGT/SMC1A/HMGA2/TAL1/SMARCC1/SMARCA4/DPF2/RBBP7/RBBP4/CNOT3/MYC/KIT/HDAC2/HDAC1/FOXO3/FANCD2/EZH2/ELAVL1/DDX6/BCL7A/ACTL6A	41
BP	GO:0010332	response to gamma radiation	17/2255	52/18888	6.82214e-05	0.00103826	0.00091473	KDM1A/TREX1/CHEK2/TLK2/XRCC5/XRCC2/WRN/TP53/PRKDC/MYC/HSF1/H2AX/FANCD2/BRCA2/BCL2L1/BCL2/BAX	17
BP	GO:0045143	homologous chromosome segregation	20/2255	67/18888	6.98641e-05	0.00106013	0.000934001	MND1/BRIP1/KNL1/NDC1/C9orf78/PSMC3IP/DMC1/ZWINT/REC8/ESPL1/TRIP13/PTTG1/CCNE2/PLK1/MSH5/MRE11/MLH1/FANCD2/CENPC/CCNE1	20
BP	GO:0000281	mitotic cytokinesis	24/2255	88/18888	7.00352e-05	0.00106013	0.000934001	IQGAP3/CNTROB/WNK1/EXOC1/CDCA8/ANLN/NUSAP1/RACGAP1/CKAP2/KIF4A/CIT/EXOC5/KIF20A/ESPL1/KIF20B/KIF23/AURKB/PLK1/MYH10/STMN1/INCENP/ECT2/CENPA/BIRC5	24
BP	GO:0060261	positive regulation of transcription initiation by RNA polymerase II	19/2255	62/18888	7.08889e-05	0.00107018	0.000942852	TAF8/TAF3/MED25/MED28/MED15/MED31/PAXIP1/MED24/MDC1/MED17/MED23/TP53/TBP/TAF5/TAF4B/TAF2/TAF1/MED1/GTF2A2	19
BP	GO:0051258	protein polymerization	57/2255	287/18888	7.13907e-05	0.00107487	0.000946987	MZT1/WASHC2C/RICTOR/CARMIL2/NEDD1/HAUS1/HAUS8/FHDC1/TUBGCP6/PSRC1/DIAPH3/NDEL1/MICALL2/HAUS3/SPTBN4/CRACD/CENPJ/AMBRA1/HAUS2/CEP192/HAUS4/NDE1/HAUS6/HDGFL3/UBE2S/FBXO5/HAUS5/TPX2/MAPRE1/FAM107A/UBE2C/TUBGCP3/CKAP5/SLIT2/WASF1/SSNA1/ZNF207/TUBG1/TMOD1/SPTB/SPTA1/SNCA/RPS3/PAK1/NUMA1/MECP2/STMN1/JAK2/PTK2B/DMTN/ELN/DYRK1A/DNM2/CDKN1B/ARL2/ADD2/ADD1	57
BP	GO:0033314	mitotic DNA replication checkpoint signaling	7/2255	11/18888	7.29643e-05	0.00108982	0.000960159	ZNF830/TICRR/CLSPN/DONSON/TOPBP1/ORC1/CDC6	7
BP	GO:0034085	establishment of sister chromatid cohesion	7/2255	11/18888	7.29643e-05	0.00108982	0.000960159	NIPBL/STAG2/STAG1/SMC3/SMC1A/RAD21/DDX11	7
BP	GO:0072711	cellular response to hydroxyurea	7/2255	11/18888	7.29643e-05	0.00108982	0.000960159	DDI2/TREX1/TIMELESS/RAD51/DDX11/BLM/ATRX	7
MF	GO:0016755	aminoacyltransferase activity	92/2312	498/18522	6.49771e-05	0.00122887	0.00104515	TRIM59/NSMCE2/RNF227/HECTD4/RNF182/MARCHF8/RNF215/UBR1/LONRF2/RNF38/ZNF738/UHRF2/MARCHF3/TRIM52/FBXO30/TRIM11/RNF34/CBLL1/RNF26/RMND5B/ATG3/UBE2O/RNF123/KIAA1586/HACE1/RAD18/VPS11/CHFR/G2E3/RNF220/MSL2/RFWD3/UBR7/BCOR/BSPRY/TRIM33/HDAC7/DTL/MARCHF2/MED31/UHRF1/UBE2T/PRPF19/UBE2S/RNF115/FBXO9/WSB1/ZNF451/TRIM58/FBXO7/MKRN1/UBR4/UBR2/PDZRN3/UBE2C/ARIH2/TRAIP/TRIM28/TRIM10/RBX1/RNF10/AREL1/RNF40/RNF…	92
BP	GO:0007096	regulation of exit from mitosis	9/2255	18/18888	8.56987e-05	0.00127327	0.00112178	CDCA5/PPP1R9B/ANLN/RGCC/UBE2C/KNTC1/ZW10/CDC14A/CDKN1B	9
BP	GO:0020027	hemoglobin metabolic process	9/2255	18/18888	8.56987e-05	0.00127327	0.00112178	AHSP/SLC25A37/EIF2AK1/ABCB10/LDB1/SLC6A9/FECH/EPB42/ALAS2	9
CC	GO:0000177	cytoplasmic exosome (RNase complex)	8/2342	16/19894	0.000195514	0.00127866	0.000965223	EXOSC6/EXOSC5/EXOSC3/EXOSC2/EXOSC8/GTPBP1/EXOSC10/EXOSC9	8
BP	GO:2000144	positive regulation of DNA-templated transcription initiation	20/2255	68/18888	8.79809e-05	0.00130374	0.00114863	TAF8/TAF3/MED25/MED28/MED15/MED31/PAXIP1/MED24/BCLAF1/MDC1/MED17/MED23/TP53/TBP/TAF5/TAF4B/TAF2/TAF1/MED1/GTF2A2	20
BP	GO:0019827	stem cell population maintenance	40/2255	182/18888	8.82618e-05	0.00130447	0.00114927	ASPM/LBH/MED28/MCPH1/BRD9/SAV1/RIF1/ARID4B/SRRT/MED15/TAF5L/PHF19/SIN3A/NIPBL/KDM4C/CNOT1/MTF2/MED17/SMC3/LDB1/OGT/SMC1A/HMGA2/TAL1/SMARCC1/SMARCA4/DPF2/RBBP7/RBBP4/CNOT3/MYC/KIT/HDAC2/HDAC1/FOXO3/FANCD2/ELAVL1/DDX6/BCL7A/ACTL6A	40
CC	GO:0000152	nuclear ubiquitin ligase complex	15/2342	47/19894	0.000208794	0.00135199	0.00102058	ANAPC1/BCOR/ANAPC5/UBE2S/CBX6/UBE2C/CDC16/RNF2/RAD51/CDC27/CDC20/BUB1B/BRCA2/BRCA1/BARD1	15
BP	GO:0006354	DNA-templated transcription elongation	32/2255	135/18888	9.83994e-05	0.00145032	0.00127776	GLYR1/ELOF1/MED25/MED28/PCID2/PBRM1/MED15/MED31/SETD2/ZMYND8/BRD4/SUPT16H/KAT7/TCERG1/THOC1/USP15/MED24/SART3/MED17/MED23/CTDP1/LDB1/CCNK/AXIN1/NELFA/SUPT6H/MED1/NCBP1/HNRNPU/GTF2F1/EZH2/CCNT1	32
BP	GO:0046822	regulation of nucleocytoplasmic transport	28/2255	112/18888	9.86451e-05	0.00145032	0.00127776	EFCAB7/WNK1/THOC2/RBM22/NUP54/RAB23/SETD2/AKAP8L/CPSF6/KHDRBS1/ANP32B/TRIM28/NUP153/NUP58/AAAS/TPR/SUPT6H/RAN/PKIA/PPP1CC/PPP1R12A/JAK2/EP300/ECT2/DHX9/CDK1/CD36/BARD1	28
BP	GO:0045840	positive regulation of mitotic nuclear division	15/2255	44/18888	0.000105589	0.00154837	0.00136415	NSMCE2/PHIP/ANAPC5/NUSAP1/RGCC/UBE2C/DLGAP5/ESPL1/CDC16/SPHK1/AURKA/RB1/PDGFRB/EREG/CDC20	15
BP	GO:0009267	cellular response to starvation	38/2255	172/18888	0.000116528	0.00170434	0.00150156	FLCN/BMT2/SESN3/CPEB4/RIPOR1/AMBRA1/WIPI1/ZFYVE1/LARS1/WIPI2/SIRT1/SZT2/CLEC16A/USP33/ATG14/GABARAPL2/GAS2L1/MTMR3/TNFRSF11A/PPM1D/STK24/SLC7A5/NPRL3/WRN/UCP2/TSC1/TP53/SUV39H1/SP1/SLC2A1/PMAIP1/PIK3C3/MAP3K5/IGF1R/HNRNPA1/FOXO3/BCL2/ASNS	38
CC	GO:0005689	U12-type spliceosomal complex	11/2342	29/19894	0.000267767	0.00171686	0.001296	PHF5A/SNRNP25/SF3B1/SF3B3/SF3B4/SNRPF/SNRPD2/SNRPD1/SNRPB/YBX1/DHX15	11
BP	GO:0001325	formation of extrachromosomal circular DNA	8/2255	15/18888	0.000120544	0.0017316	0.00152558	SLX4/SMARCAL1/EXO1/XRCC5/XRCC3/WRN/DNA2/BLM	8
BP	GO:0006999	nuclear pore organization	8/2255	15/18888	0.000120544	0.0017316	0.00152558	NUP107/NDC1/NUP54/NUP205/NUP153/NUP93/TPR/NUP98	8
BP	GO:0010457	centriole-centriole cohesion	8/2255	15/18888	0.000120544	0.0017316	0.00152558	SGO1/CEP44/CCDC102B/RTTN/CEP250/CEP135/ODF2/NEK2	8
BP	GO:0051290	protein heterotetramerization	8/2255	15/18888	0.000120544	0.0017316	0.00152558	CPSF7/CPSF6/NUDT21/FARSB/RRM2/RRM1/KRT1/FARSA	8
BP	GO:0090656	t-circle formation	8/2255	15/18888	0.000120544	0.0017316	0.00152558	SLX4/SMARCAL1/EXO1/XRCC5/XRCC3/WRN/DNA2/BLM	8
BP	GO:0090737	telomere maintenance via telomere trimming	8/2255	15/18888	0.000120544	0.0017316	0.00152558	SLX4/SMARCAL1/EXO1/XRCC5/XRCC3/WRN/DNA2/BLM	8
BP	GO:1902101	positive regulation of metaphase/anaphase transition of cell cycle	8/2255	15/18888	0.000120544	0.0017316	0.00152558	NSMCE2/ANAPC5/UBE2C/DLGAP5/ESPL1/CDC16/RB1/CDC20	8
MF	GO:0004532	RNA exonuclease activity	15/2312	42/18522	9.58369e-05	0.00178124	0.00151495	PAN3/DCP2/TOE1/ERI2/ERI1/CNOT6/EXOSC5/XRN1/EXOSC3/REXO2/EXOSC2/CNOT1/CNOT8/EXOSC10/EXOSC9	15
MF	GO:0140996	histone H3 kinase activity	7/2312	11/18522	9.75916e-05	0.00178312	0.00151654	HASPIN/RPS6KA5/VRK1/AURKA/JAK2/DYRK1A/CHEK1	7
BP	GO:0042744	hydrogen peroxide catabolic process	12/2255	31/18888	0.000128852	0.00184154	0.00162244	PRDX2/SNCA/HBZ/HBQ1/HBG2/HBG1/HBE1/HBD/HBB/HBM/HBA2/HBA1	12
BP	GO:0070198	protein localization to chromosome, telomeric region	12/2255	31/18888	0.000128852	0.00184154	0.00162244	WRAP53/GNL3L/TERF2IP/CCT5/CCT8/CCT2/MACROH2A1/TNKS/XRCC5/DKC1/BRCA2/ATRX	12
BP	GO:1901796	regulation of signal transduction by p53 class mediator	27/2255	108/18888	0.000130264	0.00185701	0.00163607	KMT5A/RNF34/ATAD5/SIRT1/BOP1/KDM1A/CHEK2/PRMT5/USP15/EEF1E1/AURKB/COPS3/DYRK3/KAT6A/USP7/TP53/TAF1/STK11/AURKA/PMAIP1/MYC/MUC1/HNRNPK/EP300/DYRK1A/CHEK1/BCL2	27
BP	GO:0045638	negative regulation of myeloid cell differentiation	25/2255	97/18888	0.000135571	0.00192778	0.00169842	ZNF675/ZFPM1/ERFE/RBM15/KLF13/LDB1/H4C14/H4C13/H4C5/H4C2/H4C8/H4C3/H4C11/H4C6/H4C4/H4C1/H4C9/STAT5B/MYC/MYB/ITPKB/INPP5D/HMGB3/PTK2B/CDK6	25
BP	GO:0002562	somatic diversification of immune receptors via germline recombination within a single locus	20/2255	70/18888	0.000137081	0.00193945	0.0017087	SHLD1/EXOSC6/KMT5C/ATAD5/DCLRE1C/RIF1/LEF1/EXOSC3/PAXIP1/EXO1/NSD2/TFRC/TCF3/SUPT6H/RAG1/PRKDC/MSH2/MLH1/HMGB2/HMGB1	20
BP	GO:0016444	somatic cell DNA recombination	20/2255	70/18888	0.000137081	0.00193945	0.0017087	SHLD1/EXOSC6/KMT5C/ATAD5/DCLRE1C/RIF1/LEF1/EXOSC3/PAXIP1/EXO1/NSD2/TFRC/TCF3/SUPT6H/RAG1/PRKDC/MSH2/MLH1/HMGB2/HMGB1	20
BP	GO:0000212	meiotic spindle organization	9/2255	19/18888	0.00014559	0.00204955	0.0018057	ASPM/FBXO5/NDC80/ESPL1/CCNB2/TUBG1/AURKA/DDB1/ATRX	9
BP	GO:0006337	nucleosome disassembly	9/2255	19/18888	0.00014559	0.00204955	0.0018057	ARID2/H2AC25/SUPT16H/SSRP1/SMARCC2/SMARCC1/SMARCA4/NFE2/HMGA1	9
CC	GO:0045171	intercellular bridge	23/2342	92/19894	0.00032555	0.00206709	0.00156038	SKA1/TUBB/TUBB6/FAM83D/SNRNP25/MICAL3/RMDN3/CDCA8/JPT1/NCAPH2/WAPL/PHLPP2/TPX2/TUBB4B/KIF20A/KIF20B/PRC1/RFXANK/CDC7/SEPTIN2/EPB41/CENPE/CDC6	23
BP	GO:2000042	negative regulation of double-strand break repair via homologous recombination	10/2255	23/18888	0.000150895	0.00211892	0.00186682	KMT5A/SHLD1/RMI2/CGAS/FBH1/RIF1/PARPBP/SMCHD1/POLQ/FANCB	10
MF	GO:0008301	DNA binding, bending	9/2312	18/18522	0.000121902	0.00219017	0.00186275	LEF1/TREX1/HMGA2/TOP2A/TOP1/HMGA1/HMGB3/HMGB2/HMGB1	9
CC	GO:0001939	female pronucleus	6/2342	10/19894	0.000364158	0.00226818	0.00171218	TET3/RIF1/AKAP8/TBP/SLC2A1/CCNA2	6
CC	GO:0031080	nuclear pore outer ring	6/2342	10/19894	0.000364158	0.00226818	0.00171218	NUP43/NUP85/NUP37/NUP107/NUP160/NUP98	6
MF	GO:0043621	protein self-association	21/2312	72/18522	0.000129021	0.00228008	0.00193921	CCDC88C/RSAD2/CARD11/KCTD9/GPSM2/FHOD1/FOXP1/LDB1/SSNA1/AXIN1/TP53/TEC/TDG/SLC2A1/CCL5/HSF1/PTK2B/DMTN/DYRK1A/DNM2/ACHE	21
BP	GO:0021987	cerebral cortex development	30/2255	127/18888	0.000170782	0.00239222	0.00210761	SRGAP2C/WDR62/ASPM/PHACTR1/CEP120/ARHGAP11B/PPP1R9B/TMEM14B/NDEL1/MCPH1/NDE1/DISC1/KIF26A/CNTNAP2/SRGAP2/KDM1A/TACC3/KIF14/SLIT2/LRP8/TSC1/SLC2A1/TRA2B/RELN/PAX5/MECP2/MDK/H2AX/GART/BAX	30
BP	GO:0051347	positive regulation of transferase activity	69/2255	376/18888	0.000171719	0.00239938	0.00211391	NEK7/PSRC1/BORA/DSCC1/CLSPN/CHTF18/STRADB/WRAP53/RGCC/UBE2S/DSTYK/SIRT1/TPX2/PDCD10/UBE2C/CCT2/PIBF1/KIF14/RAPGEF2/AURKB/BTRC/TNFRSF11A/TNKS/AXIN1/PABPN1/HMGA2/LRP8/XRCC5/MAP3K7/STK11/SNCA/CCL5/RPS3/RFC5/RFC4/RFC3/RFC2/RELN/MAP2K3/PRKCQ/PRIM2/PLK1/PDGFRB/PCNA/PAK1/NVL/ROR1/NTRK3/NEK2/MYC/MRE11/MAP3K5/KIT/JAK2/IGF1R/HNRNPD/HNRNPA2B1/GSK3A/PTK2B/EZH2/EREG/ECT2/DKC1/DAXX/CENPE/CDC20/CCND3/CCND2/CALM3	69
BP	GO:0002244	hematopoietic progenitor cell differentiation	31/2255	133/18888	0.00017395	0.00242453	0.00213607	FLCN/DACT2/ESCO2/ANKLE1/PLD4/PCID2/AGPAT5/ANLN/PYGO1/SIN3A/SSBP3/WDR7/TREX1/NUDT21/CITED2/SH2B3/XRCC5/TP53/TOP2A/TAL1/SP3/DPF2/PRKDC/MED1/MYB/MLLT3/KITLG/KIT/CHD2/CDK6/BCL2	31
BP	GO:0090169	regulation of spindle assembly	12/2255	32/18888	0.000183892	0.00255677	0.00225258	SASS6/CCSAP/CEP97/CENPJ/GPSM2/SPAG5/TPR/STIL/RNF4/PLK1/NUMA1/HNRNPU	12
CC	GO:0046540	U4/U6 x U5 tri-snRNP complex	14/2342	45/19894	0.000452611	0.00279252	0.00210799	ZMAT2/LSM8/LSM5/SNRNP200/PRPF8/PPIH/DDX23/SNRNP40/SART1/SNRPF/SNRPD2/SNRPD1/SNRPB/SNRPA	14
BP	GO:0045830	positive regulation of isotype switching	11/2255	28/18888	0.000210703	0.00290802	0.00256204	SHLD1/EXOSC6/KMT5C/ATAD5/RIF1/EXOSC3/PAXIP1/NSD2/TFRC/MSH2/MLH1	11
BP	GO:0070199	establishment of protein localization to chromosome	11/2255	28/18888	0.000210703	0.00290802	0.00256204	LRWD1/WRAP53/NIPBL/CCT5/RUVBL2/CCT8/CCT2/MACROH2A1/H1-5/DKC1/BRCA2	11
BP	GO:1904357	negative regulation of telomere maintenance via telomere lengthening	11/2255	28/18888	0.000210703	0.00290802	0.00256204	DCP2/SLX4/PIF1/NAT10/GNL3L/XRN1/TNKS/TP53/EXOSC10/HNRNPU/HNRNPA1	11
BP	GO:0036260	RNA capping	8/2255	16/18888	0.000215855	0.00297183	0.00261826	TGS1/NCBP3/CMTR1/SNRPF/SNRPD2/SNRPD1/SNRPB/NCBP1	8
BP	GO:0051261	protein depolymerization	28/2255	117/18888	0.000219555	0.00300806	0.00265017	KIF24/WASHC2C/KIF18B/CARMIL2/CCSAP/PPP1R9B/KIF18A/DIAPH3/SPTBN4/MICAL3/CRACD/HDGFL3/CKAP2/TPX2/KIF2C/KATNB1/DNAJC6/CKAP5/MICAL2/ARHGEF2/SYNJ1/TMOD1/SPTB/SPTA1/STMN1/DMTN/ADD2/ADD1	28
BP	GO:0061640	cytoskeleton-dependent cytokinesis	28/2255	117/18888	0.000219555	0.00300806	0.00265017	IQGAP3/CNTROB/WNK1/BIN3/EXOC1/CDCA8/ANLN/NUSAP1/RACGAP1/CKAP2/KIF4A/SEPTIN8/DCTN3/CIT/EXOC5/KIF20A/ESPL1/KIF20B/KIF23/AURKB/PLK1/SEPTIN2/MYH10/STMN1/INCENP/ECT2/CENPA/BIRC5	28
CC	GO:0010369	chromocenter	7/2342	14/19894	0.000501781	0.00306696	0.00231515	ESCO2/MBD5/CDCA8/CBX5/OIP5/AURKB/INCENP	7
CC	GO:0071339	MLL1 complex	11/2342	31/19894	0.000524194	0.00317429	0.00239617	CHD8/TEX10/PHF20/RUVBL2/MCRS1/ASH2L/TAF1/RNF2/KMT2A/MAX/HCFC1	11
CC	GO:0071004	U2-type prespliceosome	8/2342	18/19894	0.000534883	0.00318012	0.00240058	PRPF39/LUC7L3/LUC7L2/SF3B1/U2AF2/SF3A1/SF3A2/SNRPB	8
CC	GO:0071010	prespliceosome	8/2342	18/19894	0.000534883	0.00318012	0.00240058	PRPF39/LUC7L3/LUC7L2/SF3B1/U2AF2/SF3A1/SF3A2/SNRPB	8
BP	GO:0009124	nucleoside monophosphate biosynthetic process	14/2255	42/18888	0.000233733	0.00318043	0.00280204	GMPS/UCK2/TYMS/TK1/PRPS2/PRPS1/PPAT/IMPDH2/HPRT1/GART/DUT/DCK/CAD/AMPD3	14
BP	GO:0060236	regulation of mitotic spindle organization	14/2255	42/18888	0.000233733	0.00318043	0.00280204	SASS6/CCSAP/PSRC1/BORA/CEP97/CENPJ/GPSM2/TPX2/TACC3/TPR/STIL/PLK1/NUMA1/HNRNPU	14
BP	GO:0051653	spindle localization	18/2255	62/18888	0.00023383	0.00318043	0.00280204	ASPM/SAPCD2/NDEL1/MCPH1/SPDL1/NDE1/NUSAP1/GPSM2/GPSM1/MAPRE1/SPAG5/NDC80/ESPL1/ZW10/PLK1/NUMA1/MAD2L1/CENPA	18
BP	GO:0000291	nuclear-transcribed mRNA catabolic process, exonucleolytic	9/2255	20/18888	0.000236725	0.00321205	0.0028299	DCP2/EXOSC6/CNOT6/EXOSC5/EXOSC3/EXOSC2/EXOSC8/CNOT8/EXOSC9	9
BP	GO:0016032	viral process	76/2255	428/18888	0.000241143	0.00326412	0.00287577	SLC6A19/TRIM59/APOBEC3D/RSAD2/TRIM11/VPS37B/SMC6/APOBEC3G/ZC3HAV1/TMPRSS4/RESF1/SLC52A1/VPS37C/MPHOSPH8/ZFYVE1/RSF1/INPP5K/LEF1/APOBEC3C/ST6GALNAC4/PABPC1/TRIM58/MGAT4C/LARP1/SNW1/SIVA1/PPIH/TRIM28/TRIM10/NUP153/USP6NL/APOBEC3B/CTDP1/CCNK/EIF3D/EIF3B/HMGA2/DEK/CXCR4/TP53/TOP2B/TOP2A/TFRC/SSB/SP1/SMARCA4/SLC7A1/SLC1A5/ST3GAL2/CCL5/RAN/RAD23A/PTBP1/PIK3C3/CIITA/RPSA/KPNA2/ITGA2/ILF3/HMGB1/HDAC1/HCF…	76
BP	GO:0051293	establishment of spindle localization	17/2255	57/18888	0.000242185	0.00327037	0.00288127	SAPCD2/NDEL1/MCPH1/SPDL1/NDE1/NUSAP1/GPSM2/GPSM1/MAPRE1/SPAG5/NDC80/ESPL1/ZW10/PLK1/NUMA1/MAD2L1/CENPA	17
BP	GO:0045292	mRNA cis splicing, via spliceosome	15/2255	47/18888	0.000243816	0.00328452	0.00289375	SDE2/RBM17/RBM22/PRPF39/C9orf78/SNRNP200/WBP4/PSIP1/SF3A1/DDX23/SART1/PRP4K/SFSWAP/SRSF1/EXOSC10	15
CC	GO:0097526	spliceosomal tri-snRNP complex	14/2342	46/19894	0.000580914	0.00342268	0.00258367	ZMAT2/LSM8/LSM5/SNRNP200/PRPF8/PPIH/DDX23/SNRNP40/SART1/SNRPF/SNRPD2/SNRPD1/SNRPB/SNRPA	14
BP	GO:0045648	positive regulation of erythrocyte differentiation	12/2255	33/18888	0.000257785	0.00346441	0.00305223	ANKRD54/FAM210B/BRD1/ABCB10/TAL1/STAT5B/PRKDC/MED1/INPP5D/HMGB2/GATA1/FOXO3	12
BP	GO:0071214	cellular response to abiotic stimulus	62/2255	334/18888	0.000259772	0.00347453	0.00306115	SDE2/H2AC25/RHBDD1/RHNO1/CAMKMT/WNK1/FIGNL1/PBK/NIPBL/OPN3/CRB1/SIRT1/KDM1A/TREX1/CHEK2/TLK2/RUVBL2/POLD3/RAD51AP1/CASP8AP2/SLC12A6/RBX1/USP15/OXSR1/PIEZO1/AURKB/ARHGEF2/RGS9/YBX3/XRCC5/WRN/TP53/TAF1/STK11/SLC2A1/RAD51/RAD9A/POLH/POLD1/PCNA/NFATC4/MYC/MME/ITGA2/IGF1R/HSF1/H2AX/EP300/ECT2/DDB1/CREBBP/CHEK1/CDC25A/CCND2/CASP2/BRCA2/BRCA1/BLM/BCL2L1/BAX/BARD1/AQP1	62
BP	GO:0104004	cellular response to environmental stimulus	62/2255	334/18888	0.000259772	0.00347453	0.00306115	SDE2/H2AC25/RHBDD1/RHNO1/CAMKMT/WNK1/FIGNL1/PBK/NIPBL/OPN3/CRB1/SIRT1/KDM1A/TREX1/CHEK2/TLK2/RUVBL2/POLD3/RAD51AP1/CASP8AP2/SLC12A6/RBX1/USP15/OXSR1/PIEZO1/AURKB/ARHGEF2/RGS9/YBX3/XRCC5/WRN/TP53/TAF1/STK11/SLC2A1/RAD51/RAD9A/POLH/POLD1/PCNA/NFATC4/MYC/MME/ITGA2/IGF1R/HSF1/H2AX/EP300/ECT2/DDB1/CREBBP/CHEK1/CDC25A/CCND2/CASP2/BRCA2/BRCA1/BLM/BCL2L1/BAX/BARD1/AQP1	62
BP	GO:0072527	pyrimidine-containing compound metabolic process	22/2255	84/18888	0.000260968	0.00348226	0.00306795	NEIL2/TET3/APOBEC3D/CMPK2/APOBEC3G/NT5M/TET2/NT5C3A/APOBEC3C/APOBEC3B/TBPL1/UCK2/TYMS/TK1/TDG/RRM1/PRPS1/NME4/DUT/DTYMK/DCK/CAD	22
BP	GO:0022613	ribonucleoprotein complex biogenesis	86/2255	499/18888	0.000273994	0.00364743	0.00321348	LTO1/SDE2/EXOSC6/ERI2/TGS1/ERI1/PHF5A/BUD13/RIOK1/CPSF7/KRI1/NOM1/ISY1/RSRP1/EXOSC5/LYAR/NAT10/HEATR1/NOL8/PRPF39/GNL3L/DHX29/GAR1/LUC7L3/WBP11/LUC7L2/EXOSC3/PRPF19/HTATSF1/AGO2/MTREX/SF3B1/SF3B3/EXOSC2/BOP1/MDN1/SNRNP200/KHDC4/EXOSC8/U2AF2/PSIP1/CPSF6/NUDT21/SF3A3/RUVBL2/SRSF10/PRPF8/RPP30/NOP56/DDX17/PRMT5/SF3A1/SF3B4/POP7/RBM5/DDX46/SART3/DDX23/SART1/KAT2B/RIOK3/EIF3D/EIF3B/SF3A2/XRCC5/USP4/TS…	86
BP	GO:0071496	cellular response to external stimulus	62/2255	335/18888	0.000282401	0.00375048	0.00330426	RICTOR/FLCN/BMT2/SESN3/MYOCD/PPP1R9B/BRIP1/CPEB4/RIPOR1/AMBRA1/PRR5/WIPI1/ZFYVE1/LARS1/KIF26A/WIPI2/SIRT1/SZT2/CLEC16A/USP33/SNW1/ATG14/GABARAPL2/FAM107A/GAS2L1/CASP8AP2/PIEZO1/MTMR3/KAT2B/TNFRSF11A/PPM1D/OGT/STK24/SLC7A5/NPRL3/WRN/UCP2/TSC1/TP53/SUV39H1/SP1/SLC2A1/PRKAB1/MED1/PMAIP1/PIM1/PIK3C3/NUDT1/MN1/MAP3K5/ITGA4/ITGA2/IGF1R/HNRNPA1/FOXO3/EP300/CREBBP/CHEK1/CASP2/BCL2/ASNS/AQP1	62
BP	GO:0051291	protein heterooligomerization	11/2255	29/18888	0.000303059	0.00401535	0.00353762	TMEM120B/CPSF7/ZNF777/CD2AP/CPSF6/NUDT21/FARSB/RRM2/RRM1/KRT1/FARSA	11
BP	GO:0007144	female meiosis I	7/2255	13/18888	0.000305073	0.00402311	0.00354446	BRME1/FBXO5/NDC80/TRIP13/CCNB2/AURKA/CDC25B	7
BP	GO:0045006	DNA deamination	7/2255	13/18888	0.000305073	0.00402311	0.00354446	APOBEC3D/EXOSC6/APOBEC3G/EXOSC5/EXOSC3/APOBEC3C/APOBEC3B	7
CC	GO:0044665	MLL1/2 complex	11/2342	32/19894	0.00071454	0.0041724	0.00314962	CHD8/TEX10/PHF20/RUVBL2/MCRS1/ASH2L/TAF1/RNF2/KMT2A/MAX/HCFC1	11
MF	GO:0000175	3'-5'-RNA exonuclease activity	13/2312	36/18522	0.00024472	0.00425497	0.00361886	PAN3/TOE1/ERI2/ERI1/CNOT6/EXOSC5/EXOSC3/REXO2/EXOSC2/CNOT1/CNOT8/EXOSC10/EXOSC9	13
MF	GO:0004842	ubiquitin-protein transferase activity	82/2312	450/18522	0.000250648	0.00428887	0.0036477	TRIM59/RNF227/HECTD4/RNF182/MARCHF8/RNF215/UBR1/LONRF2/RNF38/ZNF738/UHRF2/MARCHF3/TRIM52/FBXO30/TRIM11/RNF34/CBLL1/RNF26/RMND5B/UBE2O/RNF123/HACE1/RAD18/VPS11/CHFR/G2E3/RNF220/MSL2/RFWD3/UBR7/BCOR/BSPRY/TRIM33/DTL/MARCHF2/MED31/UHRF1/UBE2T/PRPF19/UBE2S/RNF115/FBXO9/WSB1/TRIM58/FBXO7/MKRN1/UBR4/UBR2/PDZRN3/UBE2C/ARIH2/TRAIP/TRIM28/TRIM10/RBX1/RNF10/AREL1/RNF40/RNF144A/MED17/TRIP12/NEURL1/BTRC/HERC…	82
CC	GO:0000151	ubiquitin ligase complex	57/2342	318/19894	0.000777632	0.00450063	0.00339739	UBR1/ANKRD9/DCAF15/FBXL20/FBH1/KBTBD8/DCUN1D5/WDR26/CBLL1/RMND5B/ANAPC1/KLHL12/RAD18/DCAF6/AMBRA1/BCOR/DCAF16/FBXO42/DTL/ANAPC5/MED31/DCAF8/UBE2S/FBXO9/DCAF12/ARMC8/FBXO7/CBX6/UBR2/USP33/UBE2C/ZER1/ARIH2/UBAC1/DCAF7/RBX1/RNF40/RNF144A/MED17/BTRC/CDC16/BRAP/UBE2V1/RNF2/RAD51/MED1/DDB1/CKS2/CKS1B/CDKN1B/CDC27/CDC20/CCNF/BUB1B/BRCA2/BRCA1/BARD1	57
BP	GO:0008156	negative regulation of DNA replication	10/2255	25/18888	0.000344158	0.00452793	0.00398922	SLFN11/CDT1/TIPIN/GMNN/FBXO5/WAPL/TIMELESS/TTF1/TP53/CDC6	10
BP	GO:0071025	RNA surveillance	8/2255	17/18888	0.000365121	0.00479253	0.00422234	EXOSC6/EXOSC5/XRN1/EXOSC3/EXOSC2/EXOSC8/EXOSC10/EXOSC9	8
BP	GO:0032211	negative regulation of telomere maintenance via telomerase	9/2255	21/18888	0.000370536	0.00484278	0.00426661	DCP2/PIF1/NAT10/GNL3L/XRN1/TP53/EXOSC10/HNRNPU/HNRNPA1	9
BP	GO:0031123	RNA 3'-end processing	25/2255	103/18888	0.000370669	0.00484278	0.00426661	LIN28B/INTS6L/EXOSC6/TOE1/ERI2/ERI1/CPSF7/PAPOLG/EXOSC5/PCF11/EXOSC3/CPSF1/PABPC1/EXOSC2/EXOSC8/CPSF6/NUDT21/SLBP/SSB/EXOSC10/EXOSC9/NCBP1/DKC1/CSTF2/BARD1	25
BP	GO:0051292	nuclear pore complex assembly	6/2255	10/18888	0.000393605	0.00509515	0.00448895	NUP107/NDC1/NUP205/NUP153/NUP93/NUP98	6
BP	GO:0071028	nuclear mRNA surveillance	6/2255	10/18888	0.000393605	0.00509515	0.00448895	EXOSC6/EXOSC5/XRN1/EXOSC8/EXOSC10/EXOSC9	6
BP	GO:0140719	constitutive heterochromatin formation	6/2255	10/18888	0.000393605	0.00509515	0.00448895	RIF1/HAT1/HELLS/EZH2/EZH1/ATRX	6
BP	GO:1990700	nucleolar chromatin organization	6/2255	10/18888	0.000393605	0.00509515	0.00448895	SIRT1/BAZ2A/SMARCA5/SUV39H1/PHF2/DDX11	6
BP	GO:0042771	intrinsic apoptotic signaling pathway in response to DNA damage by p53 class mediator	14/2255	44/18888	0.000403688	0.00520175	0.00458288	HIPK1/ATAD5/AEN/SIRT1/KDM1A/SNW1/CHEK2/TP53/MUC1/MSH2/HNRNPK/EP300/BRCA2/BCL2	14
BP	GO:0051972	regulation of telomerase activity	14/2255	44/18888	0.000403688	0.00520175	0.00458288	NEK7/PIF1/WRAP53/CCT2/AURKB/TNKS/XRCC5/PRKCQ/NVL/NEK2/MYC/HNRNPD/HNRNPA2B1/DKC1	14
BP	GO:0039694	viral RNA genome replication	11/2255	30/18888	0.000427249	0.00549278	0.00483928	APOBEC3D/APOBEC3G/RESF1/MPHOSPH8/INPP5K/APOBEC3C/TRIM28/APOBEC3B/HMGA2/TOP2B/TOP2A	11
MF	GO:0140664	ATP-dependent DNA damage sensor activity	9/2312	20/18522	0.000333159	0.00554547	0.00471644	DMC1/XRCC3/XRCC2/RAD51D/RAD51C/RAD51/MSH5/MSH2/MLH1	9
MF	GO:0140612	DNA damage sensor activity	10/2312	24/18522	0.000334375	0.00554547	0.00471644	UHRF1/DMC1/XRCC3/XRCC2/RAD51D/RAD51C/RAD51/MSH5/MSH2/MLH1	10
BP	GO:0000381	regulation of alternative mRNA splicing, via spliceosome	16/2255	55/18888	0.000498668	0.00638161	0.00562236	RBM15/RBM25/ZBTB7A/RBMX/RNPS1/KHDRBS1/DDX17/RBM5/THRAP3/TRA2B/SRSF6/SRSF2/PTBP1/HNRNPU/HNRNPL/HNRNPA1	16
BP	GO:0019985	translesion synthesis	10/2255	26/18888	0.000499785	0.00638161	0.00562236	SPRTN/DTL/POLQ/POLD3/PCLAF/USP1/POLH/POLE2/POLD1/PCNA	10
BP	GO:1900151	regulation of nuclear-transcribed mRNA catabolic process, deadenylation-dependent decay	10/2255	26/18888	0.000499785	0.00638161	0.00562236	NANOS1/TNRC6C/AGO2/PABPC1/TNRC6B/CNOT1/YBX1/HNRNPU/HNRNPD/DHX9	10
MF	GO:0140098	catalytic activity, acting on RNA	72/2312	390/18522	0.000394031	0.0063988	0.0054422	SLFN14/METTL2A/PAN3/DCP2/TRMT10B/SLFN13/TOE1/ERI2/TGS1/ERI1/BRIP1/TRMT1L/THUMPD2/PIF1/DHX40/METTL4/FANCM/DDX55/CNOT6/EXOSC5/ANKZF1/THG1L/CDKAL1/DHX29/XRN1/POLR3K/LARS1/NT5C3A/DBR1/EXOSC3/AGO2/REXO2/RAD54B/FTSJ1/MTREX/EXOSC2/CMTR1/SNRNP200/CNOT1/POLR3C/RPP30/RNASEH2A/DDX17/POP7/DDX39A/G3BP1/FARSB/DDX46/MARF1/DDX23/CNOT8/EXO1/TARBP1/PRIM1/PPP1R8/POLR2B/POLR2A/EXOSC10/EXOSC9/MARS1/IARS1/HARS1/GARS1/…	72
MF	GO:0061733	peptide-lysine-N-acetyltransferase activity	15/2312	47/18522	0.000397699	0.0063988	0.0054422	ESCO2/JADE1/BRD1/KAT6B/KAT7/KAT2B/HAT1/KAT6A/BRPF1/TAF1/TADA2A/GTF2B/EP300/CREBBP/BRCA2	15
BP	GO:0090398	cellular senescence	26/2255	111/18888	0.00051631	0.00657769	0.00579511	NSMCE2/CGAS/YPEL3/SMC6/FBXO5/MORC3/SIRT1/CITED2/EEF1E1/HMGA2/KAT6A/WRN/TP53/TOP2B/RBL1/MAP2K3/OPA1/YBX1/MAP3K5/IGF1R/HMGA1/H2AX/CDKN1B/CDK6/CDK2/BRCA2	26
MF	GO:0061659	ubiquitin-like protein ligase activity	69/2312	371/18522	0.000415908	0.00659337	0.00560768	TRIM59/NSMCE2/RNF227/MARCHF8/RNF215/UBR1/LONRF2/RNF38/UHRF2/TRIM52/FBXO30/TRIM11/RNF34/CBLL1/RNF26/RMND5B/ATG3/UBE2O/RNF123/KIAA1586/HACE1/RAD18/VPS11/CHFR/RNF220/MSL2/RFWD3/UBR7/BSPRY/MARCHF2/MED31/UHRF1/PRPF19/RNF115/WSB1/ZNF451/TRIM58/MKRN1/UBR4/UBR2/PDZRN3/UBE2C/ARIH2/TRAIP/TRIM28/TRIM10/RBX1/RNF10/AREL1/RNF40/RNF144A/MED17/TRIP12/NEURL1/BTRC/HERC2/HERC3/PIAS1/BRAP/SIAH2/RPGR/RNF6/RNF4/RNF2/R…	69
BP	GO:1902115	regulation of organelle assembly	44/2255	223/18888	0.000521558	0.00662955	0.0058408	KIF24/PAN3/SASS6/CEP120/SPICE1/CCSAP/CNTROB/CEP295/FUZ/CEP76/CEP97/LRFN4/ATG3/ODF2L/CNOT6/MDM1/CENPJ/VPS11/MNS1/WIPI1/GPSM2/CNOT1/PLK4/SPAG5/RBM14/MPHOSPH9/G3BP1/CCP110/CEP135/MTMR3/KAT2B/STAM/ALMS1/TPR/STIL/RNF4/PLK1/PIP4K2A/ODF2/NUMA1/IL1RAP/HNRNPU/PTK2B/BRCA1	44
BP	GO:0001824	blastocyst development	27/2255	117/18888	0.000523043	0.00663346	0.00584425	ST8SIA6/TAF8/SPECC1/ZNF830/GINS4/PHF6/NDEL1/THOC2/ASF1B/NCAPG2/BCOR/KDM4C/CNOT1/CITED2/GINS1/MATR3/SUPT6H/SP3/RRM2/RBBP8/PPP1CC/CNOT3/NEK2/NASP/CHEK1/BRCA2/ACTL6A	27
BP	GO:0021543	pallium development	39/2255	191/18888	0.00052587	0.00665433	0.00586263	SRGAP2C/WDR62/ASPM/PHACTR1/CEP120/ARHGAP11B/PPP1R9B/TMEM14B/NDEL1/MCPH1/NDE1/LEF1/DISC1/KIF26A/CNTNAP2/SRGAP2/PHLPP2/KDM1A/SEMA6B/TACC3/KIF14/SLIT2/LRP8/TSC1/SLC2A1/TRA2B/RAN/RELN/PAX5/MECP2/MDK/IGF1R/HDAC1/H2AX/GART/EZH2/EZH1/CDK6/BAX	39
MF	GO:0042826	histone deacetylase binding	30/2312	128/18522	0.000428	0.00668673	0.00568708	MYOCD/LCOR/PHF6/BLTP3A/BCOR/LEF1/GMNN/AKAP8L/NIPBL/CBX5/NUDT21/AKAP8/CIR1/MTA2/KAT2B/RFXANK/TP53/TAL1/SP2/SP1/SFPQ/RBBP4/RAD9A/MECP2/KPNA2/HNRNPD/HDAC2/HDAC1/H1-5/H1-4	30
MF	GO:0051721	protein phosphatase 2A binding	11/2312	29/18522	0.0004483	0.0068456	0.00582221	MASTL/PPME1/STRN3/STRN4/ANKLE2/MFHAS1/SPHK1/TP53/STRN/ENSA/BCL2	11
MF	GO:0042162	telomeric DNA binding	13/2312	38/18522	0.00045087	0.0068456	0.00582221	PIF1/TERF2IP/UPF2/SMG1/XRCC5/WRN/RPA2/RPA1/NCL/HNRNPD/HNRNPA2B1/HNRNPA1/BLM	13
BP	GO:0000722	telomere maintenance via recombination	7/2255	14/18888	0.000547304	0.0068486	0.00603379	NSMCE2/SMC6/XRCC3/RAD51D/RAD51C/RAD51/BRCA2	7
BP	GO:0001833	inner cell mass cell proliferation	7/2255	14/18888	0.000547304	0.0068486	0.00603379	TAF8/GINS4/NDEL1/NCAPG2/GINS1/CHEK1/BRCA2	7
BP	GO:0042541	hemoglobin biosynthetic process	7/2255	14/18888	0.000547304	0.0068486	0.00603379	SLC25A37/EIF2AK1/ABCB10/LDB1/SLC6A9/FECH/ALAS2	7
BP	GO:0043353	enucleate erythrocyte differentiation	7/2255	14/18888	0.000547304	0.0068486	0.00603379	TSPO2/DIAPH3/TRIM58/NEMP1/SP3/RB1/MED1	7
BP	GO:1904814	regulation of protein localization to chromosome, telomeric region	7/2255	14/18888	0.000547304	0.0068486	0.00603379	WRAP53/GNL3L/CCT5/CCT8/CCT2/MACROH2A1/DKC1	7
BP	GO:0051781	positive regulation of cell division	23/2255	94/18888	0.000553122	0.00690606	0.00608441	MACC1/LBH/CSPP1/WNK1/CDCA8/RACGAP1/CIT/KIF14/KIF20B/KIF23/AURKB/CDC14A/TAL1/PGF/YBX1/MDK/INCENP/IGF1R/EREG/ECT2/CDC25B/CDC6/BIRC5	23
BP	GO:0043249	erythrocyte maturation	9/2255	22/18888	0.000560961	0.00698843	0.00615698	FAM210B/DIAPH3/ZBTB7A/TRIM58/BRD1/NEMP1/BAP1/TAL1/EPB42	9
MF	GO:0003777	microtubule motor activity	19/2312	68/18522	0.000484832	0.00708307	0.00602417	KIF7/KIF24/KIF18B/KIF18A/STARD9/KIF15/KIF4A/KIF2C/KIF20A/KIF14/KIF20B/KIF23/SMC3/KIF22/KIFC1/KIF11/KIF5C/DYNC1I2/CENPE	19
MF	GO:0004402	histone acetyltransferase activity	14/2312	43/18522	0.000490346	0.00708307	0.00602417	JADE1/BRD1/KAT6B/KAT7/KAT2B/HAT1/KAT6A/BRPF1/TAF1/TADA2A/GTF2B/EP300/CREBBP/BRCA2	14
MF	GO:0004712	protein serine/threonine/tyrosine kinase activity	14/2312	43/18522	0.000490346	0.00708307	0.00602417	CLK4/PBK/DSTYK/TESK2/TNK2/AURKB/DYRK3/TTK/AURKA/RPS6KA1/MAP2K3/DYRK1A/CLK3/CLK2	14
MF	GO:0140104	molecular carrier activity	24/2312	95/18522	0.000492792	0.00708307	0.00602417	ANP32E/ASF1B/HIKESHI/IPO11/TNPO2/ASF1A/XPO7/NUP42/NUTF2/RAN/NAP1L1/KPNA2/HBZ/HBQ1/HBG2/HBG1/HBE1/HBD/HBB/HBM/HBA2/HBA1/CSE1L/ATP7A	24
BP	GO:0035234	ectopic germ cell programmed cell death	8/2255	18/18888	0.000588659	0.0073026	0.00643378	YBX3/PRKDC/KITLG/KIT/DDB1/CASP2/BCL2L1/BAX	8
BP	GO:0072332	intrinsic apoptotic signaling pathway by p53 class mediator	21/2255	83/18888	0.00058915	0.0073026	0.00643378	HIPK1/ATAD5/AEN/SIRT1/KDM1A/SNW1/CHEK2/USP15/TP53/STK11/PMAIP1/MYC/MUC1/MSH2/HNRNPK/EP300/E2F2/E2F1/BRCA2/BCL2/BAX	21
BP	GO:0010458	exit from mitosis	11/2255	31/18888	0.000591367	0.0073026	0.00643378	CDCA5/PPP1R9B/ANLN/RGCC/UBE2S/UBE2C/KNTC1/ZW10/CTDP1/CDC14A/CDKN1B	11
BP	GO:0070979	protein K11-linked ubiquitination	11/2255	31/18888	0.000591367	0.0073026	0.00643378	RNF26/ANAPC1/ANAPC5/UBE2T/UBE2S/UBE2C/AREL1/CDC16/UBE2H/RNF4/CDC27	11
BP	GO:0032205	negative regulation of telomere maintenance	12/2255	36/18888	0.000646035	0.00796022	0.00701316	DCP2/SLX4/PIF1/NAT10/GNL3L/XRN1/TERF2IP/TNKS/TP53/EXOSC10/HNRNPU/HNRNPA1	12
BP	GO:0019083	viral transcription	15/2255	51/18888	0.000651463	0.00800958	0.00705664	TRIM11/RSF1/INPP5K/LEF1/SNW1/CTDP1/HMGA2/SP1/SMARCA4/CCL5/HDAC1/GTF2B/EP300/DHX9/CCNT1	15
BP	GO:0032784	regulation of DNA-templated transcription elongation	24/2255	101/18888	0.000668135	0.00819667	0.00722147	MED25/MED28/MED15/MED31/ZMYND8/BRD4/SUPT16H/KAT7/TCERG1/THOC1/MED24/MED17/MED23/LDB1/CCNK/AXIN1/NELFA/SUPT6H/MED1/NCBP1/HNRNPU/GTF2F1/EZH2/CCNT1	24
BP	GO:0009394	2'-deoxyribonucleotide metabolic process	13/2255	41/18888	0.00066965	0.00819739	0.0072221	NEIL2/CMPK2/NT5M/TBPL1/TYMS/TDG/RRM2/RRM1/PNP/GUK1/DUT/DTYMK/DCK	13
BP	GO:0071480	cellular response to gamma radiation	10/2255	27/18888	0.000709474	0.00866604	0.007635	KDM1A/TREX1/CHEK2/TLK2/XRCC5/WRN/TP53/HSF1/H2AX/BCL2L1	10
MF	GO:0016279	protein-lysine N-methyltransferase activity	18/2312	64/18522	0.000620173	0.00879666	0.00748159	CSKMT/KMT5A/KMT5C/DOT1L/CAMKMT/SUV39H2/METTL22/KMT2C/ASH1L/NSD3/METTL13/SETD2/NSD2/SUV39H1/KMT2A/JARID2/EZH2/EZH1	18
MF	GO:0004519	endonuclease activity	29/2312	125/18522	0.000631265	0.00883771	0.00751649	GEN1/SLFN14/EME1/SLFN13/ANKLE1/MUS81/DCLRE1C/ANKZF1/DBR1/APEX2/AGO2/ENDOD1/POLQ/RPP30/RNASEH2A/POP7/G3BP1/EXO1/XRCC3/RPS3/RBBP8/RAG1/RAD51C/PPP1R8/MRE11/FEN1/DNASE1/DNA2/DFFB	29
BP	GO:1900180	regulation of protein localization to nucleus	31/2255	144/18888	0.000753732	0.00918672	0.00809373	FLCN/EFCAB7/RBM22/NUP54/RAB23/SIN3A/CD2AP/CCT5/KAT7/CCT8/CCT2/MCRS1/TRIM28/NUP58/MFHAS1/TPR/TFRC/STK11/RAN/PKIA/PPP3CB/PLK1/NVL/MARK3/JAK2/EP300/ECT2/DKC1/CREBBP/CDK1/CD36	31
BP	GO:0019080	viral gene expression	24/2255	102/18888	0.000776491	0.00936543	0.00825118	TRIM11/RSF1/INPP5K/LEF1/ST6GALNAC4/MGAT4C/SNW1/CTDP1/EIF3D/EIF3B/HMGA2/SSB/SP1/SMARCA4/ST3GAL2/CCL5/PTBP1/HDAC1/GTF2B/GSK3A/FUT8/EP300/DHX9/CCNT1	24
BP	GO:0035561	regulation of chromatin binding	6/2255	11/18888	0.000778373	0.00936543	0.00825118	MED25/CDT1/GMNN/WAPL/BTAF1/DDX11	6
BP	GO:0072697	protein localization to cell cortex	6/2255	11/18888	0.000778373	0.00936543	0.00825118	SAPCD2/PPP1R9B/GPSM2/PLK1/NUMA1/EPB41	6
BP	GO:0090309	positive regulation of DNA methylation-dependent heterochromatin formation	6/2255	11/18888	0.000778373	0.00936543	0.00825118	ZNF304/ATF7IP/RESF1/MPHOSPH8/PPHLN1/TRIM28	6
BP	GO:1902412	regulation of mitotic cytokinesis	6/2255	11/18888	0.000778373	0.00936543	0.00825118	WNK1/CDCA8/KIF20B/AURKB/INCENP/BIRC5	6
BP	GO:1990166	protein localization to site of double-strand break	6/2255	11/18888	0.000778373	0.00936543	0.00825118	SLF1/RHNO1/HTATSF1/TOPBP1/MDC1/RPA1	6
MF	GO:0001221	transcription coregulator binding	27/2312	114/18522	0.000681176	0.0094142	0.0080068	LCOR/MED25/PHF12/ZBTB7A/LEF1/FAM89B/SUZ12/MTF2/CBX3/CIT/CTCF/MAP3K7/SP1/SMARCA4/MED1/MYC/LMO2/HMGA1/HDGF/HDAC1/GATA1/FOXO3/EZH2/EP300/CTBP2/CREBBP/RUNX3	27
BP	GO:0000289	nuclear-transcribed mRNA poly(A) tail shortening	11/2255	32/18888	0.000804806	0.00966282	0.00851319	PAN3/TNRC6C/CNOT6/AGO2/PABPC1/CNOT10/TNRC6B/CNOT1/CNOT8/CNOT3/MLH1	11
MF	GO:0050681	nuclear androgen receptor binding	10/2312	26/18522	0.000715456	0.00976281	0.00830329	WIPI1/ZBTB7A/FOXP1/KDM4C/KDM1A/SNW1/SMARCA4/RNF6/EP300/DAXX	10
BP	GO:0045069	regulation of viral genome replication	21/2255	85/18888	0.000825066	0.00988499	0.00870892	APOBEC3D/RSAD2/APOBEC3G/ZC3HAV1/RESF1/MPHOSPH8/INPP5K/APOBEC3C/PABPC1/LARP1/PPIH/TRIM28/APOBEC3B/HMGA2/TOP2B/TOP2A/CCL5/RAD23A/ILF3/DDB1/BCL2	21
BP	GO:0030098	lymphocyte differentiation	74/2255	432/18888	0.000842054	0.0100671	0.00886938	C17orf99/GPR89A/ARID2/ZFPM1/RSAD2/CARD11/DCLRE1C/ARID1B/PCID2/AMBRA1/PBRM1/GPR89B/ZBTB7A/LEF1/NCAPH2/BRD7/FOXP1/FBXO7/BRD4/TMEM131L/PLCL2/KAT7/IKZF1/TESPA1/ITM2A/SART1/TSC1/TP53/TOP2B/PRDX2/TCF3/STK11/STAT5B/SPN/SP3/SMARCC2/SMARCC1/SMARCA4/RAG1/PRKDC/PPP3CB/POU2AF1/PAX5/PNP/MYB/MSH2/KMT2A/MDK/LYL1/LY9/KIT/ITPKB/ITGA4/IRF4/INPP5D/HMGB3/HMGB1/HLA-DOA/FOXO3/PTK2B/FANCD2/FANCA/EZH2/EP300/CDK6/CD79B/C…	74
CC	GO:0008023	transcription elongation factor complex	14/2342	51/19894	0.00177896	0.0101169	0.00763692	MMS22L/ELOF1/SNW1/SUPT16H/CCNK/TTF2/NELFA/SUPT6H/SSRP1/RB1/TONSL/MLLT3/AFF1/CCNT1	14
CC	GO:0030118	clathrin coat	14/2342	51/19894	0.00177896	0.0101169	0.00763692	SCLT1/KCNQ5/NECAP2/EPN2/STON1/AP3M2/AP4B1/AP4M1/SYNJ1/PICALM/EPS15/AP2M1/AP2B1/AP2A1	14
BP	GO:0045191	regulation of isotype switching	12/2255	37/18888	0.000853349	0.0101805	0.0089693	SHLD1/EXOSC6/KMT5C/ATAD5/RIF1/EXOSC3/PAXIP1/NSD2/TFRC/SUPT6H/MSH2/MLH1	12
MF	GO:0016278	lysine N-methyltransferase activity	18/2312	65/18522	0.000759033	0.010228	0.00869891	CSKMT/KMT5A/KMT5C/DOT1L/CAMKMT/SUV39H2/METTL22/KMT2C/ASH1L/NSD3/METTL13/SETD2/NSD2/SUV39H1/KMT2A/JARID2/EZH2/EZH1	18
BP	GO:0002714	positive regulation of B cell mediated immunity	13/2255	42/18888	0.000865061	0.0102335	0.00901599	C17orf99/SHLD1/EXOSC6/KMT5C/ATAD5/RIF1/EXOSC3/PAXIP1/NSD2/TFRC/MSH2/MLH1/BTK	13
BP	GO:0002891	positive regulation of immunoglobulin mediated immune response	13/2255	42/18888	0.000865061	0.0102335	0.00901599	C17orf99/SHLD1/EXOSC6/KMT5C/ATAD5/RIF1/EXOSC3/PAXIP1/NSD2/TFRC/MSH2/MLH1/BTK	13
BP	GO:0009262	deoxyribonucleotide metabolic process	13/2255	42/18888	0.000865061	0.0102335	0.00901599	NEIL2/CMPK2/NT5M/TBPL1/TYMS/TDG/RRM2/RRM1/PNP/GUK1/DUT/DTYMK/DCK	13
BP	GO:0019692	deoxyribose phosphate metabolic process	13/2255	42/18888	0.000865061	0.0102335	0.00901599	NEIL2/CMPK2/NT5M/TBPL1/TYMS/TDG/RRM2/RRM1/PNP/GUK1/DUT/DTYMK/DCK	13
BP	GO:0021537	telencephalon development	51/2255	275/18888	0.000890377	0.0105109	0.00926039	SRGAP2C/WDR62/ASPM/PHACTR1/CEP120/ARHGAP11B/PPP1R9B/TMEM14B/NDEL1/MCPH1/NDE1/LEF1/DISC1/FOXP1/KIF26A/SLITRK5/CNTNAP2/DPCD/SRGAP2/SZT2/RPGRIP1L/PHLPP2/KDM1A/SEMA6B/TACC3/KIF14/SLIT2/HERC1/SEMA7A/CXCR4/LRP8/TSC1/SLC2A1/TRA2B/RAN/RELN/PAX5/MECP2/MDK/IGF1R/HPRT1/HDAC1/H2AX/GART/FUT1/EZH2/EZH1/CDK6/BAX/ATP1B2/AQP1	51
BP	GO:0006977	DNA damage response, signal transduction by p53 class mediator resulting in cell cycle arrest	8/2255	19/18888	0.00091089	0.0105976	0.00933673	E2F7/PIDD1/GTSE1/CHEK2/TP53/MUC1/CDKN1B/CASP2	8
BP	GO:0051447	negative regulation of meiotic cell cycle	8/2255	19/18888	0.00091089	0.0105976	0.00933673	FBXO43/KNL1/CHFR/FBXO5/ZWINT/TRIP13/PKMYT1/TTK	8
BP	GO:0090670	RNA localization to Cajal body	8/2255	19/18888	0.00091089	0.0105976	0.00933673	DCP2/WRAP53/CCT5/RUVBL2/CCT8/CCT2/EXOSC10/DKC1	8
BP	GO:0090671	telomerase RNA localization to Cajal body	8/2255	19/18888	0.00091089	0.0105976	0.00933673	DCP2/WRAP53/CCT5/RUVBL2/CCT8/CCT2/EXOSC10/DKC1	8
BP	GO:0090672	telomerase RNA localization	8/2255	19/18888	0.00091089	0.0105976	0.00933673	DCP2/WRAP53/CCT5/RUVBL2/CCT8/CCT2/EXOSC10/DKC1	8
BP	GO:0090685	RNA localization to nucleus	8/2255	19/18888	0.00091089	0.0105976	0.00933673	DCP2/WRAP53/CCT5/RUVBL2/CCT8/CCT2/EXOSC10/DKC1	8
BP	GO:2001224	positive regulation of neuron migration	8/2255	19/18888	0.00091089	0.0105976	0.00933673	SRGAP2C/WDR62/NIPBL/RAPGEF2/KIF20B/ARHGEF2/RELN/MDK	8
BP	GO:2001034	positive regulation of double-strand break repair via nonhomologous end joining	7/2255	15/18888	0.000920719	0.0106898	0.00941801	SHLD1/KMT5C/RIF1/WRAP53/SMCHD1/TOP2B/PRKDC	7
MF	GO:0030374	nuclear receptor coactivator activity	16/2312	55/18522	0.000817495	0.0108798	0.00925326	SFR1/CALCOCO1/CNOT6/DCAF6/PSMC3IP/KDM4C/KDM1A/BRD8/SLC30A9/RBM14/THRAP3/MED24/MED17/RNF4/MED1/HMGA1	16
BP	GO:0051445	regulation of meiotic cell cycle	18/2255	69/18888	0.000963183	0.0111598	0.00983211	FBXO43/ASPM/ANAPC1/KNL1/CHFR/ANAPC5/FBXO5/ZWINT/RAD51AP1/TRIP13/PKMYT1/CDC16/TTK/CDC27/CDC25C/CDC25B/CDC25A/CDC20	18
BP	GO:0034243	regulation of transcription elongation by RNA polymerase II	21/2255	86/18888	0.00097086	0.0112257	0.00989011	MED25/MED28/MED15/MED31/ZMYND8/BRD4/TCERG1/MED24/MED17/MED23/LDB1/CCNK/AXIN1/NELFA/SUPT6H/MED1/NCBP1/HNRNPU/GTF2F1/EZH2/CCNT1	21
BP	GO:0048511	rhythmic process	54/2255	297/18888	0.00103143	0.0119016	0.0104856	SRRD/ZNF830/SUV39H2/PSPC1/DTL/SIN3A/OPN3/SIRT1/CBX3/KDM5B/PRMT5/DNM1L/THRAP3/SLIT2/BTRC/TIMELESS/KAT2B/TNFRSF11A/OGT/USP7/TYMS/TP53/TOP2A/TOP1/SUV39H1/STAT5B/SP1/SIAH2/SFPQ/KDM5A/PRKG1/PRKDC/PPP1CC/PCNA/KMT2A/MDK/IMPDH2/IGF1R/HNRNPU/HNRNPD/HDAC2/HDAC1/FOXO3/EZH2/EREG/EP300/DYRK1A/DHX9/DDB1/CSNK2A1/CREBBP/CREB1/CDK1/CASP2	54
BP	GO:1990830	cellular response to leukemia inhibitory factor	24/2255	104/18888	0.00103966	0.011972	0.0105477	RIF1/BSPRY/SIRT1/MTF2/PDCD10/KDM5B/BCLAF1/EEF1E1/SYNGR1/ADAM23/SMARCA5/XRCC5/TFRC/SRSF7/SRSF3/RFX2/NEFH/NCL/MYBL2/JARID2/HNRNPU/HELLS/CTBP2/CREB1	24
BP	GO:0048144	fibroblast proliferation	25/2255	110/18888	0.00104478	0.0120065	0.010578	MED25/E2F8/RNASEH2B/MED31/DAZAP1/MORC3/SPHK1/TP53/S100A6/MYC/MYB/KMT2A/EREG/E2F1/DHX9/CKS2/CKS1B/CDK6/CDK4/CDC6/CDK1/CCNB1/CCNA2/BAX/AQP1	25
CC	GO:0005662	DNA replication factor A complex	6/2342	13/19894	0.00217307	0.012044	0.00909163	SMARCAL1/PRPF19/RPA3/RPA2/RPA1/TONSL	6
CC	GO:0043240	Fanconi anaemia nuclear complex	6/2342	13/19894	0.00217307	0.012044	0.00909163	FAAP24/FANCM/FANCG/FANCB/FANCE/FANCA	6
CC	GO:0070822	Sin3-type complex	6/2342	13/19894	0.00217307	0.012044	0.00909163	PHF12/SIN3A/RBBP4/HDAC2/HDAC1/CSNK2A1	6
MF	GO:0019887	protein kinase regulator activity	46/2312	232/18522	0.000925153	0.0121624	0.0103441	RICTOR/ANKRD54/MOB1B/MOB2/DBF4B/WNK1/KIDINS220/INKA2/STRADB/TESC/RGCC/CNPPD1/CIT/TOPBP1/DBF4/ATG13/MACROH2A1/CCNE2/CCNB2/KAT2B/CCNK/TCL1A/STK11/STK4/SNCA/CCL5/RPLP1/PRKAR2B/PKIA/EREG/EFNA5/DAXX/CKS2/CKS1B/CDKN2D/CDKN2C/CDKN1B/CDK4/CCNT1/CCNF/CCNE1/CCND3/CCND2/CCNB1/CCNA2/CALM3	46
BP	GO:0006356	regulation of transcription by RNA polymerase I	14/2255	48/18888	0.00106959	0.0122173	0.0107638	LYAR/HEATR1/SF3B1/BAZ2A/MACROH2A1/BAZ1B/SMARCA5/DEK/UBTF/SMARCA4/NCL/MARS1/DDX11/CREBBP	14
BP	GO:1902459	positive regulation of stem cell population maintenance	14/2255	48/18888	0.00106959	0.0122173	0.0107638	LBH/BRD9/ARID4B/SIN3A/OGT/SMARCC1/SMARCA4/DPF2/RBBP7/RBBP4/HDAC2/HDAC1/BCL7A/ACTL6A	14
BP	GO:0001556	oocyte maturation	11/2255	33/18888	0.00107832	0.0122173	0.0107638	FBXO5/DMC1/REC8/TRIP13/AURKA/FOXO3/PTK2B/EREG/EDNRA/CDC25B/BRCA2	11
BP	GO:0021591	ventricular system development	11/2255	33/18888	0.00107832	0.0122173	0.0107638	TTC21B/DPCD/RPGRIP1L/ANP32B/RAPGEF2/PAX5/MECP2/CENPF/CDK6/ATP1B2/AQP1	11
BP	GO:0030511	positive regulation of transforming growth factor beta receptor signaling pathway	11/2255	33/18888	0.00107832	0.0122173	0.0107638	NPNT/FLCN/MYOCD/ADISSP/SNW1/CITED2/ZEB2/AXIN1/STK11/EP300/CREBBP	11
BP	GO:0051973	positive regulation of telomerase activity	11/2255	33/18888	0.00107832	0.0122173	0.0107638	NEK7/WRAP53/CCT2/AURKB/TNKS/XRCC5/PRKCQ/NVL/NEK2/MYC/DKC1	11
BP	GO:1903846	positive regulation of cellular response to transforming growth factor beta stimulus	11/2255	33/18888	0.00107832	0.0122173	0.0107638	NPNT/FLCN/MYOCD/ADISSP/SNW1/CITED2/ZEB2/AXIN1/STK11/EP300/CREBBP	11
BP	GO:1902229	regulation of intrinsic apoptotic signaling pathway in response to DNA damage	12/2255	38/18888	0.00111327	0.0125628	0.0110681	DDIAS/FBH1/ATAD5/SIRT1/KDM1A/RPS3/RAD9A/MUC1/HNRNPK/CDKN2D/BCL2L1/BCL2	12
BP	GO:1904358	positive regulation of telomere maintenance via telomere lengthening	12/2255	38/18888	0.00111327	0.0125628	0.0110681	NEK7/CCT5/CCT8/CCT2/AURKB/TNKS/XRCC5/PRKCQ/NEK2/HNRNPA2B1/HNRNPA1/DKC1	12
MF	GO:0032404	mismatch repair complex binding	6/2312	11/18522	0.000991143	0.0127197	0.0108181	MCM8/TREX1/WRN/PCNA/MSH2/MLH1	6
MF	GO:0140666	annealing activity	6/2312	11/18522	0.000991143	0.0127197	0.0108181	SMARCAL1/RECQL4/RAD54L/TP53/RECQL/BLM	6
BP	GO:0009161	ribonucleoside monophosphate metabolic process	16/2255	59/18888	0.00115749	0.0130357	0.0114848	CARD11/GMPS/UCK2/PRPS2/PRPS1/PPAT/PNP/MPP1/IMPDH2/HPRT1/GUK1/GART/DCK/CAD/AMPD3/AK1	16
BP	GO:0031145	anaphase-promoting complex-dependent catabolic process	9/2255	24/18888	0.00118066	0.0132436	0.011668	ANAPC1/ANAPC5/UBE2S/UBE2C/CDC16/PLK1/CDK2/CDC27/CDC20	9
BP	GO:0035162	embryonic hemopoiesis	9/2255	24/18888	0.00118066	0.0132436	0.011668	ZFPM1/SH2B3/TAL1/STK4/MED1/KMT2A/KITLG/KIT/GATA1	9
BP	GO:0042594	response to starvation	41/2255	212/18888	0.00119092	0.0133321	0.0117459	FLCN/BMT2/SESN3/CPEB4/RIPOR1/AMBRA1/WIPI1/ZFYVE1/LARS1/EIF2AK1/WIPI2/SIRT1/LARP1/SZT2/CLEC16A/USP33/ATG14/GABARAPL2/GAS2L1/MTMR3/TNFRSF11A/PPM1D/STK24/SLC7A5/NPRL3/WRN/UCP2/TSC1/TP53/SUV39H1/SP1/SLC2A1/PMAIP1/PIK3C3/MAP3K5/IGF1R/HNRNPA1/FOXO3/CAD/BCL2/ASNS	41
CC	GO:0000242	pericentriolar material	8/2342	22/19894	0.0025367	0.0137108	0.0103498	NEDD1/CEP85/CEP192/CEP152/TNKS/DYRK3/TUBG1/NEK1	8
CC	GO:0005680	anaphase-promoting complex	8/2342	22/19894	0.0025367	0.0137108	0.0103498	ANAPC1/ANAPC5/UBE2S/UBE2C/CDC16/CDC27/CDC20/BUB1B	8
CC	GO:0005697	telomerase holoenzyme complex	8/2342	22/19894	0.0025367	0.0137108	0.0103498	NAT10/WRAP53/GNL3L/GAR1/SNRPB/NVL/HNRNPU/DKC1	8
BP	GO:0009416	response to light stimulus	57/2255	321/18888	0.00135646	0.0151552	0.0133521	TAFA2/CCDC66/SDE2/H2AC25/RHBDD1/SPRTN/RHNO1/CAMKMT/PBK/TIPIN/DTL/OPN3/CRB1/SIRT1/KDM1A/TREX1/CEP250/RUVBL2/POLD3/ABCA7/RBX1/PCLAF/AURKB/RGS9/PDE8B/PIAS1/COPS3/WRN/USP1/TP53/TAF1/STK11/RO60/RAG1/PPP1CC/POLH/POLD1/PCNA/NFATC4/MYC/MSH2/MME/KMT2A/MECP2/KIT/FEN1/FECH/EP300/DDB1/CREBBP/CIRBP/CDKN2D/CDC25A/BRCA2/BCL2/BAX/AQP1	57
BP	GO:0051251	positive regulation of lymphocyte activation	58/2255	328/18888	0.00137005	0.0152767	0.0134592	CCDC88B/ARID2/SHLD1/EXOSC6/TNFRSF13C/KMT5C/CARD11/PDCD1LG2/ATAD5/ARID1B/SLC39A10/PCID2/AMBRA1/PBRM1/RIF1/LEF1/EXOSC3/BRD7/BRD4/PAXIP1/TESPA1/SART1/NSD2/TFRC/STAT5B/SPTA1/SPN/SMARCC2/SMARCC1/SMARCA4/SLC7A1/CCL5/RPS3/RAG1/PRKDC/PRKCQ/PNP/MSH2/MLH1/KITLG/MDK/JAK2/ITPKB/INPP5D/HMGB1/HLA-DQB1/HLA-DQA2/HLA-DQA1/HLA-DPB1/HLA-DPA1/HLA-DOA/FOXO3/RUNX3/BTK/BCL2/RHOH/AGER/ACTL6A	58
BP	GO:1990823	response to leukemia inhibitory factor	24/2255	106/18888	0.00137652	0.0153185	0.013496	RIF1/BSPRY/SIRT1/MTF2/PDCD10/KDM5B/BCLAF1/EEF1E1/SYNGR1/ADAM23/SMARCA5/XRCC5/TFRC/SRSF7/SRSF3/RFX2/NEFH/NCL/MYBL2/JARID2/HNRNPU/HELLS/CTBP2/CREB1	24
BP	GO:0021670	lateral ventricle development	6/2255	12/18888	0.00139974	0.0153944	0.0135629	DPCD/RPGRIP1L/PAX5/CDK6/ATP1B2/AQP1	6
BP	GO:0031126	sno(s)RNA 3'-end processing	6/2255	12/18888	0.00139974	0.0153944	0.0135629	EXOSC6/EXOSC5/EXOSC3/EXOSC2/EXOSC10/DKC1	6
BP	GO:0034427	nuclear-transcribed mRNA catabolic process, exonucleolytic, 3'-5'	6/2255	12/18888	0.00139974	0.0153944	0.0135629	EXOSC6/EXOSC5/EXOSC3/EXOSC2/EXOSC8/EXOSC9	6
BP	GO:0090306	meiotic spindle assembly	6/2255	12/18888	0.00139974	0.0153944	0.0135629	ASPM/FBXO5/NDC80/CCNB2/AURKA/DDB1	6
BP	GO:0090435	protein localization to nuclear envelope	6/2255	12/18888	0.00139974	0.0153944	0.0135629	LMNB2/NUP54/NUTF2/NUP155/PLK1/LMNB1	6
BP	GO:1904816	positive regulation of protein localization to chromosome, telomeric region	6/2255	12/18888	0.00139974	0.0153944	0.0135629	WRAP53/GNL3L/CCT5/CCT8/CCT2/DKC1	6
BP	GO:1903900	regulation of viral life cycle	30/2255	143/18888	0.00140334	0.0154039	0.0135713	TRIM59/APOBEC3D/RSAD2/TRIM11/VPS37B/APOBEC3G/ZC3HAV1/TMPRSS4/RESF1/MPHOSPH8/INPP5K/APOBEC3C/PABPC1/TRIM58/LARP1/PPIH/TRIM28/TRIM10/APOBEC3B/HMGA2/TOP2B/TOP2A/CCL5/RAD23A/CIITA/KPNA2/ILF3/HMGB1/DDB1/BCL2	30
BP	GO:0016233	telomere capping	12/2255	39/18888	0.00143556	0.0157269	0.0138558	NEK7/DCLRE1B/TERF2IP/TFIP11/AURKB/TNKS/USP7/PRKDC/PRKCQ/NEK2/MRE11/HNRNPD	12
BP	GO:0016078	tRNA catabolic process	7/2255	16/18888	0.00146895	0.0160614	0.0141505	SLFN13/EXOSC3/EXOSC2/EXOSC8/EXOSC10/EXOSC9/TRDMT1	7
CC	GO:0030132	clathrin coat of coated pit	7/2342	18/19894	0.00303834	0.0162875	0.0122949	STON1/SYNJ1/PICALM/EPS15/AP2M1/AP2B1/AP2A1	7
MF	GO:0034212	peptide N-acetyltransferase activity	15/2312	52/18522	0.00129501	0.0164238	0.0139685	ESCO2/JADE1/BRD1/KAT6B/KAT7/KAT2B/HAT1/KAT6A/BRPF1/TAF1/TADA2A/GTF2B/EP300/CREBBP/BRCA2	15
MF	GO:0140938	histone H3 methyltransferase activity	13/2312	42/18522	0.00131536	0.0164879	0.014023	DOT1L/SUV39H2/KMT2C/ASH1L/NSD3/SETD2/PRMT5/NSD2/SUV39H1/KMT2A/JARID2/EZH2/EZH1	13
CC	GO:0000118	histone deacetylase complex	18/2342	77/19894	0.00310542	0.0165118	0.0124642	JMJD1C/ANP32E/PHF12/RCOR3/KDM3B/PHF21A/SIN3A/CBX5/RCOR1/BRD8/RUVBL2/MTA2/RBBP7/RBBP4/HDAC2/HDAC1/CSNK2A1/CHD3	18
BP	GO:0034661	ncRNA catabolic process	15/2255	55/18888	0.00153347	0.0167022	0.0147151	LIN28B/SLFN14/DEDD2/SLFN13/EXOSC6/EXOSC5/ZCCHC8/XRN1/EXOSC3/MTREX/EXOSC2/EXOSC8/EXOSC10/EXOSC9/TRDMT1	15
BP	GO:0016445	somatic diversification of immunoglobulins	17/2255	66/18888	0.00153349	0.0167022	0.0147151	SHLD1/EXOSC6/KMT5C/ATAD5/RIF1/EXOSC3/POLL/PAXIP1/POLQ/EXO1/NSD2/TFRC/TCF3/SUPT6H/PRKDC/MSH2/MLH1	17
BP	GO:0007292	female gamete generation	33/2255	163/18888	0.00157154	0.0170837	0.0150512	NANOS1/ASPM/ZNF830/MASTL/MCM8/BRME1/HROB/NCAPH2/FBXO5/SIRT1/NCAPH/DMC1/NDC80/REC8/MARF1/TRIP13/CCNB2/LGR5/TTK/TOP2A/TAF4B/AURKA/PLK1/MLH1/MDK/FOXO3/PTK2B/EREG/EDNRA/DDB1/CDC25B/BRCA2/BCL2	33
MF	GO:0035925	mRNA 3'-UTR AU-rich region binding	10/2312	28/18522	0.00139742	0.0173151	0.0147266	MEX3D/CPSF1/AGO2/EXOSC8/NUDT21/KHSRP/EXOSC9/ILF3/HNRNPD/ELAVL1	10
BP	GO:0000466	maturation of 5.8S rRNA from tricistronic rRNA transcript (SSU-rRNA, 5.8S rRNA, LSU-rRNA)	9/2255	25/18888	0.00165119	0.0178738	0.0157472	ERI2/ERI1/KRI1/EXOSC3/EXOSC2/BOP1/EXOSC8/EXOSC10/EXOSC9	9
BP	GO:0010623	programmed cell death involved in cell development	9/2255	25/18888	0.00165119	0.0178738	0.0157472	YBX3/PRKDC/KITLG/KIT/DDB1/CASP2/BCL2L1/BCL2/BAX	9
BP	GO:0009299	mRNA transcription	14/2255	50/18888	0.00165374	0.0178738	0.0157472	TAF8/TAF3/NCBP3/NR1H2/TP53/TBP/TAF5/TAF4B/TAF2/TAF1/MED1/NCBP1/EREG/CREB1	14
CC	GO:0097136	Bcl-2 family protein complex	5/2342	10/19894	0.00340243	0.0179176	0.0135254	BCL2L11/PMAIP1/BCL2L1/BCL2/BAX	5
CC	GO:0080008	Cul4-RING E3 ubiquitin ligase complex	11/2342	38/19894	0.00342462	0.0179176	0.0135254	DCAF15/DCAF6/AMBRA1/DCAF16/DTL/DCAF8/DCAF12/DCAF7/RBX1/DDB1/CDKN1B	11
BP	GO:0051785	positive regulation of nuclear division	16/2255	61/18888	0.00169835	0.0183207	0.016141	NSMCE2/PHIP/ANAPC5/NUSAP1/RGCC/UBE2C/RAD51AP1/DLGAP5/ESPL1/CDC16/SPHK1/AURKA/RB1/PDGFRB/EREG/CDC20	16
BP	GO:0051101	regulation of DNA binding	19/2255	78/18888	0.00170974	0.0184083	0.0162182	ZNF675/DOT1L/CDT1/HJURP/RNF220/RSF1/ZBTB7A/LEF1/KDM1A/TNKS/HMGA2/RB1/JAK2/HMGB2/HMGB1/H1-0/GTF2B/GATA1/E2F1	19
BP	GO:0006353	DNA-templated transcription termination	10/2255	30/18888	0.00180584	0.0193689	0.0170645	WNK1/SCAF4/POLR3K/PCF11/PRMT5/TTF2/TTF1/POLR2A/MAZ/DHX9	10
BP	GO:0043247	telomere maintenance in response to DNA damage	10/2255	30/18888	0.00180584	0.0193689	0.0170645	SHLD1/DCLRE1B/RIF1/INO80D/TERF2IP/TFPT/TFIP11/RUVBL2/MCRS1/ACTL6A	10
MF	GO:0140296	general transcription initiation factor binding	15/2312	53/18522	0.0016009	0.0194874	0.0165741	BDP1/YEATS2/RUVBL2/CTDP1/BTAF1/TP53/THRA/TBP/TAF1/MED1/HSF1/HNRNPU/GTF2F1/GTF2B/GTF2A2	15
MF	GO:0008276	protein methyltransferase activity	23/2312	97/18522	0.00161535	0.0194874	0.0165741	CSKMT/KMT5A/FAM98B/KMT5C/DOT1L/CAMKMT/SUV39H2/METTL22/KMT2C/ASH1L/NSD3/METTL13/SETD2/SUZ12/PRMT5/PRMT3/NSD2/SUV39H1/PCMT1/KMT2A/JARID2/EZH2/EZH1	23
MF	GO:0003887	DNA-directed DNA polymerase activity	9/2312	24/18522	0.00162696	0.0194874	0.0165741	POLE3/POLL/POLQ/POLD3/POLH/POLE2/POLE/POLD1/POLA1	9
MF	GO:0043021	ribonucleoprotein complex binding	35/2312	169/18522	0.0016588	0.0196504	0.0167128	SLFN14/RICTOR/MTRFR/ERI1/PHF6/CPEB4/NAA16/EIF5A2/DHX29/LEMD3/CBX5/LARP1/BOP1/CPSF6/DDX17/PPIH/PRMT5/EIF1B/PRMT3/G3BP1/CKAP5/RBM39/YBX3/TOP2B/SNRPB2/SNRPB/SNRPA/RPLP1/RBM3/PIM1/NVL/RPSA/HNRNPU/EZH2/DHX9	35
BP	GO:0009156	ribonucleoside monophosphate biosynthetic process	11/2255	35/18888	0.00185552	0.0197887	0.0174344	GMPS/UCK2/PRPS2/PRPS1/PPAT/IMPDH2/HPRT1/GART/DCK/CAD/AMPD3	11
BP	GO:0032212	positive regulation of telomere maintenance via telomerase	11/2255	35/18888	0.00185552	0.0197887	0.0174344	NEK7/CCT5/CCT8/CCT2/AURKB/TNKS/XRCC5/PRKCQ/NEK2/HNRNPA1/DKC1	11
BP	GO:0045943	positive regulation of transcription by RNA polymerase I	11/2255	35/18888	0.00185552	0.0197887	0.0174344	LYAR/HEATR1/SF3B1/BAZ1B/SMARCA5/DEK/UBTF/SMARCA4/NCL/MARS1/DDX11	11
BP	GO:0031929	TOR signaling	33/2255	165/18888	0.00193852	0.0206098	0.0181577	CASTOR2/RICTOR/FLCN/UBR1/BMT2/ARMH4/SESN3/USP32/CARD11/FAM83D/PRR5/OTUD5/LARS1/DISC1/FBXO9/SIRT1/LARP1/SZT2/UBR2/CLEC16A/RBX1/OGT/DYRK3/NPRL3/USP7/USP4/TSC1/STK11/RPS6KA1/RELN/PIM1/GSK3A/EP300	33
BP	GO:0097193	intrinsic apoptotic signaling pathway	56/2255	319/18888	0.00193983	0.0206098	0.0181577	DDIAS/HIPK1/FLCN/FBH1/ATAD5/AEN/FIGNL1/QRICH1/HTRA2/FBXO7/PPP1R15A/SIRT1/KDM1A/SNW1/PDCD10/CHEK2/DNM1L/BCL2L11/USP15/MELK/BCLAF1/ARHGEF2/YBX3/STK24/TP53/STK11/SFPQ/RPS3/RAD9A/PYCR1/PRKDC/PMAIP1/PLAGL2/OPA1/NFATC4/MYC/MUC1/MSH2/MLH1/MAP3K5/JAK2/ITPR1/HNRNPK/HELLS/HDAC1/EP300/E2F2/E2F1/DAXX/CDKN2D/CASP2/BRCA2/BRCA1/BCL2L1/BCL2/BAX	56
MF	GO:0043997	histone H4K12 acetyltransferase activity	6/2312	12/18522	0.00177338	0.0207794	0.0176729	JADE1/BRD1/KAT7/HAT1/KAT6A/BRPF1	6
BP	GO:2000001	regulation of DNA damage checkpoint	8/2255	21/18888	0.00196944	0.020885	0.0184002	WDR76/RNASEH2B/RFWD3/RPA2/RAD51/BRCA2/BRCA1/BARD1	8
MF	GO:0004693	cyclin-dependent protein serine/threonine kinase activity	10/2312	29/18522	0.00189696	0.0214989	0.0182849	CDK11A/CDK19/CCNK/MOK/CDK6/CDK4/CDK2/CDK11B/CDK1/CCND3	10
MF	GO:0097472	cyclin-dependent protein kinase activity	10/2312	29/18522	0.00189696	0.0214989	0.0182849	CDK11A/CDK19/CCNK/MOK/CDK6/CDK4/CDK2/CDK11B/CDK1/CCND3	10
MF	GO:0008296	3'-5'-DNA exonuclease activity	7/2312	16/18522	0.00191456	0.0214989	0.0182849	APEX2/REXO2/TREX1/RAD9A/POLE/POLD1/MRE11	7
MF	GO:0061575	cyclin-dependent protein serine/threonine kinase activator activity	7/2312	16/18522	0.00191456	0.0214989	0.0182849	CCNK/CKS2/CKS1B/CCNT1/CCND3/CCND2/CCNB1	7
MF	GO:0061630	ubiquitin protein ligase activity	63/2312	352/18522	0.00193563	0.0215114	0.0182955	TRIM59/RNF227/MARCHF8/RNF215/UBR1/LONRF2/RNF38/UHRF2/TRIM52/FBXO30/TRIM11/RNF34/CBLL1/RNF26/RMND5B/UBE2O/RNF123/HACE1/RAD18/VPS11/CHFR/RNF220/MSL2/RFWD3/UBR7/BSPRY/MARCHF2/MED31/UHRF1/PRPF19/RNF115/WSB1/TRIM58/MKRN1/UBR4/UBR2/PDZRN3/UBE2C/ARIH2/TRAIP/TRIM28/TRIM10/RBX1/RNF10/AREL1/RNF40/RNF144A/MED17/TRIP12/NEURL1/BTRC/HERC2/HERC3/BRAP/SIAH2/RPGR/RNF6/RNF4/RNF2/RAG1/MED1/CBLB/TRIM23	63
MF	GO:0003727	single-stranded RNA binding	21/2312	87/18522	0.00199592	0.0219551	0.0186729	PAN3/MSI2/STRBP/AGO2/PABPC1/DAZAP1/LSM14A/CBX6/U2AF2/KHDRBS1/MCRS1/PABPN1/SSB/PTBP1/EXOSC10/ILF3/HNRNPU/HNRNPH1/HNRNPA1/DDX11/DHX9	21
BP	GO:0043254	regulation of protein-containing complex assembly	70/2255	418/18888	0.00208729	0.0220931	0.0194646	WASHC2C/RICTOR/TMC8/CARMIL2/NEK7/HAUS1/HAUS8/PSRC1/SLF1/ANKRD27/MED25/TRIM11/HAUS3/NAPB/SPTBN4/CRACD/VPS11/ATF7IP/AMBRA1/HJURP/HAUS2/HAUS4/HAUS6/GNL3L/TFIP11/HAUS5/VPS39/SEPTIN8/MAPRE1/CARD8/BCL2L11/KIF14/DNAJC6/CKAP5/PIEZO1/SLIT2/RIOK3/NR1H2/TP53/TMOD1/THRA/TFRC/TAL1/SPTB/SPTA1/SNCA/RPS3/RNF4/RB1/PPP2R5B/PAK1/NUMA1/MECP2/STMN1/HSF1/HMGB1/HCFC1/PTK2B/DMTN/EP300/ELN/DYRK1A/DUT/CDKN1B/CD36/BTK/BAX/…	70
CC	GO:0000930	gamma-tubulin complex	7/2342	19/19894	0.00432713	0.0224599	0.0169542	MZT1/TUBGCP6/CENPJ/RESF1/TUBGCP3/TUBG1/BRCA1	7
BP	GO:0046777	protein autophosphorylation	37/2255	192/18888	0.00214102	0.0226193	0.0199281	MOB1B/PEAK1/EIF2AK1/PASK/SMG1/CHEK2/PIM2/OXSR1/MELK/STK17B/AURKB/STK24/VRK2/VRK1/TAF1/STK11/STK10/AURKA/STK4/RAP2B/PRKX/PPP2R5B/PIM1/PDGFRB/PAK1/NEK2/MRE11/MARK3/KIT/JAK2/IGF1R/MKNK2/PTK2B/DYRK1A/CLK2/CALM3/CAD	37
BP	GO:0072594	establishment of protein localization to organelle	75/2255	454/18888	0.00214958	0.0226672	0.0199703	LRWD1/IMMP1L/TRMT10B/HPS4/EFCAB7/RPAIN/NUP85/MICALL2/VPS37B/NUP107/VPS11/IFT122/RBM22/WRAP53/VPS37C/NUP54/RAB23/HIKESHI/IPO11/TNPO2/HTRA2/TSPAN17/NIPBL/FBXO7/POLA2/NUP188/GGA3/CCT5/ATG14/RUVBL2/NUP50/CCT8/CCT2/ARIH2/NUTF2/TRIM28/SAE1/NUP153/NUP58/ATG13/NUP93/FAM53B/NUP155/MACROH2A1/AP4M1/BAP1/UBL4A/NCOA4/STAM/TPR/TP53/STK4/RANBP2/RAN/PKIA/PPP3R1/MED1/PIK3C3/NUP98/KPNA2/JAK2/HK1/H1-5/GSK3A/EP300/E…	75
MF	GO:0008757	S-adenosylmethionine-dependent methyltransferase activity	34/2312	165/18522	0.00209081	0.0227666	0.0193631	CSKMT/KMT5A/METTL2A/TRMT10B/TGS1/KMT5C/DOT1L/TRMT1L/THUMPD2/CAMKMT/SUV39H2/METTL22/METTL4/KMT2C/ASH1L/NSD3/METTL13/SETD2/FTSJ1/CMTR1/PRMT5/PRMT3/NSD2/TARBP1/SUV39H1/PNMT/PCMT1/KMT2A/JARID2/EZH2/EZH1/DNMT3B/TRDMT1/DNMT1	34
BP	GO:0007019	microtubule depolymerization	13/2255	46/18888	0.00218616	0.0230099	0.0202723	KIF24/KIF18B/CCSAP/KIF18A/DIAPH3/HDGFL3/CKAP2/TPX2/KIF2C/KATNB1/CKAP5/ARHGEF2/STMN1	13
BP	GO:0007549	sex-chromosome dosage compensation	7/2255	17/18888	0.00224163	0.0234621	0.0206707	RBM15/SUZ12/SMCHD1/MACROH2A1/JARID2/HNRNPU/BRCA1	7
BP	GO:0033151	V(D)J recombination	7/2255	17/18888	0.00224163	0.0234621	0.0206707	DCLRE1C/LEF1/TCF3/RAG1/PRKDC/HMGB2/HMGB1	7
BP	GO:0043923	positive regulation by host of viral transcription	7/2255	17/18888	0.00224163	0.0234621	0.0206707	LEF1/SNW1/CTDP1/SP1/SMARCA4/EP300/CCNT1	7
CC	GO:1990752	microtubule end	10/2342	34/19894	0.00456385	0.023502	0.017741	ASPM/KIF18B/KNSTRN/MAPRE1/KIF2C/GAS2L1/SPAG5/CKAP5/RNF4/NUMA1	10
CC	GO:0035371	microtubule plus-end	8/2342	24/19894	0.004706	0.0240447	0.0181506	KIF18B/KNSTRN/MAPRE1/KIF2C/GAS2L1/SPAG5/CKAP5/NUMA1	8
BP	GO:0030851	granulocyte differentiation	12/2255	41/18888	0.00231161	0.0241497	0.0212765	ZFPM1/TESC/LEF1/CITED2/BAP1/TAL1/STAT5A/SP3/LBR/INPP5D/GATA1/CBFA2T3	12
BP	GO:1903131	mononuclear cell differentiation	79/2255	484/18888	0.00233045	0.0243014	0.0214101	C17orf99/GPR89A/ARID2/ZFPM1/RSAD2/CARD11/DCLRE1C/ARID1B/PCID2/AMBRA1/PBRM1/GPR89B/ZBTB7A/LEF1/NCAPH2/BRD7/FOXP1/FBXO7/BRD4/TMEM131L/PLCL2/ACIN1/KAT7/IKZF1/TESPA1/ITM2A/SART1/TSC1/TP53/TOP2B/PRDX2/TCF3/STK11/STAT5B/SPN/SP3/SMARCC2/SMARCC1/SMARCA4/RAG1/PRKDC/PPP3CB/MED1/POU2AF1/PAX5/PNP/MYC/MYB/MSH2/KMT2A/MDK/LYL1/LY9/KIT/ITPKB/ITGA4/IRF4/INPP5D/HMGB3/HMGB1/HLA-DOA/GATA1/FOXO3/PTK2B/FANCD2/FANCA/EZ…	79
BP	GO:0051100	negative regulation of binding	24/2255	110/18888	0.00233783	0.0243333	0.0214382	ZNF675/ZFPM1/TMC8/PSME3IP1/GNL3L/RSF1/LEF1/DISC1/TFIP11/WAPL/USP33/KDM1A/AURKB/BTAF1/TNKS/HMGA2/AURKA/JAK2/ITGA4/GTF2F1/GATA1/E2F1/DDX11/BAX	24
MF	GO:0004540	RNA nuclease activity	27/2312	123/18522	0.00226352	0.0244007	0.0207529	SLFN14/PAN3/DCP2/SLFN13/TOE1/ERI2/ERI1/CNOT6/EXOSC5/ANKZF1/XRN1/DBR1/EXOSC3/AGO2/REXO2/EXOSC2/CNOT1/RPP30/RNASEH2A/POP7/MARF1/CNOT8/EXO1/PPP1R8/EXOSC10/EXOSC9/FEN1	27
BP	GO:0000002	mitochondrial genome maintenance	10/2255	31/18888	0.00238416	0.0247153	0.0217748	FLCN/MGME1/PIF1/METTL4/SLC25A36/TP53/TOP3A/RRM1/OPA1/DNA2	10
BP	GO:0000460	maturation of 5.8S rRNA	11/2255	36/18888	0.0023877	0.0247153	0.0217748	ERI2/ERI1/KRI1/EXOSC3/MTREX/EXOSC2/BOP1/EXOSC8/PRKDC/EXOSC10/EXOSC9	11
BP	GO:1905168	positive regulation of double-strand break repair via homologous recombination	11/2255	36/18888	0.0023877	0.0247153	0.0217748	ARID2/EPC1/WRAP53/BRD8/RUVBL2/RAD51AP1/TIMELESS/YEATS4/FUS/FANCB/ACTL6A	11
BP	GO:0032386	regulation of intracellular transport	48/2255	267/18888	0.00240279	0.0248259	0.0218723	EFCAB7/NDEL1/TTC21B/SH3TC2/RIPOR1/WNK1/ARV1/THOC2/VPS11/RBM22/YOD1/NUP54/RAB23/ZDHHC2/SETD2/AKAP8L/TRIM58/CEP131/PDCD10/CPSF6/KHDRBS1/SPAG5/ANP32B/TRIM28/NUP153/NUP58/KIF20B/MTMR2/AAAS/USP7/TPR/SUPT6H/STK11/RAN/PKIA/PPP1CC/PCNT/NUMA1/NEFH/PPP1R12A/MECP2/JAK2/EP300/ECT2/DHX9/CDK1/CD36/BARD1	48
BP	GO:0019079	viral genome replication	27/2255	129/18888	0.00244862	0.0252531	0.0222486	APOBEC3D/RSAD2/SMC6/APOBEC3G/ZC3HAV1/RESF1/MPHOSPH8/ZFYVE1/INPP5K/APOBEC3C/PABPC1/LARP1/PPIH/TRIM28/APOBEC3B/CCNK/HMGA2/DEK/TOP2B/TOP2A/CCL5/RAD23A/PIK3C3/ILF3/DDB1/CTBP2/BCL2	27
BP	GO:0070988	demethylation	14/2255	52/18888	0.00248141	0.0255445	0.0225053	TET3/APOBEC3D/KDM7A/APOBEC3G/TET2/PPME1/APOBEC3C/KDM1A/TRIM28/APOBEC3B/USP7/TDG/PHF2/HNRNPAB	14
CC	GO:0072687	meiotic spindle	6/2342	15/19894	0.00514727	0.0260954	0.0196986	ASPM/BORA/FBXO5/CNTRL/AURKA/INCENP	6
MF	GO:0042054	histone methyltransferase activity	17/2312	66/18522	0.00248566	0.026236	0.0223138	KMT5A/KMT5C/DOT1L/SUV39H2/METTL22/KMT2C/ASH1L/NSD3/SETD2/SUZ12/PRMT5/NSD2/SUV39H1/KMT2A/JARID2/EZH2/EZH1	17
MF	GO:0008187	poly-pyrimidine tract binding	10/2312	30/18522	0.00253112	0.026236	0.0223138	MSI2/PABPC1/DAZAP1/U2AF2/KHDRBS1/MCRS1/SSB/PTBP1/HNRNPU/HNRNPH1	10
MF	GO:0032452	histone demethylase activity	10/2312	30/18522	0.00253112	0.026236	0.0223138	JMJD1C/KDM7A/RSBN1/KDM3B/KDM4C/KDM1A/KDM5B/KDM6A/KDM5A/PHF2	10
MF	GO:0140457	protein demethylase activity	10/2312	30/18522	0.00253112	0.026236	0.0223138	JMJD1C/KDM7A/RSBN1/KDM3B/KDM4C/KDM1A/KDM5B/KDM6A/KDM5A/PHF2	10
MF	GO:0070182	DNA polymerase binding	8/2312	21/18522	0.00262614	0.0267843	0.0227801	CDT1/NAT10/FANCI/SMARCA4/RAD51/PCNA/HMGB1/FANCD2	8
MF	GO:0019207	kinase regulator activity	50/2312	270/18522	0.00264079	0.0267843	0.0227801	WASHC1/RICTOR/ANKRD54/MOB1B/MOB2/DBF4B/WNK1/KIDINS220/INKA2/STRADB/TESC/RGCC/CNPPD1/ATG14/CIT/TOPBP1/DBF4/ATG13/MACROH2A1/CCNE2/CCNB2/KAT2B/CCNK/TCL1A/STK11/STK4/SNCA/CCL5/RPLP1/PRKAR2B/PKIA/EREG/EFNA5/DAXX/CKS2/CKS1B/CISH/CDKN2D/CDKN2C/CDKN1B/CDK4/CCNT1/CCNF/CCNE1/CCND3/CCND2/CCNB1/CCNA2/CALM3/RHOH	50
MF	GO:0140693	molecular condensate scaffold activity	11/2312	35/18522	0.00265855	0.0267843	0.0227801	CGAS/WNK1/CARD8/G3BP1/BRD3/MECP2/HNRNPA2B1/HNRNPA1/FUS/DAXX/CCNT1	11
BP	GO:0050792	regulation of viral process	33/2255	168/18888	0.00262681	0.0269919	0.0237806	TRIM59/APOBEC3D/RSAD2/TRIM11/VPS37B/APOBEC3G/ZC3HAV1/TMPRSS4/RESF1/MPHOSPH8/RSF1/INPP5K/APOBEC3C/PABPC1/TRIM58/LARP1/PPIH/TRIM28/TRIM10/APOBEC3B/HMGA2/CXCR4/TOP2B/TOP2A/CCL5/RAD23A/CIITA/KPNA2/ILF3/HMGB1/DHX9/DDB1/BCL2	33
CC	GO:0005637	nuclear inner membrane	14/2342	57/19894	0.00539308	0.0271314	0.0204806	DPY19L2/ARL6IP6/TMEM120B/LEMD3/SIRT1/NEMP1/CBX3/NRM/NUTF2/MATR3/TRA2B/LMNB1/LBR/ITPR1	14
BP	GO:0045639	positive regulation of myeloid cell differentiation	23/2255	105/18888	0.00270082	0.0277018	0.024406	MTURN/ANKRD54/FAM210B/PITHD1/TESC/LEF1/BRD1/ABCB10/RCOR1/ACIN1/TNFRSF11A/TAL1/STAT5B/RB1/PRKDC/MED1/KITLG/INPP5D/HSF1/HMGB2/GATA1/FOXO3/CREB1	23
CC	GO:0000235	astral microtubule	5/2342	11/19894	0.00563674	0.0277175	0.0209231	KIF18B/CCSAP/KIF18A/MAPRE1/NUMA1	5
CC	GO:0005818	aster	5/2342	11/19894	0.00563674	0.0277175	0.0209231	KIF18B/CCSAP/KIF18A/MAPRE1/NUMA1	5
CC	GO:0017101	aminoacyl-tRNA synthetase multienzyme complex	5/2342	11/19894	0.00563674	0.0277175	0.0209231	LARS1/EEF1E1/MARS1/IARS1/EPRS1	5
BP	GO:0002381	immunoglobulin production involved in immunoglobulin-mediated immune response	15/2255	58/18888	0.00271651	0.0278121	0.0245032	C17orf99/SHLD1/EXOSC6/KMT5C/ATAD5/RIF1/EXOSC3/PAXIP1/EXO1/NSD2/TFRC/SUPT6H/MSH2/MLH1/BTK	15
BP	GO:0001832	blastocyst growth	8/2255	22/18888	0.00277429	0.0283521	0.0249789	TAF8/ZNF830/GINS4/NDEL1/NCAPG2/GINS1/CHEK1/BRCA2	8
MF	GO:0016741	transferase activity, transferring one-carbon groups	42/2312	219/18522	0.00288362	0.0287478	0.0244501	CSKMT/KMT5A/METTL2A/FAM98B/TRMT10B/BMT2/TGS1/KMT5C/DOT1L/TRMT1L/THUMPD2/CAMKMT/SUV39H2/METTL22/METTL4/KMT2C/PRDM11/PRDM10/ASH1L/NSD3/METTL13/SETD2/FTSJ1/SUZ12/CMTR1/PRMT5/PRMT3/NSD2/TYMS/TARBP1/SUV39H1/PNMT/PCMT1/KMT2A/JARID2/GART/EZH2/EZH1/DNMT3B/TRDMT1/DNMT1/CAD	42
MF	GO:0140566	histone reader activity	7/2312	17/18522	0.00290679	0.0287478	0.0244501	YEATS2/MPHOSPH8/BRD1/BRD4/MDC1/TONSL/MECP2	7
CC	GO:0035145	exon-exon junction complex	7/2342	20/19894	0.00598945	0.0292321	0.0220664	R3HCC1L/UPF2/CASC3/RNPS1/ALYREF/THRAP3/SRSF1	7
BP	GO:0009126	purine nucleoside monophosphate metabolic process	12/2255	42/18888	0.00289023	0.0294835	0.0259757	CARD11/GMPS/PPAT/PNP/MPP1/IMPDH2/HPRT1/GUK1/GART/DCK/AMPD3/AK1	12
CC	GO:0005682	U5 snRNP	8/2342	25/19894	0.00621743	0.03012	0.0227367	SNRNP200/PRPF8/DDX23/SNRNP40/SNRPF/SNRPD2/SNRPD1/SNRPB	8
BP	GO:0002227	innate immune response in mucosa	9/2255	27/18888	0.0030364	0.0308673	0.0271949	H2BC12/H2BC12L/H2BC11/H2BC21/H2BC4/H2BC10/H2BC6/H2BC7/H2BC8	9
BP	GO:0035510	DNA dealkylation	11/2255	37/18888	0.00303685	0.0308673	0.0271949	TET3/APOBEC3D/ASCC2/APOBEC3G/TET2/APOBEC3C/TRIM28/APOBEC3B/USP7/TDG/HNRNPAB	11
BP	GO:0006221	pyrimidine nucleotide biosynthetic process	10/2255	32/18888	0.00310205	0.0314166	0.0276788	CMPK2/TBPL1/UCK2/TYMS/PRPS1/NME4/DUT/DTYMK/DCK/CAD	10
BP	GO:0080111	DNA demethylation	10/2255	32/18888	0.00310205	0.0314166	0.0276788	TET3/APOBEC3D/APOBEC3G/TET2/APOBEC3C/TRIM28/APOBEC3B/USP7/TDG/HNRNPAB	10
BP	GO:1900182	positive regulation of protein localization to nucleus	21/2255	94/18888	0.00315446	0.03189	0.0280959	EFCAB7/RBM22/CD2AP/CCT5/KAT7/CCT8/CCT2/MCRS1/TRIM28/TPR/TFRC/STK11/RAN/PPP3CB/PLK1/JAK2/EP300/ECT2/DKC1/CREBBP/CDK1	21
MF	GO:0008186	ATP-dependent activity, acting on RNA	19/2312	79/18522	0.00333322	0.0326656	0.0277822	BRIP1/PIF1/DHX40/FANCM/DDX55/DHX29/RAD54B/MTREX/SNRNP200/DDX17/DDX39A/G3BP1/DDX46/DDX23/DHX15/DDX11/DHX9/DHX8/DDX6	19
MF	GO:0008168	methyltransferase activity	40/2312	208/18522	0.00339845	0.0330048	0.0280706	CSKMT/KMT5A/METTL2A/FAM98B/TRMT10B/BMT2/TGS1/KMT5C/DOT1L/TRMT1L/THUMPD2/CAMKMT/SUV39H2/METTL22/METTL4/KMT2C/PRDM11/PRDM10/ASH1L/NSD3/METTL13/SETD2/FTSJ1/SUZ12/CMTR1/PRMT5/PRMT3/NSD2/TYMS/TARBP1/SUV39H1/PNMT/PCMT1/KMT2A/JARID2/EZH2/EZH1/DNMT3B/TRDMT1/DNMT1	40
BP	GO:0044030	regulation of DNA methylation	7/2255	18/18888	0.00329351	0.0331174	0.0291773	MPHOSPH8/MIS18A/BAZ2A/PRMT5/SMARCA5/MECP2/MBD1	7
BP	GO:1904666	regulation of ubiquitin protein ligase activity	7/2255	18/18888	0.00329351	0.0331174	0.0291773	UBE2S/FBXO5/UBE2C/BTRC/PLK1/MAD2L1/CDC20	7
BP	GO:1904872	regulation of telomerase RNA localization to Cajal body	7/2255	18/18888	0.00329351	0.0331174	0.0291773	DCP2/CCT5/RUVBL2/CCT8/CCT2/EXOSC10/DKC1	7
BP	GO:0002520	immune system development	37/2255	197/18888	0.00337787	0.0339052	0.0298713	SHLD1/EXOSC6/KMT5C/ATAD5/RBM15/DCLRE1C/PCID2/RIF1/LEF1/EXOSC3/POLL/PAXIP1/POLQ/CITED2/BCL2L11/EXO1/CCNB2/TNFRSF11A/NSD2/TP53/TFRC/PRDX2/TCF3/SUPT6H/STAT5B/RO60/RAG1/PRKDC/MSH2/KMT2A/MLH1/JARID2/HMGB2/HMGB1/EPB42/CBLB/BCL2	37
CC	GO:0016592	mediator complex	10/2342	36/19894	0.00710947	0.0341882	0.0258076	MED25/MED28/MED31/MED13L/THRAP3/MED24/BCLAF1/MED17/MED23/MED1	10
CC	GO:0016581	NuRD complex	6/2342	16/19894	0.00742505	0.0349351	0.0263714	MTA2/RBBP7/RBBP4/HDAC2/HDAC1/CHD3	6
CC	GO:0071565	nBAF complex	6/2342	16/19894	0.00742505	0.0349351	0.0263714	ARID1B/DPF3/SMARCC2/SMARCC1/SMARCA4/DPF2	6
CC	GO:0090545	CHD-type complex	6/2342	16/19894	0.00742505	0.0349351	0.0263714	MTA2/RBBP7/RBBP4/HDAC2/HDAC1/CHD3	6
MF	GO:0010485	histone H4 acetyltransferase activity	8/2312	22/18522	0.0036804	0.0351104	0.0298615	JADE1/BRD1/KAT7/HAT1/KAT6A/BRPF1/EP300/BRCA2	8
MF	GO:0070034	telomerase RNA binding	8/2312	22/18522	0.0036804	0.0351104	0.0298615	DCP2/WRAP53/XRN1/GAR1/SNRPB/EXOSC10/HNRNPU/DKC1	8
BP	GO:0032006	regulation of TOR signaling	29/2255	145/18888	0.00351278	0.0351965	0.031009	CASTOR2/RICTOR/FLCN/UBR1/BMT2/ARMH4/SESN3/USP32/FAM83D/OTUD5/LARS1/FBXO9/SIRT1/SZT2/UBR2/CLEC16A/RBX1/OGT/DYRK3/NPRL3/USP7/USP4/TSC1/STK11/RPS6KA1/RELN/PIM1/GSK3A/EP300	29
BP	GO:0032070	regulation of deoxyribonuclease activity	5/2255	10/18888	0.0036219	0.0359185	0.0316451	SIRT1/RPS3/PCNA/HMGB1/DDX11	5
BP	GO:0033313	meiotic cell cycle checkpoint signaling	5/2255	10/18888	0.0036219	0.0359185	0.0316451	KNL1/CHFR/ZWINT/TRIP13/TTK	5
BP	GO:0071166	ribonucleoprotein complex localization	5/2255	10/18888	0.0036219	0.0359185	0.0316451	WNK1/THOC2/SETD2/AKAP8L/SUPT6H	5
BP	GO:1901401	regulation of tetrapyrrole metabolic process	5/2255	10/18888	0.0036219	0.0359185	0.0316451	SRRD/TMEM14B/TMEM14C/ABCB10/SLC6A9	5
BP	GO:1904851	positive regulation of establishment of protein localization to telomere	5/2255	10/18888	0.0036219	0.0359185	0.0316451	WRAP53/CCT5/CCT8/CCT2/DKC1	5
BP	GO:0048146	positive regulation of fibroblast proliferation	14/2255	54/18888	0.00362311	0.0359185	0.0316451	RNASEH2B/SPHK1/S100A6/MYC/MYB/EREG/E2F1/DHX9/CDK6/CDK4/CDC6/CCNB1/CCNA2/AQP1	14
BP	GO:0050871	positive regulation of B cell activation	19/2255	83/18888	0.0036411	0.0360334	0.0317464	SHLD1/EXOSC6/TNFRSF13C/KMT5C/CARD11/ATAD5/SLC39A10/PCID2/RIF1/EXOSC3/PAXIP1/NSD2/TFRC/STAT5B/MSH2/MLH1/INPP5D/BTK/BCL2	19
BP	GO:0006287	base-excision repair, gap-filling	6/2255	14/18888	0.00368107	0.0361747	0.0318708	POLL/POLE/POLD1/PCNA/LIG1/FEN1	6
BP	GO:0033262	regulation of nuclear cell cycle DNA replication	6/2255	14/18888	0.00368107	0.0361747	0.0318708	CDT1/DBF4B/TIPIN/DBF4/CDC7/ATRX	6
BP	GO:0043144	sno(s)RNA processing	6/2255	14/18888	0.00368107	0.0361747	0.0318708	EXOSC6/EXOSC5/EXOSC3/EXOSC2/EXOSC10/DKC1	6
BP	GO:0085020	protein K6-linked ubiquitination	6/2255	14/18888	0.00368107	0.0361747	0.0318708	UBE2T/UBE2S/RNF6/RNF4/BRCA1/BARD1	6
BP	GO:0009219	pyrimidine deoxyribonucleotide metabolic process	8/2255	23/18888	0.00381413	0.0372849	0.0328489	NEIL2/CMPK2/NT5M/TBPL1/TYMS/TDG/DUT/DTYMK	8
BP	GO:0034472	snRNA 3'-end processing	8/2255	23/18888	0.00381413	0.0372849	0.0328489	INTS6L/EXOSC6/TOE1/EXOSC5/EXOSC3/EXOSC2/EXOSC8/EXOSC9	8
BP	GO:0035855	megakaryocyte development	8/2255	23/18888	0.00381413	0.0372849	0.0328489	ZFPM1/WASF2/SH2B3/TAL1/MED1/PIP4K2A/KIT/EP300	8
BP	GO:0071392	cellular response to estradiol stimulus	11/2255	38/18888	0.00382052	0.0372849	0.0328489	FAM210B/PPP1R9B/LCOR/KIF18A/RUVBL2/ITGA2/IGF1R/HSF1/HNRNPD/H2AZ1/CCNA2	11
BP	GO:0006473	protein acetylation	15/2255	60/18888	0.00386193	0.0376237	0.0331475	ESCO2/CEP295/NAA16/DSCC1/NAT10/SIRT1/KAT7/SPHK1/KAT2B/HAT1/KAT6A/HDAC2/GTF2B/EP300/CREBBP	15
CC	GO:0070847	core mediator complex	8/2342	26/19894	0.00807005	0.0376987	0.0284576	MED25/MED28/MED15/MED31/MED24/MED17/MED23/MED1	8
BP	GO:0006376	mRNA splice site recognition	13/2255	49/18888	0.00401176	0.0389486	0.0343147	ISY1/PRPF39/LUC7L3/LUC7L2/KHDC4/PSIP1/SF3A3/SRSF10/SF3A1/SF3A2/SFSWAP/SRSF6/SRSF1	13
BP	GO:0042073	intraciliary transport	13/2255	49/18888	0.00401176	0.0389486	0.0343147	LCA5/BBS12/SSX2IP/DYNC2I2/FUZ/TTC21B/IFT22/IFT80/IFT122/IFT52/CEP131/SSNA1/RPGR	13
MF	GO:0043425	bHLH transcription factor binding	10/2312	32/18522	0.0043028	0.0396588	0.03373	IKZF4/NCAPG2/SIRT1/KDM1A/TCF3/SP1/PSMD9/LMO2/FHL2/CREBBP	10
MF	GO:0003680	minor groove of adenine-thymine-rich DNA binding	5/2312	10/18522	0.00441471	0.0396588	0.03373	HMGA2/KMT2A/HNRNPD/HMGA1/H1-0	5
MF	GO:0016889	DNA endonuclease activity, producing 3'-phosphomonoesters	5/2312	10/18522	0.00441471	0.0396588	0.03373	GEN1/EME1/MUS81/XRCC3/RAD51C	5
MF	GO:0032356	oxidized DNA binding	5/2312	10/18522	0.00441471	0.0396588	0.03373	RECQL4/WRN/RPS3/MSH2/BLM	5
MF	GO:0032395	MHC class II receptor activity	5/2312	10/18522	0.00441471	0.0396588	0.03373	HLA-DQB1/HLA-DQA2/HLA-DQA1/HLA-DPA1/HLA-DOA	5
MF	GO:0051880	G-quadruplex DNA binding	5/2312	10/18522	0.00441471	0.0396588	0.03373	PIF1/XRN1/WRN/DDX11/BLM	5
MF	GO:0098505	G-rich strand telomeric DNA binding	5/2312	10/18522	0.00441471	0.0396588	0.03373	TERF2IP/RPA2/RPA1/HNRNPA2B1/HNRNPA1	5
BP	GO:0048145	regulation of fibroblast proliferation	20/2255	90/18888	0.00416203	0.040338	0.0355388	MED25/RNASEH2B/MED31/MORC3/SPHK1/TP53/S100A6/MYC/MYB/KMT2A/EREG/E2F1/DHX9/CDK6/CDK4/CDC6/CCNB1/CCNA2/BAX/AQP1	20
BP	GO:1902117	positive regulation of organelle assembly	19/2255	84/18888	0.00419007	0.04054	0.0357168	PAN3/SASS6/CEP120/CEP295/FUZ/CNOT6/CENPJ/MNS1/WIPI1/GPSM2/CNOT1/PLK4/SPAG5/G3BP1/CCP110/CEP135/STIL/PIP4K2A/NUMA1	19
MF	GO:0032454	histone H3K9 demethylase activity	6/2312	14/18522	0.00461725	0.0407983	0.0346991	JMJD1C/KDM7A/KDM3B/KDM4C/KDM1A/PHF2	6
MF	GO:0098847	sequence-specific single stranded DNA binding	6/2312	14/18522	0.00461725	0.0407983	0.0346991	TERF2IP/RPA2/RPA1/HSF1/HNRNPA2B1/HNRNPA1	6
MF	GO:0019208	phosphatase regulator activity	23/2312	105/18522	0.0047266	0.041425	0.0352321	PHACTR1/PABIR2/PPP1R9B/ANP32E/CIP2A/BMP2K/PPP6R3/TESC/PPME1/PPP2R3B/PPP1R15A/CABIN1/ANKLE2/PPP6R1/ZEB2/PPP3R1/PPP2R5B/PPP1R8/PPP1R12A/GTF2F1/ENSA/DMPK/CALM3	23
BP	GO:0051099	positive regulation of binding	24/2255	115/18888	0.00429069	0.0414423	0.0365117	MED25/CDT1/GMNN/GPSM1/USP33/RAPGEF2/EIF3D/TAF1/STK4/RB1/RAN/NVL/NCBP1/MARK3/STMN1/HMGB2/HMGB1/H1-0/GTF2B/EPB41/DDX11/CLIC2/ADD2/ADD1	24
MF	GO:0019903	protein phosphatase binding	29/2312	142/18522	0.00486166	0.0422651	0.0359466	MASTL/PPP1R9B/AMBRA1/PPP6R3/ADISSP/ANAPC5/PPME1/STRN3/STRN4/PPP1R15A/ANKLE2/PPP6R1/MFHAS1/MTMR3/SPHK1/TP53/STRN/RPA2/PPP3CB/PPP1CC/NEK2/MAP3K5/KCNN4/GTF2F1/ENSA/CDKN1B/CDC27/BCL2/ANK1	29
BP	GO:0000184	nuclear-transcribed mRNA catabolic process, nonsense-mediated decay	12/2255	44/18888	0.00439844	0.0424103	0.0373645	DCP2/PNRC2/NBAS/PABPC1/UPF2/SMG1/CASC3/RNPS1/EXOSC10/NCBP1/HNRNPAB/GSPT1	12
MF	GO:0036002	pre-mRNA binding	15/2312	59/18522	0.00496592	0.0428261	0.0364237	ERI1/RBM22/PRPF39/U2AF2/PRPF8/SLBP/TRA2B/SRSF6/SRSF2/PTBP1/HNRNPU/HNRNPL/HNRNPA2B1/HNRNPA1/EP300	15
BP	GO:0048863	stem cell differentiation	44/2255	248/18888	0.0045497	0.0437938	0.0385834	BBS12/MSI2/MYOCD/PHF5A/KBTBD8/LBH/KLHL12/OTUD5/SOX6/SETD2/PHF19/KDM4C/MTF2/NUDT21/SEMA4D/SEMA6B/CITED2/SH2B3/MTA2/SEMA7A/HMGA2/XRCC5/TP53/TCOF1/TAL1/RBBP7/RBBP4/PRKDC/MED1/FOXO4/MLLT3/KITLG/EPCAM/KIT/JARID2/HNRNPU/HDAC2/HDAC1/EZH2/EDNRA/CHD3/CHD2/CDK6/BCL2	44
BP	GO:0016447	somatic recombination of immunoglobulin gene segments	15/2255	61/18888	0.00456744	0.0438895	0.0386678	SHLD1/EXOSC6/KMT5C/ATAD5/RIF1/EXOSC3/PAXIP1/EXO1/NSD2/TFRC/TCF3/SUPT6H/PRKDC/MSH2/MLH1	15
BP	GO:0006144	purine nucleobase metabolic process	7/2255	19/18888	0.00468338	0.0446985	0.0393805	KDM1A/GMPS/PRPS1/PPAT/HPRT1/GMPR/GART	7
BP	GO:0009148	pyrimidine nucleoside triphosphate biosynthetic process	7/2255	19/18888	0.00468338	0.0446985	0.0393805	CMPK2/TBPL1/UCK2/TYMS/NME4/DTYMK/CAD	7
BP	GO:0031053	primary miRNA processing	7/2255	19/18888	0.00468338	0.0446985	0.0393805	LIN28B/DGCR8/SRRT/SRSF3/NCBP1/MECP2/HNRNPA2B1	7
BP	GO:0043045	post-fertilization epigenetic regulation of gene expression	7/2255	19/18888	0.00468338	0.0446985	0.0393805	TET3/SUV39H2/TRIM28/AXIN1/SUV39H1/DNMT1/DDB1	7
CC	GO:0031461	cullin-RING ubiquitin ligase complex	33/2342	185/19894	0.0096452	0.0447373	0.0337708	ANKRD9/DCAF15/FBXL20/FBH1/KBTBD8/ANAPC1/KLHL12/DCAF6/AMBRA1/DCAF16/FBXO42/DTL/ANAPC5/DCAF8/UBE2S/FBXO9/DCAF12/FBXO7/UBE2C/ZER1/ARIH2/DCAF7/RBX1/BTRC/CDC16/DDB1/CKS2/CKS1B/CDKN1B/CDC27/CDC20/CCNF/BUB1B	33
MF	GO:0043539	protein serine/threonine kinase activator activity	16/2312	65/18522	0.00531751	0.0453975	0.0386107	RICTOR/DBF4B/STRADB/TOPBP1/DBF4/ATG13/CCNK/TCL1A/STK4/CKS2/CKS1B/CCNT1/CCND3/CCND2/CCNB1/CALM3	16
MF	GO:0008170	N-methyltransferase activity	22/2312	100/18522	0.00534832	0.0453975	0.0386107	CSKMT/KMT5A/KMT5C/DOT1L/TRMT1L/CAMKMT/SUV39H2/METTL22/KMT2C/ASH1L/NSD3/METTL13/SETD2/PRMT5/PRMT3/NSD2/SUV39H1/PNMT/KMT2A/JARID2/EZH2/EZH1	22
MF	GO:0141052	histone H3 demethylase activity	9/2312	28/18522	0.00540889	0.045553	0.038743	JMJD1C/KDM7A/KDM3B/KDM4C/KDM1A/KDM5B/KDM6A/KDM5A/PHF2	9
BP	GO:0006360	transcription by RNA polymerase I	17/2255	73/18888	0.0047995	0.0457292	0.0402886	LYAR/HEATR1/SF3B1/BAZ2A/MACROH2A1/BAZ1B/SMARCA5/DEK/UBTF/TTF1/TCOF1/TAF1/SMARCA4/NCL/MARS1/DDX11/CREBBP	17
BP	GO:0006401	RNA catabolic process	66/2255	404/18888	0.00496106	0.0471887	0.0415745	MEX3D/LIN28B/SLFN14/NANOS1/PAN3/DCP2/DEDD2/SLFN13/EXOSC6/RNASEH2B/TNRC6C/CNOT6/EXOSC5/ZC3HAV1/PCID2/PNRC2/ZCCHC8/TENT5C/XRN1/NBAS/ZCCHC17/EXOSC3/SENP1/AGO2/PABPC1/UPF2/CNOT10/LSM5/MTREX/EXOSC2/LARP1/TNRC6B/SMG1/CNOT1/CASC3/EXOSC8/RNPS1/HBS1L/RNASEH2A/THRAP3/GTPBP1/CNOT8/KHSRP/YBX3/RBM10/SSB/PPP1R8/EXOSC10/EXOSC9/YBX1/CNOT3/NCBP1/MLH1/HNRNPU/HNRNPD/HNRNPAB/GSPT1/FUS/FEN1/ELAVL1/E2F1/TRDMT1/DNA2/DK…	66
BP	GO:0030183	B cell differentiation	30/2255	155/18888	0.00498949	0.0473791	0.0417422	C17orf99/CARD11/DCLRE1C/PCID2/ZBTB7A/PLCL2/ITM2A/TP53/TOP2B/TCF3/STAT5B/SP3/RAG1/PRKDC/POU2AF1/PAX5/MSH2/LYL1/KIT/ITGA4/INPP5D/HMGB3/PTK2B/EZH2/EP300/CD79B/CD79A/BTK/BCL2/BAX	30
CC	GO:0042613	MHC class II protein complex	6/2342	17/19894	0.0103488	0.0476629	0.0359793	HLA-DQB1/HLA-DQA2/HLA-DQA1/HLA-DPB1/HLA-DPA1/HLA-DOA	6
BP	GO:0009112	nucleobase metabolic process	10/2255	34/18888	0.00504773	0.047771	0.0420874	KDM1A/GMPS/TYMS/RRM1/PRPS1/PPAT/HPRT1/GMPR/GART/CAD	10
BP	GO:2000279	negative regulation of DNA biosynthetic process	10/2255	34/18888	0.00504773	0.047771	0.0420874	DCP2/PIF1/NAT10/GNL3L/XRN1/TP53/EXOSC10/HNRNPU/HNRNPA1/CHEK1	10
BP	GO:0002320	lymphoid progenitor cell differentiation	8/2255	24/18888	0.00513087	0.0483952	0.0426374	FLCN/ANKLE1/PCID2/TREX1/NUDT21/PRKDC/KIT/BCL2	8
BP	GO:0009147	pyrimidine nucleoside triphosphate metabolic process	8/2255	24/18888	0.00513087	0.0483952	0.0426374	CMPK2/TBPL1/UCK2/TYMS/NME4/DUT/DTYMK/CAD	8
BP	GO:0060765	regulation of androgen receptor signaling pathway	9/2255	29/18888	0.00520486	0.0490109	0.0431799	ZBTB7A/FOXP1/SIRT1/KDM4C/KDM1A/SMARCA4/RNF6/HDAC1/EP300	9

## Sheet: LI_3_brown
ONTOLOGY	ID	Description	GeneRatio	BgRatio	pvalue	p.adjust	qvalue	geneID	Count
MF	GO:0031267	small GTPase binding	43/1210	281/18522	1.55796e-07	0.000144423	0.000138577	TBC1D7-LOC100130357/KCTD13/EVI5L/RAB34/HPS6/GCC1/RIC1/RPTOR/EXOC2/IPO9/TMEM127/TBC1D13/RIN2/ANKFY1/TBC1D7/SGSM3/GGA1/PLEKHG3/RAB3GAP2/CYFIP1/MYCBP2/RAB11FIP2/IPO8/UNC13B/RGP1/RAB11FIP3/DEPDC5/IPO13/CDC42BPB/KIF3B/TRIP11/LZTR1/EVI5/TSC2/RABGGTA/PEX5/PKN1/MAP3K11/FGD1/MEGF9/DVL3/CHM/ARHGAP1	43
CC	GO:0005765	lysosomal membrane	54/1198	443/19894	6.33582e-07	0.000184373	0.000173402	TBC1D7-LOC100130357/BORCS8/PCSK9/CYB561A3/TMEM74/ATP6V0E2/TMEM175/WDR24/SPNS1/VOPP1/HPS6/CHMP6/VPS33A/MLST8/MEAK7/RPTOR/GOPC/ITFG2/WDR11/MREG/AP5S1/SLC38A7/ATG16L1/SLC66A1/TPCN1/ANKFY1/TBC1D7/SIDT2/VPS33B/TECPR1/NCSTN/DNAJC13/PLEKHM2/KPTN/STARD3/NEU3/DEPDC5/RAB3D/AP1M1/UBA1/TSC2/SLC12A4/SORT1/CHMP1A/LRP1/GNAQ/GNA11/MTOR/CTNS/CLCN7/LRBA/ABCD1/AP1B1/ABCA2	54
CC	GO:0098852	lytic vacuole membrane	54/1198	443/19894	6.33582e-07	0.000184373	0.000173402	TBC1D7-LOC100130357/BORCS8/PCSK9/CYB561A3/TMEM74/ATP6V0E2/TMEM175/WDR24/SPNS1/VOPP1/HPS6/CHMP6/VPS33A/MLST8/MEAK7/RPTOR/GOPC/ITFG2/WDR11/MREG/AP5S1/SLC38A7/ATG16L1/SLC66A1/TPCN1/ANKFY1/TBC1D7/SIDT2/VPS33B/TECPR1/NCSTN/DNAJC13/PLEKHM2/KPTN/STARD3/NEU3/DEPDC5/RAB3D/AP1M1/UBA1/TSC2/SLC12A4/SORT1/CHMP1A/LRP1/GNAQ/GNA11/MTOR/CTNS/CLCN7/LRBA/ABCD1/AP1B1/ABCA2	54
MF	GO:0051020	GTPase binding	44/1210	313/18522	1.24477e-06	0.000576951	0.000553595	TBC1D7-LOC100130357/KCTD13/EVI5L/RAB34/HPS6/GCC1/RIC1/RPTOR/EXOC2/IPO9/TMEM127/ATG16L1/TBC1D13/RIN2/ANKFY1/TBC1D7/SGSM3/GGA1/PLEKHG3/RAB3GAP2/CYFIP1/MYCBP2/RAB11FIP2/IPO8/UNC13B/RGP1/RAB11FIP3/DEPDC5/IPO13/CDC42BPB/KIF3B/TRIP11/LZTR1/EVI5/TSC2/RABGGTA/PEX5/PKN1/MAP3K11/FGD1/MEGF9/DVL3/CHM/ARHGAP1	44
BP	GO:0006399	tRNA metabolic process	33/1145	202/18888	1.78513e-07	0.000860612	0.000843333	TSEN54/BCDIN3D/TRMT61A/KTI12/ALKBH8/CTU1/GTPBP3/URM1/PUS1/TARS2/CARS2/OSGEPL1/ELAC2/AARS2/LRRC47/VARS2/POLR3E/THUMPD1/ELAC1/SARS2/DUS2/ELP6/YARS2/MOCS3/PTCD1/PARS2/LARS2/WDR6/GTF3C4/GATB/GTF3C2/GTF3C1/BRF1	33
CC	GO:0005774	vacuolar membrane	55/1198	487/19894	5.30333e-06	0.00102885	0.000967625	TBC1D7-LOC100130357/BORCS8/PCSK9/CYB561A3/TMEM74/ATP6V0E2/ABCC11/TMEM175/WDR24/SPNS1/VOPP1/HPS6/CHMP6/VPS33A/MLST8/MEAK7/RPTOR/GOPC/ITFG2/WDR11/MREG/AP5S1/SLC38A7/ATG16L1/SLC66A1/TPCN1/ANKFY1/TBC1D7/SIDT2/VPS33B/TECPR1/NCSTN/DNAJC13/PLEKHM2/KPTN/STARD3/NEU3/DEPDC5/RAB3D/AP1M1/UBA1/TSC2/SLC12A4/SORT1/CHMP1A/LRP1/GNAQ/GNA11/MTOR/CTNS/CLCN7/LRBA/ABCD1/AP1B1/ABCA2	55
CC	GO:0099023	vesicle tethering complex	15/1198	67/19894	8.12178e-06	0.00118172	0.0011114	EXOC3L2/COG8/TRAPPC9/VPS33A/VIPAS39/COG6/EXOC2/VPS53/HOOK2/VPS33B/EXOC7/COG2/EXOC3/TMEM115/VPS51	15
CC	GO:0032588	trans-Golgi network membrane	19/1198	106/19894	1.68888e-05	0.00145578	0.00136916	SCAMP5/SCAMP4/COG8/RIC1/COG6/VPS53/SLC9A8/COG2/ARFRP1/ATP9A/SCAMP2/RGP1/RAB11FIP3/AP1M1/STX10/NDST1/VPS51/ATP7B/AP1B1	19
CC	GO:0005802	trans-Golgi network	34/1198	260/19894	1.71617e-05	0.00145578	0.00136916	MYO18A/SCAMP5/ARAP1/SCAMP4/SLC9A7/COG8/TRAPPC9/RIC1/COG6/WDR11/VPS53/PCSK4/SYT17/HOOK2/NBEA/GGA1/CBY1/SLC9A8/DOP1A/COG2/ARFRP1/ATP9A/SCAMP2/DOP1B/RGP1/RAB11FIP3/PREPL/AP1M1/STX10/NDST1/GOLGA1/VPS51/ATP7B/AP1B1	34
CC	GO:0031461	cullin-RING ubiquitin ligase complex	27/1198	185/19894	1.75094e-05	0.00145578	0.00136916	KCTD13/KBTBD6/KLHL22/SPSB2/KBTBD7/DCAF10/WDR77/COP1/ZSWIM5/DET1/ANAPC2/FBXW8/TRPC4AP/KCTD2/CUL9/KLHDC10/APPBP2/PDCD6/CUL7/KEAP1/DEPDC5/DCAF5/CDC23/ENC1/CUL1/LZTR1/CUL5	27
BP	GO:0000959	mitochondrial RNA metabolic process	14/1145	53/18888	2.16162e-06	0.00521059	0.00510598	PPARGC1B/PUS1/TARS2/FASTKD3/ELAC2/FASTKD5/AARS2/TWNK/SARS2/TFB1M/YARS2/FASTK/MTERF1/POLRMT	14
CC	GO:0031463	Cul3-RING ubiquitin ligase complex	10/1198	39/19894	7.70309e-05	0.005604	0.00527053	KCTD13/KBTBD6/KLHL22/KBTBD7/KCTD2/PDCD6/KEAP1/DEPDC5/ENC1/LZTR1	10
BP	GO:0009451	RNA modification	28/1145	180/18888	4.01227e-06	0.00644771	0.00631826	BCDIN3D/TSR3/TRMT61A/RPUSD1/KTI12/ALKBH8/CTU1/GTPBP3/PUS7L/URM1/PUS1/MRM1/OSGEPL1/MEPCE/NSUN5/THUMPD1/MRM3/DUS2/ELP6/TFB1M/METTL25B/MRM2/RBM15B/ZCCHC4/MOCS3/RPUSD2/WDR6/PARN	28
MF	GO:0140098	catalytic activity, acting on RNA	47/1210	390/18522	3.62245e-05	0.0100105	0.00960526	ENDOV/POLR3H/BCDIN3D/TSR3/DIS3L/TRMT61A/ALKBH8/ANGEL2/ZC3H12C/POLR1B/ISG20L2/PUS1/TARS2/MRM1/CARS2/DDX54/DHX35/ELAC2/DHX37/AARS2/LRRC47/VARS2/DHX33/MEPCE/DDX28/NSUN5/ELAC1/EXD2/MRM3/SARS2/DUS2/TFB1M/METTL25B/YARS2/MRM2/ZCCHC4/PARS2/POLR1A/LARS2/DHX30/PAN2/DHX16/SKIC2/RNASEL/POLRMT/GATB/PARN	47
MF	GO:0030695	GTPase regulator activity	55/1210	488/18522	5.39941e-05	0.0100105	0.00960526	TBC1D7-LOC100130357/GDPGP1/ELMOD2/SMCR8/TBC1D16/ARAP1/ACAP3/EVI5L/RCC1L/RABEP2/ARHGAP28/RIC1/TBC1D14/TBC1D24/DENND11/ARHGEF40/TBC1D13/RIN2/TBC1D7/RAPGEFL1/SGSM3/PLEKHG3/NGEF/RAB3GAP2/TBC1D22A/PSD4/ARHGEF18/DOCK9/SIPA1L3/MYCBP2/TBC1D9B/ARHGEF15/RAPGEF3/IQSEC1/TBC1D4/RGP1/ARHGEF11/STARD8/DEPDC5/ITGB1BP1/MADD/EVI5/TSC2/TBCD/DENND2B/RASGRF1/RGL2/PLXNB1/AGFG2/GPS2/GNAQ/FGD1/EIF2B1/CHM/ARHGAP1	55
MF	GO:0060589	nucleoside-triphosphatase regulator activity	55/1210	488/18522	5.39941e-05	0.0100105	0.00960526	TBC1D7-LOC100130357/GDPGP1/ELMOD2/SMCR8/TBC1D16/ARAP1/ACAP3/EVI5L/RCC1L/RABEP2/ARHGAP28/RIC1/TBC1D14/TBC1D24/DENND11/ARHGEF40/TBC1D13/RIN2/TBC1D7/RAPGEFL1/SGSM3/PLEKHG3/NGEF/RAB3GAP2/TBC1D22A/PSD4/ARHGEF18/DOCK9/SIPA1L3/MYCBP2/TBC1D9B/ARHGEF15/RAPGEF3/IQSEC1/TBC1D4/RGP1/ARHGEF11/STARD8/DEPDC5/ITGB1BP1/MADD/EVI5/TSC2/TBCD/DENND2B/RASGRF1/RGL2/PLXNB1/AGFG2/GPS2/GNAQ/FGD1/EIF2B1/CHM/ARHGAP1	55
BP	GO:0034470	ncRNA processing	50/1145	433/18888	9.02947e-06	0.0108828	0.0106643	TSEN54/BCDIN3D/TSR3/TRMT61A/RPUSD1/KTI12/ALKBH8/CTU1/ZC3H10/GTPBP3/URM1/INTS14/INTS5/PUS1/MRM1/DDX54/INTS3/OSGEPL1/ELAC2/DHX37/REXO4/NSUN5/THUMPD1/ELAC1/MRM3/DUS2/ELP6/YTHDF2/TFB1M/METTL25B/MRM2/ZCCHC4/MOCS3/RPUSD2/PELP1/AGO1/INTS1/PTCD1/NOL11/INTS7/RRP1B/WDR6/TBL3/URB1/UTP14C/RIPK1/TARBP2/RNASEL/PARN/ERCC2	50
CC	GO:0000151	ubiquitin ligase complex	36/1198	318/19894	0.000205037	0.0132591	0.0124701	KCTD13/MIB2/UBR3/KBTBD6/KLHL22/SPSB2/TRAF7/KBTBD7/DCAF10/BRCC3/WDR77/COP1/ZSWIM5/RNF20/DET1/MED18/ANAPC2/FBXO10/FBXW8/TRPC4AP/KCTD2/CUL9/FBXO21/KLHDC10/APPBP2/MAEA/PDCD6/CUL7/KEAP1/DEPDC5/DCAF5/CDC23/ENC1/CUL1/LZTR1/CUL5	36
CC	GO:0098791	Golgi apparatus subcompartment	41/1198	382/19894	0.000244275	0.0142168	0.0133708	MYO18A/SCAMP5/B3GALT6/ARAP1/SCAMP4/SLC9A7/COG8/RAB34/TRAPPC9/GCC1/RIC1/COG6/WDR11/VPS53/PCSK4/SYT17/HOOK2/NBEA/GGA1/CBY1/SLC9A8/DOP1A/COG2/MGAT4A/TMEM115/ARFRP1/ATP9A/SCAMP2/DOP1B/RGP1/RAB11FIP3/PREPL/AP1M1/MBTPS1/STX10/SORT1/NDST1/GOLGA1/VPS51/ATP7B/AP1B1	41
MF	GO:0140102	catalytic activity, acting on a rRNA	8/1210	24/18522	9.2745e-05	0.0143291	0.013749	TSR3/MRM1/NSUN5/MRM3/TFB1M/METTL25B/MRM2/ZCCHC4	8
MF	GO:0106310	protein serine kinase activity	43/1210	363/18522	0.00011348	0.015028	0.0144196	MYLK4/NEK8/NEK9/NEK11/WNK4/FAM20C/CDC42BPG/CDK12/MINK1/PIK3R4/HUNK/HIPK2/RPS6KA6/ULK3/TNIK/CILK1/LMTK2/STK38/FASTK/CAMKK2/PAK4/NUAK1/ULK2/CDC42BPB/TAOK2/LATS1/RPS6KA4/RIPK1/NEK4/MAP2K5/PKN1/PRKCI/PRKCA/PRKAA2/PDPK1/MAP3K11/MAP3K10/MAP3K1/GSK3B/MTOR/MARK2/CDK5/ATM	43
MF	GO:0004674	protein serine/threonine kinase activity	48/1210	427/18522	0.000167809	0.0194448	0.0186577	MYLK4/NEK8/ADCK5/NEK9/ADCK2/NEK11/WNK4/ADCK1/FAM20C/CDC42BPG/CDK12/MINK1/PIK3R4/HUNK/HIPK2/RPS6KA6/ULK3/TNIK/CILK1/LMTK2/STK38/FASTK/CAMKK2/PAK4/NUAK1/ULK2/CDC42BPB/TAOK2/LATS1/RPS6KA4/RIPK1/NEK4/MAP2K5/PKN1/PRKCI/PRKCA/PRKAA2/PHKA2/PHKA1/PDPK1/MAP3K11/MAP3K10/MAP3K1/GSK3B/MTOR/MARK2/CDK5/ATM	48
CC	GO:0033276	transcription factor TFTC complex	6/1198	18/19894	0.000466497	0.0246819	0.0232132	ATXN7L3/TAF9B/USP22/TADA3/TRRAP/TAF12	6
BP	GO:0010506	regulation of autophagy	42/1145	357/18888	2.97624e-05	0.0264508	0.0259198	SNX30/ATP6V0E2/SMCR8/TRIM6/KLHL22/WDR24/ZKSCAN3/FYCO1/MLST8/SNX6/TBC1D14/RPTOR/UBQLN4/ADCY10/ATG16L1/TRIM34/TPCN1/PIK3R4/ULK3/TECPR1/RAB3GAP2/EXOC7/TRIM32/WDR6/CAMKK2/KEAP1/ULK2/KDM4A/DEPDC5/USP13/CDK5R1/PIP4K2B/TSC2/SUPT5H/SREBF2/PRKAA2/GSK3B/MTOR/ERCC4/CDK5/ATM/ABL1	42
BP	GO:0002098	tRNA wobble uridine modification	7/1145	17/18888	3.35236e-05	0.0264508	0.0259198	KTI12/ALKBH8/CTU1/GTPBP3/URM1/ELP6/MOCS3	7
BP	GO:0000154	rRNA modification	10/1145	36/18888	3.84061e-05	0.0264508	0.0259198	TSR3/RPUSD1/MRM1/NSUN5/MRM3/TFB1M/METTL25B/MRM2/ZCCHC4/RPUSD2	10
CC	GO:0097346	INO80-type complex	7/1198	27/19894	0.00086283	0.0393014	0.0369628	INO80E/ACTR5/EP400/DMAP1/SRCAP/TRRAP/NFRKB	7
CC	GO:0032039	integrator complex	6/1198	20/19894	0.000877867	0.0393014	0.0369628	INTS14/INTS5/INTS15/INTS3/INTS1/INTS7	6
MF	GO:0140993	histone modifying activity	27/1210	207/18522	0.000462369	0.0407415	0.0390922	KDM1B/ATPSCKMT/EHMT1/RIOX1/KAT14/RNF20/HDAC8/PRMT6/N6AMT1/BRPF3/JADE2/USP22/SETD1B/KDM2A/SRCAP/SMYD5/SETDB1/KDM4A/GTF3C4/RPS6KA4/MCM3AP/SETMAR/PKN1/PRKCA/PRKAA2/PRMT2/ATM	27
MF	GO:0008757	S-adenosylmethionine-dependent methyltransferase activity	23/1210	165/18522	0.000464418	0.0407415	0.0390922	ATPSCKMT/TRMT61A/ALKBH8/PRMT9/FAM86B1/MRM1/EHMT1/MEPCE/NSUN5/MRM3/PRMT6/TFB1M/METTL25B/MRM2/N6AMT1/ZCCHC4/ICMT/SETD1B/SMYD5/SETDB1/SETMAR/PRMT2/DNMT3A	23
MF	GO:0008649	rRNA methyltransferase activity	7/1210	23/18522	0.000483448	0.0407415	0.0390922	MRM1/NSUN5/MRM3/TFB1M/METTL25B/MRM2/ZCCHC4	7
CC	GO:0090734	site of DNA damage	17/1198	123/19894	0.00112375	0.0467158	0.043936	SHLD3/NABP2/INTS3/UBQLN4/SLF2/EXD2/ADPRS/IFFO1/PNKP/ARPC1A/RAD50/CUL5/XPC/ELOA/SETMAR/CHD4/PARP1	17
MF	GO:0000995	RNA polymerase III general transcription initiation factor activity	5/1210	12/18522	0.000634166	0.0489894	0.0470062	GTF3C4/SNAPC4/GTF3C2/GTF3C1/BRF1	5
BP	GO:0043414	macromolecule methylation	25/1145	181/18888	9.82287e-05	0.0498594	0.0488584	BCDIN3D/ATPSCKMT/TRMT61A/ALKBH8/FAM86B1/GTPBP3/MRM1/EHMT1/BEND3/MEPCE/NSUN5/MRM3/PRMT6/MBD3/TFB1M/METTL25B/MRM2/RBM15B/N6AMT1/ZCCHC4/ICMT/WDR6/PRMT2/DNMT3A/PARP1	25
BP	GO:0009303	rRNA transcription	10/1145	40/18888	0.000102608	0.0498594	0.0488584	POLR1B/MACROH2A2/NOL11/GTF3C4/SMARCB1/GTF3C2/GTF3C1/BRF1/MTOR/ERCC2	10
BP	GO:0048193	Golgi vesicle transport	35/1145	294/18888	0.000105225	0.0498594	0.0488584	MYO18A/STEAP2/TEX261/SPIRE2/COG8/RAB34/TRAPPC9/LMAN2L/TBC1D14/COG6/GOPC/EXOC2/ANKFY1/CCDC22/COPG2/GGA1/SEC31B/DOP1A/SCAP/COG2/TMEM115/KIF1C/ARFRP1/ATP9A/SCAMP2/PDCD6/DOP1B/SEC24C/PREPL/TRIP11/VAPB/SORT1/PRKCI/CSK/VPS51	35
BP	GO:0002097	tRNA wobble base modification	7/1145	20/18888	0.000113763	0.0498594	0.0488584	KTI12/ALKBH8/CTU1/GTPBP3/URM1/ELP6/MOCS3	7

## Sheet: LI_4_greenyellow
ONTOLOGY	ID	Description	GeneRatio	BgRatio	pvalue	p.adjust	qvalue	geneID	Count
BP	GO:0030168	platelet activation	20/302	136/18888	5.3114e-14	1.76551e-10	1.6538e-10	TREML1/TUBB1/GP6/METAP1/MMRN1/F2RL3/DGKD/SELP/PLEK/PF4/PDGFB/P2RY1/P2RX1/ITGB3/GP9/GP5/GP1BB/GP1BA/DGKG/ALOX12	20
BP	GO:0007599	hemostasis	22/302	233/18888	2.64545e-11	4.39675e-08	4.11856e-08	TREML1/TUBB1/MPIG6B/GP6/ZNF385A/METAP1/MMRN1/F2RL3/DGKD/SELP/PLEK/PF4/PDGFB/P2RY1/P2RX1/ITGB3/GP9/GP5/GP1BB/GP1BA/DGKG/ALOX12	22
BP	GO:0007596	blood coagulation	21/302	226/18888	1.02434e-10	1.13496e-07	1.06315e-07	TREML1/TUBB1/MPIG6B/GP6/METAP1/MMRN1/F2RL3/DGKD/SELP/PLEK/PF4/PDGFB/P2RY1/P2RX1/ITGB3/GP9/GP5/GP1BB/GP1BA/DGKG/ALOX12	21
BP	GO:0050817	coagulation	21/302	231/18888	1.5421e-10	1.28149e-07	1.20041e-07	TREML1/TUBB1/MPIG6B/GP6/METAP1/MMRN1/F2RL3/DGKD/SELP/PLEK/PF4/PDGFB/P2RY1/P2RX1/ITGB3/GP9/GP5/GP1BB/GP1BA/DGKG/ALOX12	21
BP	GO:0010543	regulation of platelet activation	10/302	52/18888	8.22498e-09	5.46797e-06	5.122e-06	GP6/MMRN1/SELP/PLEK/PDGFB/GP9/GP5/GP1BB/GP1BA/ALOX12	10
BP	GO:0010572	positive regulation of platelet activation	6/302	12/18888	1.35522e-08	7.50793e-06	7.03288e-06	SELP/PLEK/GP9/GP5/GP1BB/GP1BA	6
BP	GO:0042060	wound healing	25/302	430/18888	3.02965e-08	1.43865e-05	1.34762e-05	TREML1/TUBB1/MPIG6B/GP6/METAP1/MMRN1/F2RL3/DGKD/TGFB1/SELP/PTK7/PLEK/PF4/PDGFB/P2RY1/P2RX1/ITGB3/GP9/GP5/GP1BB/GP1BA/GATA2/DGKG/ALOX15/ALOX12	25
BP	GO:0035855	megakaryocyte development	7/302	23/18888	4.90603e-08	2.03846e-05	1.90948e-05	MPIG6B/ZNF385A/MEIS1/GP9/GP5/GP1BB/GP1BA	7
BP	GO:0030219	megakaryocyte differentiation	10/302	66/18888	9.00307e-08	3.32513e-05	3.11475e-05	MPIG6B/ZNF385A/PF4/MEIS1/MEF2C/GP9/GP5/GP1BB/GP1BA/GATA2	10
BP	GO:0050878	regulation of body fluid levels	22/302	370/18888	1.42577e-07	4.73927e-05	4.4394e-05	TREML1/TUBB1/MPIG6B/GP6/ZNF385A/METAP1/MMRN1/F2RL3/DGKD/SELP/PLEK/PF4/PDGFB/P2RY1/P2RX1/ITGB3/GP9/GP5/GP1BB/GP1BA/DGKG/ALOX12	22
CC	GO:0031091	platelet alpha granule	11/316	91/19894	2.08743e-07	7.53562e-05	6.92148e-05	TREML1/LY6G6F/MMRN1/TGFB1/SELP/PPBP/PF4/PDGFB/ITGB3/ITGA2B/EGF	11
BP	GO:0072378	blood coagulation, fibrin clot formation	5/302	16/18888	3.82158e-06	0.00115481	0.00108174	ITGB3/GP9/GP5/GP1BB/GP1BA	5
BP	GO:0072376	protein activation cascade	5/302	19/18888	9.78016e-06	0.0027091	0.00253769	ITGB3/GP9/GP5/GP1BB/GP1BA	5
BP	GO:0061515	myeloid cell development	9/302	88/18888	1.1461e-05	0.00293048	0.00274506	MPIG6B/SLC25A40/ZNF385A/MEIS1/GP9/GP5/GP1BB/GP1BA/G6PD	9
BP	GO:0070527	platelet aggregation	8/302	74/18888	2.34983e-05	0.00557917	0.00522617	TUBB1/GP6/METAP1/MMRN1/F2RL3/PLEK/ITGB3/ALOX12	8
BP	GO:0030220	platelet formation	5/302	23/18888	2.68544e-05	0.00595094	0.00557441	TUBB1/MPIG6B/ZNF385A/MPL/MEF2C	5
BP	GO:0036344	platelet morphogenesis	5/302	25/18888	4.13044e-05	0.00815752	0.00764138	TUBB1/MPIG6B/ZNF385A/MPL/MEF2C	5
BP	GO:0031098	stress-activated protein kinase signaling cascade	7/302	59/18888	4.17202e-05	0.00815752	0.00764138	STK26/ARL6IP5/QARS1/MAP2K7/NBR1/IGBP1/GSTP1	7
BP	GO:1901617	organic hydroxy compound biosynthetic process	14/302	249/18888	5.10299e-05	0.00942353	0.00882728	VPS35/CD244/ISYNA1/IP6K2/DKK3/RAB38/TRPC1/PLEK/P2RY1/G6PD/CYP19A1/BMP6/ALOX15/ALOX12	14
CC	GO:0031092	platelet alpha granule membrane	4/316	17/19894	0.000126243	0.0216052	0.0198444	LY6G6F/SELP/ITGB3/ITGA2B	4
CC	GO:0030667	secretory granule membrane	15/316	317/19894	0.000179545	0.0216052	0.0198444	RAB37/LY6G6F/CLEC12A/ACRBP/ATP8A1/CPNE1/LAMTOR3/SELP/RAB27B/RAB5B/P2RX1/NRAS/IRAG2/ITGB3/ITGA2B	15
BP	GO:0051403	stress-activated MAPK cascade	6/302	50/18888	0.000139829	0.0244628	0.0229149	ARL6IP5/QARS1/MAP2K7/NBR1/IGBP1/GSTP1	6
BP	GO:0034109	homotypic cell-cell adhesion	8/302	98/18888	0.000176264	0.0292951	0.0274415	TUBB1/GP6/METAP1/MMRN1/F2RL3/PLEK/ITGB3/ALOX12	8
BP	GO:0070528	protein kinase C signaling	5/302	34/18888	0.000192293	0.0304373	0.0285115	ADGRG1/DGKD/PLEK/PDGFB/DGKG	5
BP	GO:0032872	regulation of stress-activated MAPK cascade	5/302	35/18888	0.000221432	0.0334563	0.0313395	ARL6IP5/QARS1/NBR1/IGBP1/GSTP1	5
BP	GO:0051209	release of sequestered calcium ion into cytosol	9/302	129/18888	0.000232418	0.0335894	0.0314642	PLCH1/F2RL3/TRPC1/ITGB3/GP9/GP5/GP1BB/GP1BA/FKBP1B	9
BP	GO:0051283	negative regulation of sequestering of calcium ion	9/302	130/18888	0.000246266	0.0341079	0.0319498	PLCH1/F2RL3/TRPC1/ITGB3/GP9/GP5/GP1BB/GP1BA/FKBP1B	9
CC	GO:0090665	glycoprotein complex	4/316	23/19894	0.000435679	0.0346158	0.0317947	GP9/GP5/GP1BB/GP1BA	4
CC	GO:0031093	platelet alpha granule lumen	6/316	67/19894	0.000677475	0.0346158	0.0317947	MMRN1/TGFB1/PPBP/PF4/PDGFB/EGF	6
CC	GO:0034774	secretory granule lumen	14/316	322/19894	0.00068037	0.0346158	0.0317947	PRSS57/MMRN1/OLFM4/PRG3/EPX/TGFB1/PPBP/PF4/PDGFB/GSTP1/GSN/EGF/DEFA3/DEFA1	14
CC	GO:0060205	cytoplasmic vesicle lumen	14/316	325/19894	0.000744594	0.0346158	0.0317947	PRSS57/MMRN1/OLFM4/PRG3/EPX/TGFB1/PPBP/PF4/PDGFB/GSTP1/GSN/EGF/DEFA3/DEFA1	14
CC	GO:0031983	vesicle lumen	14/316	326/19894	0.00076711	0.0346158	0.0317947	PRSS57/MMRN1/OLFM4/PRG3/EPX/TGFB1/PPBP/PF4/PDGFB/GSTP1/GSN/EGF/DEFA3/DEFA1	14
BP	GO:0030099	myeloid cell differentiation	18/302	439/18888	0.000267268	0.0352883	0.0330555	TUBB1/MPIG6B/SLC25A40/ZNF385A/LRRC17/TGFB1/PF4/MPL/MEIS1/MEF2C/IREB2/HOXA5/GP9/GP5/GP1BB/GP1BA/GATA2/G6PD	18
BP	GO:0051282	regulation of sequestering of calcium ion	9/302	132/18888	0.000276021	0.0352883	0.0330555	PLCH1/F2RL3/TRPC1/ITGB3/GP9/GP5/GP1BB/GP1BA/FKBP1B	9
BP	GO:0070302	regulation of stress-activated protein kinase signaling cascade	5/302	38/18888	0.000329231	0.040532	0.0379674	ARL6IP5/QARS1/NBR1/IGBP1/GSTP1	5
BP	GO:0051208	sequestering of calcium ion	9/302	136/18888	0.000344502	0.0408973	0.0383096	PLCH1/F2RL3/TRPC1/ITGB3/GP9/GP5/GP1BB/GP1BA/FKBP1B	9
BP	GO:0006874	intracellular calcium ion homeostasis	14/302	302/18888	0.000382536	0.0438465	0.0410723	PLCH1/SV2A/F2RL3/TRPC6/TRPC1/P2RY1/P2RX1/ITGB3/GP9/GP5/GP1BB/GP1BA/FKBP1B/ATP2A3	14

## Sheet: LI_5_lightcyan
ONTOLOGY	ID	Description	GeneRatio	BgRatio	pvalue	p.adjust	qvalue	geneID	Count
BP	GO:0051607	defense response to virus	34/120	307/18888	6.33968e-33	1.11832e-29	9.98333e-30	APOBEC3F/DTX3L/DDX60L/PARP9/DHX58/IFIH1/RTP4/ZNFX1/DDX60/TRAF3IP1/RIGI/USP18/IFI44L/TRIM38/IRF9/TRIM22/TRAF3/TLR3/STAT2/STAT1/TRIM21/EIF2AK2/OAS3/OAS2/OAS1/MX2/MX1/CXCL10/IFIT3/IFI27/IFI6/CASP1/BST2/ADAR	34
BP	GO:0009615	response to virus	35/120	409/18888	5.60381e-30	4.94256e-27	4.41227e-27	APOBEC3F/DTX3L/DDX60L/PARP9/DHX58/IFIH1/RTP4/ZNFX1/DDX60/TRAF3IP1/RIGI/USP18/IFI44L/IFI44/TRIM38/IRF9/TRIM22/TRAF3/TLR3/STAT2/STAT1/TRIM21/EIF2AK2/OAS3/OAS2/OAS1/MX2/MX1/CXCL10/IFIT3/IFI27/IFI6/CASP1/BST2/ADAR	35
BP	GO:0050792	regulation of viral process	19/120	168/18888	1.03088e-18	6.06158e-16	5.41122e-16	APOBEC3F/IFIH1/FAM111A/ZNFX1/LAMP3/TRIM38/TRIM22/TRIM14/UBP1/STAT1/TRIM21/EIF2AK2/OAS3/OAS2/OAS1/MX1/LY6E/BST2/ADAR	19
BP	GO:0048525	negative regulation of viral process	15/120	93/18888	2.32502e-17	1.02533e-14	9.15324e-15	APOBEC3F/IFIH1/FAM111A/ZNFX1/TRIM14/UBP1/STAT1/TRIM21/EIF2AK2/OAS3/OAS2/OAS1/MX1/LY6E/BST2	15
BP	GO:1903900	regulation of viral life cycle	16/120	143/18888	7.85922e-16	2.77273e-13	2.47524e-13	APOBEC3F/IFIH1/FAM111A/ZNFX1/LAMP3/TRIM38/TRIM22/TRIM21/EIF2AK2/OAS3/OAS2/OAS1/MX1/LY6E/BST2/ADAR	16
BP	GO:0016032	viral process	22/120	428/18888	3.14203e-14	9.23758e-12	8.24646e-12	APOBEC3F/PARP10/PARP9/IFIH1/FAM111A/ZNFX1/LAMP3/TRIM38/TRIM22/TRIM14/UBP1/STAT1/TRIM21/EIF2AK2/OAS3/OAS2/OAS1/MX1/LY6E/IFI27/BST2/ADAR	22
BP	GO:0045069	regulation of viral genome replication	12/120	85/18888	2.19656e-13	5.53532e-11	4.94142e-11	APOBEC3F/IFIH1/FAM111A/ZNFX1/TRIM38/EIF2AK2/OAS3/OAS2/OAS1/MX1/BST2/ADAR	12
BP	GO:0045088	regulation of innate immune response	21/120	440/18888	5.40176e-13	1.19109e-10	1.06329e-10	PARP9/DHX58/IFIH1/ZNFX1/DDX60/PARP14/RIGI/USP18/TRAF3/TLR3/STAT2/TRIM21/EIF2AK2/OAS3/OAS1/IFI35/HLA-F/HLA-B/CASP8/CASP1/ADAR	21
BP	GO:0032479	regulation of type I interferon production	13/120	124/18888	1.07327e-12	1.89325e-10	1.69012e-10	DHX58/IFIH1/XAF1/TRAF3IP1/RIGI/TRIM38/TRAF3/TLR3/STAT1/TRIM21/OAS3/OAS2/OAS1	13
BP	GO:0032606	type I interferon production	13/120	124/18888	1.07327e-12	1.89325e-10	1.69012e-10	DHX58/IFIH1/XAF1/TRAF3IP1/RIGI/TRIM38/TRAF3/TLR3/STAT1/TRIM21/OAS3/OAS2/OAS1	13
BP	GO:0045071	negative regulation of viral genome replication	10/120	55/18888	1.68248e-12	2.63673e-10	2.35383e-10	APOBEC3F/IFIH1/FAM111A/ZNFX1/EIF2AK2/OAS3/OAS2/OAS1/MX1/BST2	10
BP	GO:0019079	viral genome replication	13/120	129/18888	1.79369e-12	2.63673e-10	2.35383e-10	APOBEC3F/IFIH1/FAM111A/ZNFX1/TRIM38/EIF2AK2/OAS3/OAS2/OAS1/MX1/IFI27/BST2/ADAR	13
MF	GO:0003725	double-stranded RNA binding	11/117	73/18522	1.01325e-12	2.73578e-10	2.41047e-10	DDX60L/DHX58/IFIH1/DDX60/RIGI/TLR3/EIF2AK2/OAS3/OAS2/OAS1/ADAR	11
BP	GO:0140888	interferon-mediated signaling pathway	12/120	108/18888	4.12114e-12	5.59207e-10	4.99209e-10	PARP9/IFIH1/PARP14/USP18/TRAF3/STAT2/STAT1/OAS3/OAS2/OAS1/IFI27/ADAR	12
BP	GO:0034340	response to type I interferon	11/120	90/18888	1.16432e-11	1.46704e-09	1.30964e-09	IFIH1/USP18/TRAF3/STAT2/STAT1/OAS3/OAS2/OAS1/MX1/IFI27/ADAR	11
BP	GO:0002832	negative regulation of response to biotic stimulus	12/120	119/18888	1.32278e-11	1.55559e-09	1.38869e-09	DHX58/PARP14/TRAF3IP1/USP18/TRIM38/STAT2/TRIM21/OAS3/OAS1/HLA-F/HLA-B/ADAR	12
BP	GO:0019058	viral life cycle	17/120	319/18888	1.9111e-11	2.10699e-09	1.88092e-09	APOBEC3F/IFIH1/FAM111A/ZNFX1/LAMP3/TRIM38/TRIM22/TRIM21/EIF2AK2/OAS3/OAS2/OAS1/MX1/LY6E/IFI27/BST2/ADAR	17
BP	GO:0140374	antiviral innate immune response	9/120	50/18888	2.50455e-11	2.59884e-09	2.32e-09	DHX58/IFIH1/RIGI/USP18/EIF2AK2/OAS1/MX1/CXCL10/IFIT3	9
BP	GO:0060337	type I interferon-mediated signaling pathway	10/120	83/18888	1.20578e-10	1.18167e-08	1.05488e-08	IFIH1/USP18/TRAF3/STAT2/STAT1/OAS3/OAS2/OAS1/IFI27/ADAR	10
BP	GO:0071357	cellular response to type I interferon	10/120	84/18888	1.36148e-10	1.26402e-08	1.1284e-08	IFIH1/USP18/TRAF3/STAT2/STAT1/OAS3/OAS2/OAS1/IFI27/ADAR	10
BP	GO:0045824	negative regulation of innate immune response	10/120	88/18888	2.17892e-10	1.85497e-08	1.65595e-08	DHX58/PARP14/USP18/STAT2/TRIM21/OAS3/OAS1/HLA-F/HLA-B/ADAR	10
BP	GO:0050688	regulation of defense response to virus	9/120	63/18888	2.2083e-10	1.85497e-08	1.65595e-08	APOBEC3F/DTX3L/PARP9/TRAF3IP1/RIGI/TRIM38/TRIM22/TRAF3/STAT1	9
BP	GO:0032481	positive regulation of type I interferon production	9/120	73/18888	8.59029e-10	6.88785e-08	6.14884e-08	DHX58/IFIH1/RIGI/TRAF3/TLR3/STAT1/OAS3/OAS2/OAS1	9
BP	GO:0060759	regulation of response to cytokine stimulus	12/120	189/18888	2.91956e-09	2.23918e-07	1.99893e-07	PARP9/IFIH1/PARP14/RIGI/USP18/TRAF2/STAT2/OAS3/OAS1/CASP8/CASP1/ADAR	12
BP	GO:0032608	interferon-beta production	8/120	59/18888	3.54736e-09	2.50302e-07	2.23446e-07	IFIH1/RIGI/TRIM38/TRAF3/TLR3/OAS3/OAS2/OAS1	8
BP	GO:0032648	regulation of interferon-beta production	8/120	59/18888	3.54736e-09	2.50302e-07	2.23446e-07	IFIH1/RIGI/TRIM38/TRAF3/TLR3/OAS3/OAS2/OAS1	8
BP	GO:0001819	positive regulation of cytokine production	17/120	500/18888	1.80669e-08	1.22577e-06	1.09425e-06	DHX58/IFIH1/TRPV4/RIGI/BTN3A1/BTN3A2/TRAF3/TRAF2/TLR3/STAT1/EIF2AK2/OAS3/OAS2/OAS1/HLA-F/CASP8/CASP1	17
BP	GO:0002230	positive regulation of defense response to virus by host	6/120	30/18888	3.03922e-08	1.98563e-06	1.77258e-06	APOBEC3F/DTX3L/PARP9/RIGI/TRIM22/STAT1	6
BP	GO:0031348	negative regulation of defense response	13/120	291/18888	4.23929e-08	2.67075e-06	2.3842e-06	DHX58/PARP14/TRAF3IP1/USP18/TRIM38/STAT2/TRIM21/OAS3/OAS1/HLA-F/HLA-B/GBA1/ADAR	13
BP	GO:0050777	negative regulation of immune response	11/120	194/18888	4.42776e-08	2.6933e-06	2.40433e-06	DHX58/PARP14/USP18/PARP3/STAT2/TRIM21/OAS3/OAS1/HLA-F/HLA-B/ADAR	11
BP	GO:0035455	response to interferon-alpha	5/120	18/18888	7.63352e-08	4.48851e-06	4.00693e-06	LAMP3/EIF2AK2/MX2/BST2/ADAR	5
BP	GO:0045089	positive regulation of innate immune response	14/120	365/18888	8.30055e-08	4.72328e-06	4.21651e-06	PARP9/DHX58/IFIH1/ZNFX1/DDX60/RIGI/TRAF3/TLR3/EIF2AK2/OAS3/OAS1/IFI35/HLA-F/CASP1	14
BP	GO:0032728	positive regulation of interferon-beta production	6/120	40/18888	1.86551e-07	9.98778e-06	8.91617e-06	IFIH1/RIGI/TLR3/OAS3/OAS2/OAS1	6
BP	GO:0002833	positive regulation of response to biotic stimulus	14/120	390/18888	1.86846e-07	9.98778e-06	8.91617e-06	PARP9/DHX58/IFIH1/ZNFX1/DDX60/RIGI/TRAF3/TLR3/EIF2AK2/OAS3/OAS1/IFI35/HLA-F/CASP1	14
BP	GO:0001959	regulation of cytokine-mediated signaling pathway	10/120	177/18888	1.93156e-07	1.00214e-05	8.94616e-06	PARP9/PARP14/USP18/TRAF2/STAT2/OAS3/OAS1/CASP8/CASP1/ADAR	10
BP	GO:0050691	regulation of defense response to virus by host	6/120	42/18888	2.52327e-07	1.27173e-05	1.13528e-05	APOBEC3F/DTX3L/PARP9/RIGI/TRIM22/STAT1	6
BP	GO:0060339	negative regulation of type I interferon-mediated signaling pathway	5/120	24/18888	3.67314e-07	1.79984e-05	1.60673e-05	USP18/STAT2/OAS3/OAS1/ADAR	5
BP	GO:0002218	activation of innate immune response	12/120	298/18888	4.408e-07	2.10154e-05	1.87606e-05	DHX58/IFIH1/ZNFX1/DDX60/RIGI/TRAF3/TLR3/EIF2AK2/OAS3/OAS1/IFI35/CASP1	12
BP	GO:0039530	MDA-5 signaling pathway	4/120	11/18888	4.94009e-07	2.29324e-05	2.0472e-05	DHX58/IFIH1/DDX60/OAS3	4
MF	GO:0003950	NAD+ ADP-ribosyltransferase activity	5/117	23/18522	2.83546e-07	2.55191e-05	2.24847e-05	PARP10/PARP9/PARP12/PARP14/PARP3	5
MF	GO:1990404	NAD+-protein ADP-ribosyltransferase activity	5/117	23/18522	2.83546e-07	2.55191e-05	2.24847e-05	PARP10/PARP9/PARP12/PARP14/PARP3	5
BP	GO:0002757	immune response-activating signaling pathway	15/120	500/18888	6.58069e-07	2.9765e-05	2.65714e-05	DHX58/IFIH1/DDX60/RIGI/BTN3A1/BTN3A2/BTN3A3/SKAP1/TRAF3/TLR3/EIF2AK2/OAS3/OAS1/IFI35/CASP1	15
BP	GO:0002221	pattern recognition receptor signaling pathway	11/120	259/18888	8.10029e-07	3.57223e-05	3.18896e-05	DHX58/IFIH1/DDX60/RIGI/TRAF3/TLR3/EIF2AK2/OAS3/OAS1/IFI35/CASP1	11
MF	GO:0016763	pentosyltransferase activity	6/117	49/18522	6.25624e-07	4.22296e-05	3.72082e-05	PARP10/PARP9/QTRT2/PARP12/PARP14/PARP3	6
BP	GO:0000209	protein polyubiquitination	11/120	267/18888	1.09193e-06	4.69794e-05	4.19389e-05	NHLRC3/DTX3L/PARP10/RNF213/ANAPC7/TRIM38/TRIM22/TRAF3/TRAF2/TRIM21/IFI27	11
BP	GO:0002758	innate immune response-activating signaling pathway	11/120	278/18888	1.61918e-06	6.80055e-05	6.0709e-05	DHX58/IFIH1/DDX60/RIGI/TRAF3/TLR3/EIF2AK2/OAS3/OAS1/IFI35/CASP1	11
BP	GO:0043122	regulation of canonical NF-kappaB signal transduction	11/120	286/18888	2.13216e-06	8.7468e-05	7.80834e-05	APOL3/TRIM38/TRIM22/TRAF3/TRAF2/TLR3/STAT1/TRIM21/CASP8/CASP1/BST2	11
BP	GO:0035456	response to interferon-beta	5/120	34/18888	2.28565e-06	9.16336e-05	8.18021e-05	XAF1/TLR3/STAT1/OAS1/BST2	5
BP	GO:0070534	protein K63-linked ubiquitination	6/120	64/18888	3.21842e-06	0.000126162	0.000112626	PARP10/RNF213/TRIM22/TRAF3/TRAF2/TRIM21	6
BP	GO:0034341	response to type II interferon	8/120	142/18888	3.46305e-06	0.000132801	0.000118552	GBP4/PARP9/PARP14/TLR3/STAT1/TRIM21/CASP1/BST2	8
BP	GO:0060760	positive regulation of response to cytokine stimulus	6/120	67/18888	4.21802e-06	0.00015831	0.000141325	PARP9/IFIH1/PARP14/RIGI/TRAF2/CASP1	6
BP	GO:0007249	canonical NF-kappaB signal transduction	11/120	311/18888	4.76761e-06	0.00017521	0.000156411	APOL3/TRIM38/TRIM22/TRAF3/TRAF2/TLR3/STAT1/TRIM21/CASP8/CASP1/BST2	11
MF	GO:0016779	nucleotidyltransferase activity	8/117	146/18522	4.06381e-06	0.000219446	0.000193352	PARP10/PARP9/PARP12/PARP14/PARP3/OAS3/OAS2/OAS1	8
BP	GO:0032102	negative regulation of response to external stimulus	13/120	456/18888	6.69383e-06	0.000240978	0.000215123	DHX58/PARP14/TRAF3IP1/USP18/TRIM38/STAT2/TRIM21/OAS3/OAS1/HLA-F/HLA-B/GBA1/ADAR	13
BP	GO:0043123	positive regulation of canonical NF-kappaB signal transduction	9/120	208/18888	7.29096e-06	0.000257225	0.000229627	APOL3/TRIM38/TRIM22/TRAF2/TLR3/TRIM21/CASP8/CASP1/BST2	9
BP	GO:0060338	regulation of type I interferon-mediated signaling pathway	5/120	45/18888	9.49137e-06	0.000325466	0.000290546	USP18/STAT2/OAS3/OAS1/ADAR	5
BP	GO:0002753	cytoplasmic pattern recognition receptor signaling pathway	8/120	163/18888	9.59424e-06	0.000325466	0.000290546	DHX58/IFIH1/DDX60/RIGI/TLR3/EIF2AK2/OAS3/OAS1	8
MF	GO:0003724	RNA helicase activity	6/117	77/18522	9.18734e-06	0.000411214	0.000362317	DDX60L/HELZ2/DHX58/IFIH1/DDX60/RIGI	6
MF	GO:0008186	ATP-dependent activity, acting on RNA	6/117	79/18522	1.06611e-05	0.000411214	0.000362317	DDX60L/HELZ2/DHX58/IFIH1/DDX60/RIGI	6
BP	GO:0032727	positive regulation of interferon-alpha production	4/120	24/18888	1.49223e-05	0.000496661	0.000443373	IFIH1/RIGI/TLR3/STAT1	4
BP	GO:0098586	cellular response to virus	6/120	87/18888	1.92494e-05	0.000628815	0.000561348	IFIH1/TLR3/OAS1/CXCL10/IFI6/ADAR	6
BP	GO:0039529	RIG-I signaling pathway	4/120	27/18888	2.42856e-05	0.000778904	0.000695334	DHX58/DDX60/RIGI/OAS3	4
MF	GO:0004842	ubiquitin-protein transferase activity	12/117	450/18522	2.79351e-05	0.00094281	0.000830702	NHLRC3/DTX3L/TRIM69/RNF213/HERC6/TRIM38/TRIM22/TRIM14/UBA7/TRAF3/TRAF2/TRIM21	12
BP	GO:0001960	negative regulation of cytokine-mediated signaling pathway	6/120	96/18888	3.37351e-05	0.00106266	0.000948641	PARP14/USP18/STAT2/OAS3/OAS1/ADAR	6
BP	GO:0032607	interferon-alpha production	4/120	30/18888	3.73687e-05	0.00113652	0.00101458	IFIH1/RIGI/TLR3/STAT1	4
BP	GO:0032647	regulation of interferon-alpha production	4/120	30/18888	3.73687e-05	0.00113652	0.00101458	IFIH1/RIGI/TLR3/STAT1	4
BP	GO:0070213	protein auto-ADP-ribosylation	3/120	11/18888	3.97593e-05	0.00118874	0.00106119	PARP10/PARP12/PARP3	3
MF	GO:0005164	tumor necrosis factor receptor binding	4/117	31/18522	4.17062e-05	0.00125119	0.00110241	TRAF3/TRAF2/STAT1/CASP8	4
BP	GO:0060761	negative regulation of response to cytokine stimulus	6/120	101/18888	4.49445e-05	0.00132137	0.0011796	PARP14/USP18/STAT2/OAS3/OAS1/ADAR	6
MF	GO:0019787	ubiquitin-like protein transferase activity	12/117	481/18522	5.32646e-05	0.00135792	0.00119646	NHLRC3/DTX3L/TRIM69/RNF213/HERC6/TRIM38/TRIM22/TRIM14/UBA7/TRAF3/TRAF2/TRIM21	12
MF	GO:0004386	helicase activity	7/117	154/18522	5.53229e-05	0.00135792	0.00119646	DDX60L/HELZ2/DHX58/IFIH1/ZNFX1/DDX60/RIGI	7
MF	GO:0016755	aminoacyltransferase activity	12/117	498/18522	7.42225e-05	0.00165485	0.00145808	NHLRC3/DTX3L/TRIM69/RNF213/HERC6/TRIM38/TRIM22/TRIM14/UBA7/TRAF3/TRAF2/TRIM21	12
MF	GO:0061630	ubiquitin protein ligase activity	10/117	352/18522	7.96781e-05	0.00165485	0.00145808	NHLRC3/DTX3L/TRIM69/RNF213/HERC6/TRIM38/TRIM22/TRIM14/TRAF3/TRIM21	10
BP	GO:0032760	positive regulation of tumor necrosis factor production	6/120	109/18888	6.89143e-05	0.00199286	0.00177905	IFIH1/RIGI/TLR3/OAS3/OAS2/OAS1	6
MF	GO:0061659	ubiquitin-like protein ligase activity	10/117	371/18522	0.000122775	0.00236781	0.00208625	NHLRC3/DTX3L/TRIM69/RNF213/HERC6/TRIM38/TRIM22/TRIM14/TRAF3/TRIM21	10
BP	GO:1903557	positive regulation of tumor necrosis factor superfamily cytokine production	6/120	113/18888	8.42288e-05	0.00239645	0.00213933	IFIH1/RIGI/TLR3/OAS3/OAS2/OAS1	6
BP	GO:0070269	pyroptosis	4/120	37/18888	8.70189e-05	0.00243653	0.00217511	TRIM21/IFI27/CASP8/CASP1	4
BP	GO:0032722	positive regulation of chemokine production	5/120	72/18888	9.48158e-05	0.00261336	0.00233297	TRPV4/TLR3/EIF2AK2/OAS3/OAS1	5
BP	GO:0032897	negative regulation of viral transcription	3/120	15/18888	0.000107621	0.00287641	0.0025678	TRIM14/UBP1/TRIM21	3
BP	GO:0071639	positive regulation of monocyte chemotactic protein-1 production	3/120	15/18888	0.000107621	0.00287641	0.0025678	TRPV4/OAS3/OAS1	3
BP	GO:0071346	cellular response to type II interferon	6/120	120/18888	0.000117462	0.00309258	0.00276077	GBP4/PARP9/PARP14/TLR3/STAT1/CASP1	6
MF	GO:0003727	single-stranded RNA binding	5/117	87/18522	0.000225701	0.00406262	0.00357954	DDX60L/DHX58/IFIH1/DDX60/RIGI	5
BP	GO:0002730	regulation of dendritic cell cytokine production	3/120	17/18888	0.000159354	0.00407392	0.00363682	RIGI/TLR3/BST2	3
BP	GO:0071360	cellular response to exogenous dsRNA	3/120	17/18888	0.000159354	0.00407392	0.00363682	IFIH1/RIGI/TLR3	3
MF	GO:0032813	tumor necrosis factor receptor superfamily binding	4/117	49/18522	0.00025729	0.00434177	0.0038255	TRAF3/TRAF2/STAT1/CASP8	4
BP	GO:0002371	dendritic cell cytokine production	3/120	18/18888	0.00019034	0.00479656	0.00428192	RIGI/TLR3/BST2	3
BP	GO:0046782	regulation of viral transcription	3/120	19/18888	0.000224982	0.0055897	0.00498997	TRIM14/UBP1/TRIM21	3
BP	GO:0046596	regulation of viral entry into host cell	4/120	49/18888	0.000263237	0.0064493	0.00575735	TRIM38/TRIM22/TRIM21/LY6E	4
BP	GO:0051092	positive regulation of NF-kappaB transcription factor activity	6/120	141/18888	0.00028284	0.00683464	0.00610134	TRIM38/TRIM22/TRIM14/TRAF2/TRIM21/EIF2AK2	6
BP	GO:0071605	monocyte chemotactic protein-1 production	3/120	21/18888	0.000305949	0.00719592	0.00642385	TRPV4/OAS3/OAS1	3
BP	GO:0071637	regulation of monocyte chemotactic protein-1 production	3/120	21/18888	0.000305949	0.00719592	0.00642385	TRPV4/OAS3/OAS1	3
BP	GO:0032069	regulation of nuclease activity	3/120	22/18888	0.000352619	0.00818446	0.00730634	OAS3/OAS2/OAS1	3
BP	GO:0071359	cellular response to dsRNA	3/120	23/18888	0.000403637	0.00924695	0.00825483	IFIH1/RIGI/TLR3	3
BP	GO:0052372	modulation by symbiont of entry into host	4/120	56/18888	0.00044098	0.00997293	0.00890291	TRIM38/TRIM22/TRIM21/LY6E	4
BP	GO:0019080	viral gene expression	5/120	102/18888	0.000485188	0.0108338	0.00967143	PARP10/PARP9/TRIM14/UBP1/TRIM21	5
BP	GO:0032642	regulation of chemokine production	5/120	104/18888	0.000530331	0.0116938	0.0104391	TRPV4/TLR3/EIF2AK2/OAS3/OAS1	5
BP	GO:0032602	chemokine production	5/120	105/18888	0.000554052	0.012066	0.0107714	TRPV4/TLR3/EIF2AK2/OAS3/OAS1	5
BP	GO:0001961	positive regulation of cytokine-mediated signaling pathway	4/120	60/18888	0.000574148	0.0123512	0.011026	PARP9/PARP14/TRAF2/CASP1	4
BP	GO:0060333	type II interferon-mediated signaling pathway	3/120	26/18888	0.000584403	0.0124203	0.0110877	PARP9/PARP14/STAT1	3
MF	GO:0070566	adenylyltransferase activity	3/117	29/18522	0.000796233	0.0126461	0.0111423	OAS3/OAS2/OAS1	3
BP	GO:0035458	cellular response to interferon-beta	3/120	27/18888	0.000654418	0.0137428	0.0122683	TLR3/STAT1/OAS1	3
BP	GO:0051091	positive regulation of DNA-binding transcription factor activity	7/120	230/18888	0.000672432	0.0139549	0.0124577	RIGI/TRIM38/TRIM22/TRIM14/TRAF2/TRIM21/EIF2AK2	7
BP	GO:0051090	regulation of DNA-binding transcription factor activity	9/120	381/18888	0.000735184	0.0150798	0.0134619	PARP10/RIGI/TRIM38/TRIM22/TRIM14/TRAF3/TRAF2/TRIM21/EIF2AK2	9
BP	GO:0043903	regulation of biological process involved in symbiotic interaction	4/120	65/18888	0.000777949	0.0157736	0.0140812	TRIM38/TRIM22/TRIM21/LY6E	4
MF	GO:0044389	ubiquitin-like protein ligase binding	8/117	324/18522	0.0010524	0.0157861	0.013909	DTX3L/PARP9/RIGI/TRAF3/TRAF2/STAT2/STAT1/CASP8	8
BP	GO:0002697	regulation of immune effector process	9/120	385/18888	0.000791575	0.0158675	0.014165	DHX58/DDX60/RIGI/PARP3/TRAF2/TLR3/HLA-F/HLA-B/BST2	9
BP	GO:0033209	tumor necrosis factor-mediated signaling pathway	5/120	117/18888	0.000905079	0.0176818	0.0157847	TRAF3/TRAF2/STAT1/CASP8/CASP1	5
BP	GO:0032635	interleukin-6 production	6/120	176/18888	0.00091351	0.0176818	0.0157847	IFIH1/TRPV4/RIGI/TLR3/HLA-B/GBA1	6
BP	GO:0032675	regulation of interleukin-6 production	6/120	176/18888	0.00091351	0.0176818	0.0157847	IFIH1/TRPV4/RIGI/TLR3/HLA-B/GBA1	6
BP	GO:0002704	negative regulation of leukocyte mediated immunity	4/120	68/18888	0.000922181	0.0176818	0.0157847	PARP3/HLA-F/HLA-B/BST2	4
MF	GO:0038187	pattern recognition receptor activity	3/117	34/18522	0.00127436	0.0181093	0.0159559	IFIH1/RIGI/TLR3	3
BP	GO:0002703	regulation of leukocyte mediated immunity	7/120	246/18888	0.000996891	0.0189088	0.01688	RIGI/PARP3/TRAF2/TLR3/HLA-F/HLA-B/BST2	7
BP	GO:0002718	regulation of cytokine production involved in immune response	5/120	120/18888	0.00101407	0.0190301	0.0169883	RIGI/TRAF2/TLR3/HLA-F/BST2	5
BP	GO:0002367	cytokine production involved in immune response	5/120	122/18888	0.00109196	0.0202761	0.0181006	RIGI/TRAF2/TLR3/HLA-F/BST2	5
MF	GO:0016757	glycosyltransferase activity	7/117	268/18522	0.00157509	0.0212637	0.0187353	PARP10/PARP9/QTRT2/PARP12/PARP14/PARP3/GBA1	7
BP	GO:0051865	protein autoubiquitination	4/120	73/18888	0.00120285	0.0221023	0.0197309	DTX3L/RNF213/TRAF2/TRIM21	4
MF	GO:0031996	thioesterase binding	2/117	10/18522	0.00172233	0.0221442	0.0195111	TRAF3/TRAF2	2
BP	GO:0042742	defense response to bacterium	8/120	330/18888	0.00123133	0.0223924	0.0199899	GBP4/RNF213/ZNFX1/TLR3/OAS3/OAS2/OAS1/CASP1	8
BP	GO:0002700	regulation of production of molecular mediator of immune response	6/120	187/18888	0.00124866	0.0224759	0.0200644	RIGI/PARP3/TRAF2/TLR3/HLA-F/BST2	6
BP	GO:0002699	positive regulation of immune effector process	7/120	257/18888	0.00128371	0.0228733	0.0204192	DHX58/DDX60/RIGI/TRAF2/TLR3/HLA-F/HLA-B	7
BP	GO:0032640	tumor necrosis factor production	6/120	189/18888	0.00131855	0.0230289	0.0205581	IFIH1/RIGI/TLR3/OAS3/OAS2/OAS1	6
BP	GO:0032680	regulation of tumor necrosis factor production	6/120	189/18888	0.00131855	0.0230289	0.0205581	IFIH1/RIGI/TLR3/OAS3/OAS2/OAS1	6
BP	GO:0002456	T cell mediated immunity	5/120	129/18888	0.00139983	0.0242089	0.0216115	BTN3A2/BTN3A3/TRAF2/HLA-F/HLA-B	5
MF	GO:0019903	protein phosphatase binding	5/117	142/18522	0.00207971	0.0255237	0.0224887	ANAPC7/SKAP1/TRAF3/TRAF2/STAT1	5
BP	GO:0071706	tumor necrosis factor superfamily cytokine production	6/120	194/18888	0.00150636	0.0255503	0.0228089	IFIH1/RIGI/TLR3/OAS3/OAS2/OAS1	6
BP	GO:1903555	regulation of tumor necrosis factor superfamily cytokine production	6/120	194/18888	0.00150636	0.0255503	0.0228089	IFIH1/RIGI/TLR3/OAS3/OAS2/OAS1	6
BP	GO:0034356	NAD biosynthesis via nicotinamide riboside salvage pathway	2/120	10/18888	0.00174227	0.0289939	0.0258831	PARP10/PARP9	2
BP	GO:1900246	positive regulation of RIG-I signaling pathway	2/120	10/18888	0.00174227	0.0289939	0.0258831	DHX58/DDX60	2
BP	GO:0002720	positive regulation of cytokine production involved in immune response	4/120	81/18888	0.00176845	0.0291546	0.0260265	RIGI/TRAF2/TLR3/HLA-F	4
MF	GO:0097677	STAT family protein binding	2/117	12/18522	0.00250529	0.02941	0.0259129	DTX3L/PARP9	2
BP	GO:0070936	protein K48-linked ubiquitination	4/120	82/18888	0.00185012	0.0302186	0.0269764	DTX3L/TRIM38/TRIM21/IFI27	4
BP	GO:0035561	regulation of chromatin binding	2/120	11/18888	0.0021206	0.0337003	0.0300846	DTX3L/PARP9	2
BP	GO:0071609	chemokine (C-C motif) ligand 5 production	2/120	11/18888	0.0021206	0.0337003	0.0300846	TRPV4/OAS3	2
BP	GO:0071649	regulation of chemokine (C-C motif) ligand 5 production	2/120	11/18888	0.0021206	0.0337003	0.0300846	TRPV4/OAS3	2
MF	GO:0140098	catalytic activity, acting on RNA	8/117	390/18522	0.00334197	0.0375972	0.0331266	DDX60L/HELZ2/QTRT2/DHX58/IFIH1/DDX60/RIGI/EXOG	8
BP	GO:0030522	intracellular receptor signaling pathway	8/120	369/18888	0.00247661	0.0390065	0.0348214	DHX58/IFIH1/DDX60/RIGI/TLR3/EIF2AK2/OAS3/OAS1	8
BP	GO:0009612	response to mechanical stimulus	6/120	216/18888	0.00258522	0.0403569	0.036027	TRPV4/TLR3/STAT1/CXCL10/CASP8/CASP1	6
BP	GO:0032480	negative regulation of type I interferon production	3/120	45/18888	0.00292166	0.0452089	0.0403583	DHX58/XAF1/TRAF3IP1	3
BP	GO:0001818	negative regulation of cytokine production	8/120	381/18888	0.00301217	0.0462041	0.0412468	DHX58/XAF1/TRAF3IP1/OAS3/OAS1/HLA-F/GBA1/BST2	8
BP	GO:0002443	leukocyte mediated immunity	9/120	469/18888	0.00305646	0.0464793	0.0414924	RIGI/BTN3A2/BTN3A3/PARP3/TRAF2/TLR3/HLA-F/HLA-B/BST2	9
BP	GO:0002701	negative regulation of production of molecular mediator of immune response	3/120	46/18888	0.00311114	0.0469065	0.0418738	PARP3/HLA-F/BST2	3
MF	GO:0016722	oxidoreductase activity, acting on metal ions	2/117	16/18522	0.00448054	0.0483898	0.0426358	STEAP3/MMACHC	2
BP	GO:0007250	activation of NF-kappaB-inducing kinase activity	2/120	14/18888	0.00346518	0.0496957	0.0443638	TRAF2/TLR3	2
BP	GO:0046598	positive regulation of viral entry into host cell	2/120	14/18888	0.00346518	0.0496957	0.0443638	TRIM38/TRIM21	2
BP	GO:0060330	regulation of response to type II interferon	2/120	14/18888	0.00346518	0.0496957	0.0443638	PARP9/PARP14	2
BP	GO:0060334	regulation of type II interferon-mediated signaling pathway	2/120	14/18888	0.00346518	0.0496957	0.0443638	PARP9/PARP14	2
BP	GO:0075294	positive regulation by symbiont of entry into host	2/120	14/18888	0.00346518	0.0496957	0.0443638	TRIM38/TRIM21	2
BP	GO:1903265	positive regulation of tumor necrosis factor-mediated signaling pathway	2/120	14/18888	0.00346518	0.0496957	0.0443638	TRAF2/CASP1	2

## Sheet: LI_6_purple
ONTOLOGY	ID	Description	GeneRatio	BgRatio	pvalue	p.adjust	qvalue	geneID	Count
MF	GO:0017124	SH3 domain binding	12/365	122/18522	5.31336e-06	0.00325709	0.0028021	DAB2IP/MVB12A/ELMO2/ENAH/ARHGAP17/CABYR/HIP1R/SYNJ2/SH3BP2/RAPGEF1/DOCK1/CRK	12
MF	GO:0030695	GTPase regulator activity	24/365	488/18522	4.07758e-05	0.00684686	0.0058904	PGAM5/DAB2IP/AGAP3/MTSS2/MON1A/DENND2D/RIC8B/ARHGEF10L/ARHGAP17/LAMTOR1/ARHGEF16/ARHGEF26/ARFGEF1/ARFGEF2/VPS9D1/RASAL2/BCAR3/ARHGEF5/RTKN/RABIF/OCRL/NF1/RAPGEF1/DOCK1	24
MF	GO:0060589	nucleoside-triphosphatase regulator activity	24/365	488/18522	4.07758e-05	0.00684686	0.0058904	PGAM5/DAB2IP/AGAP3/MTSS2/MON1A/DENND2D/RIC8B/ARHGEF10L/ARHGAP17/LAMTOR1/ARHGEF16/ARHGEF26/ARFGEF1/ARFGEF2/VPS9D1/RASAL2/BCAR3/ARHGEF5/RTKN/RABIF/OCRL/NF1/RAPGEF1/DOCK1	24
MF	GO:0005085	guanyl-nucleotide exchange factor activity	15/365	226/18522	4.46777e-05	0.00684686	0.0058904	MON1A/DENND2D/RIC8B/ARHGEF10L/LAMTOR1/ARHGEF16/ARHGEF26/ARFGEF1/ARFGEF2/VPS9D1/BCAR3/ARHGEF5/RABIF/RAPGEF1/DOCK1	15
MF	GO:1901505	carbohydrate derivative transmembrane transporter activity	7/365	56/18522	0.000110131	0.0135021	0.011616	SLC35B2/SLC35B4/SLC17A9/LRRC8A/SLC29A3/ABCC3/SLC5A1	7
MF	GO:0043130	ubiquitin binding	9/365	99/18522	0.000147733	0.0150934	0.0129849	MVB12A/RNF185/OTUB2/UEVLD/TOM1/N4BP1/SQSTM1/IKBKG/AMFR	9
BP	GO:0006399	tRNA metabolic process	15/353	202/18888	6.39664e-06	0.0213328	0.0201595	DTWD2/PUSL1/EARS2/ADAT3/MARS2/QTRT1/METTL2B/TRMT12/TRMT10C/NSUN2/RTCB/FAM98A/ELP5/DICER1/VARS1	15
BP	GO:0007034	vacuolar transport	13/353	171/18888	2.06021e-05	0.0343539	0.0324645	MVB12A/MON1A/AKTIP/SLC17A9/VPS18/UEVLD/VPS13C/AP3M1/PTPN23/MGRN1/SQSTM1/IGF2R/GAK	13
MF	GO:0051219	phosphoprotein binding	8/365	93/18522	0.000499767	0.0437653	0.0376516	MID2/BCAR3/SH3BP2/PTPN3/PRKCSH/IGF2R/CRK/ABL2	8
MF	GO:0032182	ubiquitin-like protein binding	9/365	119/18522	0.000585396	0.044856	0.0385899	MVB12A/RNF185/OTUB2/UEVLD/TOM1/N4BP1/SQSTM1/IKBKG/AMFR	9
BP	GO:0008033	tRNA processing	11/353	134/18888	4.4076e-05	0.0489978	0.046303	DTWD2/PUSL1/ADAT3/QTRT1/METTL2B/TRMT12/TRMT10C/NSUN2/RTCB/FAM98A/ELP5	11

## Sheet: LI_7_tan
ONTOLOGY	ID	Description	GeneRatio	BgRatio	pvalue	p.adjust	qvalue	geneID	Count
BP	GO:0006956	complement activation	14/285	67/18888	1.103e-12	3.58807e-09	3.22426e-09	CFI/CFH/CD59/C9/C8G/C8A/C6/C4BPA/C4B/C4A/C3/C1R/SERPING1/CFB	14
BP	GO:0006958	complement activation, classical pathway	11/285	42/18888	2.15252e-11	3.50107e-08	3.14608e-08	CFI/C9/C8G/C8A/C6/C4BPA/C4B/C4A/C3/C1R/SERPING1	11
BP	GO:0006959	humoral immune response	22/285	258/18888	6.30645e-11	6.8383e-08	6.14492e-08	BLNK/LGALS4/IL7/JCHAIN/CFI/HLA-A/CFH/CXCL2/DEFB1/CD59/C9/C8G/C8A/C6/C4BPA/C4B/C4A/C3/C1R/SERPING1/CFB/ANG	22
BP	GO:0002455	humoral immune response mediated by circulating immunoglobulin	11/285	56/18888	6.2095e-10	5.04987e-07	4.53784e-07	CFI/C9/C8G/C8A/C6/C4BPA/C4B/C4A/C3/C1R/SERPING1	11
BP	GO:0019882	antigen processing and presentation	14/285	117/18888	2.64213e-09	1.71897e-06	1.54467e-06	YTHDF1/IFI30/TAPBP/TAP2/TAP1/RELB/PSME1/PSMB8/ICAM1/HLA-C/HLA-A/CTSS/CD68/B2M	14
BP	GO:0002460	adaptive immune response based on somatic recombination of immune receptors built from immunoglobulin superfamily domains	24/285	385/18888	4.96181e-09	2.69013e-06	2.41736e-06	CLEC4G/ZC3H12A/NFKBIZ/MALT1/TAP2/RELB/NECTIN2/NFKB2/IRF7/CFI/ICAM1/HLA-C/HLA-A/C9/C8G/C8A/C6/C4BPA/C4B/C4A/C3/C1R/SERPING1/B2M	24
CC	GO:0072562	blood microparticle	14/299	144/19894	3.79002e-08	1.23934e-05	1.08115e-05	APOL1/PZP/JCHAIN/CFH/C9/C8G/C8A/C4BPA/C4B/C4A/C3/C1R/SERPING1/CFB	14
BP	GO:0002449	lymphocyte mediated immunity	22/285	372/18888	5.65782e-08	2.62927e-05	2.36267e-05	CLEC4G/RNF19B/NFKBIZ/MALT1/TAP2/NECTIN2/IRF7/CFI/ICAM1/HLA-C/HLA-A/C9/C8G/C8A/C6/C4BPA/C4B/C4A/C3/C1R/SERPING1/B2M	22
BP	GO:0002757	immune response-activating signaling pathway	25/285	500/18888	1.78196e-07	6.15269e-05	5.52883e-05	TICAM1/PIK3AP1/TRIM15/ZC3H12A/NFKBIZ/GPR108/SLC15A3/BLNK/MALT1/RBCK1/TNIP1/OASL/SHB/NECTIN2/PLSCR1/PLD2/NFKB1/IRF7/IRF1/HLA-A/CYLD/CTSS/CD14/C3/BIRC3	25
BP	GO:0006957	complement activation, alternative pathway	6/285	18/18888	1.78492e-07	6.15269e-05	5.52883e-05	CFH/C9/C8G/C8A/C3/CFB	6
BP	GO:0052547	regulation of peptidase activity	19/285	304/18888	1.99787e-07	6.15269e-05	5.52883e-05	SH3RF1/SERPINA10/MALT1/TNFSF15/NOL3/PSME2/PSME1/PSMB8/PSMA3/SERPINB8/NKX3-1/SMAD3/GRN/CTSS/CST3/CLDN4/SERPING1/FAS/BIRC3	19
BP	GO:0002443	leukocyte mediated immunity	24/285	469/18888	2.08053e-07	6.15269e-05	5.52883e-05	CLEC4G/TICAM1/RNF19B/NFKBIZ/MALT1/TAP2/NECTIN2/PTGDS/IRF7/CFI/ICAM1/HLA-C/HLA-A/C9/C8G/C8A/C6/C4BPA/C4B/C4A/C3/C1R/SERPING1/B2M	24
MF	GO:0001848	complement binding	7/294	26/18522	1.20072e-07	7.06025e-05	6.55973e-05	CFH/CD59/C8G/C8A/C4B/C4A/CFB	7
BP	GO:0001906	cell killing	16/285	226/18888	3.56989e-07	9.67737e-05	8.69612e-05	GBP7/RNF19B/APOL1/TAP2/NECTIN2/ICAM1/HLA-C/HLA-A/CFH/CD59/C9/C8G/C8A/C6/C3/B2M	16
BP	GO:0019885	antigen processing and presentation of endogenous peptide antigen via MHC class I	6/285	23/18888	9.1086e-07	0.000227925	0.000204815	TAPBP/TAP2/TAP1/HLA-C/HLA-A/B2M	6
BP	GO:0038061	non-canonical NF-kappaB signal transduction	12/285	135/18888	9.82286e-07	0.000228241	0.000205098	TRIM15/ZC3H12A/MALT1/RBCK1/TNFSF15/LITAF/MAP3K14/RELB/NFKB2/NFKB1/CYLD/BIRC3	12
BP	GO:0002474	antigen processing and presentation of peptide antigen via MHC class I	7/285	37/18888	1.156e-06	0.000250697	0.000225277	IFI30/TAPBP/TAP2/TAP1/HLA-C/HLA-A/B2M	7
BP	GO:0007249	canonical NF-kappaB signal transduction	18/285	311/18888	1.28208e-06	0.000260664	0.000234233	GBP7/UNC5CL/TICAM1/TRIM8/ZC3H12A/IFIT5/MALT1/RBCK1/UBD/TNIP1/TRAF4/LITAF/MAP3K14/RELB/NFKB2/NFKB1/LTBR/BIRC3	18
BP	GO:0002483	antigen processing and presentation of endogenous peptide antigen	6/285	25/18888	1.55794e-06	0.000294883	0.000264983	TAPBP/TAP2/TAP1/HLA-C/HLA-A/B2M	6
BP	GO:0050792	regulation of viral process	13/285	168/18888	1.68532e-06	0.000294883	0.000264983	GBP7/CLEC4G/TRIM15/TRIM8/SHFL/MDFIC/IFIT5/TNIP1/ISG15/OASL/IFITM1/NECTIN2/PLSCR1	13
BP	GO:0002697	regulation of immune effector process	20/285	385/18888	1.7621e-06	0.000294883	0.000264983	CLEC4G/TICAM1/ZC3H12A/NFKBIZ/MALT1/LITAF/XBP1/TAP2/SHB/NECTIN2/ICAM1/HLA-C/HLA-A/CFH/GRN/CD59/C4BPA/C3/SERPING1/B2M	20
BP	GO:1903900	regulation of viral life cycle	12/285	143/18888	1.81299e-06	0.000294883	0.000264983	GBP7/CLEC4G/TRIM15/TRIM8/SHFL/IFIT5/TNIP1/ISG15/OASL/IFITM1/NECTIN2/PLSCR1	12
BP	GO:0016064	immunoglobulin mediated immune response	14/285	208/18888	3.51502e-06	0.000521482	0.000468606	NFKBIZ/NECTIN2/IRF7/CFI/C9/C8G/C8A/C6/C4BPA/C4B/C4A/C3/C1R/SERPING1	14
BP	GO:0002237	response to molecule of bacterial origin	19/285	369/18888	3.65283e-06	0.000521482	0.000468606	TICAM1/ZC3H12A/NFKBIZ/UGT1A1/MALT1/TNIP1/LITAF/XBP1/TAP2/NOS3/NFKB2/NFKB1/IFNAR1/CXCL2/CD68/CD14/CASP7/C4B/B2M	19
BP	GO:0045088	regulation of innate immune response	21/285	440/18888	3.68709e-06	0.000521482	0.000468606	TICAM1/PIK3AP1/TRIM15/NFKBIZ/GPR108/SLC15A3/TNIP1/ISG15/OASL/NECTIN2/PLSCR1/IRF7/IRF1/HLA-A/CFH/GRN/CYLD/CTSS/CD14/SERPING1/BIRC3	21
BP	GO:0019724	B cell mediated immunity	14/285	212/18888	4.38688e-06	0.000594606	0.000534315	NFKBIZ/NECTIN2/IRF7/CFI/C9/C8G/C8A/C6/C4BPA/C4B/C4A/C3/C1R/SERPING1	14
BP	GO:0052548	regulation of endopeptidase activity	16/285	280/18888	5.91087e-06	0.000769122	0.000691136	SH3RF1/SERPINA10/MALT1/TNFSF15/NOL3/PSME2/PSME1/PSMB8/PSMA3/SERPINB8/NKX3-1/SMAD3/CST3/SERPING1/FAS/BIRC3	16
BP	GO:0019883	antigen processing and presentation of endogenous antigen	6/285	32/18888	7.29456e-06	0.000912662	0.000820121	TAPBP/TAP2/TAP1/HLA-C/HLA-A/B2M	6
BP	GO:0035456	response to interferon-beta	6/285	34/18888	1.05552e-05	0.00127171	0.00114276	PNPT1/SHFL/IFITM1/PLSCR1/IRF1/IFNAR1	6
BP	GO:0048525	negative regulation of viral process	9/285	93/18888	1.1355e-05	0.00131921	0.00118544	TRIM15/TRIM8/SHFL/IFIT5/TNIP1/ISG15/OASL/IFITM1/PLSCR1	9
BP	GO:0048002	antigen processing and presentation of peptide antigen	8/285	72/18888	1.26332e-05	0.0014171	0.00127341	IFI30/TAPBP/TAP2/TAP1/HLA-C/HLA-A/CTSS/B2M	8
BP	GO:0030449	regulation of complement activation	5/285	22/18888	1.61123e-05	0.00173423	0.00155838	CFH/CD59/C4BPA/C3/SERPING1	5
BP	GO:0002819	regulation of adaptive immune response	13/285	207/18888	1.65266e-05	0.00173423	0.00155838	CLEC4G/ZC3H12A/NFKBIZ/MALT1/TAP2/NECTIN2/IRF7/IRF1/HLA-C/HLA-A/C4BPA/C3/B2M	13
BP	GO:0045071	negative regulation of viral genome replication	7/285	55/18888	1.80698e-05	0.00183691	0.00165065	SHFL/IFIT5/TNIP1/ISG15/OASL/IFITM1/PLSCR1	7
BP	GO:0002224	toll-like receptor signaling pathway	8/285	76/18888	1.88927e-05	0.00186236	0.00167353	TICAM1/NFKBIZ/GPR108/TNIP1/IRF7/IRF1/CTSS/BIRC3	8
BP	GO:0002456	T cell mediated immunity	10/285	129/18888	2.64888e-05	0.00253435	0.00227738	CLEC4G/NFKBIZ/MALT1/TAP2/NECTIN2/ICAM1/HLA-C/HLA-A/C4BPA/B2M	10
CC	GO:0043296	apical junction complex	11/299	150/19894	1.72125e-05	0.00281425	0.00245505	SHROOM1/FRMD6/SYNPO/TRAF4/CYTH1/CLDN2/TJP1/NECTIN2/KIFC3/CLDN7/CLDN4	11
BP	GO:0002768	immune response-regulating cell surface receptor signaling pathway	17/285	360/18888	3.6056e-05	0.00335115	0.00301135	TICAM1/PIK3AP1/ZC3H12A/NFKBIZ/BLNK/MALT1/RBCK1/SHB/NECTIN2/PLSCR1/PLD2/PIGR/NFKB1/HLA-A/CYLD/CD14/C3	17
BP	GO:0071222	cellular response to lipopolysaccharide	13/285	225/18888	3.96275e-05	0.00358078	0.0032177	TICAM1/ZC3H12A/NFKBIZ/MALT1/TNIP1/LITAF/XBP1/NOS3/NFKB1/CXCL2/CD68/CD14/CASP7	13
BP	GO:0002221	pattern recognition receptor signaling pathway	14/285	259/18888	4.17779e-05	0.00367194	0.00329962	TICAM1/PIK3AP1/TRIM15/NFKBIZ/GPR108/SLC15A3/TNIP1/OASL/IRF7/IRF1/CYLD/CTSS/CD14/BIRC3	14
BP	GO:0045069	regulation of viral genome replication	8/285	85/18888	4.28939e-05	0.00367194	0.00329962	GBP7/SHFL/IFIT5/TNIP1/ISG15/OASL/IFITM1/PLSCR1	8
BP	GO:0002429	immune response-activating cell surface receptor signaling pathway	16/285	332/18888	4.8017e-05	0.00400511	0.003599	TICAM1/PIK3AP1/ZC3H12A/NFKBIZ/BLNK/MALT1/RBCK1/SHB/NECTIN2/PLSCR1/PLD2/NFKB1/HLA-A/CYLD/CD14/C3	16
BP	GO:0097191	extrinsic apoptotic signaling pathway	13/285	230/18888	4.97113e-05	0.00401113	0.00360441	NFKBIZ/SH3RF1/G0S2/RBCK1/NOL3/NOS3/SMAD3/LTBR/KRT18/IL7/ICAM1/CYLD/FAS	13
BP	GO:1905954	positive regulation of lipid localization	9/285	112/18888	5.05552e-05	0.00401113	0.00360441	ZC3H12A/CYP4F2/ABCB4/P2RX4/NKX3-1/NFKB1/CES1/C3/APOC4	9
BP	GO:0001889	liver development	10/285	143/18888	6.39507e-05	0.00495313	0.0044509	PNPT1/UGT1A1/UGT1A9/SERPINA10/XBP1/SRD5A1/SOX9/SMAD3/HES1/FGL1	10
BP	GO:0071219	cellular response to molecule of bacterial origin	13/285	238/18888	7.05017e-05	0.00533353	0.00479273	TICAM1/ZC3H12A/NFKBIZ/MALT1/TNIP1/LITAF/XBP1/NOS3/NFKB1/CXCL2/CD68/CD14/CASP7	13
BP	GO:0061008	hepaticobiliary system development	10/285	146/18888	7.61677e-05	0.00563122	0.00506023	PNPT1/UGT1A1/UGT1A9/SERPINA10/XBP1/SRD5A1/SOX9/SMAD3/HES1/FGL1	10
BP	GO:0032496	response to lipopolysaccharide	16/285	348/18888	8.36394e-05	0.0060462	0.00543314	TICAM1/ZC3H12A/NFKBIZ/UGT1A1/MALT1/TNIP1/LITAF/XBP1/NOS3/NFKB2/NFKB1/IFNAR1/CXCL2/CD68/CD14/CASP7	16
BP	GO:0002758	innate immune response-activating signaling pathway	14/285	278/18888	8.94543e-05	0.00632597	0.00568454	TICAM1/PIK3AP1/TRIM15/NFKBIZ/GPR108/SLC15A3/TNIP1/OASL/IRF7/IRF1/CYLD/CTSS/CD14/BIRC3	14
MF	GO:0061134	peptidase regulator activity	14/294	232/18522	2.16011e-05	0.00635073	0.00590052	SERPINA10/SPINT1/SPINK1/PZP/PSME2/PSME1/SERPINB8/NKX3-1/CTSS/CST3/C4B/C4A/C3/SERPING1	14
BP	GO:0016032	viral process	18/285	428/18888	9.5208e-05	0.00655278	0.00588836	GBP7/CLEC4G/TRIM15/TRIM8/ZC3H12A/SHFL/MDFIC/IFIT5/TNIP1/ISG15/OASL/IFITM1/NECTIN2/PLSCR1/PCSK5/MGAT1/IRF7/ICAM1	18
BP	GO:0002833	positive regulation of response to biotic stimulus	17/285	390/18888	9.66903e-05	0.00655278	0.00588836	TICAM1/PIK3AP1/TRIM15/NFKBIZ/GPR108/SLC15A3/TNIP1/OASL/NECTIN2/PLSCR1/IRF7/IRF1/GRN/CYLD/CTSS/CD14/BIRC3	17
BP	GO:0019884	antigen processing and presentation of exogenous antigen	6/285	50/18888	0.00010188	0.00676359	0.00607779	IFI30/TAP2/PSME1/HLA-A/CTSS/B2M	6
BP	GO:0019058	viral life cycle	15/285	319/18888	0.00010857	0.00684799	0.00615363	GBP7/CLEC4G/TRIM15/TRIM8/ZC3H12A/SHFL/IFIT5/TNIP1/ISG15/OASL/IFITM1/NECTIN2/PLSCR1/PCSK5/ICAM1	15
BP	GO:0045580	regulation of T cell differentiation	11/285	183/18888	0.000109324	0.00684799	0.00615363	CLEC4G/ZC3H12A/NFKBIZ/SH3RF1/MALT1/XBP1/SHB/IRF1/IL7/DTX1/CYLD	11
BP	GO:0032479	regulation of type I interferon production	9/285	124/18888	0.000111572	0.00684799	0.00615363	GBP7/TICAM1/TRIM15/ISG15/RELB/IRF7/IRF1/CYLD/CD14	9
BP	GO:0032606	type I interferon production	9/285	124/18888	0.000111572	0.00684799	0.00615363	GBP7/TICAM1/TRIM15/ISG15/RELB/IRF7/IRF1/CYLD/CD14	9
BP	GO:0043122	regulation of canonical NF-kappaB signal transduction	14/285	286/18888	0.000120693	0.00727062	0.00653341	GBP7/UNC5CL/TICAM1/TRIM8/ZC3H12A/IFIT5/MALT1/RBCK1/UBD/TNIP1/TRAF4/LITAF/LTBR/BIRC3	14
BP	GO:0002428	antigen processing and presentation of peptide antigen via MHC class Ib	4/285	18/18888	0.000131438	0.00777397	0.00698572	TAP2/HLA-C/HLA-A/B2M	4
BP	GO:0045089	positive regulation of innate immune response	16/285	365/18888	0.000145123	0.00843008	0.0075753	TICAM1/PIK3AP1/TRIM15/NFKBIZ/GPR108/SLC15A3/TNIP1/OASL/NECTIN2/PLSCR1/IRF7/IRF1/CYLD/CTSS/CD14/BIRC3	16
MF	GO:0061135	endopeptidase regulator activity	12/294	186/18522	4.37614e-05	0.00853671	0.00793153	SERPINA10/SPINT1/SPINK1/PZP/PSME2/PSME1/SERPINB8/CST3/C4B/C4A/C3/SERPING1	12
MF	GO:1904680	peptide transmembrane transporter activity	4/294	15/18522	7.39489e-05	0.00853671	0.00793153	SLC13A3/SLC15A3/TAP2/TAP1	4
MF	GO:0042605	peptide antigen binding	6/294	47/18522	9.4429e-05	0.00853671	0.00793153	TAPBP/TAP2/TAP1/HLA-C/HLA-A/B2M	6
MF	GO:0042277	peptide binding	16/294	336/18522	0.000100024	0.00853671	0.00793153	TAPBP/TAP2/TAP1/SSTR2/PCSK5/HLA-C/HLA-A/GSS/GPR37/GHR/ENPEP/CST3/TPP1/B2M/ANG/ADRB2	16
MF	GO:0033218	amide binding	18/294	409/18522	0.000101628	0.00853671	0.00793153	EPDR1/TAPBP/TAP2/TAP1/SSTR2/SRD5A1/PCSK5/HLA-C/HLA-A/GSS/GPR37/GHR/ENPEP/CST3/TPP1/B2M/ANG/ADRB2	18
BP	GO:0019079	viral genome replication	9/285	129/18888	0.000150932	0.00861372	0.00774032	GBP7/ZC3H12A/SHFL/IFIT5/TNIP1/ISG15/OASL/IFITM1/PLSCR1	9
MF	GO:0008525	phosphatidylcholine transporter activity	4/294	17/18522	0.000125744	0.00924219	0.008587	PITPNM2/PITPNB/ABCB4/ATP8B1	4
BP	GO:0002822	regulation of adaptive immune response based on somatic recombination of immune receptors built from immunoglobulin superfamily domains	11/285	192/18888	0.00016698	0.00936529	0.00841568	CLEC4G/ZC3H12A/NFKBIZ/MALT1/TAP2/NECTIN2/HLA-C/HLA-A/C4BPA/C3/B2M	11
BP	GO:0009615	response to virus	17/285	409/18888	0.000170884	0.00942181	0.00846647	GBP7/TICAM1/TRIM15/TRIM8/ZC3H12A/SHFL/IFIT5/ISG15/MAP3K14/OASL/IFITM1/PLSCR1/NFKB1/SMAD3/IRF7/IRF1/IFNAR1	17
BP	GO:0002218	activation of innate immune response	14/285	298/18888	0.000185171	0.0100394	0.00902142	TICAM1/PIK3AP1/TRIM15/NFKBIZ/GPR108/SLC15A3/TNIP1/OASL/IRF7/IRF1/CYLD/CTSS/CD14/BIRC3	14
BP	GO:0071216	cellular response to biotic stimulus	13/285	265/18888	0.00020576	0.0109727	0.00986014	TICAM1/ZC3H12A/NFKBIZ/MALT1/TNIP1/LITAF/XBP1/NOS3/NFKB1/CXCL2/CD68/CD14/CASP7	13
BP	GO:0007159	leukocyte cell-cell adhesion	17/285	419/18888	0.000227054	0.0119066	0.0106993	CLEC4G/ZC3H12A/NFKBIZ/MALT1/TNIP1/CHST4/XBP1/SHB/IRF1/IL7/ICAM1/HES1/HLA-A/FGL1/DTX1/CYLD/B2M	17
BP	GO:0010952	positive regulation of peptidase activity	10/285	167/18888	0.000230592	0.0119066	0.0106993	MALT1/TNFSF15/PSME2/PSME1/NKX3-1/SMAD3/GRN/CTSS/CLDN4/FAS	10
MF	GO:0015020	glucuronosyltransferase activity	5/294	34/18522	0.000185797	0.0121387	0.0112782	UGT3A1/UGT1A1/UGT1A4/UGT1A9/UGT1A6	5
BP	GO:0052695	cellular glucuronidation	4/285	21/18888	0.000248068	0.0125769	0.0113017	UGT1A1/UGT1A4/UGT1A9/UGT1A6	4
BP	GO:0051607	defense response to virus	14/285	307/18888	0.000251307	0.0125769	0.0113017	GBP7/TICAM1/TRIM15/TRIM8/ZC3H12A/SHFL/IFIT5/ISG15/MAP3K14/OASL/IFITM1/PLSCR1/IRF7/IRF1	14
BP	GO:0031341	regulation of cell killing	8/285	110/18888	0.000264065	0.0130152	0.0116955	TAP2/NECTIN2/ICAM1/HLA-C/HLA-A/CFH/CD59/B2M	8
BP	GO:0042060	wound healing	17/285	430/18888	0.000306813	0.0148965	0.013386	ADIPOR2/CYP4F11/SERPINA10/MACF1/CYP4F2/XBP1/TPM1/PLSCR1/NOS3/MYH9/SMAD3/FGL1/CLDN4/CD151/CD59/CASP7/SERPING1	17
BP	GO:0001916	positive regulation of T cell mediated cytotoxicity	5/285	40/18888	0.000322466	0.0154262	0.013862	TAP2/NECTIN2/HLA-C/HLA-A/B2M	5
BP	GO:0046634	regulation of alpha-beta T cell activation	8/285	115/18888	0.000357349	0.0168472	0.015139	CLEC4G/ZC3H12A/NFKBIZ/SH3RF1/MALT1/SHB/IRF1/HLA-A	8
BP	GO:0002478	antigen processing and presentation of exogenous peptide antigen	5/285	41/18888	0.000362767	0.0168583	0.0151489	IFI30/TAP2/HLA-A/CTSS/B2M	5
MF	GO:0016709	oxidoreductase activity, acting on paired donors, with incorporation or reduction of molecular oxygen, NAD(P)H as one donor, and incorporation of one atom of oxygen	5/294	38/18522	0.000318235	0.0170111	0.0158052	CYP4F11/CYP4F2/NOS3/FMO2/CYP2E1	5
MF	GO:0042887	amide transmembrane transporter activity	5/294	38/18522	0.000318235	0.0170111	0.0158052	SLC13A3/SLC15A3/TAP2/TAP1/AQP9	5
BP	GO:2000425	regulation of apoptotic cell clearance	3/285	10/18888	0.000377118	0.0172784	0.0155264	C4B/C4A/C3	3
CC	GO:0005839	proteasome core complex	4/299	20/19894	0.000200365	0.0177498	0.0154843	PSMB8/PSMB2/PSMA5/PSMA3	4
CC	GO:0030670	phagocytic vesicle membrane	7/299	81/19894	0.000217123	0.0177498	0.0154843	RAB20/TAPBP/TAP2/TAP1/HLA-C/HLA-A/B2M	7
CC	GO:1905369	endopeptidase complex	7/299	86/19894	0.000314789	0.018119	0.0158063	PSME2/PSME1/PSMB8/PSMB2/PSMA5/PSMA3/CFH	7
CC	GO:0000502	proteasome complex	6/299	62/19894	0.000332458	0.018119	0.0158063	PSME2/PSME1/PSMB8/PSMB2/PSMA5/PSMA3	6
CC	GO:0012507	ER to Golgi transport vesicle membrane	6/299	64/19894	0.000395429	0.0184722	0.0161145	PEF1/SEC31A/HLA-C/HLA-A/CD59/B2M	6
MF	GO:0004866	endopeptidase inhibitor activity	10/294	169/18522	0.000378684	0.0185555	0.0172401	SERPINA10/SPINT1/SPINK1/PZP/SERPINB8/CST3/C4B/C4A/C3/SERPING1	10
BP	GO:2000628	regulation of miRNA metabolic process	7/285	90/18888	0.000424818	0.0190336	0.0171037	PNPT1/ATOH8/ZC3H12A/SOX9/NFKB1/SMAD3/SMAD1	7
BP	GO:1903131	mononuclear cell differentiation	18/285	484/18888	0.000427131	0.0190336	0.0171037	CLEC4G/ZC3H12A/NFKBIZ/SH3RF1/BLNK/MALT1/UBD/XBP1/SHB/RELB/MYH9/LTBR/IRF7/IRF1/IL7/DTX1/CYLD/B2M	18
BP	GO:0045619	regulation of lymphocyte differentiation	11/285	215/18888	0.000441446	0.0194057	0.0174381	CLEC4G/ZC3H12A/NFKBIZ/SH3RF1/MALT1/XBP1/SHB/IRF1/IL7/DTX1/CYLD	11
CC	GO:0005604	basement membrane	7/299	92/19894	0.000475479	0.0194352	0.0169546	NTN1/LAMC2/LAMB3/ITGB4/COL4A4/CD151/ANG	7
CC	GO:0046930	pore complex	4/299	26/19894	0.000575889	0.020924	0.0182533	C9/C8G/C8A/C6	4
BP	GO:0002475	antigen processing and presentation via MHC class Ib	4/285	25/18888	0.000500007	0.021687	0.019488	TAP2/HLA-C/HLA-A/B2M	4
BP	GO:0097278	complement-dependent cytotoxicity	3/285	11/18888	0.000512759	0.0218237	0.0196108	CFH/CD59/C3	3
BP	GO:2000630	positive regulation of miRNA metabolic process	6/285	67/18888	0.000516576	0.0218237	0.0196108	PNPT1/ATOH8/ZC3H12A/NFKB1/SMAD3/SMAD1	6
MF	GO:0030414	peptidase inhibitor activity	10/294	176/18522	0.000521504	0.023588	0.0219159	SERPINA10/SPINT1/SPINK1/PZP/SERPINB8/CST3/C4B/C4A/C3/SERPING1	10
BP	GO:0006063	uronic acid metabolic process	4/285	26/18888	0.000583953	0.0240455	0.0216074	UGT1A1/UGT1A4/UGT1A9/UGT1A6	4
BP	GO:0019585	glucuronate metabolic process	4/285	26/18888	0.000583953	0.0240455	0.0216074	UGT1A1/UGT1A4/UGT1A9/UGT1A6	4
BP	GO:0002711	positive regulation of T cell mediated immunity	6/285	69/18888	0.00060514	0.0246065	0.0221115	MALT1/TAP2/NECTIN2/HLA-C/HLA-A/B2M	6
BP	GO:0002920	regulation of humoral immune response	5/285	46/18888	0.000624046	0.0247732	0.0222613	CFH/CD59/C4BPA/C3/SERPING1	5
BP	GO:0002824	positive regulation of adaptive immune response based on somatic recombination of immune receptors built from immunoglobulin superfamily domains	8/285	125/18888	0.00062447	0.0247732	0.0222613	NFKBIZ/MALT1/TAP2/NECTIN2/HLA-C/HLA-A/C3/B2M	8
BP	GO:2001236	regulation of extrinsic apoptotic signaling pathway	9/285	157/18888	0.000646226	0.0253274	0.0227593	SH3RF1/G0S2/RBCK1/NOL3/NOS3/LTBR/IL7/ICAM1/CYLD	9
BP	GO:0006805	xenobiotic metabolic process	8/285	126/18888	0.000658255	0.0254917	0.022907	UGT1A1/UGT1A9/UGT1A6/CYP4F2/FMO2/CYP2E1/AOX1/NAT2	8
BP	GO:0010884	positive regulation of lipid storage	4/285	27/18888	0.000677434	0.0259258	0.023297	ZC3H12A/NFKB1/C3/APOC4	4
BP	GO:0003044	regulation of systemic arterial blood pressure mediated by a chemical signal	5/285	47/18888	0.000689825	0.026093	0.0234473	TPM1/PCSK5/NOS3/ENPEP/ADRB2	5
CC	GO:0062023	collagen-containing extracellular matrix	16/299	428/19894	0.000808807	0.026448	0.0230723	NTN1/PZP/PLSCR1/SERPINB8/LGALS4/LAMC2/LAMB3/ITGB4/IL7/ICAM1/FGL1/CTSS/COL4A4/CD151/SERPING1/ANG	16
BP	GO:0050863	regulation of T cell activation	15/285	382/18888	0.000736787	0.027236	0.0244744	CLEC4G/ZC3H12A/NFKBIZ/SH3RF1/MALT1/XBP1/SHB/IRF1/IL7/HES1/HLA-A/FGL1/DTX1/CYLD/B2M	15
BP	GO:1903037	regulation of leukocyte cell-cell adhesion	15/285	382/18888	0.000736787	0.027236	0.0244744	CLEC4G/ZC3H12A/NFKBIZ/MALT1/CHST4/XBP1/SHB/IRF1/IL7/HES1/HLA-A/FGL1/DTX1/CYLD/B2M	15
BP	GO:0002709	regulation of T cell mediated immunity	7/285	99/18888	0.000754645	0.0275827	0.0247859	CLEC4G/MALT1/TAP2/NECTIN2/HLA-C/HLA-A/B2M	7
BP	GO:0032481	positive regulation of type I interferon production	6/285	73/18888	0.000817268	0.0292151	0.0262528	TICAM1/TRIM15/ISG15/IRF7/IRF1/CD14	6
BP	GO:0071260	cellular response to mechanical stimulus	6/285	73/18888	0.000817268	0.0292151	0.0262528	MAP3K14/SOX9/NFKB1/LTBR/IRF1/FAS	6
BP	GO:0002821	positive regulation of adaptive immune response	8/285	131/18888	0.000850004	0.030055	0.0270075	NFKBIZ/MALT1/TAP2/NECTIN2/HLA-C/HLA-A/C3/B2M	8
BP	GO:0045916	negative regulation of complement activation	3/285	13/18888	0.000869107	0.0304	0.0273176	CD59/C4BPA/SERPING1	3
BP	GO:0030217	T cell differentiation	13/285	310/18888	0.000907171	0.0313939	0.0282107	CLEC4G/ZC3H12A/NFKBIZ/SH3RF1/MALT1/XBP1/SHB/RELB/IRF1/IL7/DTX1/CYLD/B2M	13
BP	GO:0001914	regulation of T cell mediated cytotoxicity	5/285	50/18888	0.000918431	0.031449	0.0282602	TAP2/NECTIN2/HLA-C/HLA-A/B2M	5
CC	GO:0030666	endocytic vesicle membrane	10/299	204/19894	0.00107626	0.0319942	0.0279106	RAB20/TAPBP/TAP2/TAP1/NOS3/HLA-C/HLA-A/CFTR/B2M/ADRB2	10
BP	GO:0006809	nitric oxide biosynthetic process	6/285	77/18888	0.00108263	0.0366854	0.0329656	TICAM1/ZC3H12A/MTARC2/P2RX4/NOS3/SMAD3	6
CC	GO:0045335	phagocytic vesicle	8/299	142/19894	0.00139919	0.038128	0.0332616	RAB20/TAPBP/TAP2/TAP1/HLA-C/HLA-A/CTSS/B2M	8
MF	GO:0140359	ABC-type transporter activity	5/294	48/18522	0.000954053	0.0400702	0.0372296	ATP13A3/TAP2/TAP1/ABCB4/CFTR	5
BP	GO:0010586	miRNA metabolic process	7/285	108/18888	0.0012604	0.0419915	0.0377337	PNPT1/ATOH8/ZC3H12A/SOX9/NFKB1/SMAD3/SMAD1	7
BP	GO:0043123	positive regulation of canonical NF-kappaB signal transduction	10/285	208/18888	0.00127795	0.0419915	0.0377337	UNC5CL/TICAM1/TRIM8/IFIT5/MALT1/RBCK1/UBD/LITAF/LTBR/BIRC3	10
BP	GO:0050851	antigen receptor-mediated signaling pathway	10/285	208/18888	0.00127795	0.0419915	0.0377337	ZC3H12A/NFKBIZ/BLNK/MALT1/RBCK1/SHB/NECTIN2/NFKB1/HLA-A/CYLD	10
BP	GO:0010883	regulation of lipid storage	5/285	54/18888	0.00130538	0.0424639	0.0381582	ZC3H12A/NFKB1/CES1/C3/APOC4	5
BP	GO:0002703	regulation of leukocyte mediated immunity	11/285	246/18888	0.00133421	0.042972	0.0386148	CLEC4G/TICAM1/MALT1/TAP2/NECTIN2/ICAM1/HLA-C/HLA-A/C4BPA/C3/B2M	11
BP	GO:0034121	regulation of toll-like receptor signaling pathway	4/285	33/18888	0.0014713	0.0469228	0.042165	GPR108/IRF7/IRF1/BIRC3	4
BP	GO:2001235	positive regulation of apoptotic signaling pathway	8/285	143/18888	0.00149588	0.0472435	0.0424532	PLEKHF1/G0S2/RBCK1/NKX3-1/LTBR/CYLD/CTSS/FAS	8
BP	GO:0043370	regulation of CD4-positive, alpha-beta T cell differentiation	5/285	56/18888	0.00153861	0.0481258	0.043246	ZC3H12A/NFKBIZ/SH3RF1/MALT1/SHB	5
BP	GO:0042742	defense response to bacterium	13/285	330/18888	0.0015924	0.0493341	0.0443318	GBP7/GSDMA/NFKBIZ/RBCK1/ISG15/NFKB1/LGALS4/JCHAIN/HLA-A/GRN/DEFB1/CASP7/ANG	13

## Sheet: LI_8_turquoise
ONTOLOGY	ID	Description	GeneRatio	BgRatio	pvalue	p.adjust	qvalue	geneID	Count
CC	GO:0005759	mitochondrial matrix	211/2463	491/19894	3.01696e-66	2.06058e-63	1.85781e-63	D2HGDH/LIPT2/NDUFS7/GSTK1/ACSM2B/MMAB/RPUSD3/ETFBKMT/METTL15/NAGS/ADHFE1/SDHAF4/NADK2/DNAJC19/MTERF4/NAXE/ACSM2A/HYKK/LRRK2/CHCHD1/THEM4/MALSU1/HOGA1/MTG1/SMDT1/RPUSD4/CBR4/PYROXD2/MCEE/MRPL43/GFM2/MRPL45/COQ5/ALKBH7/FAHD1/ACAD10/MTERF2/NUBPL/ACSF2/DGLUCY/TRMT2B/TEFM/NARS2/MRPL24/MRPL57/MRPS34/MRPL44/MRPL1/MRPL41/MRPS6/MRPS9/MRPS24/MRPS26/MRPL14/AGXT2/ETNPPL/METTL17/MRPS25/MCCC2/MRPS35/PDP2/PDSS2…	211
BP	GO:0016054	organic acid catabolic process	144/2330	250/18888	2.69568e-66	7.76762e-63	7.08114e-63	LOC102724560/PLIN5/IDNK/NUDT7/NUDT8/ETFBKMT/TYSND1/LDHD/ABHD3/AMDHD1/CARNMT1/ADHFE1/UROC1/ACMSD/HYKK/ACOT4/HOGA1/MCEE/ACAD11/ACAD10/CYP4F12/AGXT2/LPIN3/ALDH8A1/MCCC2/AASDHPPT/PRODH2/MCCC1/BDH2/KYAT3/ECHDC1/THNSL2/CROT/HAO1/AIG1/CSAD/PIPOX/DCXR/HAO2/AADAT/CRYL1/AMDHD2/GLS2/ACAD8/HIBCH/HACL1/AMACR/DDAH1/HAAO/QPRT/GCAT/MLYCD/ACOT7/HIBADH/SLC27A2/FTCD/ALDH1L1/ECI2/ACAA2/AKR1A1/RIDA/AASS/XYLB/SLC25A44…	144
BP	GO:0046395	carboxylic acid catabolic process	144/2330	250/18888	2.69568e-66	7.76762e-63	7.08114e-63	LOC102724560/PLIN5/IDNK/NUDT7/NUDT8/ETFBKMT/TYSND1/LDHD/ABHD3/AMDHD1/CARNMT1/ADHFE1/UROC1/ACMSD/HYKK/ACOT4/HOGA1/MCEE/ACAD11/ACAD10/CYP4F12/AGXT2/LPIN3/ALDH8A1/MCCC2/AASDHPPT/PRODH2/MCCC1/BDH2/KYAT3/ECHDC1/THNSL2/CROT/HAO1/AIG1/CSAD/PIPOX/DCXR/HAO2/AADAT/CRYL1/AMDHD2/GLS2/ACAD8/HIBCH/HACL1/AMACR/DDAH1/HAAO/QPRT/GCAT/MLYCD/ACOT7/HIBADH/SLC27A2/FTCD/ALDH1L1/ECI2/ACAA2/AKR1A1/RIDA/AASS/XYLB/SLC25A44…	144
BP	GO:0044282	small molecule catabolic process	179/2330	373/18888	1.33955e-65	2.57327e-62	2.34585e-62	LOC102724560/SULT1A4/PLIN5/IDNK/NUDT7/NUDT8/ETFBKMT/TYSND1/LDHD/ABHD3/AMDHD1/CARNMT1/ADHFE1/GLYCTK/UROC1/GALM/ACMSD/HYKK/ACOT4/HOGA1/FUT10/MCEE/ACAD11/ACAD10/SRD5A3/CYP4F12/AGXT2/LPIN3/ALDH8A1/MCCC2/AASDHPPT/PRODH2/PDXP/MCCC1/BDH2/KYAT3/ECHDC1/THNSL2/CROT/HAO1/UPB1/AIG1/CSAD/CYP39A1/PIPOX/DCXR/HAO2/AADAT/CRYL1/DERA/AMDHD2/GLS2/ACAD8/HIBCH/HACL1/TKFC/AMACR/DDAH1/HAAO/QPRT/GCAT/MLYCD/ACOT7/HIBADH/S…	179
BP	GO:0006631	fatty acid metabolic process	161/2330	401/18888	4.11124e-46	5.92328e-43	5.39979e-43	ACOT1/PLIN5/ACSM2B/CYP4V2/CYP4A22/PTGR3/FADS6/NUDT7/NUDT8/ETFBKMT/TYSND1/HACD2/ABHD3/PTGR2/ACOT12/ACSM2A/ACOT4/THEM4/ACBD5/SLC45A3/CBR4/MCEE/ALKBH7/ACAD11/ACAD10/PNPLA3/ACSF2/ACBD4/ECHDC3/ELOVL6/CYP4F12/LPIN3/GPAM/ABHD6/BDH2/ASAH2/ACSS2/ECHDC1/PECR/THNSL2/OXSM/ACSM5/ELOVL2/CROT/HAO1/HACD3/AIG1/HAO2/MLXIPL/CRYL1/ANGPTL3/NAAA/ABHD12/HACL1/ACOT11/AMACR/MLYCD/SIRT4/PTGR1/SIRT2/ACOT7/LYPLA2/ERLIN2/LIA…	161
BP	GO:0072329	monocarboxylic acid catabolic process	78/2330	131/18888	9.1077e-38	1.04975e-34	9.56979e-35	PLIN5/IDNK/NUDT7/NUDT8/ETFBKMT/TYSND1/LDHD/ABHD3/HOGA1/MCEE/ACAD11/ACAD10/CYP4F12/AGXT2/LPIN3/BDH2/ECHDC1/CROT/HAO1/AIG1/DCXR/HAO2/CRYL1/HACL1/AMACR/MLYCD/ACOT7/SLC27A2/ECI2/ACAA2/AKR1A1/XYLB/LPIN2/ACOX3/ACOX2/SULT2A1/AKR1D1/SORD/SCP2/ABCD4/ABCD3/PHYH/PEX13/PCK2/PCCB/CYP4F3/IVD/IRS1/IDUA/HSD17B4/HEXA/HADH/HADHB/HADHA/GCDH/FAH/FABP1/FAAH/ETFDH/ETFB/ETFA/EHHADH/ECHS1/ECH1/DECR1/ECI1/CYP4A11/CRAT/CP…	78
BP	GO:0006790	sulfur compound metabolic process	127/2330	326/18888	6.29414e-35	6.04552e-32	5.51124e-32	LOC102724560/TSTD1/ACOT1/SULT1A4/GSTK1/ACSM2B/NUDT7/NUDT8/HACD2/CHST13/HGSNAT/ACOT12/ACSM2A/ACOT4/GSTO2/PXYLP1/DSEL/ABHD14B/MCEE/DGAT2/CHST9/ACSF2/PPCS/ELOVL6/GPAM/MCCC1/CHST7/ACSS2/ADI1/OXSM/ACSM5/ELOVL2/CSAD/PIPOX/AADAT/GNMT/OPLAH/PHGDH/ACOT11/MPC2/BHMT2/MLYCD/AHCYL2/ACOT7/SLC35D2/B4GAT1/LIAS/SLC27A2/ACOT2/AHCYL1/PMVK/BPNT1/AKR1A1/GLYAT/AASS/TECR/GSTO1/TM9SF2/NDST3/NAT8/SUCLA2/SUCLG1/SUCLG2/B4G…	127
BP	GO:0044242	cellular lipid catabolic process	102/2330	230/18888	6.32352e-34	5.20606e-31	4.74597e-31	PLIN5/PLPP6/PNPLA7/ENPP7/GPIHBP1/SUMF1/NUDT7/NUDT8/ETFBKMT/NAPEPLD/TYSND1/ABHD3/NEU4/MCEE/ACAD11/ACAD10/PNPLA3/SRD5A3/CYP4F12/LPIN3/GBA3/ABHD6/BDH2/ASAH2/ECHDC1/CROT/HAO1/VPS54/AIG1/HAO2/ANGPTL3/ABHD12/HACL1/AMACR/MLYCD/SIRT2/ACOT7/LYPLA2/SLC27A2/ECI2/ACAA2/LPIN2/SGPL1/AKR1C3/ACOX3/ACOX2/PNPLA4/PLA2G7/SCP2/ABCD4/ABCD3/PLD1/PLCG2/PHYH/PEX13/PCK2/PCCB/NAGLU/NAGA/MGST2/CYP4F3/IVD/IRS1/HSD17B4/HEXA/H…	102
BP	GO:0016042	lipid catabolic process	127/2330	340/18888	8.99254e-33	6.478e-30	5.90549e-30	PLIN5/PLPP6/PNPLA7/ENPP7/GPIHBP1/SUMF1/IAH1/NUDT7/PLCXD2/NUDT8/ETFBKMT/NAPEPLD/TYSND1/ABHD3/FMC1/NEU4/ABHD15/MCEE/HINT2/PLA2G12B/ACAD11/ACAD10/PNPLA3/SRD5A3/CYP4F12/LPIN3/CRTC3/GBA3/ABHD6/BDH2/ASAH2/ECHDC1/CROT/HAO1/VPS54/AIG1/PLA1A/CYP39A1/HAO2/HSD17B14/HSD17B11/ANGPTL3/NAAA/BSCL2/ABHD12/HACL1/AMACR/MLYCD/SIRT2/ACOT7/LYPLA2/SLC27A2/ECI2/ACAA2/LPIN2/SGPL1/AKR1C3/HSD17B6/ACOX3/ACOX2/PNPLA4/PLA2G7/…	127
CC	GO:0005777	peroxisome	76/2463	143/19894	4.62997e-32	1.05409e-29	9.50363e-30	PJVK/GSTK1/DHRS4L2/PTGR3/NUDT7/MPV17L/FNDC5/TYSND1/PAOX/ACOT4/PEX11G/ACBD5/USP30/HSDL2/ACAD11/NUDT12/TMEM135/PECR/CROT/HAO1/PIPOX/HAO2/ISOC1/HACL1/DHRS7B/AMACR/MLYCD/VWA8/PXMP4/SLC27A2/ACOT2/DHRS4/PMVK/ECI2/RIDA/PEX16/GRHPR/PEX11A/PEX11B/DDO/PEX3/GNPAT/ACOX3/ACOX2/XDH/TKT/SOD1/SCP2/PXMP2/ABCD4/ABCD3/PEX19/PHYH/PEX14/PEX13/PEX1/MVK/MGST1/IDI1/HSD17B4/HMGCR/HMGCL/ACSL4/ACSL1/FABP1/EPHX2/EHHADH/ECH1…	76
CC	GO:0042579	microbody	76/2463	143/19894	4.62997e-32	1.05409e-29	9.50363e-30	PJVK/GSTK1/DHRS4L2/PTGR3/NUDT7/MPV17L/FNDC5/TYSND1/PAOX/ACOT4/PEX11G/ACBD5/USP30/HSDL2/ACAD11/NUDT12/TMEM135/PECR/CROT/HAO1/PIPOX/HAO2/ISOC1/HACL1/DHRS7B/AMACR/MLYCD/VWA8/PXMP4/SLC27A2/ACOT2/DHRS4/PMVK/ECI2/RIDA/PEX16/GRHPR/PEX11A/PEX11B/DDO/PEX3/GNPAT/ACOX3/ACOX2/XDH/TKT/SOD1/SCP2/PXMP2/ABCD4/ABCD3/PEX19/PHYH/PEX14/PEX13/PEX1/MVK/MGST1/IDI1/HSD17B4/HMGCR/HMGCL/ACSL4/ACSL1/FABP1/EPHX2/EHHADH/ECH1…	76
BP	GO:0006520	amino acid metabolic process	116/2330	295/18888	1.97756e-32	1.2663e-29	1.15439e-29	LOC102724560/IYD/GATC/NAGS/AMDHD1/TTC36/CARNMT1/ADHFE1/UROC1/ACMSD/HYKK/HOGA1/GLYATL1/DGLUCY/AGMAT/NARS2/AGXT2/ALDH8A1/MCCC2/AASDHPPT/PRODH2/RARS2/NIT2/MCCC1/CTPS2/KYAT3/IARS2/QRSL1/THNSL2/ADI1/HAO1/UPB1/CSAD/PIPOX/AADAT/GNMT/GLS2/ACAD8/HIBCH/PHGDH/BHMT2/DDAH1/HAAO/GCAT/HARS2/SIRT4/SEPHS1/SEPHS2/HIBADH/FTCD/FARS2/GLYAT/RIDA/SLC25A13/AASS/NR1H4/SLC25A44/DDO/ALDH5A1/TDO2/SMS/SLC16A2/SHMT1/QDPR/PEPD…	116
CC	GO:0005743	mitochondrial inner membrane	160/2463	499/19894	1.16959e-31	1.99707e-29	1.80055e-29	UQCC3/UQCC5/SMIM20/NDUFS7/MTX3/COX18/SLC25A47/SLC25A43/LDHD/APOOL/SLC9B2/DNAJC19/NEU4/LRRK2/SFXN2/CHCHD1/THEM4/SLC25A26/OMA1/SFXN5/COQ10A/MTG1/SMDT1/DMAC1/TIMM29/MRPL43/COA8/MRPL45/CHCHD6/COQ5/ACAD11/IMMP2L/SLC25A18/TMEM177/EFHD1/L2HGDH/MRPL24/NDUFAF5/SLC25A23/TMEM223/MRPL57/MRPS34/MRPL44/PINK1/MRPL1/MRPL41/MRPS6/MRPS9/MRPS24/MRPS26/MRPL14/MRPS25/MRPS35/PRODH2/COQ9/SPHK2/NDUFA12/FOXRED1/CHDH/MRPS…	160
BP	GO:0009063	amino acid catabolic process	65/2330	111/18888	4.47517e-31	2.57904e-28	2.35111e-28	LOC102724560/AMDHD1/CARNMT1/ADHFE1/UROC1/ACMSD/HYKK/HOGA1/AGXT2/ALDH8A1/MCCC2/PRODH2/MCCC1/KYAT3/THNSL2/CSAD/PIPOX/AADAT/GLS2/ACAD8/HIBCH/DDAH1/HAAO/GCAT/HIBADH/FTCD/RIDA/AASS/SLC25A44/DDO/ALDH5A1/TDO2/SHMT1/QDPR/PAH/OTC/ALDH6A1/MAT1A/IVD/HPD/HNMT/HMGCL/GSTZ1/GPT/GOT2/GLUD2/GLUD1/GLDC/GCSH/FAH/ETFB/ETFA/ECHS1/SARDH/DBT/DAO/CRYM/CDO1/KYAT1/CBS/BCKDHB/AMT/AGXT/ACADSB/ABAT	65
BP	GO:0009062	fatty acid catabolic process	63/2330	106/18888	1.1091e-30	5.81069e-28	5.29716e-28	PLIN5/NUDT7/NUDT8/ETFBKMT/TYSND1/ABHD3/MCEE/ACAD11/ACAD10/CYP4F12/LPIN3/BDH2/ECHDC1/CROT/HAO1/AIG1/HAO2/HACL1/AMACR/MLYCD/ACOT7/SLC27A2/ECI2/ACAA2/LPIN2/ACOX3/ACOX2/SCP2/ABCD4/ABCD3/PHYH/PEX13/PCK2/PCCB/CYP4F3/IVD/IRS1/HSD17B4/HADH/HADHB/HADHA/GCDH/FABP1/FAAH/ETFDH/ETFB/ETFA/EHHADH/ECHS1/ECH1/DECR1/ECI1/CYP4A11/CRAT/CPT2/CPT1B/ACOX1/ACAT2/ACADVL/ACADS/ACADM/ACADL/ACAA1	63
BP	GO:1901605	alpha-amino acid metabolic process	93/2330	216/18888	8.21101e-30	3.94334e-27	3.59484e-27	LOC102724560/IYD/NAGS/AMDHD1/TTC36/ADHFE1/UROC1/ACMSD/HYKK/HOGA1/GLYATL1/DGLUCY/AGMAT/AGXT2/ALDH8A1/MCCC2/AASDHPPT/PRODH2/NIT2/MCCC1/CTPS2/KYAT3/THNSL2/ADI1/HAO1/CSAD/PIPOX/AADAT/GNMT/GLS2/ACAD8/HIBCH/PHGDH/BHMT2/DDAH1/HAAO/GCAT/SIRT4/SEPHS1/SEPHS2/HIBADH/FTCD/GLYAT/RIDA/SLC25A13/AASS/NR1H4/DDO/ALDH5A1/TDO2/SMS/SHMT1/QDPR/PCBD1/PAH/OTC/MMUT/MTHFD1/MTAP/MSRA/MPST/ALDH6A1/MAT1A/IVD/HPD/HNF4A/HMGCL/…	93
BP	GO:0006066	alcohol metabolic process	128/2330	373/18888	7.59859e-29	3.36851e-26	3.07081e-26	SULT1A4/PLPP6/MOGAT3/NAPEPLD/RDH12/STARD4/CYP2R1/OSBPL1A/CBR4/DGAT2/MOGAT2/SRD5A3/ALG8/SPHK2/ASAH2/ACSS2/PECR/SPTLC3/RETSAT/HAO1/DPM3/COQ3/HSD17B7/MBTPS2/CYP39A1/RDH11/ALG6/NPC1L1/ANGPTL3/NAAA/TKFC/TSKU/SHPK/SEC14L2/ERLIN2/DHRS4/EBP/PMVK/NPC2/ACAA2/AKR1A1/NR1H4/CYP7B1/LRAT/DGAT1/AKR1C3/HSD17B6/PLPP3/RDH16/AKR7A2/SOAT2/PNPLA4/TM7SF2/SULT2A1/SULT1A3/SULT1A1/SULT1A2/SULT1E1/SREBF1/AKR1D1/SPR/SORD/SO…	128
BP	GO:0008202	steroid metabolic process	117/2330	329/18888	4.96801e-28	2.04505e-25	1.86431e-25	SULT1A4/PLPP6/CYP4V2/STARD4/CYP2R1/OSBPL1A/HINT2/UGT2A3/SRD5A3/DHRS11/CYP3A43/HSD17B7/MBTPS2/CYP39A1/HSD17B14/HSD17B11/NPC1L1/ANGPTL3/TSKU/AMACR/SEC14L2/ERG28/ERLIN2/SLC27A2/SLC27A5/DHRS4/FAXDC2/EBP/PMVK/NPC2/ACAA2/STUB1/NR1H4/CYP7B1/SGPL1/NR1I2/AKR1C3/HSD17B6/RDH16/SOAT2/ACOX2/HSD17B8/UGT2B15/UGT2B10/UGT2B7/UGT2B4/TM7SF2/SULT2A1/SULT1A3/SULT1A1/SULT1A2/SULT1E1/SREBF1/AKR1D1/SOD1/SCP2/SC5D/MSMO1/…	117
BP	GO:0019693	ribose phosphate metabolic process	146/2330	480/18888	1.65679e-26	6.36539e-24	5.80283e-24	UQCC3/ACOT1/SULT1A4/NDUFS7/ACSM2B/NUDT7/MAGI3/NUDT8/HACD2/ADCY4/ACOT12/ACSM2A/ACOT4/LRRK2/ATP5IF1/ABHD14B/MCEE/DGAT2/UCK1/ACSF2/HKDC1/DCAKD/PPCS/ELOVL6/PINK1/MCCC2/GPAM/SPHK2/CTPS2/NDUFA12/ACSS2/OGDHL/DHTKD1/OXSM/ACSM5/ELOVL2/CROT/PANK1/NUDT9/UPB1/GMPR2/PIPOX/AADAT/MLXIPL/AK3/NUPR1/ZBTB20/ACOT11/MPC2/SHPK/MLYCD/ACOT7/SLC27A2/ACOT2/PMVK/BPNT1/GLYAT/NME6/SLC25A13/AASS/TECR/TJP2/SUCLA2/SUCLG1/SUCLG2…	146
BP	GO:0016053	organic acid biosynthetic process	116/2330	337/18888	2.2661e-26	7.06263e-24	6.43845e-24	LOC102724560/ACSM2B/CYP4A22/FADS6/HACD2/ABHD3/NAGS/NANP/STARD4/ACMSD/ACSM2A/ACOT4/OSBPL1A/HOGA1/DSEL/SLC45A3/CBR4/ELOVL6/AGXT2/ALDH8A1/AASDHPPT/ASAH2/ACSS2/PECR/THNSL2/ADI1/OXSM/ACSM5/ELOVL2/HAO1/UPB1/HACD3/CSAD/CYP39A1/MLXIPL/GLS2/PHGDH/BHMT2/AMACR/HAAO/MLYCD/SIRT2/SEPHS1/SEPHS2/ACOT7/ERLIN2/LIAS/SLC27A2/SLC27A5/AKR1A1/AASS/NR1H3/GNE/NR1H4/TECR/CYP7B1/RGN/SUCLA2/AKR1C3/ACOX2/HSD17B8/UGDH/AKR1D1/…	116
BP	GO:0033865	nucleoside bisphosphate metabolic process	64/2330	124/18888	2.32847e-26	7.06263e-24	6.43845e-24	ACOT1/SULT1A4/ACSM2B/NUDT7/NUDT8/HACD2/ACOT12/ACSM2A/ACOT4/ABHD14B/MCEE/DGAT2/ACSF2/DCAKD/PPCS/ELOVL6/MCCC2/GPAM/ACSS2/OXSM/ACSM5/ELOVL2/CROT/PANK1/PIPOX/AADAT/ACOT11/MPC2/MLYCD/ACOT7/SLC27A2/ACOT2/PMVK/BPNT1/GLYAT/AASS/TECR/SUCLA2/SUCLG1/SUCLG2/DGAT1/TDO2/SULT2A1/SULT1A3/SULT1A1/SULT1A2/SULT1E1/SLC25A1/ACSM3/ENPP1/PDK3/PDK2/PDHB/PDHA1/MVK/MMUT/HSD17B4/HMGCS2/HMGCS1/HMGCR/GCDH/ACSL4/ACSL1/BAAT	64
BP	GO:0033875	ribonucleoside bisphosphate metabolic process	64/2330	124/18888	2.32847e-26	7.06263e-24	6.43845e-24	ACOT1/SULT1A4/ACSM2B/NUDT7/NUDT8/HACD2/ACOT12/ACSM2A/ACOT4/ABHD14B/MCEE/DGAT2/ACSF2/DCAKD/PPCS/ELOVL6/MCCC2/GPAM/ACSS2/OXSM/ACSM5/ELOVL2/CROT/PANK1/PIPOX/AADAT/ACOT11/MPC2/MLYCD/ACOT7/SLC27A2/ACOT2/PMVK/BPNT1/GLYAT/AASS/TECR/SUCLA2/SUCLG1/SUCLG2/DGAT1/TDO2/SULT2A1/SULT1A3/SULT1A1/SULT1A2/SULT1E1/SLC25A1/ACSM3/ENPP1/PDK3/PDK2/PDHB/PDHA1/MVK/MMUT/HSD17B4/HMGCS2/HMGCS1/HMGCR/GCDH/ACSL4/ACSL1/BAAT	64
BP	GO:0034032	purine nucleoside bisphosphate metabolic process	64/2330	124/18888	2.32847e-26	7.06263e-24	6.43845e-24	ACOT1/SULT1A4/ACSM2B/NUDT7/NUDT8/HACD2/ACOT12/ACSM2A/ACOT4/ABHD14B/MCEE/DGAT2/ACSF2/DCAKD/PPCS/ELOVL6/MCCC2/GPAM/ACSS2/OXSM/ACSM5/ELOVL2/CROT/PANK1/PIPOX/AADAT/ACOT11/MPC2/MLYCD/ACOT7/SLC27A2/ACOT2/PMVK/BPNT1/GLYAT/AASS/TECR/SUCLA2/SUCLG1/SUCLG2/DGAT1/TDO2/SULT2A1/SULT1A3/SULT1A1/SULT1A2/SULT1E1/SLC25A1/ACSM3/ENPP1/PDK3/PDK2/PDHB/PDHA1/MVK/MMUT/HSD17B4/HMGCS2/HMGCS1/HMGCR/GCDH/ACSL4/ACSL1/BAAT	64
BP	GO:0009259	ribonucleotide metabolic process	142/2330	466/18888	6.8079e-26	1.9617e-23	1.78833e-23	UQCC3/ACOT1/SULT1A4/NDUFS7/ACSM2B/NUDT7/MAGI3/NUDT8/HACD2/ADCY4/ACOT12/ACSM2A/ACOT4/LRRK2/ATP5IF1/ABHD14B/MCEE/DGAT2/UCK1/ACSF2/HKDC1/DCAKD/PPCS/ELOVL6/PINK1/MCCC2/GPAM/SPHK2/CTPS2/NDUFA12/ACSS2/OGDHL/DHTKD1/OXSM/ACSM5/ELOVL2/CROT/PANK1/NUDT9/UPB1/GMPR2/PIPOX/AADAT/MLXIPL/AK3/NUPR1/ZBTB20/ACOT11/MPC2/MLYCD/ACOT7/SLC27A2/ACOT2/PMVK/BPNT1/GLYAT/NME6/SLC25A13/AASS/TECR/TJP2/SUCLA2/SUCLG1/SUCLG2/DGAT…	142
BP	GO:0046394	carboxylic acid biosynthetic process	114/2330	334/18888	1.40904e-25	3.8668e-23	3.52506e-23	LOC102724560/ACSM2B/CYP4A22/FADS6/HACD2/ABHD3/NAGS/NANP/STARD4/ACMSD/ACSM2A/ACOT4/OSBPL1A/HOGA1/DSEL/SLC45A3/CBR4/ELOVL6/AGXT2/ALDH8A1/AASDHPPT/ASAH2/ACSS2/PECR/THNSL2/ADI1/OXSM/ACSM5/ELOVL2/HAO1/UPB1/HACD3/CYP39A1/MLXIPL/GLS2/PHGDH/BHMT2/AMACR/HAAO/MLYCD/SIRT2/SEPHS1/SEPHS2/ACOT7/ERLIN2/LIAS/SLC27A2/SLC27A5/AKR1A1/AASS/NR1H3/GNE/NR1H4/TECR/CYP7B1/RGN/SUCLA2/AKR1C3/ACOX2/HSD17B8/UGDH/AKR1D1/SHMT1…	114
BP	GO:1901606	alpha-amino acid catabolic process	52/2330	90/18888	9.65154e-25	2.52827e-22	2.30483e-22	LOC102724560/ADHFE1/ACMSD/HYKK/HOGA1/AGXT2/ALDH8A1/MCCC2/PRODH2/MCCC1/KYAT3/THNSL2/CSAD/PIPOX/AADAT/GLS2/ACAD8/HIBCH/DDAH1/HAAO/GCAT/HIBADH/RIDA/AASS/DDO/TDO2/SHMT1/QDPR/PAH/OTC/ALDH6A1/MAT1A/IVD/HPD/HMGCL/GSTZ1/GPT/GOT2/GLUD2/GLUD1/GLDC/GCSH/FAH/SARDH/DAO/CRYM/CDO1/KYAT1/CBS/AMT/AGXT/ACADSB	52
BP	GO:0009150	purine ribonucleotide metabolic process	135/2330	446/18888	2.32727e-24	5.83134e-22	5.31598e-22	UQCC3/ACOT1/SULT1A4/NDUFS7/ACSM2B/NUDT7/MAGI3/NUDT8/HACD2/ADCY4/ACOT12/ACSM2A/ACOT4/LRRK2/ATP5IF1/ABHD14B/MCEE/DGAT2/ACSF2/HKDC1/DCAKD/PPCS/ELOVL6/PINK1/MCCC2/GPAM/SPHK2/NDUFA12/ACSS2/OGDHL/DHTKD1/OXSM/ACSM5/ELOVL2/CROT/PANK1/NUDT9/GMPR2/PIPOX/AADAT/MLXIPL/AK3/NUPR1/ZBTB20/ACOT11/MPC2/MLYCD/ACOT7/SLC27A2/ACOT2/PMVK/BPNT1/GLYAT/NME6/SLC25A13/AASS/TECR/TJP2/SUCLA2/SUCLG1/SUCLG2/DGAT1/SLC4A4/XDH/TDO…	135
BP	GO:0170039	proteinogenic amino acid metabolic process	67/2330	147/18888	1.51072e-23	3.62762e-21	3.30703e-21	LOC102724560/NAGS/AMDHD1/ADHFE1/UROC1/GLYATL1/DGLUCY/AGXT2/AASDHPPT/PRODH2/NIT2/CTPS2/THNSL2/ADI1/HAO1/CSAD/PIPOX/AADAT/GNMT/GLS2/PHGDH/BHMT2/DDAH1/GCAT/SIRT4/SEPHS1/SEPHS2/FTCD/GLYAT/RIDA/SLC25A13/AASS/NR1H4/DDO/ALDH5A1/SMS/SHMT1/QDPR/PAH/OTC/MTHFD1/MTAP/MSRA/MPST/MAT1A/HPD/GSTZ1/GPT/GOT2/GLUD2/GLUD1/GLDC/GGT1/GCSH/FAH/DAO/CTPS1/CPS1/CLN3/CDO1/CBS/BHMT/BAAT/ASS1/ASPA/AMT/AGXT	67
MF	GO:0016614	oxidoreductase activity, acting on CH-OH group of donors	66/2411	135/18522	4.66715e-24	5.32055e-21	4.54924e-21	D2HGDH/DHRS4L2/CYP4A22/PTGR3/LDHD/PTGR2/RDH12/ADHFE1/DHRS1/CBR4/L2HGDH/DHRS11/BDH2/CHDH/HAO1/HSD17B7/DCXR/HAO2/HSD17B14/HSD17B11/RDH11/CRYL1/PHGDH/DHRS7B/PTGR1/HIBADH/DHRS4/AKR1A1/GRHPR/AKR1C3/HSD17B6/RDH16/AKR7A2/HSD17B8/KCNAB1/UGDH/AKR1D1/SPR/SORD/RDH5/ME1/MDH1/CYP4F3/IDH3B/HSD17B4/HSD17B2/HSD17B1/HSD11B2/HMGCR/HADH/HADHB/HADHA/GPD1/FASN/EHHADH/AKR1C2/AKR1C1/CYP27A1/AKR1C4/CBR1/BDH1/ALDH3A2/ADH…	66
CC	GO:0005782	peroxisomal matrix	37/2463	51/19894	4.67408e-23	5.32066e-21	4.79708e-21	GSTK1/NUDT7/TYSND1/PAOX/ACOT4/NUDT12/CROT/HAO1/PIPOX/HAO2/HACL1/AMACR/MLYCD/ACOT2/DHRS4/ECI2/GRHPR/DDO/GNPAT/ACOX3/ACOX2/SCP2/ABCD3/PHYH/HSD17B4/HMGCL/FABP1/EPHX2/EHHADH/ECH1/DAO/CRYM/CRAT/BAAT/AGXT/ACOX1/ACAA1	37
CC	GO:0031907	microbody lumen	37/2463	51/19894	4.67408e-23	5.32066e-21	4.79708e-21	GSTK1/NUDT7/TYSND1/PAOX/ACOT4/NUDT12/CROT/HAO1/PIPOX/HAO2/HACL1/AMACR/MLYCD/ACOT2/DHRS4/ECI2/GRHPR/DDO/GNPAT/ACOX3/ACOX2/SCP2/ABCD3/PHYH/HSD17B4/HMGCL/FABP1/EPHX2/EHHADH/ECH1/DAO/CRYM/CRAT/BAAT/AGXT/ACOX1/ACAA1	37
BP	GO:0170033	L-amino acid metabolic process	70/2330	163/18888	1.11578e-22	2.5721e-20	2.34479e-20	LOC102724560/NAGS/AMDHD1/ADHFE1/UROC1/GLYATL1/DGLUCY/AGXT2/ALDH8A1/AASDHPPT/PRODH2/NIT2/CTPS2/KYAT3/THNSL2/ADI1/HAO1/CSAD/PIPOX/AADAT/GNMT/GLS2/PHGDH/BHMT2/DDAH1/GCAT/SIRT4/SEPHS1/SEPHS2/FTCD/GLYAT/RIDA/SLC25A13/AASS/NR1H4/DDO/ALDH5A1/SMS/SHMT1/QDPR/PAH/OTC/MTHFD1/MTAP/MSRA/MPST/MAT1A/HPD/GSTZ1/GPT/GOT2/GLUD2/GLUD1/GLDC/GGT1/GCSH/FAH/DAO/CTPS1/CPS1/CLN3/CDO1/KYAT1/CBS/BHMT/BAAT/ASS1/ASPA/AMT/AGXT	70
BP	GO:0006805	xenobiotic metabolic process	60/2330	126/18888	1.89468e-22	4.19962e-20	3.82847e-20	SULT1A4/ACSM2B/CMBL/CYP2R1/GSTO2/CYB5B/VKORC1/CYP4F12/AS3MT/NUDT15/SLCO1B3/CES3/SLCO2B1/SLC22A7/SLCO1B1/GLYAT/GSTO1/NR1I2/CES2/UGT2B15/UGT2B7/TPMT/SULT2A1/SULT1A3/SULT1A1/SULT1A2/SLC22A1/RORC/POR/HNF4A/GSTM4/GSTA4/GSTA2/GSTA1/FMO5/FMO4/ACSL1/EPHX1/NQO1/AKR1C1/CYP3A5/CYP3A4/CYP2J2/CYP2D6/CYP2C18/CYP2C9/CYP2C8/CYP2C19/CYP2B6/CYP3A7/CYP2A7/CYP2A6/CYP1A1/CRYZ/ABCC2/CBR1/BPHL/BCHE/ACAA1/AADAC	60
BP	GO:0006635	fatty acid beta-oxidation	44/2330	75/18888	1.62716e-21	3.47308e-19	3.16614e-19	PLIN5/ETFBKMT/TYSND1/ACAD11/ACAD10/BDH2/ECHDC1/CROT/AMACR/MLYCD/SLC27A2/ECI2/ACAA2/ACOX3/ACOX2/SCP2/ABCD4/ABCD3/IVD/IRS1/HSD17B4/HADH/HADHB/HADHA/GCDH/FABP1/ETFDH/ETFB/ETFA/EHHADH/ECHS1/ECH1/DECR1/ECI1/CRAT/CPT2/CPT1B/ACOX1/ACAT2/ACADVL/ACADS/ACADM/ACADL/ACAA1	44
MF	GO:0016627	oxidoreductase activity, acting on the CH-CH group of donors	40/2411	60/18522	8.29514e-22	4.72823e-19	4.04279e-19	PTGR3/PTGR2/ACAD11/ACAD10/SRD5A3/DUS1L/BDH2/PECR/RSAD1/RETSAT/ACAD8/HIBCH/PTGR1/DUS4L/TECR/AKR1C3/ACOX3/ACOX2/TM7SF2/AKR1D1/SDHC/SDHB/SDHA/IVD/GCDH/FASN/DPYD/DHCR24/DHCR7/DECR1/AKR1C2/AKR1C1/CRAT/ACOX1/ACADVL/ACADSB/ACADS/ACADM/ACADL/ACAA1	40
BP	GO:0019395	fatty acid oxidation	53/2330	106/18888	3.12621e-21	6.43442e-19	5.86576e-19	PLIN5/CYP4V2/ETFBKMT/TYSND1/ACAD11/ACAD10/BDH2/ECHDC1/CROT/HAO1/HAO2/HACL1/AMACR/MLYCD/SIRT4/SLC27A2/ECI2/ACAA2/ACOX3/ACOX2/SCP2/ABCD4/ABCD3/PHYH/PEX13/IVD/IRS1/HSD17B4/HADH/HADHB/HADHA/GCDH/FMO4/FABP1/ETFDH/ETFB/ETFA/EHHADH/ECHS1/ECH1/DECR1/ECI1/CRAT/CPT2/CPT1B/ADH5/ACOX1/ACAT2/ACADVL/ACADS/ACADM/ACADL/ACAA1	53
BP	GO:0006637	acyl-CoA metabolic process	50/2330	96/18888	4.03951e-21	7.75989e-19	7.07409e-19	ACOT1/ACSM2B/NUDT7/NUDT8/HACD2/ACOT12/ACSM2A/ACOT4/MCEE/DGAT2/ACSF2/PPCS/ELOVL6/GPAM/ACSS2/OXSM/ACSM5/ELOVL2/PIPOX/AADAT/ACOT11/MPC2/MLYCD/ACOT7/SLC27A2/ACOT2/PMVK/GLYAT/AASS/TECR/SUCLA2/SUCLG1/SUCLG2/DGAT1/TDO2/SLC25A1/ACSM3/PDK3/PDK2/PDHB/PDHA1/MVK/MMUT/HSD17B4/HMGCS2/HMGCS1/GCDH/ACSL4/ACSL1/BAAT	50
BP	GO:0035383	thioester metabolic process	50/2330	96/18888	4.03951e-21	7.75989e-19	7.07409e-19	ACOT1/ACSM2B/NUDT7/NUDT8/HACD2/ACOT12/ACSM2A/ACOT4/MCEE/DGAT2/ACSF2/PPCS/ELOVL6/GPAM/ACSS2/OXSM/ACSM5/ELOVL2/PIPOX/AADAT/ACOT11/MPC2/MLYCD/ACOT7/SLC27A2/ACOT2/PMVK/GLYAT/AASS/TECR/SUCLA2/SUCLG1/SUCLG2/DGAT1/TDO2/SLC25A1/ACSM3/PDK3/PDK2/PDHB/PDHA1/MVK/MMUT/HSD17B4/HMGCS2/HMGCS1/GCDH/ACSL4/ACSL1/BAAT	50
CC	GO:0098798	mitochondrial protein-containing complex	99/2463	305/19894	1.98305e-20	1.93489e-18	1.74449e-18	UQCC3/NDUFS7/MTX3/APOOL/DNAJC19/MTERF4/CHCHD1/SMDT1/DMAC1/TIMM29/MRPL43/MRPL45/CHCHD6/IMMP2L/MRPL24/MRPL57/MRPS34/MRPL44/MRPL1/MRPL41/MRPS6/MRPS9/MRPS24/MRPS26/MRPL14/MRPS25/MCCC2/MRPS35/MCCC1/NDUFA12/FOXRED1/MRPS18A/MRPL16/MRPS33/MRPL37/MRPS2/NDUFAF1/MRPS7/MRPL4/UQCR10/MRPS18B/MRPS28/MRPL46/TIMM13/MPC2/MRPS30/MRPL28/TIMM44/MICU1/MRPS31/TOMM70/MRPL19/PMPCB/COX5A/NFS1/SUCLG1/SUCLG2/UQCRC2/UQCRC1/S…	99
BP	GO:0034440	lipid oxidation	54/2330	113/18888	1.96802e-20	3.65861e-18	3.33527e-18	PLIN5/CYP4V2/ETFBKMT/TYSND1/ACAD11/ACAD10/BDH2/ECHDC1/CROT/HAO1/HAO2/HACL1/AMACR/MLYCD/SIRT4/SLC27A2/ECI2/ACAA2/ACOX3/ACOX2/PLA2G7/SCP2/ABCD4/ABCD3/PHYH/PEX13/IVD/IRS1/HSD17B4/HADH/HADHB/HADHA/GCDH/FMO4/FABP1/ETFDH/ETFB/ETFA/EHHADH/ECHS1/ECH1/DECR1/ECI1/CRAT/CPT2/CPT1B/ADH5/ACOX1/ACAT2/ACADVL/ACADS/ACADM/ACADL/ACAA1	54
MF	GO:0016616	oxidoreductase activity, acting on the CH-OH group of donors, NAD or NADP as acceptor	59/2411	125/18522	1.10911e-20	4.21462e-18	3.60363e-18	DHRS4L2/CYP4A22/PTGR3/LDHD/PTGR2/RDH12/ADHFE1/DHRS1/CBR4/DHRS11/BDH2/HSD17B7/DCXR/HSD17B14/HSD17B11/RDH11/CRYL1/PHGDH/DHRS7B/PTGR1/HIBADH/DHRS4/AKR1A1/GRHPR/AKR1C3/HSD17B6/RDH16/AKR7A2/HSD17B8/KCNAB1/UGDH/AKR1D1/SPR/SORD/RDH5/ME1/MDH1/IDH3B/HSD17B4/HSD17B2/HSD17B1/HSD11B2/HMGCR/HADH/HADHB/HADHA/GPD1/FASN/EHHADH/AKR1C2/AKR1C1/CYP27A1/AKR1C4/CBR1/BDH1/ADH6/ADH5/ADH1B/ADH1A	59
BP	GO:0034308	primary alcohol metabolic process	49/2330	106/18888	6.53262e-18	1.17648e-15	1.07251e-15	SULT1A4/NAPEPLD/RDH12/CBR4/DGAT2/ACSS2/PECR/RETSAT/HAO1/RDH11/NAAA/DHRS4/AKR1A1/LRAT/DGAT1/AKR1C3/HSD17B6/RDH16/AKR7A2/PNPLA4/SULT2A1/SULT1A3/SULT1A1/SULT1A2/SULT1E1/RDH5/RBP4/HSD11B2/GPD1/AKR1C2/AKR1C1/CYP11A1/CYP3A5/CYP3A4/CYP2D6/CYP2C18/CYP2C8/CYP3A7/CYP1A1/AKR1C4/BMP2/ALDH3A2/ALDH1B1/ALDH2/ALDH1A1/ADH6/ADH5/ADH1B/ADH1A	49
BP	GO:0006720	isoprenoid metabolic process	56/2330	135/18888	1.39449e-17	2.43529e-15	2.22007e-15	CRPPA/PLPP6/DHRS4L2/CYP4V2/NAPEPLD/RDH12/DGAT2/SRD5A3/ALG8/ALDH8A1/PDSS2/PECR/RETSAT/DPM3/RDH11/ALG6/DHRS4/PMVK/NPC2/LRAT/DGAT1/AKR1C3/HSD17B6/RDH16/PNPLA4/RDH5/RBP4/RBP2/RARRES2/PHYH/MVK/LIPA/IDI1/HMGCS2/HMGCS1/HMGCR/FDPS/FDFT1/EGFR/AKR1C1/CYP3A5/CYP3A4/CYP2D6/CYP2C18/CYP2C9/CYP2C8/CYP2C19/CYP3A7/CYP1A1/AKR1C4/ALDH3A2/ALDH1A1/ADH6/ADH5/ADH1B/ADH1A	56
BP	GO:0170035	L-amino acid catabolic process	35/2330	61/18888	5.72331e-17	9.701e-15	8.84366e-15	LOC102724560/ADHFE1/AGXT2/ALDH8A1/PRODH2/KYAT3/THNSL2/CSAD/PIPOX/AADAT/GLS2/DDAH1/GCAT/RIDA/AASS/DDO/SHMT1/QDPR/PAH/MAT1A/HPD/GSTZ1/GPT/GOT2/GLUD2/GLUD1/GLDC/GCSH/FAH/DAO/CDO1/KYAT1/CBS/AMT/AGXT	35
BP	GO:0006694	steroid biosynthetic process	66/2330	185/18888	1.86767e-16	3.07525e-14	2.80347e-14	PLPP6/STARD4/CYP2R1/OSBPL1A/HINT2/SRD5A3/DHRS11/HSD17B7/MBTPS2/CYP39A1/HSD17B11/NPC1L1/AMACR/SEC14L2/ERG28/ERLIN2/SLC27A2/SLC27A5/FAXDC2/EBP/PMVK/ACAA2/NR1H4/CYP7B1/AKR1C3/HSD17B6/ACOX2/HSD17B8/TM7SF2/SREBF1/AKR1D1/SOD1/SCP2/SC5D/MSMO1/ABCD3/PROX1/PRLR/MVK/LIPA/IDI1/HSD17B2/HSD17B1/HMGCS2/HMGCS1/HMGCR/FGFR4/FDXR/FDX1/FDPS/FDFT1/DHCR24/DHCR7/CYP51A1/CYP27A1/CYP11A1/CYP8B1/CYP3A4/CYP3A7/CYP1A1/AKR1…	66
BP	GO:0016125	sterol metabolic process	59/2330	155/18888	2.35992e-16	3.77785e-14	3.44397e-14	PLPP6/CYP4V2/STARD4/OSBPL1A/HSD17B7/MBTPS2/CYP39A1/NPC1L1/ANGPTL3/TSKU/SEC14L2/ERG28/ERLIN2/FAXDC2/EBP/PMVK/NPC2/ACAA2/NR1H4/CYP7B1/SOAT2/TM7SF2/SULT2A1/SREBF1/AKR1D1/SOD1/SC5D/MSMO1/PON1/MVK/LIPA/LCAT/IDI1/HMGCS2/HMGCS1/HMGCR/FMO5/FDXR/FDX1/FDPS/FDFT1/EPHX2/DHCR24/DHCR7/CYP51A1/CYP27A1/CYP11A1/CYP8B1/CYP3A4/CYP2D6/CYP2C9/CEBPA/APOE/APOC1/APOB/APOA1/APOF/ACADVL/ACADL	59
BP	GO:0022900	electron transport chain	63/2330	175/18888	5.46085e-16	8.50564e-14	7.75394e-14	UQCC3/COA6/NDUFS7/AFG1L/ETFRF1/IMMP2L/SLC25A18/PINK1/COQ9/NDUFA12/VPS54/NDUFAF1/DMGDH/UQCR10/PHGDH/HAAO/SLC25A13/COX5A/HSD17B6/RDH16/AKR7A2/UQCRC2/UQCRC1/SURF1/SDHD/SDHC/SDHB/SDHA/QDPR/POR/NQO2/NDUFV1/NDUFS2/NDUFS1/NDUFC2/NDUFC1/NDUFB10/NDUFB7/NDUFB3/NDUFB2/NDUFB1/NDUFA10/NDUFA7/ME1/MAOB/IDH3B/GPD1/GLDC/FDX1/ETFDH/ETFB/ETFA/CYB5A/COX11/COX6C/COX6A2/COX6A1/COX4I1/AKR1C4/BID/ASPH/ALDH2/ADH5	63
BP	GO:0008203	cholesterol metabolic process	55/2330	141/18888	6.95825e-16	1.05069e-13	9.57836e-14	PLPP6/STARD4/OSBPL1A/HSD17B7/MBTPS2/CYP39A1/NPC1L1/ANGPTL3/TSKU/SEC14L2/ERLIN2/EBP/PMVK/NPC2/ACAA2/NR1H4/CYP7B1/SOAT2/TM7SF2/SULT2A1/SREBF1/AKR1D1/SOD1/SC5D/MSMO1/PON1/MVK/LIPA/LCAT/IDI1/HMGCS2/HMGCS1/HMGCR/FMO5/FDXR/FDX1/FDPS/FDFT1/EPHX2/DHCR24/DHCR7/CYP51A1/CYP27A1/CYP11A1/CYP3A4/CYP2D6/CYP2C9/CEBPA/APOE/APOC1/APOB/APOA1/APOF/ACADVL/ACADL	55
BP	GO:0030258	lipid modification	67/2330	194/18888	7.29268e-16	1.05069e-13	9.57836e-14	PLIN5/PLPP6/CYP4V2/CYP4A22/ETFBKMT/TYSND1/ACAD11/ACAD10/BDH2/ECHDC1/CROT/HAO1/HAO2/HACL1/AMACR/MLYCD/SIRT4/SLC27A2/ECI2/ACAA2/FIG4/MTMR4/PLPP3/ACOX3/ACOX2/PLA2G7/SCP2/ABCD4/ABCD3/PTEN/PHYH/PEX13/MTM1/IVD/IRS1/HSD17B4/HADH/HADHB/HADHA/GCDH/FMO4/FABP1/ETFDH/ETFB/ETFA/EPHX2/EHHADH/ECHS1/ECH1/DECR1/ECI1/CYP3A5/CYP3A4/CYP2C8/CYP3A7/CYP1A1/CRAT/CPT2/CPT1B/ADH5/ACOX1/ACAT2/ACADVL/ACADS/ACADM/ACADL/ACAA1	67
BP	GO:0071466	cellular response to xenobiotic stimulus	67/2330	194/18888	7.29268e-16	1.05069e-13	9.57836e-14	SULT1A4/ACSM2B/CMBL/CYP2R1/GSTO2/CYB5B/VKORC1/CYP4F12/AS3MT/NUDT15/SLCO1B3/CES3/SLCO2B1/SLC22A7/SLCO1B1/GLYAT/GSTO1/NR1I2/CES2/VAV2/UGT2B15/UGT2B7/TPMT/SULT2A1/SULT1A3/SULT1A1/SULT1A2/SLC22A1/SLC10A1/RORC/POR/NFE2L2/HNF4A/GSTM4/GSTA4/GSTA2/GSTA1/GPLD1/FMO5/FMO4/FBP1/ACSL1/EPHX1/EGFR/NQO1/AKR1C1/CYP3A5/CYP3A4/CYP2J2/CYP2D6/CYP2C18/CYP2C9/CYP2C8/CYP2C19/CYP2B6/CYP3A7/CYP2A7/CYP2A6/CYP1A1/CRYZ/CRHBP…	67
MF	GO:0050660	flavin adenine dinucleotide binding	43/2411	88/18522	3.78209e-16	1.0779e-13	9.21637e-14	D2HGDH/LDHD/TXNRD3/ACAD11/ACAD10/DUS1L/PRODH2/CHDH/PCYOX1/PIPOX/COQ6/ACAD8/MTO1/DUS4L/TXNRD2/AIFM1/DDO/ACOX3/ACOX2/XDH/TXNRD1/SDHA/POR/NQO2/MAOB/MAOA/IVD/GFER/GCDH/FMO5/FMO4/FMO3/ETFDH/ETFA/DPYD/DHCR24/DAO/ACOX1/ACADVL/ACADSB/ACADS/ACADM/ACADL	43
BP	GO:0001676	long-chain fatty acid metabolic process	47/2330	109/18888	9.05298e-16	1.2725e-13	1.16004e-13	ACOT1/CYP4A22/ACOT4/PNPLA3/ACSF2/ELOVL6/CYP4F12/ABHD6/ASAH2/ELOVL2/AIG1/ABHD12/HACL1/PTGR1/ACOT7/SLC27A2/SLC27A3/SLC27A5/ACOT2/AKR1C3/SCP2/ABCD3/CYP4F3/FADS1/GSTM4/GSTA1/GPX4/ACSL4/ACSL1/FAAH/EPHX1/CYP4A11/CYP3A4/CYP2J2/CYP2D6/CYP2C18/CYP2C9/CYP2C8/CYP2C19/CYP2B6/CYP2A7/CYP2A6/CYP1A1/CPT2/CBR1/ACADL/ACAA1	47
BP	GO:0015980	energy derivation by oxidation of organic compounds	96/2330	338/18888	1.13874e-15	1.56251e-13	1.42442e-13	UQCC3/COA6/NHLRC1/NDUFS7/AFG1L/IFNLR1/ETFRF1/SDHAF4/CHCHD4/COQ10A/PPP1R3F/IMMP2L/SLC25A18/TEFM/PPP1R3B/SLC25A23/TMEM135/PINK1/COQ9/MTFR1L/NDUFA12/CISD1/OGDHL/DHTKD1/VPS54/NDUFAF1/MLXIPL/UQCR10/GNMT/NUPR1/NNT/SIRT3/SLC25A13/TRAP1/MTFR1/COX5A/KL/SUCLA2/SUCLG1/SUCLG2/UQCRC2/UQCRC1/UGP2/SURF1/SDHD/SDHC/SDHB/SDHA/PYGL/PPP1R3C/ENPP1/PDHB/PDHA1/NDUFV1/NDUFS2/NDUFS1/NDUFC2/NDUFC1/NDUFB10/NDUFB7/NDUFB3/ND…	96
BP	GO:1902652	secondary alcohol metabolic process	57/2330	152/18888	1.6531e-15	2.21554e-13	2.01973e-13	PLPP6/STARD4/CYP2R1/OSBPL1A/HSD17B7/MBTPS2/CYP39A1/NPC1L1/ANGPTL3/TSKU/SEC14L2/ERLIN2/EBP/PMVK/NPC2/ACAA2/NR1H4/CYP7B1/SOAT2/TM7SF2/SULT2A1/SREBF1/AKR1D1/SOD1/SC5D/MSMO1/PON1/MVK/LIPA/LCAT/IDI1/IDH3B/HMGCS2/HMGCS1/HMGCR/FMO5/FDXR/FDX1/FDPS/FDFT1/EPHX2/DHCR24/DHCR7/CYP51A1/CYP27A1/CYP11A1/CYP3A4/CYP2D6/CYP2C9/CEBPA/APOE/APOC1/APOB/APOA1/APOF/ACADVL/ACADL	57
BP	GO:0045333	cellular respiration	77/2330	245/18888	2.03155e-15	2.66087e-13	2.42571e-13	UQCC3/COA6/NDUFS7/AFG1L/IFNLR1/ETFRF1/SDHAF4/CHCHD4/COQ10A/IMMP2L/SLC25A18/TEFM/SLC25A23/TMEM135/PINK1/COQ9/MTFR1L/NDUFA12/CISD1/OGDHL/DHTKD1/VPS54/NDUFAF1/MLXIPL/UQCR10/NUPR1/NNT/SIRT3/SLC25A13/TRAP1/MTFR1/COX5A/SUCLA2/SUCLG1/SUCLG2/UQCRC2/UQCRC1/SURF1/SDHD/SDHC/SDHB/SDHA/PDHB/PDHA1/NDUFV1/NDUFS2/NDUFS1/NDUFC2/NDUFC1/NDUFB10/NDUFB7/NDUFB3/NDUFB2/NDUFB1/NDUFA10/NDUFA7/MDH1/IDH3B/GPD1/BLOC1S1/FXN/…	77
BP	GO:0170040	proteinogenic amino acid catabolic process	32/2330	57/18888	2.94319e-15	3.76925e-13	3.43614e-13	LOC102724560/ADHFE1/AGXT2/PRODH2/THNSL2/CSAD/PIPOX/AADAT/GLS2/DDAH1/GCAT/RIDA/AASS/DDO/SHMT1/QDPR/PAH/MAT1A/HPD/GSTZ1/GPT/GOT2/GLUD2/GLUD1/GLDC/GCSH/FAH/DAO/CDO1/CBS/AMT/AGXT	32
BP	GO:0006721	terpenoid metabolic process	44/2330	100/18888	3.02431e-15	3.78894e-13	3.45408e-13	PLPP6/DHRS4L2/CYP4V2/NAPEPLD/RDH12/DGAT2/ALDH8A1/PECR/RETSAT/RDH11/DHRS4/LRAT/DGAT1/AKR1C3/HSD17B6/RDH16/PNPLA4/RDH5/RBP4/RBP2/RARRES2/LIPA/HMGCS2/HMGCS1/FDPS/FDFT1/EGFR/AKR1C1/CYP3A5/CYP3A4/CYP2D6/CYP2C18/CYP2C9/CYP2C8/CYP2C19/CYP3A7/CYP1A1/AKR1C4/ALDH3A2/ALDH1A1/ADH6/ADH5/ADH1B/ADH1A	44
BP	GO:0140053	mitochondrial gene expression	59/2330	164/18888	4.76627e-15	5.84425e-13	5.32776e-13	RPUSD3/GATC/MTIF3/MTERF4/CHCHD1/MALSU1/MTG1/RPUSD4/MRPL43/GFM2/MRPL45/MTERF2/TEFM/MRPL24/MRPL57/MRPS34/MRPL44/MRPL1/MRPL41/MRPS6/MRPS9/MRPS24/MRPS26/MRPL14/MRPS25/MRPS35/RARS2/IARS2/QRSL1/MRPS18A/TRMT61B/RMND1/MRPL16/MRPS33/MRPL37/MTRES1/TACO1/MRPS2/MRPS7/MRPL4/MTERF3/MRPS18B/COA3/MRPS28/MRPL46/MTO1/MRPS30/MRPL28/MRPS31/TSFM/MRPL19/MTRF1/TUFM/TFAM/SUPV3L1/MRPL23/NDUFA7/MTIF2/MRPL58	59
BP	GO:0043648	dicarboxylic acid metabolic process	42/2330	94/18888	6.62664e-15	7.95612e-13	7.25298e-13	D2HGDH/NAGS/AMDHD1/ADHFE1/UROC1/ACMSD/ACOT4/HOGA1/DGLUCY/L2HGDH/AASDHPPT/PRODH2/NIT2/KYAT3/OGDHL/AADAT/GLS2/HAAO/QPRT/FTCD/ALDH1L1/NR1H4/GRHPR/SUCLA2/SUCLG2/DDO/ALDH5A1/SLC19A1/SHMT1/SDHA/PHYH/PCK2/MTHFD1/ME1/MDH1/GOT2/GLUD2/GLUD1/GGT1/FH/ASS1/ASPA	42
BP	GO:1901617	organic hydroxy compound biosynthetic process	76/2330	249/18888	1.77567e-14	2.08841e-12	1.90384e-12	PLPP6/STARD4/CYP2R1/OSBPL1A/SRD5A3/SPHK2/ASAH2/SPTLC3/PNPO/HSD17B7/MBTPS2/CYP39A1/NPC1L1/APPL1/AMACR/SEC14L2/ERG28/ERLIN2/SLC27A2/SLC27A5/FAXDC2/EBP/PMVK/ACAA2/NR1H4/CYP7B1/KL/AKR1C3/ACOX2/TM7SF2/SREBF1/AKR1D1/SPR/SOD1/PMEL/SCP2/SC5D/MSMO1/QDPR/ABCD3/PTH1R/PROX1/PLCG2/PCK2/PCBD1/PAH/MVK/LIPA/ITPKA/IMPA1/IDI1/HSD17B1/HMGCS2/HMGCS1/HMGCR/GPER1/FGFR4/FDPS/FDFT1/DHCR24/DHCR7/DDT/DDC/DBH/DAO/CYP51A1/C…	76
BP	GO:0072330	monocarboxylic acid biosynthetic process	71/2330	225/18888	2.00477e-14	2.3107e-12	2.10649e-12	ACSM2B/FADS6/HACD2/ABHD3/STARD4/ACMSD/ACSM2A/ACOT4/OSBPL1A/HOGA1/DSEL/SLC45A3/CBR4/ELOVL6/ALDH8A1/ASAH2/ACSS2/PECR/THNSL2/OXSM/ACSM5/ELOVL2/HACD3/CYP39A1/MLXIPL/AMACR/MLYCD/SIRT2/ACOT7/ERLIN2/LIAS/SLC27A2/SLC27A5/NR1H3/NR1H4/TECR/CYP7B1/RGN/AKR1C3/ACOX2/HSD17B8/AKR1D1/SCP2/SCD/ACSM3/ABCD3/PROX1/PRKAB2/PKLR/FADS1/GSTM4/GPX4/GATM/GAMT/FGFR4/FASN/CYP27A1/CYP8B1/CYP3A4/CYP2D6/CYP2C9/CYP2C8/CYP1A1/AKR…	71
BP	GO:0032543	mitochondrial translation	50/2330	130/18888	2.77091e-14	3.13113e-12	2.85441e-12	RPUSD3/GATC/MTIF3/CHCHD1/MALSU1/MTG1/RPUSD4/MRPL43/GFM2/MRPL45/MRPL24/MRPL57/MRPS34/MRPL44/MRPL1/MRPL41/MRPS6/MRPS9/MRPS24/MRPS26/MRPL14/MRPS25/MRPS35/RARS2/IARS2/QRSL1/MRPS18A/RMND1/MRPL16/MRPS33/MRPL37/TACO1/MRPS2/MRPS7/MRPL4/MRPS18B/COA3/MRPS28/MRPL46/MRPS30/MRPL28/MRPS31/TSFM/MRPL19/MTRF1/TUFM/MRPL23/NDUFA7/MTIF2/MRPL58	50
MF	GO:0019842	vitamin binding	56/2411	150/18522	3.73708e-14	8.52053e-12	7.28533e-12	LOC102724560/FTCDNL1/MMAB/CYP2R1/RBP5/AGXT2/ETNPPL/MTARC1/MCCC1/KYAT3/CISD1/LMBRD1/OGDHL/DHTKD1/SPTLC3/THNSL2/PNPO/CSAD/AADAT/NPC1L1/GNMT/HACL1/SEC14L2/GCAT/PDXDC1/PLPBP/FTCD/KL/LRAT/NFS1/SGPL1/TTPA/TKT/TCN2/SLC19A1/SHMT1/RBP4/RBP2/PYGL/PHYH/MMUT/GPT/GOT2/GLDC/GGCX/GC/FASN/DDC/DBH/KYAT1/CBS/ALB/ALAS1/AGXT/AFM/ABAT	56
MF	GO:0051287	NAD binding	30/2411	53/18522	6.82217e-14	1.29621e-11	1.1083e-11	UXS1/BDH2/RNLS/CRYL1/PHGDH/NNT/SIRT3/SIRT4/SIRT5/SIRT2/NUDT6/HIBADH/GRHPR/HSD17B8/UGDH/SORD/QDPR/NDUFV1/NDUFS2/ME1/IDH3B/HSD11B2/HADH/HADHA/GPD1/GLUD1/EHHADH/ALDH1B1/ALDH2/ALDH1A1	30
BP	GO:0042445	hormone metabolic process	72/2330	240/18888	2.25814e-13	2.50263e-11	2.28146e-11	IYD/RDH12/DGAT2/CHST9/UGT2A3/SRD5A3/DHRS11/ALDH8A1/ACE2/RETSAT/HSD17B7/GCNT4/HSD17B11/RDH11/PCSK1N/DHRS4/CPQ/STUB1/LRAT/SGPL1/DGAT1/AKR1C3/HSD17B6/RDH16/DDO/PNPLA4/PLA2G7/HSD17B8/UGT2B15/UGT2B10/UGT2B7/UGT2B4/TCF7L2/SULT2A1/SULT1A1/SULT1E1/AKR1D1/SLC16A2/SCG5/RDH5/RBP4/NAGLU/MEP1A/HSD17B4/HSD17B2/HSD17B1/HPN/HFE/FDX1/DPP4/DIO1/DHCR7/AKR1C2/AKR1C1/CYP11A1/CYP3A5/CYP3A4/CYP2D6/CYP2C18/CYP2C9/CYP2C8…	72
BP	GO:0120254	olefinic compound metabolic process	55/2330	162/18888	6.2833e-13	6.8322e-11	6.2284e-11	DHRS4L2/CYP4A22/RDH12/DGAT2/CYP4F12/ALDH8A1/ABHD6/ELOVL2/RETSAT/RDH11/ABHD12/DHRS4/LRAT/DGAT1/AKR1C3/HSD17B6/RDH16/PNPLA4/SCP2/RDH5/RBP4/CYP4F3/FADS1/HSD17B1/HSD11B2/GSTA1/GPX4/FAAH/EPHX2/EPHX1/AKR1C2/AKR1C1/CYP11A1/CYP4A11/CYP3A5/CYP3A4/CYP2J2/CYP2D6/CYP2C18/CYP2C9/CYP2C8/CYP2C19/CYP2B6/CYP3A7/CYP2A7/CYP2A6/CYP1A1/AKR1C4/CBR1/BMP2/ALDH1A1/ADH6/ADH1B/ADH1A/ACAA1	55
BP	GO:0006575	cellular modified amino acid metabolic process	61/2330	191/18888	7.5822e-13	8.09189e-11	7.37676e-11	IYD/GSTK1/GSTO2/HOGA1/GGACT/AGXT2/AASDHPPT/CHDH/TMLHE/CROT/PCYOX1/PLA1A/GCNT4/DMGDH/GNMT/OPLAH/ABHD12/BHMT2/FTCD/ALDH1L1/CPQ/PTDSS1/GSTO1/NAT8/GGH/BBOX1/SLC25A16/SULT2A1/SOD1/SLC19A1/SLC16A2/SHMT1/NFE2L2/MTHFD1/MGST2/HPN/GSTZ1/GSTM4/GSTA4/GSTA2/GSTA1/GOT2/GLO1/GGT7/GGT1/GATM/GAMT/FOLH1/SARDH/DIO1/CRYM/CRAT/CPT2/CPT1B/CKMT2/BHMT/ALDH7A1/ASS1/ALDH9A1/ACADM/ACADL	61
CC	GO:0005778	peroxisomal membrane	31/2463	64/19894	1.76186e-12	1.33706e-10	1.20548e-10	PJVK/MPV17L/FNDC5/PEX11G/ACBD5/USP30/TMEM135/PECR/DHRS7B/PXMP4/SLC27A2/DHRS4/PEX16/PEX11A/PEX11B/PEX3/GNPAT/PXMP2/ABCD4/ABCD3/PEX19/PEX14/PEX13/PEX1/MGST1/HSD17B4/HMGCR/ACSL4/ACSL1/ALDH3A2/ACOX1	31
CC	GO:0031903	microbody membrane	31/2463	64/19894	1.76186e-12	1.33706e-10	1.20548e-10	PJVK/MPV17L/FNDC5/PEX11G/ACBD5/USP30/TMEM135/PECR/DHRS7B/PXMP4/SLC27A2/DHRS4/PEX16/PEX11A/PEX11B/PEX3/GNPAT/PXMP2/ABCD4/ABCD3/PEX19/PEX14/PEX13/PEX1/MGST1/HSD17B4/HMGCR/ACSL4/ACSL1/ALDH3A2/ACOX1	31
MF	GO:0004497	monooxygenase activity	43/2411	105/18522	8.65966e-13	1.41029e-10	1.20584e-10	AGMO/CYP4V2/CYP4A22/CYP4X1/CYP2R1/CYP4F12/CYP3A43/CYP39A1/COQ6/FAXDC2/COQ7/CYP7B1/AKR1C3/AKR1D1/MSMO1/PCBD1/PAH/CYP4F3/FMO5/FMO4/FMO3/AKR1C2/AKR1C1/DBH/CYP51A1/CYP27A1/CYP11A1/CYP8B1/CYP4A11/CYP3A5/CYP3A4/CYP2J2/CYP2D6/CYP2C18/CYP2C9/CYP2C8/CYP2C19/CYP2B6/CYP3A7/CYP2A7/CYP2A6/CYP1A1/AKR1C4	43
BP	GO:0072522	purine-containing compound biosynthetic process	75/2330	264/18888	1.51518e-12	1.58764e-10	1.44733e-10	UQCC3/ASPDH/NDUFS7/HACD2/ADCY4/NADK2/ACMSD/NAPRT/NUDT12/DCAKD/PPCS/ELOVL6/PINK1/PRTFDC1/SPHK2/NDUFA12/ACSS2/NAXD/NMRK1/PARP16/ELOVL2/PANK1/AK3/MPC2/HAAO/QPRT/MLYCD/ACOT7/SLC27A2/NME6/SLC25A13/TECR/SLC25A1/SHMT1/SDHD/SDHC/SDHB/SDHA/PRPSAP1/PDK3/PDK2/PDHB/PDHA1/NT5E/NPR2/NME3/NDUFV1/NDUFS2/NDUFS1/NDUFC2/NDUFC1/NDUFB10/NDUFB7/NDUFB3/NDUFB2/NDUFB1/NDUFA10/NDUFA7/MMUT/MTHFD1/MTAP/LIPA/GUCY2D/GCDH/ACSL…	75
BP	GO:0009060	aerobic respiration	62/2330	199/18888	1.67603e-12	1.72481e-10	1.57238e-10	UQCC3/COA6/NDUFS7/AFG1L/TEFM/SLC25A23/TMEM135/PINK1/COQ9/MTFR1L/NDUFA12/OGDHL/DHTKD1/NDUFAF1/MLXIPL/UQCR10/NUPR1/NNT/SIRT3/MTFR1/COX5A/SUCLA2/SUCLG1/SUCLG2/UQCRC2/UQCRC1/SURF1/SDHD/SDHC/SDHB/SDHA/PDHB/PDHA1/NDUFV1/NDUFS2/NDUFS1/NDUFC2/NDUFC1/NDUFB10/NDUFB7/NDUFB3/NDUFB2/NDUFB1/NDUFA10/NDUFA7/MDH1/IDH3B/BLOC1S1/FXN/FH/COX10/COX6C/COX6A2/COX6A1/COX4I1/BID/ATP5PF/ATP5PB/ATP5F1D/ATP5F1C/AK4/ACO1	62
BP	GO:0042180	cellular ketone metabolic process	67/2330	227/18888	3.50438e-12	3.54312e-10	3.22999e-10	PLIN5/ETFBKMT/TYSND1/STARD4/ACMSD/COQ10A/SLC45A3/CBR4/COQ5/VKORC1/CYP4F12/ALDH8A1/PDSS2/COQ9/COQ8A/KYAT3/COQ3/AADAT/MLXIPL/COQ6/MLYCD/SIRT4/SIRT5/SIRT2/ERLIN2/DHRS4/AKR1A1/COQ7/NR1H3/NR1H4/RGN/AKR1C3/HSD17B6/AKR7A2/TDO2/SREBF1/PROX1/PDK3/PDK2/NQO2/IRS1/HSD17B1/HSD11B2/GPD1/GOT2/GLO1/GGCX/FMO4/FGFR4/FDXR/FABP1/NQO1/AKR1C2/AKR1C1/CYP11A1/CYP2B6/CLN3/AKR1C4/KYAT1/CBR1/BMP2/BHMT/APOC3/APOC2/APOC1/ACA…	67
BP	GO:0016101	diterpenoid metabolic process	37/2330	89/18888	3.92138e-12	3.89637e-10	3.55202e-10	DHRS4L2/CYP4V2/NAPEPLD/RDH12/DGAT2/ALDH8A1/PECR/RETSAT/RDH11/DHRS4/LRAT/DGAT1/AKR1C3/HSD17B6/RDH16/PNPLA4/RDH5/RBP4/RBP2/RARRES2/LIPA/EGFR/AKR1C1/CYP3A5/CYP3A4/CYP2D6/CYP2C18/CYP2C8/CYP3A7/CYP1A1/AKR1C4/ALDH3A2/ALDH1A1/ADH6/ADH5/ADH1B/ADH1A	37
MF	GO:0009055	electron transfer activity	45/2411	117/18522	3.54711e-12	5.05463e-10	4.32187e-10	NDUFS7/NDUFA12/DMGDH/UQCR10/PHGDH/HAAO/COX5A/HSD17B6/RDH16/AKR7A2/UQCRC1/SURF1/SDHD/SDHC/SDHB/SDHA/QDPR/NQO2/NDUFV1/NDUFS2/NDUFS1/NDUFC2/NDUFC1/NDUFB10/NDUFB7/NDUFB3/NDUFB2/NDUFB1/NDUFA10/NDUFA7/ME1/MAOB/IDH3B/GLDC/FDX1/ETFDH/ETFB/ETFA/CYB5A/COX11/COX4I1/AKR1C4/ASPH/ALDH2/ADH5	45
MF	GO:0016829	lyase activity	63/2411	198/18522	4.23117e-12	5.35948e-10	4.58253e-10	LOC102724560/DDTL/PLPP6/HACD2/CENPV/ADCY4/CLYBL/UROC1/ACMSD/HOGA1/GGACT/FAHD1/UXS1/DGLUCY/ECHDC3/NEIL1/ARMT1/ETNPPL/KYAT3/ECHDC1/NAXD/HACD3/CSAD/DERA/HACL1/TKFC/CA14/MLYCD/PDXDC1/FTCD/SGPL1/POLB/PCK2/PCBD1/OGG1/NTHL1/NPR2/MGST2/ME1/HSD17B4/HMGCL/HADHB/HADHA/GUCY2D/GSTM4/GLO1/GLDC/GGCX/FH/FASN/ENO3/EHHADH/ECHS1/DDT/DDC/CYP1A1/KYAT1/CBS/CA11/CA5A/ALDOC/ALDOB/ACO1	63
BP	GO:0042178	xenobiotic catabolic process	18/2330	25/18888	8.37838e-12	8.18383e-10	7.46057e-10	NUDT15/GSTO1/NR1I2/TPMT/GSTM4/FMO4/ACSL1/CYP3A5/CYP3A4/CYP2D6/CYP2C9/CYP2C8/CYP2C19/CYP2B6/CYP2A6/CYP1A1/CRYZ/ACAA1	18
BP	GO:1901293	nucleoside phosphate biosynthetic process	79/2330	295/18888	1.05537e-11	1.01369e-09	9.241e-10	UQCC3/ASPDH/ENTPD8/NDUFS7/HACD2/ADCY4/NADK2/ACMSD/NAPRT/NUDT12/UCK1/DCAKD/PPCS/ELOVL6/PINK1/SPHK2/CTPS2/NDUFA12/ACSS2/NAXD/NMRK1/PARP16/ELOVL2/PANK1/AK3/MPC2/HAAO/QPRT/MLYCD/ACOT7/SLC27A2/NME6/SLC25A13/TECR/TK2/SLC25A1/SHMT1/SDHD/SDHC/SDHB/SDHA/PRPSAP1/PDK3/PDK2/PDHB/PDHA1/NPR2/NME3/NDUFV1/NDUFS2/NDUFS1/NDUFC2/NDUFC1/NDUFB10/NDUFB7/NDUFB3/NDUFB2/NDUFB1/NDUFA10/NDUFA7/MMUT/MTHFD1/ME1/LIPA/GUCY2D/G…	79
BP	GO:0033539	fatty acid beta-oxidation using acyl-CoA dehydrogenase	12/2330	12/18888	1.21125e-11	1.14434e-09	1.0432e-09	ETFBKMT/ACAD11/ACAD10/IVD/GCDH/ETFDH/ETFB/ETFA/ACADVL/ACADS/ACADM/ACADL	12
BP	GO:1901616	organic hydroxy compound catabolic process	28/2330	57/18888	1.23422e-11	1.14723e-09	1.04584e-09	SULT1A4/LDHD/SRD5A3/CYP4F12/PDXP/HAO1/CYP39A1/TKFC/AKR1C3/HSD17B6/SULT2A1/SULT1A3/SULT1A1/SULT1A2/SULT1E1/AKR1D1/SORD/MAOB/MAOA/CYP4F3/FAH/DBH/CYP27A1/CYP4A11/CYP3A4/COMT/ALDH1B1/ALDH2	28
BP	GO:0033108	mitochondrial respiratory chain complex assembly	39/2330	101/18888	1.61884e-11	1.48085e-09	1.34998e-09	PET117/UQCC3/COA5/UQCC5/SMIM20/NDUFS7/COX18/SDHAF4/CHCHD4/OMA1/DMAC1/COX19/COX14/COA8/IMMP2L/NUBPL/NDUFAF5/TMEM223/NDUFA12/FOXRED1/NDUFAF7/ECSIT/TACO1/NDUFAF1/COA3/AIFM1/TFAM/SURF1/SCO1/NDUFS2/NDUFS1/NDUFC2/NDUFC1/NDUFB10/NDUFB7/NDUFB3/NDUFB2/NDUFB1/NDUFA10	39
BP	GO:0009165	nucleotide biosynthetic process	78/2330	293/18888	1.95997e-11	1.76489e-09	1.60892e-09	UQCC3/ASPDH/NDUFS7/HACD2/ADCY4/NADK2/ACMSD/NAPRT/NUDT12/UCK1/DCAKD/PPCS/ELOVL6/PINK1/SPHK2/CTPS2/NDUFA12/ACSS2/NAXD/NMRK1/PARP16/ELOVL2/PANK1/AK3/MPC2/HAAO/QPRT/MLYCD/ACOT7/SLC27A2/NME6/SLC25A13/TECR/TK2/SLC25A1/SHMT1/SDHD/SDHC/SDHB/SDHA/PRPSAP1/PDK3/PDK2/PDHB/PDHA1/NPR2/NME3/NDUFV1/NDUFS2/NDUFS1/NDUFC2/NDUFC1/NDUFB10/NDUFB7/NDUFB3/NDUFB2/NDUFB1/NDUFA10/NDUFA7/MMUT/MTHFD1/ME1/LIPA/GUCY2D/GCDH/ACS…	78
BP	GO:0006164	purine nucleotide biosynthetic process	71/2330	256/18888	2.03817e-11	1.80707e-09	1.64737e-09	UQCC3/ASPDH/NDUFS7/HACD2/ADCY4/NADK2/ACMSD/NAPRT/NUDT12/DCAKD/PPCS/ELOVL6/PINK1/SPHK2/NDUFA12/ACSS2/NAXD/NMRK1/PARP16/ELOVL2/PANK1/AK3/MPC2/HAAO/QPRT/MLYCD/ACOT7/SLC27A2/NME6/SLC25A13/TECR/SLC25A1/SDHD/SDHC/SDHB/SDHA/PRPSAP1/PDK3/PDK2/PDHB/PDHA1/NPR2/NME3/NDUFV1/NDUFS2/NDUFS1/NDUFC2/NDUFC1/NDUFB10/NDUFB7/NDUFB3/NDUFB2/NDUFB1/NDUFA10/NDUFA7/MMUT/MTHFD1/LIPA/GUCY2D/GCDH/ACSL4/ACSL1/COX11/ATP5PF/ATP…	71
BP	GO:0044273	sulfur compound catabolic process	25/2330	48/18888	2.98277e-11	2.6045e-09	2.37432e-09	LOC102724560/NUDT7/NUDT8/HGSNAT/CSAD/MLYCD/ACOT7/SUCLA2/SUCLG1/SUCLG2/TST/SGSH/NAGLU/MPST/MAT1A/IDUA/HYAL1/HEXA/GUSB/GLB1/GGT7/GGT1/CDO1/CBS/AGXT	25
MF	GO:0030170	pyridoxal phosphate binding	28/2411	56/18522	2.61737e-11	2.9838e-09	2.55125e-09	LOC102724560/AGXT2/ETNPPL/MTARC1/KYAT3/CISD1/SPTLC3/THNSL2/PNPO/CSAD/AADAT/GCAT/PDXDC1/PLPBP/NFS1/SGPL1/SHMT1/PYGL/GPT/GOT2/GLDC/DDC/KYAT1/CBS/ALB/ALAS1/AGXT/ABAT	28
MF	GO:0016712	oxidoreductase activity, acting on paired donors, with incorporation or reduction of molecular oxygen, reduced flavin or flavoprotein as one donor, and incorporation of one atom of oxygen	24/2411	43/18522	3.30266e-11	3.42276e-09	2.92657e-09	CYP4V2/CYP4A22/CYP2R1/CYP4F12/CYP3A43/CYP39A1/COQ6/CYP7B1/CYP4F3/CYP8B1/CYP4A11/CYP3A5/CYP3A4/CYP2J2/CYP2D6/CYP2C18/CYP2C9/CYP2C8/CYP2C19/CYP2B6/CYP3A7/CYP2A7/CYP2A6/CYP1A1	24
BP	GO:0008652	amino acid biosynthetic process	30/2330	67/18888	4.45661e-11	3.77698e-09	3.44318e-09	LOC102724560/NAGS/AGXT2/AASDHPPT/ADI1/HAO1/UPB1/GLS2/PHGDH/BHMT2/SEPHS1/SEPHS2/AASS/SHMT1/PAH/OTC/MTHFD1/MTAP/GOT2/GLUD2/GLUD1/GGT1/DPYD/CLN3/CBS/BHMT/ASS1/ALDH1A1/AGXT/ABAT	30
BP	GO:0016126	sterol biosynthetic process	30/2330	67/18888	4.45661e-11	3.77698e-09	3.44318e-09	PLPP6/HSD17B7/MBTPS2/NPC1L1/SEC14L2/ERG28/ERLIN2/FAXDC2/EBP/PMVK/ACAA2/TM7SF2/SREBF1/SOD1/SC5D/MSMO1/MVK/LIPA/IDI1/HMGCS2/HMGCS1/HMGCR/FDPS/FDFT1/DHCR24/DHCR7/CYP51A1/APOE/APOB/APOA1	30
MF	GO:0070279	vitamin B6 binding	28/2411	57/18522	4.50698e-11	4.28163e-09	3.66093e-09	LOC102724560/AGXT2/ETNPPL/MTARC1/KYAT3/CISD1/SPTLC3/THNSL2/PNPO/CSAD/AADAT/GCAT/PDXDC1/PLPBP/NFS1/SGPL1/SHMT1/PYGL/GPT/GOT2/GLDC/DDC/KYAT1/CBS/ALB/ALAS1/AGXT/ABAT	28
BP	GO:0006695	cholesterol biosynthetic process	28/2330	60/18888	5.85464e-11	4.82004e-09	4.39406e-09	PLPP6/HSD17B7/MBTPS2/NPC1L1/SEC14L2/ERLIN2/EBP/PMVK/ACAA2/TM7SF2/SREBF1/SOD1/SC5D/MSMO1/MVK/LIPA/IDI1/HMGCS2/HMGCS1/HMGCR/FDPS/FDFT1/DHCR24/DHCR7/CYP51A1/APOE/APOB/APOA1	28
BP	GO:1902653	secondary alcohol biosynthetic process	28/2330	60/18888	5.85464e-11	4.82004e-09	4.39406e-09	PLPP6/HSD17B7/MBTPS2/NPC1L1/SEC14L2/ERLIN2/EBP/PMVK/ACAA2/TM7SF2/SREBF1/SOD1/SC5D/MSMO1/MVK/LIPA/IDI1/HMGCS2/HMGCS1/HMGCR/FDPS/FDFT1/DHCR24/DHCR7/CYP51A1/APOE/APOB/APOA1	28
BP	GO:0009069	serine family amino acid metabolic process	21/2330	36/18888	6.57655e-11	5.33812e-09	4.86636e-09	LOC102724560/AGXT2/THNSL2/HAO1/CSAD/PHGDH/SEPHS1/SEPHS2/GLYAT/RIDA/SHMT1/MTHFD1/MPST/GLDC/GGT1/GCSH/CDO1/CBS/BAAT/AMT/AGXT	21
BP	GO:0001523	retinoid metabolic process	34/2330	84/18888	7.01503e-11	5.61495e-09	5.11871e-09	DHRS4L2/CYP4V2/NAPEPLD/RDH12/DGAT2/ALDH8A1/RETSAT/RDH11/DHRS4/LRAT/DGAT1/AKR1C3/HSD17B6/RDH16/PNPLA4/RDH5/RBP4/RBP2/RARRES2/LIPA/AKR1C1/CYP3A5/CYP3A4/CYP2D6/CYP2C18/CYP2C8/CYP3A7/CYP1A1/AKR1C4/ALDH1A1/ADH6/ADH5/ADH1B/ADH1A	34
CC	GO:0000313	organellar ribosome	35/2463	89/19894	1.07612e-10	6.6817e-09	6.02419e-09	MTERF4/CHCHD1/MTG1/MRPL43/MRPL45/MRPL24/MRPL57/MRPS34/MRPL44/MRPL1/MRPL41/MRPS6/MRPS9/MRPS24/MRPS26/MRPL14/MRPS25/MRPS35/MRPS18A/MRPL16/MRPS33/MRPL37/MRPS2/MRPS7/MRPL4/MRPS18B/MRPS28/MRPL46/MRPS30/MRPL28/MRPS31/MRPL19/MRPL23/NDUFA7/MRPL58	35
CC	GO:0005761	mitochondrial ribosome	35/2463	89/19894	1.07612e-10	6.6817e-09	6.02419e-09	MTERF4/CHCHD1/MTG1/MRPL43/MRPL45/MRPL24/MRPL57/MRPS34/MRPL44/MRPL1/MRPL41/MRPS6/MRPS9/MRPS24/MRPS26/MRPL14/MRPS25/MRPS35/MRPS18A/MRPL16/MRPS33/MRPL37/MRPS2/MRPS7/MRPL4/MRPS18B/MRPS28/MRPL46/MRPS30/MRPL28/MRPS31/MRPL19/MRPL23/NDUFA7/MRPL58	35
BP	GO:0046390	ribose phosphate biosynthetic process	65/2330	233/18888	1.08836e-10	8.59211e-09	7.83277e-09	UQCC3/NDUFS7/HACD2/ADCY4/UCK1/DCAKD/PPCS/ELOVL6/PINK1/SPHK2/CTPS2/NDUFA12/ACSS2/ELOVL2/PANK1/AK3/MPC2/MLYCD/ACOT7/SLC27A2/NME6/SLC25A13/TECR/SLC25A1/SDHD/SDHC/SDHB/SDHA/PYGL/PRPSAP1/PDK3/PDK2/PDHB/PDHA1/NPR2/NME3/NDUFV1/NDUFS2/NDUFS1/NDUFC2/NDUFC1/NDUFB10/NDUFB7/NDUFB3/NDUFB2/NDUFB1/NDUFA10/NDUFA7/MMUT/MTHFD1/LIPA/GUCY2D/GCDH/ACSL4/ACSL1/CTPS1/COX11/ATP5PF/ATP5MC3/ATP5MC1/ATP5PB/ATP5F1D/ATP5F1C/N…	65
BP	GO:0008210	estrogen metabolic process	22/2330	40/18888	1.12572e-10	8.76695e-09	7.99216e-09	UGT2A3/DHRS11/HSD17B7/HSD17B11/SGPL1/HSD17B8/UGT2B15/UGT2B10/UGT2B7/UGT2B4/SULT1A1/SULT1E1/HSD17B4/HSD17B2/HSD17B1/CYP3A5/CYP3A4/CYP2D6/CYP2C9/CYP2C8/CYP3A7/CYP1A1	22
MF	GO:0016705	oxidoreductase activity, acting on paired donors, with incorporation or reduction of molecular oxygen	56/2411	179/18522	1.35082e-10	1.18456e-08	1.01284e-08	AGMO/CYP4V2/CYP4A22/FADS6/CYP4X1/PHYHD1/TYW5/ALKBH2/CYP2R1/FTO/CYP4F12/CYP3A43/HR/TMLHE/CYP39A1/COQ6/FAXDC2/COQ7/CYP7B1/AKR1C3/BBOX1/AKR1D1/SCD/SC5D/MSMO1/PHYH/PCBD1/PAH/CYP4F3/FADS1/FMO5/FMO4/FMO3/AKR1C2/AKR1C1/DBH/CYP51A1/CYP27A1/CYP11A1/CYP8B1/CYP4A11/CYP3A5/CYP3A4/CYP2J2/CYP2D6/CYP2C18/CYP2C9/CYP2C8/CYP2C19/CYP2B6/CYP3A7/CYP2A7/CYP2A6/CYP1A1/AKR1C4/ASPH	56
BP	GO:1901661	quinone metabolic process	22/2330	41/18888	2.14608e-10	1.64659e-08	1.50107e-08	COQ10A/CBR4/COQ5/VKORC1/CYP4F12/PDSS2/COQ9/COQ8A/COQ3/COQ6/AKR1A1/COQ7/AKR1C3/AKR7A2/NQO2/GGCX/FDXR/NQO1/AKR1C2/AKR1C1/AKR1C4/CBR1	22
BP	GO:0009260	ribonucleotide biosynthetic process	63/2330	226/18888	2.17145e-10	1.64659e-08	1.50107e-08	UQCC3/NDUFS7/HACD2/ADCY4/UCK1/DCAKD/PPCS/ELOVL6/PINK1/SPHK2/CTPS2/NDUFA12/ACSS2/ELOVL2/PANK1/AK3/MPC2/MLYCD/ACOT7/SLC27A2/NME6/SLC25A13/TECR/SLC25A1/SDHD/SDHC/SDHB/SDHA/PDK3/PDK2/PDHB/PDHA1/NPR2/NME3/NDUFV1/NDUFS2/NDUFS1/NDUFC2/NDUFC1/NDUFB10/NDUFB7/NDUFB3/NDUFB2/NDUFB1/NDUFA10/NDUFA7/MMUT/MTHFD1/LIPA/GUCY2D/GCDH/ACSL4/ACSL1/CTPS1/COX11/ATP5PF/ATP5MC3/ATP5MC1/ATP5PB/ATP5F1D/ATP5F1C/NUDT2/AK4	63
BP	GO:0009410	response to xenobiotic stimulus	102/2330	444/18888	2.22228e-10	1.66325e-08	1.51625e-08	SULT1A4/ACSM2B/CMBL/CYP2R1/GSTO2/TP53I13/COL18A1/CYB5B/C1orf115/VKORC1/CYP4F12/ABCG8/ABCG5/AS3MT/NUDT15/SLCO1B3/TXN2/CES3/SHANK2/SLCO2B1/SLC22A7/SLCO1B1/TXNRD2/AGPAT2/GLYAT/HDAC5/GSTO1/NR1I2/CES2/GNPAT/VAV2/UGT2B15/UGT2B7/TPMT/SULT2A1/SULT1A3/SULT1A1/SULT1A2/SREBF1/SOD1/SLC22A1/SLC10A1/RORC/ABCD3/POR/OTC/OGG1/NFE2L2/MAOB/LIPA/IGFBP2/HSD11B2/HNF4A/HMGCS2/HADH/HADHA/GSTM4/GSTA4/GSTA2/GSTA1/GPLD1/GA…	102
MF	GO:0005506	iron ion binding	50/2411	153/18522	2.35239e-10	1.77343e-08	1.51634e-08	AGMO/CYP4V2/CYP4A22/CYP4X1/TYW5/ALKBH2/CYP2R1/FTO/CYP4F12/CYP3A43/ADI1/TMLHE/CYP39A1/NFU1/FBXL5/HAAO/FAXDC2/CYP7B1/BBOX1/XDH/TF/SCD/SC5D/MSMO1/PHYH/PAH/CYP4F3/FTL/FXN/FDX1/CYP51A1/CYP27A1/CYP11A1/CYP8B1/CYP4A11/CYP3A5/CYP3A4/CYP2J2/CYP2D6/CYP2C18/CYP2C9/CYP2C8/CYP2C19/CYP2B6/CYP3A7/CYP2A7/CYP2A6/CYP1A1/CDO1/ACP5	50
MF	GO:0016747	acyltransferase activity, transferring groups other than amino-acyl groups	65/2411	226/18522	2.58293e-10	1.77343e-08	1.51634e-08	ZDHHC11B/LIPT2/ACSM2B/MOGAT3/ZDHHC23/NAGS/HGSNAT/ACSM2A/NAA30/ESCO1/SAT2/GLYATL1/ZDHHC12/ABHD14B/DGAT2/ZDHHC18/PNPLA3/MOGAT2/NAA60/CERS4/ELOVL6/CASD1/GNPNAT1/GPAM/SPTLC3/ELP3/OXSM/ACSM5/ELOVL2/CROT/CRLS1/ING4/CERS2/NAA80/GCAT/SIRT4/SIRT2/AGPAT2/ACAA2/GLYAT/CLOCK/LRAT/NAT8/DGAT1/GNPAT/SOAT2/PNPLA4/SMARCE1/SCP2/ACSM3/PAFAH2/LCAT/HADHB/HADHA/KAT2A/FASN/DBT/CRAT/CPT2/CPT1B/CLN5/BAAT/ALAS1/ACAT2/ACAA1	65
MF	GO:0003995	acyl-CoA dehydrogenase activity	12/2411	13/18522	2.64459e-10	1.77343e-08	1.51634e-08	ACAD11/ACAD10/ACAD8/HIBCH/TECR/IVD/GCDH/ACADVL/ACADSB/ACADS/ACADM/ACADL	12
MF	GO:0052890	oxidoreductase activity, acting on the CH-CH group of donors, with a flavin as acceptor	12/2411	13/18522	2.64459e-10	1.77343e-08	1.51634e-08	ACAD11/ACAD10/ACAD8/HIBCH/TECR/IVD/GCDH/ACADVL/ACADSB/ACADS/ACADM/ACADL	12
BP	GO:0009152	purine ribonucleotide biosynthetic process	60/2330	211/18888	2.45037e-10	1.81045e-08	1.65045e-08	UQCC3/NDUFS7/HACD2/ADCY4/DCAKD/PPCS/ELOVL6/PINK1/SPHK2/NDUFA12/ACSS2/ELOVL2/PANK1/AK3/MPC2/MLYCD/ACOT7/SLC27A2/NME6/SLC25A13/TECR/SLC25A1/SDHD/SDHC/SDHB/SDHA/PDK3/PDK2/PDHB/PDHA1/NPR2/NME3/NDUFV1/NDUFS2/NDUFS1/NDUFC2/NDUFC1/NDUFB10/NDUFB7/NDUFB3/NDUFB2/NDUFB1/NDUFA10/NDUFA7/MMUT/MTHFD1/LIPA/GUCY2D/GCDH/ACSL4/ACSL1/COX11/ATP5PF/ATP5MC3/ATP5MC1/ATP5PB/ATP5F1D/ATP5F1C/NUDT2/AK4	60
BP	GO:0022904	respiratory electron transport chain	42/2330	123/18888	2.67575e-10	1.95194e-08	1.77943e-08	UQCC3/COA6/NDUFS7/AFG1L/ETFRF1/IMMP2L/SLC25A18/PINK1/COQ9/NDUFA12/VPS54/NDUFAF1/UQCR10/SLC25A13/COX5A/UQCRC2/UQCRC1/SDHD/SDHC/SDHB/SDHA/NDUFV1/NDUFS2/NDUFS1/NDUFC2/NDUFC1/NDUFB10/NDUFB7/NDUFB3/NDUFB2/NDUFB1/NDUFA10/NDUFA7/GPD1/ETFDH/ETFB/ETFA/COX6C/COX6A2/COX6A1/COX4I1/BID	42
BP	GO:0046165	alcohol biosynthetic process	46/2330	142/18888	2.86954e-10	2.06714e-08	1.88446e-08	PLPP6/CYP2R1/SRD5A3/SPHK2/ASAH2/SPTLC3/HSD17B7/MBTPS2/NPC1L1/SEC14L2/ERLIN2/EBP/PMVK/ACAA2/TM7SF2/SREBF1/SPR/SOD1/SC5D/MSMO1/QDPR/PTH1R/PLCG2/PCK2/PCBD1/MVK/LIPA/ITPKA/IMPA1/IDI1/HMGCS2/HMGCS1/HMGCR/GPER1/FDPS/FDFT1/DHCR24/DHCR7/DBH/CYP51A1/CYP27A1/CYP3A4/BMP2/APOE/APOB/APOA1	46
CC	GO:0032994	protein-lipid complex	21/2463	39/19894	5.45479e-10	3.10469e-08	2.79917e-08	APOM/LSR/PCYOX1/PEX3/PLA2G7/PON1/LPA/LCAT/HPR/DBI/CLU/APOH/APOE/APOC3/APOC2/APOC1/APOB/APOA2/APOA1/APOF/BIN1	21
BP	GO:0005996	monosaccharide metabolic process	67/2330	252/18888	5.39556e-10	3.83884e-08	3.49958e-08	TSTD1/FUOM/GLYCTK/GALM/GSTO2/OMA1/SLC45A3/FUT10/HKDC1/UXS1/FGGY/DCXR/GNMT/TKFC/MLYCD/MAN2B2/NCOA2/AKR1A1/SLC25A13/SLC23A1/XYLB/GSTO1/RGN/SLC25A11/TCF7L2/SORD/SLC25A1/RORC/RBP4/PMM1/PGM1/PFKL/PFKFB1/PDK3/PDK2/PDHB/PDHA1/PCK2/PRKN/NPY1R/MST1/MDH1/MAN2A1/LIPA/KHK/IRS1/IGF2/FOXA2/GPT/GPLD1/GPD1/GLB1/KAT2A/GALT/GALK1/GALE/GAA/SLC37A4/FUT6/FUCA1/FBP1/ENO3/SLC25A10/BAD/ALDOC/ALDOB/ACADM	67
CC	GO:1990204	oxidoreductase complex	43/2463	131/19894	7.68907e-10	4.03972e-08	3.64219e-08	UQCC3/NDUFS7/DMAC1/CBR4/CYB5B/MTARC1/NDUFA12/OGDHL/FOXRED1/GMPR2/NDUFAF1/UQCR10/NOXA1/HSD17B8/UQCRC2/UQCRC1/SDHD/SDHC/SDHB/SDHA/RAC3/PDK2/PDHB/PDHA1/NDUFV1/NDUFS2/NDUFS1/NDUFC2/NDUFC1/NDUFB10/NDUFB7/NDUFB3/NDUFB2/NDUFB1/NDUFA10/NDUFA7/IDH3B/GPD1/GLDC/GCSH/KAT2A/DBT/BCKDHB	43
BP	GO:0006577	amino-acid betaine metabolic process	13/2330	16/18888	5.79496e-10	4.07272e-08	3.71279e-08	CHDH/TMLHE/CROT/DMGDH/BBOX1/CRAT/CPT2/CPT1B/BHMT/ALDH7A1/ALDH9A1/ACADM/ACADL	13
BP	GO:0006084	acetyl-CoA metabolic process	19/2330	33/18888	7.35927e-10	5.10981e-08	4.65823e-08	NUDT7/NUDT8/ACOT12/PPCS/ACSS2/PIPOX/AADAT/MPC2/MLYCD/PMVK/AASS/TDO2/PDK3/PDK2/PDHB/PDHA1/MVK/HMGCS2/HMGCS1	19
MF	GO:0016628	oxidoreductase activity, acting on the CH-CH group of donors, NAD or NADP as acceptor	19/2411	32/18522	8.93932e-10	5.66157e-08	4.84083e-08	PTGR3/PTGR2/SRD5A3/DUS1L/BDH2/PECR/PTGR1/DUS4L/TECR/AKR1C3/TM7SF2/AKR1D1/FASN/DPYD/DHCR24/DHCR7/DECR1/AKR1C2/AKR1C1	19
CC	GO:0016324	apical plasma membrane	93/2463	402/19894	1.17249e-09	5.72007e-08	5.15719e-08	OCLN/GPIHBP1/SLC26A11/MUC20/CNKSR3/MARVELD2/CD300LG/SLC9B2/PARD3B/SLC5A11/C1QTNF5/MAL2/CRB3/ACY3/PARD6B/AMN/OCEL1/CYP4F12/PALS1/RAB17/ABCG8/ABCG5/ACE2/SLC2A9/PARD3/SLC47A1/ANO1/SLC6A20/CDHR5/NPC1L1/CA14/SHANK2/SLCO2B1/SLC7A9/SLC38A3/SLC22A7/SLC17A3/AHCYL1/AKR1A1/PATJ/SLC17A4/SLC23A1/NHERF1/KL/NHERF2/SLC28A1/CLDN1/MPDZ/SORBS2/USH2A/UPK1B/TF/SLC22A5/SLC22A3/SLC22A1/SLC20A2/SLC19A1/SLC17A1/SLC16A2/S…	93
BP	GO:0055088	lipid homeostasis	52/2330	176/18888	8.63096e-10	5.92145e-08	5.39813e-08	ENPP7/GPIHBP1/ACSM2A/ORMDL3/DGAT2/PLA2G12B/PNPLA3/ABCG8/ABCG5/GPAM/RTN4/APOM/TM6SF2/CYP39A1/SAR1B/MLXIPL/NPC1L1/TMEM97/ANGPTL3/ZBTB20/TSKU/MTCH2/NPC2/CERT1/NR1H3/NR1D2/NR1H4/MED13/SLC25A27/CYP7B1/DGAT1/SOAT2/ACOX3/ACOX2/PNPLA4/USF2/ACSM3/MTTP/LIPA/LCAT/HNF4A/FGFR4/EPHX2/AKR1C1/CEBPA/APOE/APOC3/APOC2/APOB/APOA2/APOA1/ACOX1	52
BP	GO:0006869	lipid transport	102/2330	456/18888	1.06277e-09	7.20561e-08	6.5688e-08	GLTPD2/SLC10A5/ENPP7/TPCN2/SLC51A/ANO6/TMEM30B/DENND5B/STARD4/NAXE/PRAP1/OSBPL1A/SLC22A9/SERAC1/PLA2G12B/BLTP1/RBP5/EEPD1/CPTP/SLC66A2/ABCG8/ABCG5/PCTP/APOM/XKR8/GRAMD1C/CROT/VPS54/TRIAP1/SAR1B/ANO7/NPC1L1/SLCO1B3/TMEM97/CIDEB/TSKU/ABCA6/BLTP3B/SLCO2B1/SLC27A2/SLC27A3/SLC27A5/SLC22A7/STARD10/SLCO1B1/NPC2/LYPLA1/ABCA8/ABCA9/SIGMAR1/CERT1/NR1H3/LRAT/SOAT2/SLC25A11/TTPA/TRPC5/SLC22A1/SLC10A1/SCP2/RB…	102
BP	GO:0044272	sulfur compound biosynthetic process	51/2330	172/18888	1.08917e-09	7.29871e-08	6.65367e-08	LOC102724560/HACD2/CHST13/PXYLP1/DSEL/CHST9/PPCS/ELOVL6/CHST7/ACSS2/ADI1/ELOVL2/CSAD/MPC2/BHMT2/MLYCD/SLC35D2/B4GAT1/LIAS/SLC27A2/AKR1A1/TECR/TM9SF2/NDST3/B4GALT4/UGDH/TCF7L2/SLC25A1/ST3GAL1/PDK3/PDK2/PDHB/PDHA1/NFE2L2/MMUT/MTHFD1/MTAP/MPST/MGST2/MAT1A/GSTA1/GGT7/GGT1/GCDH/FMO3/ACSL4/ACSL1/EXTL2/CDO1/CBS/BHMT	51
BP	GO:0170044	non-proteinogenic amino acid catabolic process	14/2330	19/18888	1.15653e-09	7.66104e-08	6.98398e-08	LOC102724560/HOGA1/AGXT2/ALDH8A1/KYAT3/DDO/ALDH5A1/OTC/GOT2/SARDH/DAO/KYAT1/CBS/ABAT	14
BP	GO:0000096	sulfur amino acid metabolic process	19/2330	34/18888	1.47485e-09	9.65856e-08	8.80497e-08	LOC102724560/ADI1/CSAD/GNMT/BHMT2/TST/SMS/MMUT/MTHFD1/MTAP/MSRA/MPST/MAT1A/GGT1/CPS1/CDO1/CBS/BHMT/AGXT	19
BP	GO:0042572	retinol metabolic process	24/2330	52/18888	1.81387e-09	1.17453e-07	1.07073e-07	RDH12/DGAT2/RETSAT/RDH11/DHRS4/LRAT/DGAT1/AKR1C3/HSD17B6/RDH16/PNPLA4/RDH5/RBP4/CYP3A5/CYP3A4/CYP2D6/CYP2C18/CYP2C8/CYP3A7/CYP1A1/ALDH1A1/ADH6/ADH1B/ADH1A	24
BP	GO:0170038	proteinogenic amino acid biosynthetic process	25/2330	56/18888	1.98565e-09	1.27148e-07	1.15911e-07	LOC102724560/NAGS/AGXT2/AASDHPPT/ADI1/HAO1/GLS2/PHGDH/BHMT2/SEPHS1/SEPHS2/AASS/SHMT1/OTC/MTHFD1/MTAP/GOT2/GLUD2/GLUD1/GGT1/CLN3/CBS/BHMT/ASS1/AGXT	25
BP	GO:0009066	aspartate family amino acid metabolic process	22/2330	45/18888	2.20047e-09	1.39355e-07	1.27039e-07	AASDHPPT/NIT2/ADI1/PIPOX/AADAT/GNMT/PHGDH/BHMT2/GCAT/RIDA/SLC25A13/AASS/DDO/SMS/MTHFD1/MTAP/MSRA/MAT1A/GOT2/BHMT/ASS1/ASPA	22
MF	GO:0120227	acyl-CoA binding	14/2411	19/18522	2.37103e-09	1.42262e-07	1.21638e-07	ACBD5/PNPLA3/ACBD4/PANK1/NAA80/ACOT7/ECI2/SOAT2/SCP2/HADHA/GCDH/DBI/ACADVL/ACADL	14
BP	GO:0170041	non-proteinogenic amino acid metabolic process	29/2330	73/18888	2.91569e-09	1.82642e-07	1.66501e-07	LOC102724560/HOGA1/AGXT2/ALDH8A1/KYAT3/UPB1/AADAT/GNMT/PHGDH/DDAH1/DDO/ALDH5A1/TDO2/OTC/MMUT/MTHFD1/MPST/HNF4A/GOT2/DPYD/SARDH/DAO/CPS1/KYAT1/CBS/BHMT/ASS1/ALDH1A1/ABAT	29
BP	GO:1901607	alpha-amino acid biosynthetic process	28/2330	69/18888	3.08186e-09	1.89044e-07	1.72337e-07	LOC102724560/NAGS/AGXT2/AASDHPPT/ADI1/HAO1/GLS2/PHGDH/BHMT2/SEPHS1/SEPHS2/AASS/SHMT1/PCBD1/PAH/OTC/MTHFD1/MTAP/GOT2/GLUD2/GLUD1/GGT1/CPS1/CLN3/CBS/BHMT/ASS1/AGXT	28
BP	GO:1901136	carbohydrate derivative catabolic process	69/2330	273/18888	3.08348e-09	1.89044e-07	1.72337e-07	ENPP7/SUMF1/NUDT7/NUDT8/HGSNAT/NUDT16/NEU4/FBXO27/FBXO17/PGLYRP2/HOGA1/FBXO44/HKDC1/NEIL1/GBA3/OGDHL/STAB2/DHTKD1/ABHD10/NUDT15/NUDT9/UPB1/MLXIPL/DERA/AMDHD2/NUPR1/FBXO6/FBXO2/ZBTB20/MLYCD/ACOT7/SUCLA2/SUCLG1/SUCLG2/SLC4A4/HYAL3/XDH/SGSH/PKLR/PGM1/PFKL/PFKFB1/PDE8A/OVGP1/OGG1/NTHL1/NT5E/NAGLU/NAGA/MANBA/LIPA/IDUA/HYAL1/HEXA/GUSB/GPD1/GM2A/GLB1/GALK1/FUCA1/FBP1/ENO3/DPYS/DPYD/ENTPD5/SCARB2/ALDOC/A…	69
BP	GO:0170034	L-amino acid biosynthetic process	25/2330	57/18888	3.12365e-09	1.8949e-07	1.72744e-07	LOC102724560/NAGS/AGXT2/AASDHPPT/ADI1/HAO1/GLS2/PHGDH/BHMT2/SEPHS1/SEPHS2/AASS/SHMT1/OTC/MTHFD1/MTAP/GOT2/GLUD2/GLUD1/GGT1/CLN3/CBS/BHMT/ASS1/AGXT	25
BP	GO:0009308	amine metabolic process	39/2330	118/18888	3.34531e-09	2.00823e-07	1.83075e-07	SULT1A4/RNF180/NAPEPLD/PAOX/ACMSD/SAT2/HDAC10/AGMAT/CHDH/DMGDH/NAAA/HAAO/SIRT4/NR1H4/KL/TDO2/SULT1C2/SULT1A3/SULT1A1/SULT1A2/SMS/SLC22A3/PRKN/PAH/OAZ2/MAOB/MAOA/HNMT/GCDH/DDC/DBH/DAO/CYP1A1/COMT/CLN3/BHMT/ALDH7A1/ALDH2/ABAT	39
BP	GO:0046486	glycerolipid metabolic process	91/2330	400/18888	3.49635e-09	2.07727e-07	1.89368e-07	PLIN5/AGMO/PNPLA7/MOGAT3/GPIHBP1/TMEM86B/NAPEPLD/ABHD3/TTC7B/DNAJC19/TMEM150A/PIGU/PGAP3/SERAC1/DGAT2/PNPLA3/MOGAT2/PGAP1/MPPE1/LPIN3/LMF1/GPAM/ABHD6/PIGV/PI4K2B/ETNK2/CRLS1/DPM3/PLA1A/PIGP/ACP6/HDHD5/PGAP2/NAAA/CIDEB/SH3YL1/ABHD12/DHRS7B/EFR3A/LYPLA2/AGPAT2/PEMT/BPNT1/NR1H3/NR1H4/FIG4/PTDSS1/LPIN2/GAL3ST1/MTMR4/RGN/DGAT1/GNPAT/PNPLA4/PLA2G7/SREBF1/PCYT2/PTEN/PON1/PLD1/PLCG2/PLCD1/PIK3R1/PIK3C2G/…	91
MF	GO:1901567	fatty acid derivative binding	13/2411	17/18522	4.27088e-09	2.4344e-07	2.08149e-07	OXER1/ACBD5/PNPLA3/ACBD4/ACOT7/ECI2/SOAT2/SCP2/HADHA/GCDH/DBI/ACADVL/ACADL	13
MF	GO:0016903	oxidoreductase activity, acting on the aldehyde or oxo group of donors	23/2411	48/18522	4.51722e-09	2.45221e-07	2.09672e-07	ALDH8A1/OGDHL/DHTKD1/HAO1/RDH11/DHRS4/ALDH1L1/AKR1C3/ALDH5A1/PDHB/PDHA1/ALDH6A1/FMO5/CYP27A1/AKR1C4/BCKDHB/ALDH7A1/ALDH3A2/ALDH9A1/ALDH1B1/ALDH2/ALDH1A1/ADH5	23
CC	GO:0045177	apical part of cell	102/2463	468/19894	5.77072e-09	2.6276e-07	2.36903e-07	OCLN/GPIHBP1/SLC26A11/MUC20/CNKSR3/MARVELD2/CD300LG/SLC9B2/PARD3B/SLC5A11/C1QTNF5/MAL2/CRB3/ACY3/PARD6B/AMN/OCEL1/CYP4F12/PALS1/RAB17/ABCG8/ABCG5/ACE2/SLC2A9/PARD3/SLC47A1/ANO1/SLC6A20/EPB41L4B/CDHR5/NPC1L1/CA14/SHANK2/SLCO2B1/SLC7A9/SLC38A3/SLC22A7/SLC17A3/AHCYL1/AKR1A1/PATJ/SLC17A4/SLC23A1/SLC25A27/HOMER2/NHERF1/KL/NHERF2/SLC28A1/CLDN1/MPDZ/NUMB/SORBS2/USH2A/UPK1B/TF/SLC22A5/SLC22A3/SLC22A1/SLC…	102
MF	GO:0016709	oxidoreductase activity, acting on paired donors, with incorporation or reduction of molecular oxygen, NAD(P)H as one donor, and incorporation of one atom of oxygen	20/2411	38/18522	5.78623e-09	2.99832e-07	2.56366e-07	CYP4X1/COQ6/COQ7/CYP7B1/AKR1C3/AKR1D1/FMO5/FMO4/FMO3/AKR1C2/AKR1C1/CYP51A1/CYP27A1/CYP3A4/CYP2D6/CYP2C9/CYP2C19/CYP2B6/CYP1A1/AKR1C4	20
BP	GO:0009636	response to toxic substance	66/2330	260/18888	5.60005e-09	3.29317e-07	3.00213e-07	GSTK1/RDH12/GSTO2/TXNRD3/TXNDC17/PRXL2A/PINK1/MTARC1/APOM/SLC30A10/SLC47A1/RDH11/NUPR1/ABTB2/NNT/PRDX3/SLC17A3/TXNRD2/AKR1A1/LANCL1/GLYAT/SLC23A1/GSTO1/AIFM1/CLDN1/SNN/SLC30A4/TXNRD1/TXN/TTPA/SOD1/SLC22A5/SLC6A1/SDC1/PON3/PON1/PDZK1/PRKN/PRDX1/SLC22A18/NFE2L2/MPST/MGST2/MGST1/MAOB/GSTZ1/GSTA1/GPX7/GPX4/GFER/FABP1/ESD/EPHX2/EPHX1/NQO1/DDC/CYP1A1/CPS1/COMT/CDH1/BPHL/ASS1/APOE/ALDH1A1/ALB/ADH5	66
CC	GO:0019867	outer membrane	64/2463	250/19894	7.77897e-09	3.32065e-07	2.99388e-07	MIGA1/MTX3/SLC25A47/SYNE4/APOOL/NEU4/LRRK2/SFXN2/BMF/COX14/RTN4IP1/USP30/HINT2/CHCHD6/CYB5B/CPTP/DCAKD/CLMN/TMEM53/TMEM109/PINK1/MTARC1/GPAM/CISD1/SYNJ2BP/RETSAT/MIEF1/MTERF3/RAB11FIP5/LETMD1/MTCH2/SYNE1/RAB32/PGRMC1/SIGMAR1/BCL2L10/TOMM70/DELE1/SLC24A1/SNN/AKAP1/TUFM/SLC22A3/RAF1/SEPTIN4/PRKN/NME3/MGST1/MAOB/MAOA/HADHB/GUCY2D/ACSL4/ACSL1/DHCR7/DAO/CYB5A/CPT1B/BPHL/BOK/BID/BAD/ATP5MC3/ASS1	64
MF	GO:0016229	steroid dehydrogenase activity	19/2411	35/18522	7.06554e-09	3.50205e-07	2.99437e-07	DHRS1/SRD5A3/DHRS11/HSD17B7/HSD17B14/HSD17B11/AKR1C3/HSD17B6/RDH16/HSD17B8/AKR1D1/RDH5/HSD17B4/HSD17B2/HSD17B1/HSD11B2/AKR1C2/AKR1C1/AKR1C4	19
BP	GO:0046434	organophosphate catabolic process	61/2330	234/18888	7.15195e-09	4.1633e-07	3.79536e-07	PLPP6/ENTPD8/PNPLA7/ENPP7/NUDT7/NUDT8/NAPEPLD/NUDT16/NUDT12/HKDC1/NEIL1/ABHD6/PDXP/OGDHL/DHTKD1/NUDT15/NUDT9/UPB1/MLXIPL/DERA/ANGPTL3/NUPR1/ZBTB20/ABHD12/NUDT13/MLYCD/ACOT7/SMPDL3A/DNPH1/SUCLA2/SUCLG1/SUCLG2/SLC4A4/PLA2G7/XDH/PON1/PLD1/PLCG2/PKLR/PGM1/PFKL/PFKFB1/ENPP3/ENPP1/PDE8A/OGG1/NTHL1/NT5E/LIPA/GPD1/GALK1/FBP1/ENO3/DPYS/DPYD/ENTPD5/APOC2/APOC1/APOA2/ALDOC/ALDOB	61
MF	GO:0016655	oxidoreductase activity, acting on NAD(P)H, quinone or similar compound as acceptor	25/2411	57/18522	9.49753e-09	4.51133e-07	3.85733e-07	NDUFS7/CBR4/NDUFA12/DCXR/DHRS4/AKR1C3/NQO2/NDUFV1/NDUFS2/NDUFS1/NDUFC2/NDUFC1/NDUFB10/NDUFB7/NDUFB3/NDUFB2/NDUFB1/NDUFA10/NDUFA7/NQO1/AKR1C2/AKR1C1/CRYZ/AKR1C4/CBR1	25
CC	GO:0098800	inner mitochondrial membrane protein complex	47/2463	162/19894	1.18178e-08	4.74798e-07	4.28075e-07	UQCC3/NDUFS7/MTX3/APOOL/DNAJC19/SMDT1/DMAC1/TIMM29/CHCHD6/IMMP2L/NDUFA12/FOXRED1/NDUFAF1/UQCR10/MPC2/TIMM44/MICU1/COX5A/UQCRC2/UQCRC1/SDHD/SDHC/SDHB/SDHA/PHB1/NDUFV1/NDUFS2/NDUFS1/NDUFC2/NDUFC1/NDUFB10/NDUFB7/NDUFB3/NDUFB2/NDUFB1/NDUFA10/NDUFA7/COX6C/COX6A2/COX6A1/COX4I1/ATP5PF/ATP5MC3/ATP5MC1/ATP5PB/ATP5F1D/ATP5F1C	47
BP	GO:0006081	cellular aldehyde metabolic process	29/2330	76/18888	8.69536e-09	5.01113e-07	4.56827e-07	DHRS4L2/GLYCTK/HOGA1/AGXT2/ALDH8A1/PDXP/PNPO/RDH11/TKFC/SHPK/DHRS4/AKR1A1/GRHPR/AKR1C3/AKR7A2/TKT/GLO1/ESD/AKR1C1/SLC25A10/BMP2/ALDH7A1/ALDOB/ALDH3A2/ALDH9A1/ALDH2/ALDH1A1/AGXT/ADH5	29
CC	GO:0031968	organelle outer membrane	63/2463	248/19894	1.39625e-08	5.29801e-07	4.77666e-07	MIGA1/MTX3/SLC25A47/SYNE4/APOOL/NEU4/LRRK2/SFXN2/BMF/COX14/RTN4IP1/USP30/HINT2/CHCHD6/CYB5B/CPTP/DCAKD/CLMN/TMEM53/TMEM109/PINK1/MTARC1/GPAM/CISD1/SYNJ2BP/RETSAT/MIEF1/MTERF3/RAB11FIP5/LETMD1/MTCH2/SYNE1/RAB32/PGRMC1/SIGMAR1/BCL2L10/TOMM70/DELE1/SNN/AKAP1/TUFM/SLC22A3/RAF1/SEPTIN4/PRKN/NME3/MGST1/MAOB/MAOA/HADHB/GUCY2D/ACSL4/ACSL1/DHCR7/DAO/CYB5A/CPT1B/BPHL/BOK/BID/BAD/ATP5MC3/ASS1	63
BP	GO:0019318	hexose metabolic process	60/2330	232/18888	1.30367e-08	7.43864e-07	6.78124e-07	TSTD1/FUOM/GLYCTK/GALM/OMA1/SLC45A3/FUT10/HKDC1/DCXR/GNMT/TKFC/MLYCD/MAN2B2/NCOA2/SLC25A13/RGN/SLC25A11/TCF7L2/SORD/SLC25A1/RORC/RBP4/PMM1/PGM1/PFKL/PFKFB1/PDK3/PDK2/PDHB/PDHA1/PCK2/PRKN/NPY1R/MST1/MDH1/MAN2A1/LIPA/KHK/IRS1/IGF2/FOXA2/GPT/GPLD1/GPD1/GLB1/KAT2A/GALT/GALK1/GALE/GAA/SLC37A4/FUT6/FUCA1/FBP1/ENO3/SLC25A10/BAD/ALDOC/ALDOB/ACADM	60
BP	GO:0006119	oxidative phosphorylation	44/2330	148/18888	1.3584e-08	7.67496e-07	6.99667e-07	UQCC3/COA6/NDUFS7/AFG1L/TEFM/SLC25A23/TMEM135/PINK1/COQ9/NDUFA12/NDUFAF1/MLXIPL/UQCR10/NUPR1/COX5A/UQCRC2/UQCRC1/SDHD/SDHC/SDHB/SDHA/NDUFV1/NDUFS2/NDUFS1/NDUFC2/NDUFC1/NDUFB10/NDUFB7/NDUFB3/NDUFB2/NDUFB1/NDUFA10/NDUFA7/FXN/COX6C/COX6A2/COX6A1/COX4I1/BID/ATP5PF/ATP5PB/ATP5F1D/ATP5F1C/AK4	44
BP	GO:0009141	nucleoside triphosphate metabolic process	66/2330	266/18888	1.48126e-08	8.28786e-07	7.5554e-07	UQCC3/NDUFS7/NUDT16/LRRK2/ATP5IF1/UCK1/HKDC1/PINK1/SPHK2/CTPS2/NDUFA12/OGDHL/DHTKD1/NUDT15/MLXIPL/AK3/NUPR1/ZBTB20/SMPDL3A/NME6/SLC25A13/SLC4A4/SDHD/SDHC/SDHB/SDHA/PKLR/PGM1/PFKL/PFKFB1/ENPP3/ENPP1/NT5E/NME3/NDUFV1/NDUFS2/NDUFS1/NDUFC2/NDUFC1/NDUFB10/NDUFB7/NDUFB3/NDUFB2/NDUFB1/NDUFA10/NDUFA7/LIPA/GPD1/GALK1/FBP1/ENO3/CTPS1/COX11/BAD/ATP5PF/ATP5MC3/ATP5MC1/ATP5PB/ATP5F1D/ATP5F1C/ATP1B1/ABCC6/NUDT…	66
MF	GO:0046906	tetrapyrrole binding	46/2411	152/18522	1.86266e-08	8.49375e-07	7.26243e-07	LOC102724560/MMAB/CYP4V2/CYP4A22/CYP4X1/CYB5D2/CYP2R1/CYB5B/CYP4F12/CYP3A43/LMBRD1/RSAD1/CYP39A1/HEBP2/PGRMC1/PGRMC2/CYP7B1/TDO2/TCN2/SUOX/SDHD/SDHC/MMUT/CYP4F3/HRG/CYP51A1/CYP27A1/CYP11A1/CYP8B1/CYP4A11/CYP3A5/CYP3A4/CYP2J2/CYP2D6/CYP2C18/CYP2C9/CYP2C8/CYP2C19/CYP2B6/CYP3A7/CYP2A7/CYP2A6/CYP1A1/CYB5A/CBS/AMBP	46
CC	GO:0043296	apical junction complex	44/2463	150/19894	2.38368e-08	8.56869e-07	7.72548e-07	OCLN/MAGI3/AMOT/MARVELD2/CLDN19/MPP7/CLDN23/JAML/PARD3B/C1QTNF5/CRB3/MARVELD3/CGNL1/PARD6B/OCEL1/WNK3/PALS1/RAP2C/CAMSAP3/CGN/PARD3/EPB41L4B/LSR/TJP3/NECTIN3/CLDN15/CLDN14/CLDN16/PATJ/TJP2/MAGI1/CLDN1/LIN7A/MPDZ/FZD5/PRKCZ/JUP/DLG1/CXADR/CTNND1/CLDN3/CDH1/CCND1/ANK3	44
CC	GO:0005923	bicellular tight junction	39/2463	126/19894	2.93117e-08	9.7278e-07	8.77054e-07	OCLN/MAGI3/AMOT/MARVELD2/CLDN19/MPP7/CLDN23/JAML/PARD3B/C1QTNF5/CRB3/MARVELD3/CGNL1/PARD6B/OCEL1/WNK3/PALS1/RAP2C/CGN/PARD3/EPB41L4B/LSR/TJP3/CLDN15/CLDN14/CLDN16/PATJ/TJP2/MAGI1/CLDN1/LIN7A/MPDZ/FZD5/PRKCZ/DLG1/CXADR/CLDN3/CCND1/ANK3	39
CC	GO:0070160	tight junction	40/2463	131/19894	2.99098e-08	9.7278e-07	8.77054e-07	OCLN/MAGI3/AMOT/MARVELD2/CLDN19/MPP7/CLDN23/JAML/PARD3B/C1QTNF5/CRB3/MARVELD3/CGNL1/PARD6B/OCEL1/WNK3/PALS1/RAP2C/CGN/PARD3/EPB41L4B/LSR/TJP3/CLDN15/CLDN14/CLDN16/PATJ/TJP2/MAGI1/CLDN1/LIN7A/MPDZ/FZD5/PRKCZ/AFDN/DLG1/CXADR/CLDN3/CCND1/ANK3	40
BP	GO:0033559	unsaturated fatty acid metabolic process	37/2330	115/18888	1.89523e-08	1.05021e-06	9.57398e-07	CYP4A22/PTGR3/PTGR2/ELOVL6/CYP4F12/ABHD6/ELOVL2/ABHD12/PTGR1/CES2/AKR1C3/SCP2/SCD/CYP4F3/FADS1/GSTA1/GPX4/FAAH/EPHX1/AKR1C2/AKR1C1/CYP4A11/CYP2J2/CYP2D6/CYP2C18/CYP2C9/CYP2C8/CYP2C19/CYP2B6/CYP2A7/CYP2A6/CYP1A1/COMT/AKR1C4/CBR1/ACOX1/ACAA1	37
BP	GO:0009064	glutamine family amino acid metabolic process	28/2330	74/18888	1.94268e-08	1.06626e-06	9.72023e-07	NAGS/AMDHD1/ADHFE1/UROC1/GLYATL1/DGLUCY/PRODH2/NIT2/CTPS2/AADAT/GLS2/PHGDH/DDAH1/SIRT4/FTCD/NR1H4/ALDH5A1/OTC/GOT2/GLUD2/GLUD1/GGT1/FAH/DAO/CTPS1/CPS1/CLN3/ASS1	28
BP	GO:0009199	ribonucleoside triphosphate metabolic process	63/2330	251/18888	1.96257e-08	1.06701e-06	9.72709e-07	UQCC3/NDUFS7/LRRK2/ATP5IF1/UCK1/HKDC1/PINK1/SPHK2/CTPS2/NDUFA12/OGDHL/DHTKD1/MLXIPL/AK3/NUPR1/ZBTB20/NME6/SLC25A13/SLC4A4/SDHD/SDHC/SDHB/SDHA/PKLR/PGM1/PFKL/PFKFB1/ENPP3/ENPP1/NT5E/NME3/NDUFV1/NDUFS2/NDUFS1/NDUFC2/NDUFC1/NDUFB10/NDUFB7/NDUFB3/NDUFB2/NDUFB1/NDUFA10/NDUFA7/LIPA/GPD1/GALK1/FBP1/ENO3/CTPS1/COX11/BAD/ATP5PF/ATP5MC3/ATP5MC1/ATP5PB/ATP5F1D/ATP5F1C/ATP1B1/ABCC6/NUDT2/ALDOC/ALDOB/AK4	63
MF	GO:0000062	fatty-acyl-CoA binding	12/2411	16/18522	2.52781e-08	1.10835e-06	9.47674e-07	ACBD5/PNPLA3/ACBD4/ACOT7/ECI2/SOAT2/SCP2/HADHA/GCDH/DBI/ACADVL/ACADL	12
BP	GO:0015711	organic anion transport	97/2330	451/18888	2.22265e-08	1.19712e-06	1.09132e-06	GLTPD2/SLC22A10/SLC22A25/SLCO4C1/SLC10A5/SLC26A11/SLC25A47/SLC39A5/SLC16A13/SLC51A/SLC16A11/SLC38A11/SFXN2/SLC25A26/SLC22A9/SFXN5/PLA2G12B/RBP5/SLC25A18/CPTP/SLC25A23/ACE2/CLTRN/SLC2A9/SLC47A1/LRRC8D/SLC38A4/SLC6A20/CROT/VPS54/SLC35B3/SLC2A8/SLCO1B3/MPC2/SLC35A3/SLC35D1/RAB3GAP1/SLCO2B1/SLC7A9/SLC35D2/SLC27A2/SLC27A3/SLC27A5/SLC38A3/SLC22A7/SLC26A1/SLC17A3/SLCO1B1/SLC35A1/LYPLA1/SLC25A13/CERT1/SL…	97
CC	GO:0034358	plasma lipoprotein particle	18/2463	36/19894	4.34417e-08	1.29003e-06	1.16308e-06	APOM/LSR/PCYOX1/PLA2G7/PON1/LPA/LCAT/HPR/CLU/APOH/APOE/APOC3/APOC2/APOC1/APOB/APOA2/APOA1/APOF	18
CC	GO:1990777	lipoprotein particle	18/2463	36/19894	4.34417e-08	1.29003e-06	1.16308e-06	APOM/LSR/PCYOX1/PLA2G7/PON1/LPA/LCAT/HPR/CLU/APOH/APOE/APOC3/APOC2/APOC1/APOB/APOA2/APOA1/APOF	18
BP	GO:0006633	fatty acid biosynthetic process	47/2330	166/18888	2.42509e-08	1.29405e-06	1.17969e-06	ACSM2B/FADS6/HACD2/ABHD3/ACSM2A/ACOT4/SLC45A3/CBR4/ELOVL6/ASAH2/ACSS2/PECR/THNSL2/OXSM/ACSM5/ELOVL2/HACD3/MLXIPL/MLYCD/SIRT2/ACOT7/ERLIN2/LIAS/NR1H3/TECR/RGN/AKR1C3/HSD17B8/SCD/ACSM3/ABCD3/PRKAB2/FADS1/GSTM4/GPX4/FASN/CYP3A4/CYP2D6/CYP2C9/CYP2C8/CYP1A1/CBR1/APOC3/APOC2/APOC1/ACADVL/ACADL	47
MF	GO:0005496	steroid binding	36/2411	107/18522	3.20126e-08	1.35164e-06	1.1557e-06	PAQR7/STARD4/CYP2R1/OSBPL1A/GRAMD1C/NPC1L1/TMEM97/ERLIN2/PGRMC1/NPC2/PGRMC2/NR1H3/NR1H4/KL/SOAT2/SULT1E1/AKR1D1/SMO/SHBG/SCP2/RORC/NR3C2/HSD17B1/HSD11B2/GPER1/GC/EPHX1/CYP3A4/SCARB2/SERPINA6/AR/APOC3/APOA2/APOA1/APOF/ANXA6	36
MF	GO:0004303	estradiol 17-beta-dehydrogenase [NAD(P)] activity	13/2411	19/18522	3.77091e-08	1.5353e-06	1.31273e-06	DHRS11/HSD17B7/HSD17B14/HSD17B11/AKR1C3/HSD17B6/HSD17B8/HSD17B4/HSD17B2/HSD17B1/AKR1C2/AKR1C1/AKR1C4	13
[truncated: 460 more rows]

## Sheet: LI_9_grey60
ONTOLOGY	ID	Description	GeneRatio	BgRatio	pvalue	p.adjust	qvalue	Count

[truncated: 20 more sheets: LI_10_yellow, HM_1_black, HM_2_blue, HM_3_green, HM_4_greenyellow, HM_5_purple, HM_6_red, HM_7_yellow, SM_1_black, SM_2_blue, SM_3_brown, SM_4_cyan, SM_5_green, SM_6_greenyellow, SM_7_grey60, SM_8_pink, SM_9_purple, SM_10_red, SM_11_turquoise, SM_12_yellow]
