# Supplementary material for: Differential regulation of gene co-expression modules in muscles and liver of preterm newborns
Source: Front Cell Dev Biol. 2025 Sep 30;13:1645959. doi: 10.3389/fcell.2025.1645959 (PMC12518348; doi:10.3389/fcell.2025.1645959)
Supplement: Supplementary file 10 [file Table12.xlsx]

## Sheet: README
Supplemetary Table S12
DEGs associated with either BW, APG, MM3, PL, Glc_su_total,Catech and Mit_genes identified using DESeq2
DE, differentially expressed
LI, liver
HM, heart muscle
SM,skeletal muscle
DE_percent, percentage of DE-genes up- and downregulated in tissues

## Sheet: DE_percent
Group	DE	Genes	Total	%		% of samples with missing information
LI, BW	Down	22	14237	0.154527			BW	APG	MM3	PL	Glc_su_total	Catech	Mit_genes
LI, BW	Up	26	14237	0.182623		LI	0	22.9	0	0	0	0	0
LI, BW	Others	14189	14237	99.6629		HM	0	25.6	0	0	0	0	0
LI, APG	Down	290	14237	2.03695		SM	0	21.6	0	0	0	0	2.7
LI, APG	Up	124	14237	0.87097
LI, APG	Others	13823	14237	97.0921
LI, MM3	Down	1542	14237	10.8309
LI, MM3	Up	713	14237	5.00808
LI, MM4	Others	11982	14237	84.161
LI, PL	Down	1585	14237	11.133
LI, PL	Up	742	14237	5.21177
LI, PL	Others	11910	14237	83.6553
LI, Glc_su_total	Down	2237	14237	15.7126
LI, Glc_su_total	Up	1914	14237	13.4438
LI, Glc_su_total	Others	10086	14237	70.8436
LI, Catech	Down	855	14237	6.00548
LI, Catech	Up	777	14237	5.45761
LI, Catech	Others	12605	14237	88.5369
HM, BW	Down	90	14260	0.631136
HM, BW	Up	118	14260	0.827489
HM, BW	Others	14052	14260	98.5414
HM, APG	Down	3	14260	0.0210379
HM, APG	Up	2	14260	0.0140252
HM, APG	Others	14255	14260	99.9649
HM, MM3	Down	372	14260	2.6087
HM, MM3	Up	360	14260	2.52454
HM, MM4	Others	13528	14260	94.8668
HM, PL	Down	495	14260	3.47125
HM, PL	Up	269	14260	1.8864
HM, PL	Others	13496	14260	94.6424
HM, Glc_su_total	Down	405	14260	2.84011
HM, Glc_su_total	Up	265	14260	1.85835
HM, Glc_su_total	Others	13590	14260	95.3015
HM, Catech	Down	370	14260	2.59467
HM, Catech	Up	358	14260	2.51052
HM, Catech	Others	13532	14260	94.8948
SM, BW	Down	978	14169	6.90239
SM, BW	Up	1328	14169	9.37257
SM, BW	Others	11863	14169	83.725
SM, APG	Down	33	14169	0.232903
SM, APG	Up	14	14169	0.0988073
SM, APG	Others	14122	14169	99.6683
SM, MM3	Down	955	14169	6.74007
SM, MM3	Up	399	14169	2.81601
SM, MM4	Others	12815	14169	90.4439
SM, PL	Down	892	14169	6.29543
SM, PL	Up	270	14169	1.90557
SM, PL	Others	13007	14169	91.799
SM, Glc_su_total	Down	234	14169	1.65149
SM, Glc_su_total	Up	167	14169	1.17863
SM, Glc_su_total	Others	13768	14169	97.1699
SM, Catech	Down	1669	14169	11.7792
SM, Catech	Up	1409	14169	9.94424
SM, Catech	Others	11091	14169	78.2765

## Sheet: LI_BW
	baseMean	log2FC	lfcSE	stat	pvalue	padj
PGC	558.214	-0.00566765	0.00108488	-5.22421	1.74897e-07	0.000493909
ALOX15B	265.484	-0.00314458	0.000618115	-5.08737	3.63062e-07	0.000854406
VEGFD	218.074	-0.00279559	0.000720573	-3.87968	0.000104594	0.0378686
DHRS2	18.4815	-0.00234391	0.000514679	-4.55413	5.26031e-06	0.00571351
COL24A1	34.8479	-0.00210364	0.000467355	-4.50115	6.7586e-06	0.00594587
AKR1C2	7444.15	-0.00206517	0.000457924	-4.50986	6.48698e-06	0.00594587
GCSAML	25.3579	-0.00200486	0.000523167	-3.83216	0.000127023	0.0417108
CDHR1	31.2091	-0.00197491	0.000505484	-3.90698	9.34583e-05	0.0366564
DUSP4	218.504	-0.00196472	0.000462442	-4.24857	2.15136e-05	0.0126572
EPB41L1	497.559	-0.00182132	0.000390345	-4.66592	3.07238e-06	0.00482022
ELOVL4	30.4194	-0.00181191	0.000362563	-4.99751	5.80748e-07	0.00117145
PNMA3	345.599	-0.00162149	0.000421397	-3.8479	0.000119134	0.0410287
PPP1R3G	208.103	-0.0016019	0.000424715	-3.7717	0.000162138	0.0476956
PTGDR2	123.786	-0.0015113	0.000385834	-3.91695	8.96752e-05	0.0361775
ACRBP	40.6873	-0.00133026	0.000349283	-3.80856	0.000139779	0.0448563
SGIP1	213.157	-0.00132366	0.000340921	-3.88258	0.000103354	0.0378686
TRNP1	447.919	-0.0011856	0.000307305	-3.85807	0.000114284	0.0403422
MLF1	32.1558	-0.00105119	0.00024297	-4.32642	1.51555e-05	0.00960092
HOMER1	249.187	-0.000900837	0.000203379	-4.42934	9.4522e-06	0.00702448
GSTP1	1042.22	-0.000812783	0.000186108	-4.36726	1.25817e-05	0.00888272
ARMCX1	125.641	-0.000796125	0.000177354	-4.48892	7.15863e-06	0.00594587
ZFTA	264.742	-0.000700987	0.00017781	-3.94235	8.06884e-05	0.0358085
RAB24	238.545	0.000444492	0.00011582	3.83778	0.000124149	0.0417108
TUBE1	236.552	0.000763002	0.000201408	3.78834	0.000151655	0.0465515
APBB3	146.289	0.000868304	0.000230071	3.77407	0.000160604	0.0476956
PRKCE	277.981	0.000999047	0.000252693	3.9536	7.69853e-05	0.0358085
SPTBN2	138.664	0.00120156	0.000308408	3.89602	9.77873e-05	0.0373177
ALS2CL	121.435	0.00138043	0.000311497	4.43158	9.35432e-06	0.00702448
APOL1	642.033	0.00150214	0.000356422	4.21451	2.50318e-05	0.014138
HSD17B13	38.4592	0.00161326	0.000372795	4.32747	1.5083e-05	0.00960092
VNN1	1008.93	0.00169447	0.000431121	3.93038	8.48123e-05	0.0361775
ADRA1A	172.143	0.00173767	0.000383362	4.53272	5.82286e-06	0.00587277
IRF6	40.7866	0.00180102	0.000384794	4.68049	2.8619e-06	0.00482022
ATOH8	68.0231	0.00181621	0.0004388	4.13904	3.48766e-05	0.0189407
TAGLN	445.105	0.00189047	0.000437661	4.31949	1.56389e-05	0.00960092
ADIRF	64.2312	0.00196064	0.000497501	3.94097	8.11525e-05	0.0358085
NAT2	20.9393	0.00220019	0.000540611	4.06981	4.70513e-05	0.0237273
HSD17B6	544.705	0.00247617	0.000618781	4.0017	6.289e-05	0.0306209
APOC4	246.495	0.0025178	0.000662156	3.80243	0.000143283	0.0449591
FNDC5	85.0461	0.00254243	0.000552615	4.60072	4.21041e-06	0.00540464
AQP9	659.965	0.00258163	0.000566282	4.55892	5.14182e-06	0.00571351
NPTXR	95.4763	0.00270882	0.000661907	4.09246	4.26827e-05	0.0223214
DBNDD1	34.4767	0.0030942	0.000521293	5.93563	2.92728e-09	2.06666e-05
HSD11B1	35.5982	0.00397682	0.000861614	4.61554	3.92066e-06	0.00540464
PZP	153.654	0.00495835	0.000767136	6.46346	1.02335e-10	1.44497e-06
PTX3	303.929	0.00595347	0.00105207	5.65879	1.5244e-08	6.26484e-05
IL6	64.7342	0.00604326	0.00154156	3.92022	8.84684e-05	0.0361775
CCL19	17.0772	0.00611247	0.00108519	5.63264	1.77474e-08	6.26484e-05

## Sheet: LI_APG
	baseMean	log2FC	lfcSE	stat	pvalue	padj
FAM131C	22.4518	-1.19111	0.271077	-4.39399	1.11289e-05	0.00504246
CGA	59.8858	-1.18435	0.303845	-3.89788	9.70369e-05	0.0153945
TSPO2	91.02	-0.901264	0.266765	-3.3785	0.00072883	0.0372869
HES6	90.5571	-0.896496	0.199067	-4.50349	6.68453e-06	0.00391212
ACSL6	435.802	-0.866603	0.205305	-4.22105	2.4317e-05	0.00774703
SLFN14	98.3708	-0.85425	0.257944	-3.31176	0.000927099	0.040186
SLC14A1	193.031	-0.848388	0.247989	-3.42107	0.000623756	0.0347699
HBD	66.394	-0.833316	0.211317	-3.94343	8.03236e-05	0.0143744
TAFA4	57.3221	-0.827424	0.251764	-3.28651	0.00101438	0.0405927
RHCE	143.836	-0.816222	0.231173	-3.53079	0.000414316	0.0285269
RUNDC3A	350.476	-0.799416	0.234342	-3.41131	0.000646504	0.0353033
NHLRC4	17.5489	-0.795208	0.221748	-3.58609	0.000335677	0.0252853
BPGM	766.513	-0.782391	0.192312	-4.06835	4.73473e-05	0.0107264
SPTB	2044.86	-0.778258	0.233929	-3.32689	0.000878213	0.0394261
ST6GALNAC1	15.5165	-0.776583	0.235906	-3.29191	0.000995099	0.0403964
NT5M	33.3711	-0.767327	0.17242	-4.45033	8.57395e-06	0.00463191
E2F2	533.312	-0.76599	0.199082	-3.84762	0.000119273	0.0173028
CR1L	103.109	-0.762389	0.219881	-3.46729	0.000525741	0.0325311
OSBP2	568.621	-0.757837	0.207411	-3.65379	0.000258402	0.0226845
CA8	72.1533	-0.737523	0.210091	-3.51049	0.000447284	0.0296321
SMIM5	80.766	-0.708542	0.21162	-3.34819	0.000813425	0.0387521
XK	366.119	-0.7075	0.204662	-3.45692	0.00054639	0.0328986
RBM38	923.315	-0.679798	0.190034	-3.57725	0.000347234	0.0254034
KCNN4	45.1589	-0.677802	0.198842	-3.40875	0.000652624	0.0353033
MBOAT2	420.434	-0.6741	0.17786	-3.79005	0.000150615	0.0192322
TSPAN5	228.223	-0.665555	0.197116	-3.37647	0.000734234	0.0372869
GATA1	200.138	-0.649223	0.20315	-3.19577	0.00139456	0.0486126
RGCC	95.9484	-0.635018	0.190723	-3.32953	0.000869936	0.0394165
LRRN2	20.8956	-0.626568	0.181217	-3.45757	0.000545074	0.0328986
SLC22A4	63.9067	-0.625491	0.172667	-3.62253	0.00029174	0.0242473
H2BC6	953.886	-0.625143	0.186429	-3.35325	0.000798688	0.0383439
PCYT1B	44.1653	-0.618101	0.160846	-3.84281	0.000121635	0.0173028
DYRK3	129.387	-0.60963	0.176452	-3.45494	0.000550417	0.0328986
MFSD2B	169.371	-0.601528	0.163791	-3.67254	0.000240156	0.0215817
SLC22A16	25.3134	-0.595035	0.1863	-3.19396	0.00140334	0.0487903
HMBS	870.893	-0.59408	0.166072	-3.57723	0.000347249	0.0254034
RGMA	27.3991	-0.583824	0.126945	-4.59901	4.24498e-06	0.00283929
CPOX	1110.02	-0.579922	0.156229	-3.712	0.000205632	0.0207479
TENT5C	3105.42	-0.573008	0.173304	-3.30638	0.000945098	0.0402176
ATP1B2	300.444	-0.572422	0.112432	-5.09126	3.55699e-07	0.000555128
LANCL3	67.583	-0.566115	0.175384	-3.22787	0.00124717	0.0452505
ARRDC2	407.803	-0.539759	0.136668	-3.94942	7.83398e-05	0.0143744
DCAF12	1910.05	-0.537817	0.115745	-4.64655	3.37525e-06	0.0024952
H2AC8	857.696	-0.535412	0.167093	-3.20427	0.00135404	0.0476662
UCP2	796.865	-0.535028	0.167286	-3.19828	0.00138251	0.0484257
FECH	1673.08	-0.534992	0.142342	-3.7585	0.000170934	0.0193625
DCK	339.9	-0.534776	0.125568	-4.25886	2.05475e-05	0.00703927
RGS10	113.804	-0.532069	0.138357	-3.84563	0.000120241	0.0173028
FOXO4	329.36	-0.528445	0.101561	-5.20322	1.9586e-07	0.000503081
RAG1	38.4151	-0.526706	0.159625	-3.29965	0.000968062	0.0403281
LYL1	279.784	-0.526525	0.163414	-3.22204	0.00127283	0.0456074
EPOR	300.659	-0.519033	0.110451	-4.69921	2.61172e-06	0.00203801
XPO7	2221.91	-0.518232	0.147259	-3.51918	0.00043288	0.0289535
FAM72A	43.0279	-0.512165	0.142511	-3.59387	0.000325808	0.0251445
ABCB10	875.017	-0.511088	0.121213	-4.21643	2.48196e-05	0.00774703
PPOX	244.429	-0.508785	0.146445	-3.47423	0.000512318	0.0321841
H4C5	1580.13	-0.508689	0.134714	-3.77606	0.000159328	0.0193625
HMGB2	1319.43	-0.50629	0.158992	-3.18437	0.00145067	0.049698
SPECC1	523.044	-0.504274	0.13595	-3.70927	0.000207861	0.0207479
BNIP3L	2095.58	-0.497357	0.147965	-3.36131	0.000775725	0.0380973
ITGA4	629.468	-0.49535	0.125664	-3.94188	8.0847e-05	0.0143744
PEG3	5636.88	-0.494401	0.142325	-3.47374	0.00051326	0.0321841
PIGQ	585.155	-0.491832	0.129219	-3.80619	0.000141122	0.0185252
DMTN	1366.94	-0.487334	0.141444	-3.44542	0.000570172	0.0337917
TRAK2	1784.49	-0.478979	0.114052	-4.19965	2.67325e-05	0.00782258
ANKRD9	531.943	-0.471378	0.125951	-3.74254	0.000182167	0.0199956
TCP11L2	668.157	-0.469332	0.147111	-3.19032	0.00142115	0.049032
FLACC1	25.3729	-0.469014	0.142441	-3.29269	0.000992354	0.0403964
TFDP1	869.812	-0.466135	0.141552	-3.29302	0.000991159	0.0403964
H2BC5	1379.9	-0.465209	0.130809	-3.55641	0.000375953	0.026942
ARL4A	443.504	-0.463073	0.124054	-3.73284	0.000189336	0.0199956
SLC25A39	1668.95	-0.462492	0.11461	-4.03535	5.45212e-05	0.0119657
UBAC1	611.017	-0.460773	0.121821	-3.78238	0.000155335	0.0193083
UBE2O	736.126	-0.456665	0.100377	-4.54949	5.37772e-06	0.00343343
GCNA	24.7725	-0.451836	0.131804	-3.42809	0.000607848	0.0347699
MARCHF8	1473.79	-0.446451	0.0987456	-4.52122	6.14838e-06	0.00375479
ABCG2	297.847	-0.441165	0.102517	-4.30336	1.6823e-05	0.00606665
RGS2	147.279	-0.440878	0.13344	-3.30393	0.000953387	0.0403281
MXI1	707.751	-0.43559	0.128169	-3.39857	0.000677385	0.0356379
FAM117A	437.284	-0.434778	0.121251	-3.58577	0.000336091	0.0252853
B3GALNT1	113.462	-0.434624	0.124894	-3.47995	0.000501501	0.0318737
YOD1	983.177	-0.434216	0.129981	-3.34061	0.00083596	0.0387521
H4C3	958.279	-0.432496	0.114628	-3.77303	0.000161275	0.0193625
ERMAP	834.706	-0.425118	0.117929	-3.60486	0.000312317	0.0251327
ATOSB	325.067	-0.42474	0.107675	-3.94464	7.99209e-05	0.0143744
BCL2L1	1804.74	-0.415709	0.100519	-4.13563	3.53987e-05	0.00974923
TANGO2	424.959	-0.408775	0.106832	-3.82633	0.000130067	0.017911
EGFL8	70.2965	-0.405134	0.11594	-3.49434	0.000475241	0.0309039
GDPD5	142.768	-0.401694	0.118415	-3.39225	0.000693205	0.0361996
GLRX5	889.936	-0.400251	0.0867334	-4.61473	3.93607e-06	0.0027643
NUP62CL	18.3965	-0.398753	0.120727	-3.30294	0.000956779	0.0403281
PPME1	548.239	-0.396858	0.108095	-3.67139	0.000241231	0.0215817
YPEL3	393.428	-0.384391	0.114559	-3.3554	0.0007925	0.0383439
AK7	50.4145	-0.383989	0.0891988	-4.30487	1.67083e-05	0.00606665
BLVRB	1511.54	-0.383818	0.112936	-3.39855	0.00067744	0.0356379
MZT1	67.7806	-0.382026	0.117344	-3.2556	0.00113151	0.0435796
FAM210B	1561.95	-0.380995	0.0964473	-3.95029	7.80571e-05	0.0143744
FBXO30	516.811	-0.375601	0.0965043	-3.89207	9.93921e-05	0.0153945
TCF3	494.618	-0.375399	0.109595	-3.42533	0.000614062	0.0347699
CCNDBP1	615.338	-0.37459	0.095483	-3.92311	8.74132e-05	0.0151581
LBH	318.442	-0.370908	0.11265	-3.29256	0.000992796	0.0403964
CYBRD1	501.338	-0.370375	0.086192	-4.2971	1.73051e-05	0.00607668
CBFA2T3	55.5136	-0.369724	0.10814	-3.41895	0.000628638	0.0347699
BSG	3767.77	-0.368708	0.0893649	-4.12587	3.69342e-05	0.0099765
TNS1	4778.57	-0.367329	0.107904	-3.40422	0.00066354	0.0353033
FBXO7	2336.54	-0.36681	0.0651206	-5.63278	1.77327e-08	0.000124537
CCP110	249.038	-0.366053	0.107174	-3.41551	0.000636615	0.0349293
YPEL1	29.8075	-0.36597	0.112041	-3.2664	0.00108926	0.0426177
H2BC4	1464.68	-0.363438	0.107667	-3.37559	0.000736571	0.0372869
HECTD4	2084.43	-0.363141	0.0984112	-3.69004	0.000224222	0.0208622
FAM110A	81.3685	-0.362701	0.0955517	-3.79586	0.000147134	0.01896
UROD	1033.32	-0.362649	0.0911417	-3.97896	6.92188e-05	0.014001
SAMD9	259.355	-0.361464	0.108148	-3.34231	0.000830856	0.0387521
PRDX2	3187.54	-0.360522	0.0964805	-3.73673	0.00018643	0.0199956
MED25	453.31	-0.359886	0.095746	-3.75875	0.000170762	0.0193625
LMO2	321.185	-0.358209	0.112232	-3.19168	0.00141447	0.049032
H1-2	2868.14	-0.357825	0.108061	-3.31133	0.000928537	0.040186
EIF2AK1	2911.44	-0.357399	0.086412	-4.13599	3.53428e-05	0.00974923
PLCL2	187.753	-0.354829	0.110473	-3.21191	0.00131858	0.0467939
MKRN1	1061.24	-0.354556	0.086992	-4.07573	4.58703e-05	0.0107264
MOSPD1	214.275	-0.351865	0.106826	-3.29382	0.000988359	0.0403964
RAB2B	401.849	-0.350631	0.106495	-3.29247	0.000993105	0.0403964
ATG4D	195.517	-0.348014	0.0896432	-3.88222	0.000103509	0.0156332
SP4	184.256	-0.347626	0.0639083	-5.43944	5.34478e-08	0.000250243
AKR1E2	27.9988	-0.347385	0.107705	-3.22534	0.00125824	0.0452505
ATG14	394.905	-0.343181	0.0791404	-4.33635	1.44867e-05	0.0059847
FAM104A	395.91	-0.341942	0.0895056	-3.82034	0.000133269	0.017999
CALCOCO1	955.086	-0.341708	0.076475	-4.46823	7.88685e-06	0.00443115
FGFR1OP2	503.169	-0.340105	0.094871	-3.58492	0.00033718	0.0252853
RAPGEF2	1445.24	-0.33386	0.0645555	-5.17167	2.32008e-07	0.000503081
TBCEL-TECTA	24.0919	-0.330714	0.0989838	-3.34109	0.000834498	0.0387521
EPB41	3493.78	-0.322598	0.088916	-3.62812	0.000285494	0.0239406
SESN3	870.829	-0.322577	0.0886252	-3.63979	0.000272856	0.0233691
LDB1	484.408	-0.320148	0.082749	-3.8689	0.000109326	0.0161641
UBE2H	2030.09	-0.318195	0.0852392	-3.73297	0.000189238	0.0199956
CEP76	128.492	-0.317446	0.0815799	-3.89123	9.97365e-05	0.0153945
SYNE3	366.655	-0.314378	0.0728869	-4.31323	1.60886e-05	0.00606665
KMT5C	95.1173	-0.314253	0.0931462	-3.37376	0.000741496	0.0372869
SLC7A2	12296.2	-0.312306	0.0978924	-3.1903	0.00142124	0.049032
HERC1	3299.02	-0.311318	0.0603661	-5.15717	2.50717e-07	0.000503081
ZNF451	1294.97	-0.31123	0.0959619	-3.24326	0.00118168	0.0442611
ZNF83	202.097	-0.311025	0.0845006	-3.68074	0.000232555	0.021074
ALAD	1585.18	-0.310995	0.0841431	-3.69602	0.000219006	0.0208622
TERF2IP	941.193	-0.310007	0.088392	-3.50719	0.000452874	0.0297246
EZH1	403.87	-0.304151	0.0829499	-3.66669	0.000245714	0.0218437
ARHGAP19	277.691	-0.302135	0.0875624	-3.45052	0.000559516	0.0333007
DPM2	350.605	-0.29656	0.0833389	-3.55849	0.000372998	0.0268674
ABTB1	193.333	-0.296377	0.089159	-3.32414	0.000886917	0.0395481
KIAA1586	192.394	-0.296365	0.0913723	-3.24349	0.00118076	0.0442611
NSD2	1163.95	-0.294217	0.0881533	-3.33756	0.000845172	0.0389222
MOB1B	779.889	-0.293781	0.0914609	-3.2121	0.00131769	0.0467939
ANP32B	1518.09	-0.290139	0.0806785	-3.59623	0.00032286	0.0251445
AGO2	2392.7	-0.289362	0.087277	-3.31545	0.000914966	0.040186
MINPP1	517.601	-0.287984	0.0862363	-3.33948	0.00083936	0.0387817
FOXO3	2219.84	-0.284707	0.0696884	-4.08543	4.39955e-05	0.0106215
LZTFL1	126.217	-0.283562	0.0599927	-4.72661	2.28304e-06	0.00188632
KATNAL1	168.702	-0.283346	0.0704901	-4.01966	5.82821e-05	0.0124035
PPT2	246.507	-0.282481	0.0725259	-3.8949	9.82402e-05	0.0153945
SDE2	621.243	-0.280339	0.0775932	-3.61293	0.000302752	0.0247236
ENDOD1	305.89	-0.279629	0.0747857	-3.73906	0.000184707	0.0199956
NCOA4	9096.51	-0.277839	0.077188	-3.59951	0.000318813	0.0251445
HEXIM1	569.189	-0.277609	0.0678263	-4.09294	4.25931e-05	0.0106215
FKBP8	2168.12	-0.277314	0.0770933	-3.59712	0.000321756	0.0251445
MICAL3	1162.58	-0.275681	0.0760007	-3.62735	0.000286346	0.0239406
C9orf40	118.989	-0.271663	0.0821361	-3.30748	0.000941402	0.0401913
KAT2B	676.843	-0.271173	0.068563	-3.95509	7.6506e-05	0.0143744
TMEM131L	480.749	-0.268915	0.0657636	-4.08912	4.33014e-05	0.0106215
FAM131A	119.423	-0.268444	0.0835401	-3.21336	0.00131194	0.0467939
USP7	2165.08	-0.266479	0.060602	-4.3972	1.09657e-05	0.00504246
ACVR2B	416.787	-0.265187	0.0815218	-3.25295	0.00114213	0.0435796
RAD23A	1202.21	-0.265144	0.0665947	-3.98146	6.84937e-05	0.014001
MAP4K5	484.424	-0.264942	0.0649021	-4.08218	4.46153e-05	0.0106215
JARID2	521.451	-0.263652	0.0710967	-3.70836	0.00020861	0.0207479
KDM7A	776.354	-0.260924	0.0606367	-4.30307	1.68446e-05	0.00606665
SEC14L1	1803.06	-0.260169	0.0654176	-3.97705	6.97757e-05	0.014001
ZDHHC17	437.265	-0.259637	0.0705177	-3.68188	0.000231525	0.021074
ATP7A	332.975	-0.259414	0.0790611	-3.28118	0.00103375	0.0408231
STAM	324.702	-0.257966	0.0775631	-3.32589	0.000881375	0.0394261
FOXJ2	396.677	-0.257213	0.0532231	-4.83274	1.34666e-06	0.00142027
STRADB	1138.2	-0.256792	0.0705208	-3.64137	0.000271191	0.023369
PLAG1	220.161	-0.256659	0.0702858	-3.65164	0.000260567	0.0227325
STK11	941.01	-0.255272	0.0659159	-3.8727	0.000107636	0.0160836
FBXL20	495.948	-0.254545	0.0722771	-3.52179	0.000428642	0.0288925
CNPPD1	522.824	-0.253907	0.068532	-3.70494	0.000211438	0.0207479
TLCD5	48.6251	-0.251347	0.0784312	-3.20468	0.00135212	0.0476662
TRIM23	286.015	-0.250449	0.050936	-4.91694	8.79055e-07	0.00112247
RNF123	985.026	-0.246156	0.0664903	-3.70214	0.000213789	0.0207479
SAMD1	328.365	-0.244918	0.0736151	-3.327	0.000877859	0.0394261
ZFP90	189.288	-0.244504	0.0654149	-3.73774	0.000185685	0.0199956
DENND4A	1881.98	-0.243756	0.0762754	-3.19573	0.00139476	0.0486126
WDR26	2678.25	-0.242257	0.0643859	-3.76258	0.000168167	0.0193625
DDI2	2493.85	-0.240843	0.0543458	-4.43169	9.34995e-06	0.00463731
AKAP8L	955.817	-0.240715	0.061746	-3.89848	9.67995e-05	0.0153945
SERTAD2	696.085	-0.236172	0.0617639	-3.82379	0.000131417	0.0179212
GAB1	549.234	-0.235823	0.0695187	-3.39223	0.000693271	0.0361996
CEP44	207.116	-0.235299	0.0648298	-3.62948	0.000283992	0.0239406
COL25A1	178.677	-0.234072	0.0683311	-3.42556	0.000613536	0.0347699
CBX7	316.373	-0.232974	0.0629149	-3.703	0.000213063	0.0207479
C9orf78	570.027	-0.232285	0.0659712	-3.52101	0.000429911	0.0288925
CPEB4	2832.25	-0.232168	0.0707564	-3.28123	0.00103356	0.0408231
USP12	961.255	-0.230897	0.0671841	-3.43677	0.000588687	0.03431
CENPC	360.142	-0.228735	0.0708764	-3.22723	0.00124995	0.0452505
KLF3	1903.78	-0.228691	0.0540684	-4.22967	2.34037e-05	0.00764484
FUZ	71.5591	-0.226889	0.0703439	-3.22542	0.00125786	0.0452505
CMAS	780.268	-0.226055	0.0676467	-3.3417	0.000832657	0.0387521
MAFG	418.76	-0.225123	0.0676801	-3.32628	0.000880144	0.0394261
BTRC	489.943	-0.22436	0.0690152	-3.25088	0.0011505	0.0435796
WNK1	8299.38	-0.222363	0.066715	-3.33303	0.000859061	0.0394165
DHX40	359.259	-0.222226	0.0681733	-3.25972	0.00111522	0.0432716
ASH2L	472.138	-0.218019	0.0613552	-3.5534	0.000380291	0.0271146
TBCEL	1023.12	-0.216878	0.0600228	-3.61326	0.000302368	0.0247236
AQP3	1575.28	-0.216254	0.0641674	-3.37016	0.000751259	0.0372869
TESK2	106.225	-0.215673	0.0620217	-3.47737	0.00050635	0.0320369
SLC12A6	489.528	-0.214479	0.0659295	-3.25316	0.00114131	0.0435796
WIPI2	807.317	-0.214377	0.0540982	-3.96274	7.40944e-05	0.0143744
RESF1	849.433	-0.214063	0.0625834	-3.42044	0.000625207	0.0347699
ZNF581	103.136	-0.213871	0.0659221	-3.2443	0.00117739	0.0442611
EP300	2880.93	-0.213721	0.0525288	-4.06865	4.72868e-05	0.0107264
UBXN6	1172.01	-0.213216	0.0507037	-4.20513	2.60927e-05	0.00779782
PCGF5	1370.99	-0.207045	0.061281	-3.37862	0.000728508	0.0372869
INPP5K	296.978	-0.206361	0.0599295	-3.4434	0.000574459	0.0337972
HIPK1	1638.1	-0.202848	0.0548249	-3.69993	0.000215662	0.0207479
PAN3	513.097	-0.202834	0.0518822	-3.90952	9.24805e-05	0.0153945
CDK19	267.504	-0.201714	0.0572456	-3.52366	0.000425624	0.0288808
ZKSCAN8	544.905	-0.201119	0.0496454	-4.05112	5.09737e-05	0.0113647
TSC1	790.217	-0.200903	0.05336	-3.76505	0.000166516	0.0193625
CDKN1B	892.086	-0.199825	0.0580363	-3.4431	0.000575077	0.0337972
EPG5	903.973	-0.199812	0.053783	-3.71516	0.000203077	0.0207479
STAG2	1506.76	-0.19842	0.0613991	-3.23164	0.00123082	0.0452505
MTMR3	1019.33	-0.198089	0.0525716	-3.76798	0.000164572	0.0193625
CDC34	644.104	-0.197487	0.058818	-3.3576	0.000786229	0.0382137
AP2B1	1974.09	-0.196692	0.0506412	-3.88402	0.000102742	0.0156332
OGT	1675.78	-0.196332	0.0573907	-3.42097	0.000623991	0.0347699
JADE1	502.311	-0.192276	0.0574451	-3.34713	0.000816526	0.0387521
TSPAN14	1397.81	-0.19039	0.0550068	-3.46121	0.000537751	0.0326981
UBR2	1526.58	-0.190325	0.0464647	-4.09611	4.20145e-05	0.0106215
ZFYVE1	421.693	-0.188088	0.0580876	-3.238	0.0012037	0.044966
RAD21	2209.92	-0.187586	0.0534546	-3.50926	0.000449354	0.0296321
RMND5A	2116.54	-0.186765	0.0504656	-3.70083	0.000214894	0.0207479
ABI2	541.482	-0.186069	0.0477847	-3.8939	9.86447e-05	0.0153945
MACO1	831.043	-0.185004	0.0348277	-5.31198	1.0844e-07	0.000380786
BROX	503.921	-0.184847	0.0522405	-3.53838	0.000402584	0.0278556
RHBDD1	488.488	-0.184461	0.0520092	-3.54669	0.000390097	0.0273965
NSD3	1003.33	-0.183438	0.056038	-3.27345	0.00106243	0.0418007
RSBN1	322.512	-0.180629	0.0480313	-3.76065	0.000169474	0.0193625
SYF2	275.189	-0.17937	0.0549617	-3.26354	0.0011003	0.0428113
SEC62	2479.17	-0.172604	0.0506852	-3.40542	0.000660635	0.0353033
AFF1	2731.22	-0.172173	0.0409357	-4.20594	2.60001e-05	0.00779782
RICTOR	1043.12	-0.171789	0.0464037	-3.70206	0.000213858	0.0207479
OTUD5	623.882	-0.171351	0.0468273	-3.65921	0.000252989	0.022349
SRSF8	440.297	-0.169887	0.0481739	-3.52654	0.00042102	0.0288328
ADD1	2238.91	-0.169729	0.0505212	-3.35956	0.000780673	0.0382067
SMARCC2	882.737	-0.167603	0.0425164	-3.94208	8.07795e-05	0.0143744
ANKRA2	133.954	-0.166645	0.0515626	-3.23189	0.00122975	0.0452505
MBNL1	1814.56	-0.163818	0.0456565	-3.58806	0.000333148	0.0252853
PPM1A	1508.35	-0.16327	0.0482463	-3.38409	0.000714155	0.0371519
NUP153	1406.14	-0.163213	0.0493034	-3.31039	0.000931674	0.040186
PABPC1	8794.43	-0.158898	0.0492706	-3.22502	0.00125964	0.0452505
AP2A1	2002.39	-0.1586	0.0497226	-3.18969	0.00142425	0.049032
TMEM14C	586.967	-0.158488	0.0490126	-3.23362	0.00122232	0.0452505
ATRX	1314.8	-0.157017	0.0327384	-4.7961	1.61785e-06	0.00142027
MARF1	1177.83	-0.154933	0.03963	-3.90949	9.24906e-05	0.0153945
TNRC6B	2176.66	-0.154505	0.0446256	-3.46225	0.00053567	0.0326981
NR2C2	702.412	-0.153045	0.0468672	-3.2655	0.00109273	0.0426345
XPR1	583.3	-0.152322	0.0461729	-3.29896	0.000970447	0.0403281
KIDINS220	1443.3	-0.151785	0.0455543	-3.33196	0.000862353	0.0394165
USP24	2351.14	-0.143941	0.0413372	-3.48211	0.000497484	0.0317621
UBE2V1	1210.22	-0.14143	0.040781	-3.46805	0.000524248	0.0325311
KAT7	631.974	-0.141186	0.0400483	-3.52539	0.000422865	0.0288328
DDB1	3043.78	-0.141094	0.0426513	-3.30808	0.000939367	0.0401913
OXSR1	740.012	-0.140873	0.0443005	-3.17995	0.00147301	0.0499756
IGBP1	277.471	-0.140411	0.0433834	-3.23652	0.00120995	0.0450793
TPRA1	281.838	-0.140219	0.041559	-3.37399	0.000740876	0.0372869
AIDA	900.542	-0.139404	0.0422539	-3.2992	0.000969594	0.0403281
ZNF12	481.557	-0.13896	0.0408131	-3.40479	0.000662139	0.0353033
DPF2	386.221	-0.138734	0.041152	-3.37125	0.000748275	0.0372869
NBR1	1888.3	-0.137954	0.0424265	-3.25159	0.0011476	0.0435796
STX7	580.004	-0.130345	0.0382606	-3.40678	0.000657348	0.0353033
EPS15	1094.14	-0.127154	0.0336858	-3.77469	0.000160206	0.0193625
RO60	977.45	-0.125689	0.0261868	-4.79973	1.58882e-06	0.00142027
HMBOX1	473.232	-0.123291	0.0342989	-3.59462	0.000324867	0.0251445
MED23	463.151	-0.122808	0.038592	-3.18221	0.00146158	0.0498662
PHF3	2238.66	-0.119707	0.0364825	-3.28122	0.0010336	0.0408231
CASC3	891.345	-0.117486	0.0306754	-3.82999	0.000128147	0.0178213
STRN	511.246	-0.115467	0.0354689	-3.25544	0.00113218	0.0435796
MAPK1	2037.27	-0.102048	0.0298574	-3.41785	0.000631183	0.0347699
CGGBP1	980.044	-0.101703	0.0301609	-3.37202	0.000746182	0.0372869
DDX6	2462.7	-0.101069	0.0304252	-3.32187	0.00089417	0.0397453
RALBP1	938.718	-0.100746	0.0305355	-3.29929	0.000969298	0.0403281
DDX17	6894.59	-0.0934237	0.0262113	-3.56426	0.000364889	0.0264187
DENR	568.979	0.0767987	0.0230635	3.32987	0.000868856	0.0394165
RPE	378.735	0.0812182	0.0249846	3.25073	0.00115108	0.0435796
PARN	313.461	0.118962	0.0332383	3.57906	0.000344836	0.0254034
DFFA	504.772	0.120604	0.0366829	3.28775	0.00100991	0.0405927
TIMM21	205.546	0.126278	0.0391068	3.22905	0.00124202	0.0452505
PTPMT1	193.326	0.135015	0.0409824	3.29447	0.000986063	0.0403964
PDCD2	304.948	0.135281	0.0362263	3.73435	0.000188202	0.0199956
ITPA	227.041	0.137148	0.0413623	3.31577	0.000913908	0.040186
SCO1	849.776	0.140437	0.0426997	3.28895	0.00100562	0.0405927
UBP1	629.112	0.142239	0.0401672	3.54117	0.000398362	0.0278378
GRWD1	346.065	0.148368	0.0399386	3.7149	0.000203285	0.0207479
LSG1	503.126	0.149561	0.0380147	3.93429	8.34427e-05	0.0146505
GEMIN7	104.638	0.160279	0.0488472	3.28124	0.00103354	0.0408231
MRPL58	220.973	0.161203	0.0433248	3.7208	0.000198591	0.0207479
BLCAP	463.653	0.161981	0.0492843	3.28667	0.00101379	0.0405927
RRP9	80.3815	0.163112	0.04858	3.35759	0.000786256	0.0382137
CCM2	469.457	0.167376	0.0483288	3.46328	0.000533635	0.0326981
ECHDC1	689.949	0.170769	0.0515644	3.31177	0.000927078	0.040186
MTERF3	130.374	0.183139	0.0425344	4.30567	1.66481e-05	0.00606665
NUDT5	555.575	0.185128	0.0475263	3.89529	9.80827e-05	0.0153945
SLC25A44	658.451	0.18621	0.0585504	3.18035	0.00147099	0.0499756
MRM3	189.383	0.18676	0.0553843	3.37207	0.000746043	0.0372869
FDX2	86.8599	0.187472	0.0423514	4.42657	9.57441e-06	0.00463731
NOP2	330.946	0.190572	0.0527004	3.61614	0.000299023	0.0247063
ALG3	402.235	0.192961	0.0505948	3.81384	0.000136822	0.0181302
URGCP	438.973	0.193626	0.0578865	3.34492	0.000823067	0.0387521
USB1	318.829	0.198532	0.0588921	3.37112	0.000748646	0.0372869
PGD	2194.45	0.201923	0.0617616	3.26939	0.00107779	0.0422868
GAA	1001.29	0.201939	0.0624114	3.23561	0.00121382	0.0451041
GPATCH4	199.033	0.208715	0.0630545	3.31008	0.000932695	0.040186
ACACA	2334.61	0.209439	0.0611901	3.42276	0.000619877	0.0347699
MECR	154.639	0.213974	0.0568481	3.76396	0.000167242	0.0193625
SMAGP	84.639	0.219389	0.0586151	3.74288	0.000181926	0.0199956
MON1A	70.714	0.222343	0.0665078	3.34311	0.000828438	0.0387521
NCDN	140.244	0.225501	0.0646955	3.48558	0.000491077	0.0314962
ECHDC2	1546	0.226524	0.0696824	3.2508	0.00115079	0.0435796
DECR2	673.33	0.231727	0.0662416	3.49821	0.000468395	0.0306004
RABEPK	216.974	0.234433	0.0685323	3.42077	0.000624445	0.0347699
EEF1AKMT4	65.6314	0.242506	0.0701894	3.45502	0.000550243	0.0328986
ARSA	313.003	0.256676	0.0626135	4.09937	4.14284e-05	0.0106215
MACROH2A2	172.617	0.258628	0.0781864	3.30784	0.000940184	0.0401913
EEF2KMT	111.458	0.260557	0.0725888	3.58949	0.00033133	0.0252853
MYD88	635.587	0.261183	0.0708023	3.6889	0.000225224	0.0208622
UNC119	209.497	0.26972	0.0675021	3.99573	6.44965e-05	0.0135212
HADH	1340.5	0.277697	0.0795794	3.48956	0.000483819	0.0313167
FAHD2A	642.243	0.284402	0.0779373	3.64912	0.000263144	0.0228155
PINX1	91.6065	0.289911	0.0567742	5.10639	3.28375e-07	0.000555128
SLC35G1	129.217	0.296157	0.0910165	3.25389	0.00113838	0.0435796
ENPP5	86.4753	0.296343	0.0898048	3.29986	0.000967342	0.0403281
TPD52L1	217.398	0.298877	0.0829248	3.60419	0.00031313	0.0251327
KLHL25	179.193	0.299084	0.0897937	3.33079	0.00086599	0.0394165
CCND1	2628.02	0.300022	0.0864741	3.4695	0.000521425	0.0325311
RASSF4	351.346	0.310701	0.0920839	3.37411	0.000740546	0.0372869
SHROOM1	1016.97	0.315014	0.0951319	3.31134	0.000928502	0.040186
SREBF1	3346.23	0.315912	0.0857488	3.68415	0.000229463	0.0210656
MAGIX	79.8647	0.318424	0.0934006	3.40923	0.00065147	0.0353033
MOCOS	439.017	0.318588	0.0936948	3.40028	0.000673169	0.0356379
CTSH	1021.27	0.321614	0.0954004	3.3712	0.000748421	0.0372869
NHSL1	1007.91	0.322827	0.101455	3.18199	0.00146268	0.0498662
STARD10	1747.9	0.324901	0.0743655	4.36898	1.24826e-05	0.0054791
GCKR	672.795	0.333939	0.0869703	3.8397	0.000123186	0.0173028
TM4SF18	84.8777	0.333987	0.0879647	3.79683	0.000146556	0.01896
SLC25A10	493.893	0.348363	0.105386	3.3056	0.000947744	0.0402176
SNX10	468.683	0.361008	0.101127	3.56985	0.000357182	0.0259947
ALAS1	4752.31	0.361908	0.1079	3.3541	0.000796225	0.0383439
FAM222A	71.4213	0.3649	0.0862043	4.23296	2.30631e-05	0.00764484
SLC29A3	213.644	0.366576	0.0992085	3.69501	0.00021988	0.0208622
TIGAR	81.2628	0.373	0.109134	3.41783	0.000631235	0.0347699
SULT1C2	1114.01	0.383608	0.0927482	4.13602	3.53386e-05	0.00974923
NBPF12	664.224	0.384644	0.116166	3.31115	0.000929138	0.040186
TSPAN15	74.0034	0.389218	0.116086	3.35284	0.000799855	0.0383439
PPARGC1B	96.8957	0.39934	0.103956	3.84145	0.000122309	0.0173028
RND2	39.6954	0.4012	0.125115	3.20664	0.00134295	0.0475141
CRYBG1	329.661	0.402545	0.117487	3.4263	0.000611854	0.0347699
NBPF8	404.914	0.417151	0.117866	3.53918	0.000401366	0.0278556
SDCBP2	304.495	0.424117	0.118354	3.58346	0.000339075	0.0252853
EPHA1	320.494	0.439171	0.136739	3.21176	0.00131926	0.0467939
ABCB1	465.613	0.445795	0.122739	3.63207	0.000281155	0.023934
ALDH1B1	1259.75	0.451541	0.114506	3.94339	8.03366e-05	0.0143744
HDX	39.9418	0.452812	0.127611	3.54836	0.000387632	0.0273602
IFIH1	362.498	0.453855	0.140518	3.22987	0.00123846	0.0452505
BCAR3	191.567	0.457781	0.0768416	5.95746	2.56193e-09	3.59849e-05
TRPV4	106.596	0.459162	0.139443	3.29284	0.000991818	0.0403964
TAP2	383.563	0.468413	0.142526	3.28651	0.00101438	0.0405927
ID1	828.135	0.469328	0.126516	3.70965	0.000207547	0.0207479
CLDN10	20.1739	0.476386	0.147707	3.22521	0.00125879	0.0452505
ARL4D	395.312	0.497005	0.153874	3.22995	0.00123812	0.0452505
ETNPPL	167.43	0.500571	0.147022	3.40473	0.000662294	0.0353033
CITED4	98.1479	0.50457	0.142089	3.55109	0.000383634	0.0272148
CHKB-CPT1B	50.1969	0.513475	0.139201	3.68872	0.000225387	0.0208622
OTUB2	21.5252	0.524631	0.145726	3.60013	0.000318062	0.0251445
KDM8	183.409	0.538439	0.155531	3.46193	0.000536315	0.0326981
WNT5A	108.678	0.543791	0.139057	3.91056	9.20817e-05	0.0153945
CYP4F2	295.598	0.549788	0.145283	3.78426	0.000154169	0.0193083
ABCB4	1136.46	0.554187	0.167298	3.31256	0.000924455	0.040186
FAM47E	371.852	0.558554	0.173092	3.22691	0.00125133	0.0452505
SLC2A6	91.6404	0.560057	0.16739	3.34582	0.000820398	0.0387521
USP18	158.335	0.568003	0.177358	3.20257	0.00136205	0.0478284
HAO2	509.255	0.576142	0.180729	3.18788	0.00143321	0.0492197
GPD1	847.073	0.585722	0.173865	3.36883	0.000754889	0.0372975
TMPRSS2	93.6922	0.587955	0.174564	3.36814	0.000756784	0.0372975
SLC5A11	71.3046	0.590016	0.171433	3.44167	0.000578138	0.0338355
SLC22A7	2749.63	0.609284	0.178144	3.42018	0.000625799	0.0347699
DIO1	869.635	0.620765	0.180884	3.43184	0.000599493	0.0347699
GLDN	96.1538	0.64181	0.18412	3.48583	0.000490607	0.0314962
OAS3	781.507	0.689866	0.212323	3.24913	0.00115758	0.0437079
ATOH8	76.2479	0.713521	0.197867	3.60607	0.000310872	0.0251327
PRSS3	39.2236	0.713723	0.203143	3.51341	0.000442402	0.0294501
RTP3	156.206	0.833441	0.222715	3.74219	0.000182425	0.0199956
OASL	127.754	0.889988	0.247388	3.59754	0.000321239	0.0251445
NQO1	134.577	0.912369	0.188143	4.84933	1.23882e-06	0.00142027
BAIAP2L2	55.5013	0.972793	0.263752	3.68829	0.000225763	0.0208622
INHBE	1161.29	0.988479	0.259145	3.81438	0.000136524	0.0181302
GDA	307.971	1.00064	0.264434	3.78409	0.00015427	0.0193083
CYP4F22	43.4665	1.0536	0.261936	4.02235	5.76211e-05	0.0124035
S100B	27.8923	1.2163	0.339505	3.58257	0.000340234	0.0252853
CYP2A7	1140.98	1.22867	0.374489	3.28092	0.00103467	0.0408231
THRSP	43.585	1.38439	0.414226	3.34211	0.000831429	0.0387521
MFSD2A	119.726	1.4156	0.324691	4.35983	1.30161e-05	0.00554015
MYH4	357.114	1.45901	0.303486	4.80749	1.52839e-06	0.00142027
UGT3A1	87.2368	1.49186	0.336863	4.4287	9.48006e-06	0.00463731
CYP2B6	4408.64	1.49233	0.395806	3.77037	0.000163009	0.0193625
CYP2C19	1519.44	1.51353	0.368489	4.10739	4.00147e-05	0.0106047
AKR1B10	804.505	1.89064	0.383653	4.928	8.30766e-07	0.00112247

## Sheet: LI_MM3
	baseMean	log2FC	lfcSE	stat	pvalue	padj
CGA	84.9567	-3.49279	0.968826	-3.60518	0.00031194	0.00945651
HBZ	368.075	-3.38857	0.931729	-3.63686	0.000275984	0.00877678
MYH8	29.7743	-3.27852	1.312	-2.49887	0.0124591	0.0961849
RUNDC3A	395.579	-3.14066	0.505326	-6.21511	5.12875e-10	3.6209e-06
TMCC2	2447.3	-2.84673	0.690841	-4.12067	3.7777e-05	0.00304968
PHOSPHO1	322.156	-2.82197	0.660291	-4.27382	1.92149e-05	0.00220047
HEPACAM2	19.7537	-2.77285	0.71576	-3.87399	0.000107066	0.0051421
SLC38A5	176.549	-2.76101	0.514453	-5.36688	8.01099e-08	0.00022623
SNCA	704.09	-2.65383	0.527616	-5.02985	4.90851e-07	0.000577568
E2F2	765.074	-2.63479	0.500782	-5.26136	1.42992e-07	0.000307954
AHSP	1335.38	-2.62776	0.682516	-3.85011	0.000118067	0.00534235
SLC14A1	264.623	-2.62763	0.576555	-4.55748	5.17717e-06	0.00123901
ACKR1	70.1118	-2.59668	0.681415	-3.81072	0.00013856	0.00591079
ADD2	1294.39	-2.58994	0.643301	-4.02602	5.67294e-05	0.00370842
HBB	14826.7	-2.586	0.683134	-3.78549	0.000153403	0.00624224
HEMGN	1988.71	-2.58533	0.668197	-3.86912	0.00010923	0.00514717
ACSL6	583.178	-2.57545	0.511875	-5.03141	4.86887e-07	0.000577568
PTX3	57.0724	-2.5748	0.749337	-3.4361	0.000590155	0.014467
CTSE	81.7161	-2.56892	0.67582	-3.80119	0.000144004	0.00602322
IFIT1B	123.467	-2.56252	0.78494	-3.26461	0.00109617	0.0213783
HBA1	66567.9	-2.54765	0.641594	-3.97081	7.16275e-05	0.00423172
TRIM58	974.142	-2.5474	0.545063	-4.67359	2.95975e-06	0.000953919
HBA2	113976	-2.54375	0.613036	-4.14944	3.33295e-05	0.00285219
HBG2	111162	-2.53808	0.666886	-3.80587	0.000141307	0.00599413
SLFN14	142.879	-2.52154	0.613824	-4.10792	3.99231e-05	0.00309733
HBE1	61.8318	-2.52019	0.768441	-3.27961	0.0010395	0.0208196
XK	544.673	-2.48472	0.507697	-4.8941	9.87557e-07	0.000712534
GALNT5	53.3153	-2.46278	0.562374	-4.37926	1.19083e-05	0.00197002
GYPB	272.255	-2.44578	0.661659	-3.69643	0.000218649	0.00760612
EPB42	1444.5	-2.44207	0.647771	-3.76996	0.000163274	0.00647598
SLC6A9	288.18	-2.43528	0.5605	-4.34483	1.39381e-05	0.00207626
KLF1	648.226	-2.42672	0.585175	-4.14699	3.36869e-05	0.00286542
OSBP2	906.467	-2.42194	0.534107	-4.53456	5.77235e-06	0.00126431
KEL	386.665	-2.42116	0.614663	-3.93901	8.18184e-05	0.00449523
SLC2A1	3272.8	-2.41758	0.576498	-4.19357	2.74596e-05	0.0024931
RHCE	204.455	-2.39211	0.570361	-4.19403	2.74042e-05	0.0024931
GYPE	318.303	-2.38822	0.725417	-3.29221	0.000994043	0.0202207
TSPO2	111.886	-2.3839	0.630278	-3.7823	0.000155385	0.00628666
SPTB	3051.02	-2.38228	0.585016	-4.07216	4.65792e-05	0.00335561
SLC4A1	11735.3	-2.38033	0.685749	-3.47114	0.00051825	0.0132327
RHAG	680.264	-2.36855	0.541538	-4.37374	1.22135e-05	0.00197002
TMEM158	58.9781	-2.35115	0.544403	-4.31878	1.56894e-05	0.00209368
ALAS2	4175.38	-2.34806	0.660548	-3.55471	0.000378389	0.0108816
MYL4	391.336	-2.34276	0.540805	-4.33199	1.47769e-05	0.00207626
HBQ1	73.8545	-2.34081	0.552951	-4.2333	2.30285e-05	0.00244483
RHD	295.576	-2.32624	0.634701	-3.66509	0.00024725	0.00815694
C17orf99	295.676	-2.31865	0.583066	-3.97665	6.98938e-05	0.00418178
TRIM10	507.467	-2.30944	0.558167	-4.13755	3.51033e-05	0.00295034
ANK1	2247.05	-2.29909	0.578457	-3.97452	7.05201e-05	0.00419191
OR2W3	32.3323	-2.29849	0.609441	-3.77147	0.00016229	0.00647598
KCNN4	61.5345	-2.29603	0.491082	-4.67545	2.93313e-06	0.000953919
RGCC	134.196	-2.29423	0.459853	-4.98904	6.06797e-07	0.000644747
IL6	14.8376	-2.26399	1.2084	-1.87355	0.0609929	0.24617
SPTA1	4219.55	-2.25261	0.642294	-3.50713	0.00045296	0.0120448
BPGM	985.14	-2.24819	0.471799	-4.76514	1.8872e-06	0.000784907
GATA1	284.201	-2.23347	0.488544	-4.57168	4.83827e-06	0.00121993
CTSG	510.352	-2.22595	0.543868	-4.09282	4.26166e-05	0.00318384
NHLRC4	21.1435	-2.22513	0.540434	-4.11729	3.83354e-05	0.00305817
RBM38	1141.94	-2.22193	0.441173	-5.03641	4.74341e-07	0.000577568
SLC25A37	8960.83	-2.21997	0.563299	-3.94101	8.11383e-05	0.00447529
SHISA7	26.7248	-2.21868	0.713532	-3.10944	0.00187445	0.0301793
NFE2	904.412	-2.21782	0.506467	-4.37901	1.1922e-05	0.00197002
LANCL3	94.1317	-2.21471	0.445763	-4.96836	6.75221e-07	0.000644747
HBG1	11713.8	-2.21033	0.991767	-2.22868	0.0258353	0.151934
TAL1	1464.47	-2.2099	0.464806	-4.75445	1.98983e-06	0.000802753
KRT1	52.3938	-2.20386	0.758151	-2.90689	0.00365038	0.0470286
TSPAN32	188.172	-2.18927	0.444063	-4.93009	8.21916e-07	0.000644747
H2BC14	695.702	-2.18298	0.506897	-4.30656	1.65813e-05	0.00210714
N4BP3	42.6904	-2.17902	0.574233	-3.79466	0.000147848	0.00612203
RFESD	216.288	-2.17851	0.546142	-3.9889	6.63793e-05	0.00405747
H2AC13	1392.08	-2.17344	0.481445	-4.51441	6.34926e-06	0.0013261
H4C13	314.895	-2.1723	0.479775	-4.52774	5.96177e-06	0.00127546
H1-5	2506.39	-2.15827	0.482568	-4.47247	7.73204e-06	0.00155663
GFI1B	324.11	-2.15309	0.474628	-4.53638	5.72284e-06	0.00126431
H2AC25	116.664	-2.15137	0.571725	-3.76294	0.000167928	0.00655073
CRB1	38.4965	-2.14602	0.757064	-2.83466	0.00458747	0.0527055
PIP5K1B	200.348	-2.14356	0.501149	-4.27729	1.89182e-05	0.00218955
HBD	51.1677	-2.1348	0.449786	-4.74626	2.07212e-06	0.000812731
RAB6B	176.251	-2.13014	0.587281	-3.62713	0.000286587	0.00895266
H2BC13	787.995	-2.12447	0.504817	-4.20839	2.57196e-05	0.0024931
H3C4	183.946	-2.12271	0.976831	-2.17305	0.0297762	0.164513
ANKLE1	252.913	-2.1205	0.546811	-3.87794	0.000105343	0.00509486
ACTA1	24.8065	-2.11351	0.999358	-2.11487	0.0344409	0.178396
GYPA	791.465	-2.10692	0.600517	-3.50851	0.000450622	0.0120052
HBM	618.083	-2.10625	0.729755	-2.88625	0.00389867	0.0485015
TSPAN5	298.197	-2.10528	0.473775	-4.44364	8.84506e-06	0.00171085
STC1	239.961	-2.10495	0.79121	-2.66042	0.00780441	0.0733188
H2AC12	501.244	-2.09904	0.465092	-4.51318	6.38633e-06	0.0013261
FHDC1	874.72	-2.09681	0.587781	-3.56734	0.00036063	0.0104775
KCNH2	517.56	-2.09211	0.507276	-4.1242	3.72022e-05	0.00304968
H2AC14	508.231	-2.09072	0.516714	-4.04618	5.20598e-05	0.00357636
SLC6A8	602.998	-2.09039	0.450451	-4.64066	3.47304e-06	0.00106607
CA8	97.2406	-2.08905	0.52344	-3.99101	6.57916e-05	0.00405667
IGLL1	20.8933	-2.08504	0.555676	-3.75227	0.000175244	0.00665195
CEACAM6	140.116	-2.07885	0.51219	-4.05875	4.93369e-05	0.0034487
MYBPC1	21.4155	-2.07182	0.892569	-2.32118	0.020277	0.129967
H4C6	637.155	-2.06988	0.50429	-4.10453	4.05134e-05	0.00310897
H2BC6	1526.93	-2.0555	0.501578	-4.09807	4.16602e-05	0.00313626
H3C6	292.024	-2.04064	0.485317	-4.20476	2.61354e-05	0.0024931
DNAJA4	606.07	-2.03799	0.466743	-4.3664	1.26312e-05	0.00200396
DYRK3	164.433	-2.02683	0.414984	-4.88411	1.03898e-06	0.000712534
SMIM5	109.148	-2.02196	0.515234	-3.92436	8.69608e-05	0.00461611
E2F8	144.976	-2.02069	0.474823	-4.25566	2.08434e-05	0.00233578
MED12L	108.245	-2.02042	0.478937	-4.21855	2.45877e-05	0.00248686
H2BC26	206.454	-2.01961	0.502382	-4.02007	5.8181e-05	0.00373416
H1-3	1209.11	-2.01688	0.477527	-4.22359	2.40439e-05	0.00247811
GMPR	309.344	-2.0105	0.420778	-4.77806	1.76995e-06	0.000784907
H2BC7	1099.22	-2.0082	0.487522	-4.11919	3.80198e-05	0.00305023
MLLT3	176.419	-2.00656	0.479849	-4.18165	2.89407e-05	0.00255402
SLC22A16	40.3087	-2.00385	0.494555	-4.05183	5.08196e-05	0.00351751
CCL19	17.0772	-1.9985	1.28933	-1.55003	0.121135	0.358506
H2BC3	313.051	-1.99383	0.4789	-4.16335	3.13605e-05	0.0027334
DEFA1	2361.39	-1.98978	0.773263	-2.57323	0.0100754	0.0852396
SLC2A14	82.4368	-1.98934	0.45326	-4.38897	1.13889e-05	0.00196727
ICAM4	109.883	-1.97564	0.481685	-4.10152	4.10439e-05	0.00313265
AZU1	787.647	-1.97411	0.530539	-3.72096	0.00019847	0.00718468
YPEL4	289.304	-1.97351	0.630643	-3.12937	0.00175184	0.0290669
HES6	110.126	-1.97254	0.552912	-3.56755	0.000360338	0.0104775
GYPC	1238.29	-1.95623	0.416739	-4.69415	2.67724e-06	0.000930114
TREML2	60.785	-1.95559	0.473227	-4.13246	3.589e-05	0.00299862
RGS6	62.585	-1.95341	0.525244	-3.71905	0.00019997	0.00718468
C11orf21	117.399	-1.95295	0.402989	-4.84616	1.25871e-06	0.000737423
COL17A1	54.4498	-1.95096	0.614194	-3.17645	0.00149088	0.0262179
LRRC75A	52.4378	-1.94578	0.53441	-3.64099	0.000271588	0.0087155
PLEK2	68.0412	-1.94509	0.448613	-4.33579	1.45239e-05	0.00207626
H3C7	626.219	-1.92996	0.479202	-4.02744	5.6387e-05	0.00370842
LYL1	343.958	-1.92994	0.357096	-5.40454	6.49753e-08	0.00022623
H2AC8	1308.81	-1.92405	0.444102	-4.33244	1.47463e-05	0.00207626
H2AC16	647.999	-1.92391	0.502636	-3.82765	0.000129373	0.00567313
FAM72D	49.5822	-1.92251	0.658963	-2.91747	0.00352881	0.0461787
CR1L	135.633	-1.92117	0.553244	-3.47257	0.000515509	0.0131866
MYT1	32.4244	-1.91492	0.650025	-2.94592	0.00321997	0.0430943
H3C14	1077.95	-1.90537	0.463499	-4.11084	3.94224e-05	0.00309247
H3C15	1077.95	-1.90537	0.463499	-4.11084	3.94224e-05	0.00309247
H4C4	759.864	-1.90247	0.433795	-4.38565	1.1564e-05	0.00196727
H4C1	309.945	-1.9015	0.487304	-3.90209	9.53649e-05	0.0048612
CCNE1	94.7589	-1.90056	0.499885	-3.802	0.000143532	0.00602322
ACSBG1	36.4953	-1.89605	0.504576	-3.75772	0.00017147	0.00665154
PIM1	2114.38	-1.89507	0.417372	-4.54047	5.61291e-06	0.00126431
H2BC9	793.617	-1.89358	0.4857	-3.89866	9.67248e-05	0.00489428
NT5M	39.4197	-1.88533	0.440713	-4.2779	1.88666e-05	0.00218955
DEFA4	329.476	-1.87591	0.632375	-2.96645	0.00301256	0.0416217
CAMP	68.9526	-1.87523	0.80965	-2.3161	0.0205527	0.131136
CDKN2D	227.497	-1.87257	0.400746	-4.67271	2.97255e-06	0.000953919
MBOAT2	559.307	-1.87047	0.45801	-4.0839	4.42856e-05	0.00327389
DEFA1B	1912.82	-1.8654	0.923148	-2.0207	0.0433108	0.204292
PLD4	20.5748	-1.8638	0.519428	-3.58817	0.000333007	0.00981639
TENT5C	3882.35	-1.86299	0.406612	-4.58174	4.61117e-06	0.00118381
AFP	17832.4	-1.8628	0.657816	-2.8318	0.00462873	0.0530999
H2BC11	931.984	-1.85571	0.470084	-3.94761	7.89364e-05	0.00442877
H3C11	624.897	-1.85177	0.457717	-4.04566	5.21764e-05	0.00357636
H3C12	409.999	-1.84831	0.501431	-3.68607	0.00022774	0.00774866
HMBS	1214.36	-1.84648	0.429175	-4.30239	1.68962e-05	0.00210714
GREM1	33.241	-1.84608	0.799773	-2.30825	0.0209853	0.132767
MKI67	3372.87	-1.84517	0.426433	-4.32699	1.51159e-05	0.00208063
H3C8	623.893	-1.84459	0.483115	-3.81812	0.000134471	0.00577693
DLGAP5	346.159	-1.84155	0.461618	-3.98933	6.62613e-05	0.00405747
HJURP	305.683	-1.83852	0.45284	-4.05998	4.90776e-05	0.0034487
H2AC11	1866.34	-1.82137	0.444273	-4.09966	4.13758e-05	0.00313626
MYO18B	52.7146	-1.81975	0.594838	-3.05924	0.00221903	0.0338366
LOX	292.937	-1.81136	0.553879	-3.27031	0.00107428	0.0211855
H3C10	967.356	-1.80722	0.461847	-3.91302	9.11478e-05	0.00474742
MFSD2B	208.925	-1.80322	0.391868	-4.60161	4.19228e-06	0.00109674
VSTM1	15.2634	-1.79946	0.466666	-3.85599	0.000115261	0.00526695
FECH	2248.04	-1.79552	0.371388	-4.83461	1.3341e-06	0.000737423
TRIM59	186.376	-1.79447	0.416796	-4.30539	1.66691e-05	0.00210714
H4C9	512.95	-1.78977	0.453418	-3.94729	7.90403e-05	0.00442877
PNMT	28.4835	-1.7823	0.441381	-4.038	5.39085e-05	0.00363277
MYB	247.728	-1.7793	0.369044	-4.82139	1.42561e-06	0.00074554
ANKRD18B	15.0593	-1.77636	0.562004	-3.16077	0.00157352	0.0270293
H2AC7	427.187	-1.77523	0.456595	-3.88798	0.000101082	0.00499578
H3C13	185.034	-1.7727	0.443826	-3.99413	6.4931e-05	0.00403888
KRT13	22.3298	-1.7661	0.69504	-2.541	0.0110536	0.089673
TFRC	7413.33	-1.76528	0.412671	-4.27769	1.88844e-05	0.00218955
FOLR3	24.2858	-1.76259	0.724677	-2.43224	0.0150058	0.108142
SPECC1	669.114	-1.75997	0.326353	-5.39286	6.9345e-08	0.00022623
ARMH4	30.0385	-1.75779	0.396211	-4.43649	9.14381e-06	0.00172148
MGAT3	75.5215	-1.75283	0.501026	-3.49848	0.000467921	0.0123036
H2BC10	329.714	-1.74895	0.459566	-3.80566	0.000141427	0.00599413
H2AC4	264.318	-1.74603	0.444362	-3.9293	8.51936e-05	0.00460054
CPOX	1484.06	-1.74202	0.412002	-4.22818	2.35593e-05	0.00246412
SEMA7A	314.378	-1.73555	0.480766	-3.60997	0.000306233	0.00935934
PCLAF	210.732	-1.73207	0.409965	-4.22492	2.39022e-05	0.00247811
FGF23	382.587	-1.73193	0.60605	-2.85774	0.00426675	0.0509269
H2AC17	721.989	-1.731	0.44842	-3.86022	0.000113285	0.00522741
DNAJC6	331.342	-1.72784	0.432284	-3.99701	6.41488e-05	0.00400788
ELANE	821.312	-1.72302	0.578082	-2.98058	0.00287703	0.0403814
FAM72B	57.6045	-1.71963	0.454241	-3.78573	0.000153258	0.00624224
H2BC18	1876.03	-1.71723	0.425373	-4.037	5.41384e-05	0.00363277
H2BC17	597.979	-1.71522	0.47688	-3.59676	0.0003222	0.0096312
PRG3	147.589	-1.7079	0.607419	-2.81173	0.00492764	0.055177
ST6GALNAC1	20.6988	-1.7006	0.61177	-2.7798	0.0054393	0.0587592
KIF18A	104.804	-1.69851	0.434156	-3.91222	9.14518e-05	0.00474742
TMA7B	25.3343	-1.69823	0.59192	-2.86901	0.00411759	0.0498779
LIN28B	34.3874	-1.69742	0.577641	-2.93853	0.00329768	0.0440107
MYBL2	452.372	-1.69713	0.448	-3.78823	0.000151722	0.00622607
ORC1	173.043	-1.69287	0.417052	-4.05913	4.92562e-05	0.0034487
H2BC5	1970.39	-1.68922	0.35955	-4.69815	2.62526e-06	0.000930114
RAD51	60.2924	-1.68908	0.400982	-4.21235	2.5273e-05	0.00248686
BPI	234.108	-1.68659	0.516126	-3.26778	0.00108394	0.0212573
PRTN3	2057.11	-1.68347	0.626434	-2.68739	0.00720123	0.0695495
H2AC15	106.192	-1.68286	0.452964	-3.71521	0.000203034	0.00723949
CHIT1	48.6147	-1.68086	0.547269	-3.07135	0.00213092	0.0328478
PRSS57	91.3225	-1.6782	0.495274	-3.38843	0.000702945	0.0160869
KIF2C	213.446	-1.67577	0.416833	-4.02024	5.8138e-05	0.00373416
CENPF	1307.06	-1.67537	0.452249	-3.70453	0.000211781	0.00745722
EXO1	117.029	-1.67409	0.444732	-3.76425	0.000167047	0.00655073
HK1	2010.14	-1.67098	0.453137	-3.68759	0.000226391	0.00773973
CCDC169	26.3793	-1.66903	0.471828	-3.53738	0.00040412	0.0113118
MRAP	20.2787	-1.66564	0.782608	-2.12833	0.0333101	0.175042
SLC22A4	83.6274	-1.6633	0.439861	-3.78143	0.000155932	0.00629072
H4C14	2559.34	-1.66318	0.432387	-3.84651	0.000119812	0.00536512
PKMYT1	95.2055	-1.65854	0.429278	-3.86356	0.000111746	0.00517331
RGS10	137.603	-1.6497	0.340664	-4.84258	1.28161e-06	0.000737423
SPN	828.217	-1.64625	0.332898	-4.94521	7.60626e-07	0.000644747
CDC20	353.621	-1.64571	0.430463	-3.82312	0.000131775	0.00572512
CIT	466.355	-1.64502	0.438839	-3.74857	0.000177848	0.00667876
H4C2	1179.03	-1.64432	0.361328	-4.55078	5.34482e-06	0.00125781
H4C8	749	-1.6423	0.389719	-4.21405	2.50831e-05	0.00248686
RIPOR3	896.739	-1.6417	0.44435	-3.69462	0.000220216	0.00763991
SYNGR1	177.657	-1.64114	0.344082	-4.76963	1.84564e-06	0.000784907
BUB1	377.746	-1.63737	0.413034	-3.96425	7.36256e-05	0.00428059
RAB44	41.9814	-1.63576	0.548525	-2.98212	0.00286264	0.0402339
NUF2	99.9927	-1.63531	0.431757	-3.78758	0.000152124	0.00622607
CST7	174.08	-1.63464	0.488702	-3.34485	0.000823257	0.0179255
AUNIP	39.8083	-1.63398	0.451314	-3.6205	0.000294033	0.00907814
ENO2	67.6143	-1.63289	0.472334	-3.45706	0.000546101	0.0136719
CENPA	53.8516	-1.627	0.415689	-3.91397	9.07897e-05	0.00474742
ICAM5	122.323	-1.62637	0.628027	-2.58966	0.00960716	0.0828446
SLC1A5	975.465	-1.61974	0.433787	-3.73394	0.000188506	0.00692749
PRC1	508.022	-1.61927	0.450314	-3.59587	0.000323314	0.0096312
AFF2	72.7665	-1.61426	0.417706	-3.86458	0.000111282	0.00516877
COCH	22.1504	-1.60631	0.445356	-3.6068	0.000309997	0.00943354
PCYT1B	49.3774	-1.60395	0.422578	-3.79562	0.000147273	0.00611615
GRAP2	301.668	-1.60286	0.507791	-3.15654	0.00159654	0.0272589
CX3CR1	24.4879	-1.59735	0.616827	-2.58962	0.00960819	0.0828446
PPOX	309.079	-1.58834	0.360987	-4.4	1.0825e-05	0.00195409
NCAPH	154.156	-1.58532	0.415174	-3.81844	0.000134297	0.00577693
ATAD5	265.096	-1.58328	0.372593	-4.24936	2.1438e-05	0.00236363
KIF15	202.013	-1.58317	0.423017	-3.74256	0.000182156	0.0067864
DMTN	1617.98	-1.58187	0.327435	-4.83109	1.35786e-06	0.000737423
MS4A3	275.333	-1.58039	0.549263	-2.8773	0.00401093	0.0492901
KCNQ4	20.0164	-1.57971	0.365237	-4.32515	1.52425e-05	0.00208063
MUC1	63.2091	-1.57866	0.405337	-3.89467	9.83327e-05	0.00494113
CEACAM8	146.193	-1.57853	0.427766	-3.69016	0.00022411	0.00773223
ALDH1A3	52.9277	-1.57623	0.606563	-2.59862	0.00935998	0.0815317
CCNB2	216.284	-1.57184	0.41438	-3.79324	0.000148692	0.00613897
FAM83A	99.5824	-1.57183	1.0357	-1.51765	0.129102	0.369986
H2BC8	1012.24	-1.57103	0.420558	-3.73558	0.00018728	0.00692749
HPDL	15.1107	-1.57046	0.523663	-2.99898	0.00270881	0.0387915
MARCHF3	214.72	-1.56803	0.416262	-3.76693	0.000165268	0.00653666
AGPAT4	200.383	-1.56755	0.399046	-3.92824	8.55685e-05	0.00460054
PLPPR3	28.3259	-1.56613	0.611739	-2.56012	0.0104636	0.0870848
BNIP3L	2361.55	-1.56386	0.330253	-4.73534	2.18683e-06	0.000834543
MRC2	338.844	-1.56358	0.394622	-3.96223	7.42534e-05	0.00428719
KIF11	430.602	-1.56343	0.384447	-4.06671	4.76809e-05	0.00341754
KIF14	192.124	-1.55928	0.37068	-4.20652	2.5933e-05	0.0024931
ABCA7	630.597	-1.55781	0.356266	-4.3726	1.22777e-05	0.00197002
CRISP3	38.8552	-1.55762	0.63041	-2.47081	0.0134808	0.100874
TMPRSS4	31.8557	-1.55731	0.366621	-4.24774	2.15941e-05	0.00236363
KIF23	234.646	-1.55432	0.431151	-3.60505	0.000312092	0.00945651
MPO	5047.74	-1.55306	0.60561	-2.56446	0.0103336	0.0865939
TCL1A	28.5643	-1.55298	0.545167	-2.84864	0.00439068	0.0513272
XPO7	2732.08	-1.55137	0.354597	-4.37502	1.2142e-05	0.00197002
ITGA4	863.975	-1.55046	0.360518	-4.30065	1.70301e-05	0.00210714
SIGLEC12	32.8313	-1.54803	0.514941	-3.00623	0.00264505	0.038201
SLC7A1	826.186	-1.54545	0.397173	-3.89113	9.97776e-05	0.00499578
ALOX12	58.7794	-1.54515	0.501751	-3.07952	0.00207333	0.0324095
PTPN7	121.081	-1.54121	0.344801	-4.46986	7.82724e-06	0.00155663
BCL11A	159.657	-1.54008	0.389456	-3.95443	7.67169e-05	0.00435037
UCP2	1079.33	-1.5389	0.426515	-3.60808	0.000308472	0.0094074
CFAP91	17.2293	-1.53591	0.492249	-3.12018	0.00180738	0.0296058
C21orf58	144.02	-1.53534	0.361371	-4.24866	2.15052e-05	0.00236363
PTTG1	193.43	-1.53476	0.429096	-3.57673	0.000347914	0.010192
HMGB2	1746.85	-1.53385	0.409352	-3.74702	0.000178945	0.00670213
UHRF1	358.178	-1.53211	0.373911	-4.09753	4.17575e-05	0.00313626
OIP5	29.0129	-1.53144	0.382906	-3.99952	6.34716e-05	0.00400097
KIFC1	237.218	-1.52964	0.407616	-3.75266	0.000174967	0.00665195
LXN	113.572	-1.52523	0.43614	-3.49711	0.000470334	0.0123332
ADAM12	27.5499	-1.52068	0.418944	-3.62979	0.000283654	0.0088849
SLFN13	148.124	-1.51893	0.334273	-4.54398	5.52022e-06	0.00126431
DUOXA2	11.597	-1.51407	1.20087	-1.26081	0.207376	0.476277
H4C5	2271.52	-1.51351	0.393	-3.85117	0.000117554	0.0053372
GP5	70.1112	-1.51093	0.574892	-2.6282	0.0085839	0.0772004
DEPDC1B	107.356	-1.50567	0.40903	-3.68108	0.00023225	0.00784537
CKAP2L	198.776	-1.50401	0.404547	-3.71775	0.000201004	0.00720351
ARHGAP11B	16.11	-1.50284	0.483246	-3.10989	0.00187155	0.0301671
CHST2	407.557	-1.49764	0.378091	-3.96105	7.4622e-05	0.00428719
FLACC1	31.7804	-1.49656	0.356116	-4.20245	2.64042e-05	0.0024931
PLCB4	18.5505	-1.49641	0.457523	-3.27069	0.00107287	0.0211855
CLEC5A	62.5925	-1.49029	0.457708	-3.25599	0.00112998	0.021708
PAX5	43.3723	-1.48978	0.591071	-2.52048	0.0117196	0.092862
AMPD3	185.896	-1.48942	0.283737	-5.24931	1.52669e-07	0.000307954
TAF4B	82.8538	-1.48773	0.386185	-3.85238	0.000116977	0.00532813
CCDC183	48.8972	-1.48733	0.437014	-3.4034	0.000665534	0.0155072
FAM178B	139.312	-1.48651	0.42228	-3.5202	0.00043122	0.0117814
KIF18B	272.382	-1.48407	0.403903	-3.67433	0.000238472	0.00797919
CENPE	443.301	-1.48345	0.402349	-3.68698	0.00022693	0.00773973
CDCA2	180.996	-1.48304	0.411587	-3.60322	0.000314305	0.00948287
HSPA6	130.136	-1.48195	0.516573	-2.86881	0.00412014	0.0498779
GATA5	38.278	-1.47926	0.446329	-3.31429	0.000918759	0.0194293
NUSAP1	490.689	-1.4723	0.392138	-3.75454	0.000173658	0.00665195
LTF	689.172	-1.46792	0.552945	-2.65473	0.00793725	0.0740065
ARRDC2	443.613	-1.46445	0.323077	-4.53282	5.82014e-06	0.00126431
SMOX	558.905	-1.46158	0.456914	-3.19882	0.00137993	0.0248527
HAVCR1	78.2632	-1.45842	0.536642	-2.71768	0.00657413	0.0657879
ZNF730	14.6387	-1.45773	0.513685	-2.8378	0.00454262	0.0524758
BSPRY	19.3153	-1.45518	0.33875	-4.29574	1.74115e-05	0.0021194
CIP2A	157.743	-1.44956	0.345719	-4.19287	2.75442e-05	0.0024931
LY6G6F	21.1145	-1.44609	0.60444	-2.39245	0.0167365	0.116185
TRAK2	2357.78	-1.44287	0.310101	-4.6529	3.27306e-06	0.00102701
TNNI2	35.7124	-1.44072	0.561301	-2.56674	0.0102658	0.0863367
NATD1	893.194	-1.43916	0.336016	-4.283	1.84388e-05	0.00218955
DNAH10	25.5448	-1.43814	0.593639	-2.42259	0.0154103	0.109896
APOBEC3B	53.7074	-1.43687	0.383122	-3.75043	0.000176533	0.00665195
EDIL3	89.3865	-1.43648	0.381669	-3.76369	0.000167426	0.00655073
H4C11	3223.51	-1.43464	0.391516	-3.66433	0.000247989	0.00816226
CDCA8	173.064	-1.4308	0.384019	-3.72585	0.00019466	0.00708403
DCK	407.771	-1.42838	0.33283	-4.29162	1.77377e-05	0.00214066
E2F7	71.7821	-1.42061	0.504196	-2.81758	0.00483874	0.0545276
H4C3	1306.59	-1.4195	0.32887	-4.31631	1.58657e-05	0.00209368
TPX2	666.564	-1.41882	0.390416	-3.63412	0.000278929	0.00883068
DCAF12	2213.63	-1.41808	0.296999	-4.77471	1.79968e-06	0.000784907
MCM10	149.283	-1.41677	0.398056	-3.55922	0.00037196	0.0107404
CENPM	45.1017	-1.4147	0.349097	-4.05245	5.06846e-05	0.00351751
H2BC15	940.852	-1.41324	0.387902	-3.64328	0.000269187	0.00869842
PRKAR2B	389.309	-1.41005	0.367982	-3.83185	0.000127185	0.00561203
FOXO4	388.374	-1.40654	0.272007	-5.17098	2.3287e-07	0.000411015
SHCBP1	164.689	-1.40549	0.423079	-3.32205	0.000893593	0.0189737
TCN1	26.7513	-1.40523	0.495144	-2.83803	0.00453929	0.0524758
CCNA2	401.819	-1.40479	0.397162	-3.53708	0.000404578	0.0113118
KLHL41	16.4343	-1.40385	0.657318	-2.13572	0.0327022	0.173071
ARHGAP11A	354.504	-1.40233	0.377931	-3.71054	0.000206817	0.00733733
RNASE3	120.414	-1.40158	0.551216	-2.54271	0.0109995	0.0893634
ODAD4	14.327	-1.40138	0.491842	-2.84926	0.00438215	0.0513272
SCN5A	31.9233	-1.39933	0.552988	-2.53049	0.0113902	0.0913884
GBGT1	137.037	-1.39811	0.399395	-3.50058	0.000464255	0.0122529
UBE2T	70.3869	-1.39381	0.414996	-3.3586	0.00078339	0.0173106
TROAP	159.276	-1.39262	0.426796	-3.26296	0.00110254	0.0214456
PPBP	561.329	-1.39017	0.517248	-2.68764	0.00719599	0.0695465
LGALS12	20.3787	-1.38681	0.508437	-2.7276	0.00637971	0.0646601
PRG2	791.446	-1.38545	0.535371	-2.58782	0.00965842	0.0830553
MCM2	523.518	-1.38524	0.335672	-4.12678	3.67879e-05	0.00304968
TUBB1	510.931	-1.38424	0.455205	-3.04092	0.00235859	0.0351672
IKZF1	487.257	-1.38273	0.315124	-4.3879	1.14448e-05	0.00196727
ARHGEF37	71.0667	-1.38263	0.404903	-3.41472	0.000638476	0.0151772
TESPA1	53.7849	-1.38016	0.332278	-4.15363	3.27246e-05	0.00283479
TFDP1	1182.15	-1.37913	0.38743	-3.55969	0.000371298	0.0107404
P2RX1	97.1122	-1.37829	0.428929	-3.21333	0.00131205	0.0241855
ABCB10	1203.09	-1.37769	0.360934	-3.81702	0.000135073	0.00577951
PLK4	143.294	-1.37291	0.392017	-3.50217	0.000461482	0.0122254
GFI1	55.9777	-1.37109	0.444476	-3.08472	0.00203742	0.0319294
TICRR	152.693	-1.36743	0.413496	-3.30698	0.000943066	0.0196585
PARPBP	85.0683	-1.36495	0.368363	-3.70546	0.000211011	0.0074487
CCNF	332.367	-1.36406	0.409036	-3.33483	0.000853531	0.0184561
NCAPG	347.82	-1.3629	0.443923	-3.07013	0.00213965	0.0329106
FAM117A	554.091	-1.36173	0.316759	-4.29894	1.71615e-05	0.00210714
GP1BA	161.654	-1.36	0.500283	-2.71845	0.00655877	0.0657638
CXCL6	43.6019	-1.35897	0.768533	-1.76826	0.0770167	0.280277
ABCC5	528.463	-1.35772	0.30421	-4.46311	8.07782e-06	0.00158415
FER1L6	22.8947	-1.35282	1.05861	-1.27793	0.201275	0.468648
RGL4	59.1814	-1.35016	0.514525	-2.62409	0.00868809	0.0774958
ERFE	122.116	-1.34835	0.643436	-2.09555	0.0361224	0.183934
BCAT1	484.864	-1.3459	0.356881	-3.77128	0.000162411	0.00647598
IGDCC4	66.8705	-1.34543	0.359814	-3.73925	0.000184573	0.00685834
KCNJ16	32.1075	-1.34531	0.465859	-2.8878	0.0038795	0.0484337
ITPRIPL1	21.5561	-1.34493	0.349696	-3.84598	0.000120069	0.00536512
PPP1R15A	1375.42	-1.34381	0.41005	-3.27718	0.00104849	0.0209402
HMMR	223.814	-1.34308	0.405527	-3.31194	0.00092653	0.0195263
LDB3	26.1681	-1.33817	0.648825	-2.06245	0.0391648	0.19282
SLC7A5	1528.36	-1.33623	0.430719	-3.10232	0.00192011	0.0306004
EGFL8	83.8962	-1.33514	0.289826	-4.60668	4.09139e-06	0.00109674
CENPI	92.2525	-1.33501	0.349674	-3.81788	0.000134604	0.00577693
H2BC12L	663.142	-1.33482	0.36644	-3.64267	0.000269824	0.00869842
CXCL5	13.1723	-1.33456	0.592909	-2.25087	0.024394	0.145642
SLC2A5	84.5387	-1.3338	0.416212	-3.20462	0.00135242	0.0245452
ZWINT	172.533	-1.33357	0.359626	-3.70822	0.00020872	0.00738627
ERCC6L	47.1348	-1.33158	0.400062	-3.32844	0.000873333	0.018757
GAB3	142.241	-1.33138	0.277105	-4.8046	1.55061e-06	0.000781949
ART4	370.004	-1.33089	0.268939	-4.94867	7.47239e-07	0.000644747
SLC15A2	48.7009	-1.32519	0.338897	-3.91031	9.21779e-05	0.00476759
PRRT4	13.4544	-1.32477	0.520191	-2.54669	0.0108749	0.0887078
KIF4A	217.014	-1.32386	0.413077	-3.20486	0.00135127	0.0245452
CDK1	299.792	-1.32345	0.405085	-3.26709	0.00108659	0.0212797
H2AC21	262.66	-1.32105	0.390762	-3.38071	0.000722995	0.0163339
MTURN	295.162	-1.32049	0.277132	-4.76484	1.89e-06	0.000784907
CDCA3	99.8085	-1.31931	0.410823	-3.2114	0.00132091	0.0242855
APOBEC3C	271.913	-1.31881	0.347338	-3.79692	0.000146503	0.00610215
NCAPG2	363.269	-1.31874	0.314652	-4.1911	2.77603e-05	0.00249496
DNM3	75.8637	-1.31671	0.421699	-3.12239	0.0017939	0.0295138
ERMAP	1067.57	-1.31601	0.302105	-4.35612	1.32385e-05	0.00205415
CCNE2	67.906	-1.31487	0.350431	-3.75215	0.000175322	0.00665195
PRR11	227.68	-1.3127	0.349782	-3.75291	0.000174796	0.00665195
CDCA5	141.661	-1.3111	0.361762	-3.62421	0.000289846	0.00898297
CYTL1	15.4478	-1.3095	0.403954	-3.2417	0.00118818	0.0225499
CDC25A	168.975	-1.30939	0.373662	-3.50421	0.000457966	0.012155
TCP11L2	740.833	-1.30878	0.336864	-3.88519	0.00010225	0.00500342
UBAC1	775.132	-1.30856	0.32989	-3.96666	7.2887e-05	0.00427039
NUDT1	58.7016	-1.3048	0.323921	-4.02815	5.6217e-05	0.00370842
UBE2C	145.478	-1.30475	0.371114	-3.51577	0.000438482	0.0118453
PF4	385.873	-1.30463	0.560152	-2.32907	0.0198554	0.128546
PGLYRP1	79.5689	-1.29957	0.572742	-2.26904	0.023266	0.141358
RYR1	59.9346	-1.29658	0.465145	-2.78748	0.00531193	0.0578508
CLSPN	253.647	-1.29176	0.381813	-3.38324	0.00071636	0.0162621
TAFA4	63.1645	-1.29102	0.639097	-2.02007	0.0433765	0.2045
CMTM5	39.2238	-1.28773	0.54917	-2.34486	0.0190343	0.125532
EPOR	389.304	-1.28613	0.329939	-3.89808	9.69568e-05	0.00489428
PIM2	321.925	-1.28256	0.306114	-4.18982	2.79181e-05	0.00249496
SPC24	228.979	-1.28128	0.393263	-3.25808	0.00112168	0.021696
ITGA2B	440.216	-1.27877	0.485872	-2.63192	0.00849051	0.0767516
CDCA4	126.846	-1.27727	0.34338	-3.7197	0.000199456	0.00718468
SLC25A39	1995.16	-1.27088	0.293012	-4.33732	1.44232e-05	0.00207626
MPP1	1539.58	-1.26811	0.31948	-3.96929	7.20882e-05	0.00424119
CDT1	282.886	-1.26668	0.369019	-3.43256	0.000597906	0.0146316
H2BC4	2000.89	-1.26656	0.311	-4.07255	4.65011e-05	0.00335561
ATOSB	389.985	-1.2642	0.265119	-4.76841	1.85682e-06	0.000784907
DGKI	27.3373	-1.26413	0.461743	-2.73774	0.00618636	0.0632065
STIL	222.348	-1.2615	0.355055	-3.55298	0.000380899	0.0109093
HMGA1	1373.43	-1.26031	0.32442	-3.88482	0.000102407	0.00500342
TESMIN	36.5287	-1.25974	0.327678	-3.84443	0.000120831	0.00538212
MXD3	108.073	-1.25935	0.340535	-3.69816	0.000217167	0.00760363
EGLN3	137.738	-1.25912	0.377934	-3.3316	0.000863489	0.0186144
GP9	66.229	-1.25803	0.525672	-2.39318	0.0167032	0.11601
H2AX	870.142	-1.25625	0.35144	-3.57457	0.000350805	0.0102554
CHEK1	128.966	-1.25565	0.335491	-3.7427	0.00018205	0.0067864
ATP8B3	48.8927	-1.25349	0.327699	-3.82514	0.000130696	0.0057134
ZIK1	62.968	-1.25329	0.288909	-4.33803	1.43768e-05	0.00207626
DTL	207.218	-1.25249	0.388583	-3.22323	0.00126754	0.0236742
FOS	520.941	-1.24735	0.428473	-2.91115	0.00360101	0.0466908
LMO2	416.126	-1.2472	0.2949	-4.22924	2.34486e-05	0.00246412
YOD1	1121.95	-1.24436	0.302479	-4.11388	3.89059e-05	0.00308624
H3C1	109.053	-1.24314	0.42842	-2.90168	0.00371167	0.0474262
EPX	458.185	-1.23953	0.613736	-2.01965	0.0434201	0.204637
DEFA3	1374.16	-1.2394	0.648057	-1.91249	0.0558132	0.234898
SPNS3	20.0823	-1.23859	0.537003	-2.30648	0.0210838	0.133082
BORA	92.4242	-1.23859	0.37032	-3.34463	0.000823915	0.0179255
MICAL2	1156.87	-1.23721	0.367556	-3.36603	0.000762571	0.0169834
LONRF2	35.1401	-1.23401	0.438261	-2.8157	0.0048671	0.0547306
DIAPH3	130.737	-1.23399	0.387719	-3.18269	0.00145913	0.0258182
CEBPE	35.4117	-1.23315	0.579804	-2.12684	0.0334336	0.175561
BTK	193.092	-1.23307	0.318576	-3.87057	0.000108581	0.00514717
PIGQ	726.202	-1.23226	0.342766	-3.59506	0.000324322	0.0096409
CDC7	123.187	-1.23024	0.301567	-4.07949	4.5134e-05	0.00331824
BIRC5	212.527	-1.22983	0.329489	-3.73253	0.000189567	0.00693441
CDC25C	45.168	-1.22979	0.453163	-2.7138	0.00665164	0.0662349
KBTBD8	60.0543	-1.2258	0.379982	-3.22595	0.00125555	0.0235437
NEK2	120.525	-1.22467	0.394361	-3.10546	0.00189983	0.0304145
CBFA2T3	68.0469	-1.22333	0.308934	-3.95985	7.49954e-05	0.00428719
HASPIN	50.9032	-1.21982	0.423019	-2.8836	0.00393156	0.048693
FANCI	395.783	-1.21378	0.354131	-3.42749	0.000609187	0.0147848
FAT3	143.848	-1.2122	0.313426	-3.86756	0.000109928	0.00515674
TOP2A	1466.8	-1.21083	0.384884	-3.14595	0.00165547	0.0278072
TCF3	621.193	-1.21082	0.292361	-4.14152	3.45007e-05	0.00291706
XIRP2	15.7608	-1.21066	0.581625	-2.08151	0.0373868	0.188133
NARF	1110.87	-1.21013	0.384073	-3.15079	0.00162831	0.0275681
TESC	199.398	-1.2087	0.326611	-3.70072	0.000214986	0.00755127
CDHR1	31.2091	-1.20747	0.534318	-2.25983	0.0238319	0.143622
FCN1	276.202	-1.20601	0.431474	-2.7951	0.00518844	0.0571012
SMC4	1348.74	-1.20369	0.330391	-3.64324	0.000269225	0.00869842
S1PR4	38.9129	-1.20141	0.383558	-3.13228	0.00173453	0.0289499
C1orf116	47.1132	-1.19995	0.30785	-3.89784	9.70538e-05	0.00489428
PRKCQ	45.6766	-1.19992	0.315695	-3.80088	0.000144182	0.00602322
DEPDC1	163.545	-1.19689	0.414974	-2.88425	0.00392344	0.048693
EZH2	204.254	-1.19554	0.336906	-3.54858	0.000387319	0.0110327
DCLRE1B	148.726	-1.19462	0.258846	-4.61518	3.92757e-06	0.00109674
PFKFB4	88.2354	-1.19411	0.284602	-4.19571	2.72024e-05	0.0024931
TNNT3	14.1837	-1.19212	0.706732	-1.6868	0.0916413	0.307823
RNASE2	197.737	-1.18999	0.56232	-2.11621	0.0343266	0.177965
TMOD1	330.011	-1.18933	0.496066	-2.39753	0.0165061	0.115094
KIF20A	216.543	-1.18807	0.397192	-2.99117	0.00277907	0.0395968
MAD2L1	134.991	-1.18748	0.322508	-3.68202	0.000231391	0.00783511
TRPV2	177.042	-1.18417	0.359903	-3.29024	0.00100101	0.0202207
RAG1	49.6525	-1.18249	0.427182	-2.76812	0.005638	0.0601728
PLEKHG4	29.8905	-1.18151	0.408809	-2.89013	0.00385085	0.0483011
INCENP	343.164	-1.18115	0.272547	-4.33375	1.46592e-05	0.00207626
SERPINE1	5390.85	-1.18096	0.701589	-1.68327	0.0923223	0.308688
PLK1	282.289	-1.17867	0.398901	-2.9548	0.00312873	0.0425952
RNF182	31.4075	-1.17775	0.625875	-1.88176	0.059868	0.243452
TK1	202.747	-1.17756	0.397205	-2.96461	0.00303062	0.0417487
C5orf34	16.3014	-1.17693	0.417144	-2.82139	0.00478154	0.0541856
CFAP119	16.0841	-1.17343	0.320509	-3.66116	0.000251074	0.00824458
RBL1	219.794	-1.17231	0.28243	-4.15081	3.31298e-05	0.00285219
GP1BB	76.8334	-1.17173	0.56756	-2.06451	0.0389693	0.192058
SH3TC2	58.4346	-1.17073	0.354187	-3.30541	0.000948392	0.0196931
TTK	138.213	-1.16984	0.408067	-2.86679	0.0041466	0.0498779
P2RY8	87.1705	-1.16679	0.388138	-3.00611	0.00264614	0.038201
EHBP1L1	1202.99	-1.1638	0.299419	-3.88687	0.000101543	0.00499578
UBE2S	414.23	-1.16335	0.368172	-3.15981	0.00157874	0.0270532
ST6GALNAC4	303.815	-1.16309	0.394301	-2.94976	0.0031802	0.0428886
TNFRSF19	33.4909	-1.15834	0.351837	-3.29226	0.000993859	0.0202207
MXI1	752.865	-1.15809	0.295558	-3.91832	8.9167e-05	0.00468044
UBE2O	891.685	-1.15771	0.27608	-4.19337	2.74837e-05	0.0024931
BUB1B	193.314	-1.15753	0.401657	-2.88188	0.00395315	0.0488351
C8orf88	30.882	-1.15697	0.404109	-2.86302	0.00419626	0.0503408
DPY19L2	24.8547	-1.15669	0.39962	-2.89448	0.00379784	0.0480086
SGO1	74.1674	-1.15617	0.376634	-3.06974	0.00214247	0.0329181
YPEL3	407.357	-1.15577	0.251171	-4.60151	4.19432e-06	0.00109674
CUBN	24.6379	-1.15507	0.420481	-2.74703	0.0060138	0.0622762
IL12RB2	26.9928	-1.15333	0.364223	-3.16656	0.00154256	0.0267251
ENTPD2	28.6051	-1.15322	0.493775	-2.33551	0.0195166	0.127404
GTSE1	155.665	-1.15236	0.444456	-2.59275	0.00952129	0.0825723
HAS2	13.1053	-1.1508	0.673773	-1.70799	0.0876374	0.299909
OLFM4	826.85	-1.14931	0.691195	-1.66279	0.0963544	0.315009
GPR141	19.9586	-1.14827	0.439648	-2.61179	0.00900696	0.0794368
ST8SIA1	66.3616	-1.14769	0.491268	-2.33618	0.0194818	0.127353
RACGAP1	313.788	-1.14221	0.348942	-3.27335	0.00106282	0.0211665
SEC14L4	133.719	-1.14144	0.349454	-3.26634	0.00108949	0.0213068
MACIR	126.016	-1.14104	0.234068	-4.87483	1.08902e-06	0.000712534
KIF26A	161.612	-1.13917	0.351347	-3.24228	0.00118577	0.0225345
CCL4L2	19.336	-1.13746	0.655266	-1.73587	0.0825864	0.290296
TREML1	40.0961	-1.1313	0.538806	-2.09965	0.0357597	0.182663
CD79A	21.9414	-1.13059	0.488543	-2.3142	0.0206566	0.131621
FANCB	41.4655	-1.12993	0.36273	-3.11507	0.00183902	0.0299159
ACSS1	357.997	-1.12909	0.291654	-3.87135	0.000108233	0.00514717
INTS6L	123.472	-1.12794	0.240377	-4.69236	2.70075e-06	0.000930114
SPIN4	145.942	-1.12684	0.26207	-4.29979	1.70963e-05	0.00210714
PYGO1	41.4035	-1.12511	0.334639	-3.36217	0.000773316	0.0171686
TACC3	446.371	-1.1247	0.357048	-3.15001	0.00163265	0.0275755
LRP8	34.6172	-1.12412	0.467324	-2.40544	0.016153	0.113191
RAD54L	73.0884	-1.12307	0.415954	-2.69998	0.00693439	0.0679161
WDR76	176.921	-1.11956	0.30932	-3.61943	0.000295249	0.0090826
ANLN	370.666	-1.1186	0.365355	-3.06167	0.00220104	0.033635
TYMS	463.617	-1.11574	0.316119	-3.5295	0.000416354	0.011515
CTBP2	352.633	-1.11496	0.241756	-4.61192	3.98957e-06	0.00109674
NDRG1	3135.41	-1.11429	0.355931	-3.13063	0.0017443	0.0290442
MLC1	170.5	-1.11328	0.433287	-2.56937	0.0101883	0.085937
LRATD1	49.9005	-1.11222	0.535363	-2.07751	0.0377549	0.189378
RGS16	96.8509	-1.11215	0.499099	-2.22832	0.0258594	0.152013
ASPM	753.384	-1.11073	0.373455	-2.97421	0.00293748	0.0409045
CKAP2	429.55	-1.10971	0.294892	-3.76311	0.000167813	0.00655073
CPA3	29.9994	-1.10911	0.360647	-3.07534	0.00210264	0.0325567
ARL4A	517.654	-1.10566	0.325515	-3.39664	0.000682177	0.0157907
COL2A1	1736.98	-1.10492	0.689314	-1.60293	0.108949	0.338623
ATL1	17.4707	-1.10453	0.370129	-2.98416	0.00284354	0.0401909
TFCP2L1	75.7252	-1.10446	0.501658	-2.20161	0.0276928	0.158437
B3GALNT1	143.532	-1.10381	0.344295	-3.206	0.00134592	0.0245452
KLC3	18.8012	-1.10371	0.387398	-2.84904	0.00438516	0.0513272
SDK2	59.609	-1.10236	0.550379	-2.00291	0.0451873	0.208921
MZT1	85.8636	-1.09888	0.303548	-3.62012	0.000294461	0.00907814
E2F1	114.894	-1.09887	0.273805	-4.01331	5.9873e-05	0.00382537
NDC80	127.848	-1.09833	0.384567	-2.85602	0.00428982	0.0509751
CLEC12A	30.6224	-1.09776	0.43545	-2.52098	0.011703	0.0928454
SDK1	100.822	-1.0968	0.34086	-3.21776	0.00129198	0.0239306
CDCA7L	158.625	-1.0966	0.269231	-4.07309	4.63944e-05	0.00335561
AURKA	277.567	-1.09462	0.351351	-3.11545	0.00183667	0.029912
CDCA7	81.8454	-1.09413	0.365828	-2.99083	0.00278223	0.0396019
SLC35F2	13.9009	-1.08571	0.432777	-2.50871	0.0121175	0.0945296
OAT	1365.74	-1.08516	0.388873	-2.79053	0.00526213	0.0575533
DMC1	53.8333	-1.08413	0.39753	-2.72716	0.00638816	0.0646601
NCAPD2	889.755	-1.08363	0.274631	-3.94575	7.9552e-05	0.00443843
ATP2A3	341.802	-1.08138	0.372168	-2.90563	0.00366518	0.0471333
PLCL2	219.471	-1.07946	0.256131	-4.21449	2.5034e-05	0.00248686
ANKRD33B	111.295	-1.07806	0.409898	-2.63006	0.00853702	0.076975
H2BC12	990.571	-1.07805	0.344466	-3.12964	0.00175019	0.0290669
POLQ	185.595	-1.07798	0.354555	-3.04037	0.00236289	0.0351842
RRAD	19.1832	-1.07555	0.582061	-1.84783	0.0646276	0.254993
PPME1	672.488	-1.07337	0.291012	-3.68841	0.000225662	0.00773973
PSMC3IP	27.5688	-1.07305	0.372832	-2.8781	0.00400081	0.0492086
WDHD1	188.41	-1.07246	0.352125	-3.04567	0.0023216	0.0347624
TRPV6	13.8483	-1.07213	0.680479	-1.57555	0.11513	0.349431
FAM83D	145.593	-1.07189	0.332333	-3.22534	0.00125824	0.0235627
CLC	167.922	-1.06944	0.532472	-2.00845	0.0445954	0.207543
GPSM2	235.912	-1.06822	0.275596	-3.87603	0.000106174	0.00511666
FBXO5	188.345	-1.06501	0.322394	-3.30344	0.000955054	0.0197118
ASF1B	95.7518	-1.06444	0.338159	-3.14776	0.00164528	0.0277556
AURKB	126.03	-1.06406	0.428382	-2.48391	0.012995	0.0988395
ACP3	15.3262	-1.06343	0.321312	-3.30966	0.000934106	0.0195677
SERPINB10	41.4341	-1.06072	0.541338	-1.95943	0.050062	0.221383
S100A4	164.012	-1.05999	0.347696	-3.04861	0.00229903	0.0345668
SKA1	162.83	-1.05947	0.332386	-3.18746	0.00143527	0.0255561
LTBP1	896.729	-1.05791	0.269392	-3.92701	8.60079e-05	0.00460054
TRIP13	89.4308	-1.05469	0.389854	-2.70534	0.0068234	0.0671987
RPIA	167.874	-1.05385	0.272395	-3.86883	0.000109359	0.00514717
MPIG6B	183.222	-1.05322	0.45805	-2.29937	0.0214842	0.134751
TANGO2	501.109	-1.05152	0.281957	-3.72935	0.000191972	0.00700427
GP6	45.3484	-1.05058	0.472743	-2.22231	0.0262624	0.153563
GCSAML	25.3579	-1.05049	0.56482	-1.85986	0.0629052	0.250485
HSPA1B	8060.05	-1.04964	0.505903	-2.07479	0.0380062	0.190079
ROBO2	109.014	-1.0482	0.388852	-2.69562	0.00702584	0.0682759
CENPU	143.516	-1.04682	0.390204	-2.68275	0.00730196	0.070173
ZNF273	105.411	-1.04518	0.277809	-3.76223	0.000168408	0.00655073
CCNB1	320.69	-1.04322	0.384722	-2.71162	0.00669556	0.0664984
HTRA3	73.5684	-1.04164	0.426482	-2.44239	0.0145903	0.106303
KIF20B	284.188	-1.04023	0.299756	-3.47027	0.00051993	0.0132517
DIO3	336.79	-1.04002	0.519105	-2.00349	0.0451247	0.208829
RAD51AP1	64.1382	-1.03873	0.365055	-2.8454	0.00443561	0.051633
PKIA	14.7153	-1.03794	0.384791	-2.6974	0.00698836	0.0680603
MCM7	931.966	-1.03613	0.272576	-3.80127	0.000143956	0.00602322
CLEC11A	97.4927	-1.03411	0.285875	-3.61736	0.000297626	0.009116
BLVRB	1847.89	-1.03326	0.298405	-3.46261	0.000534958	0.0135369
CHAF1A	209.239	-1.0322	0.343888	-3.00157	0.00268591	0.0386595
SELP	175.838	-1.0321	0.423449	-2.43735	0.0147952	0.107132
TCF19	155.461	-1.0315	0.353655	-2.91669	0.00353762	0.0462512
PI15	23.1893	-1.03133	0.744463	-1.38534	0.165948	0.422272
VLDLR	79.2009	-1.02825	0.372915	-2.75732	0.0058278	0.0611356
NRGN	174.097	-1.02818	0.438231	-2.3462	0.0189657	0.125314
SLC6A11	67.1967	-1.02514	0.417078	-2.45791	0.0139749	0.103204
BLM	160.05	-1.02499	0.33214	-3.08601	0.0020286	0.0318619
RECQL4	131.457	-1.02462	0.352811	-2.90416	0.00368244	0.0472692
VRK1	204.42	-1.02383	0.275721	-3.71329	0.000204586	0.00727646
COL16A1	166.505	-1.02285	0.350834	-2.9155	0.00355123	0.0462577
BRICD5	23.1121	-1.02285	0.31106	-3.28827	0.00100807	0.0203341
DNA2	135.956	-1.0226	0.296894	-3.44434	0.000572458	0.0141313
CENPL	93.0996	-1.02221	0.27371	-3.73466	0.000187972	0.00692749
CDC45	73.9111	-1.02134	0.394816	-2.58688	0.00968486	0.0831849
GATA2	77.7735	-1.02122	0.361666	-2.82366	0.00474788	0.0539341
GALNT10	497.091	-1.02102	0.285911	-3.57112	0.000355458	0.01037
UROD	1336.59	-1.01527	0.276939	-3.66603	0.000246345	0.00814613
ADARB2	30.2845	-1.01292	0.408927	-2.47702	0.0132484	0.0999665
TUBB6	345.284	-1.01173	0.366517	-2.76039	0.00577324	0.0609254
FAM210B	1829.36	-1.01155	0.260062	-3.88965	0.00010039	0.00499578
PHF19	208.261	-1.0115	0.27901	-3.62531	0.00028861	0.00898297
PLB1	43.3508	-1.01055	0.352434	-2.86733	0.00413947	0.0498779
ALOX5AP	90.2926	-1.00898	0.407339	-2.477	0.0132493	0.0999665
CLEC4A	14.0492	-1.00873	0.339963	-2.96718	0.00300547	0.0415644
MARCHF8	1687.99	-1.00758	0.257767	-3.90886	9.27314e-05	0.00477871
H2AC20	621.434	-1.00758	0.273914	-3.67844	0.000234661	0.0079079
ALOX15B	265.484	-1.00645	0.712999	-1.41157	0.158077	0.411266
NEIL3	60.1317	-1.00599	0.3295	-3.05309	0.00226499	0.0342189
ZNF257	15.9722	-1.00386	0.345027	-2.90951	0.00361991	0.0467641
EME1	27.8126	-1.00347	0.438585	-2.28798	0.0221388	0.137226
AQP1	521.898	-1.00347	0.321141	-3.1247	0.00177986	0.0293937
H1-2	3774.19	-1.00131	0.316867	-3.16004	0.00157745	0.0270532
RAB27B	176.518	-1.00064	0.386584	-2.58843	0.00964155	0.083039
BSG	4344.47	-1.00047	0.23101	-4.33088	1.48515e-05	0.00207626
CNRIP1	167.921	-0.998344	0.264816	-3.76996	0.000163276	0.00647598
FEN1	271.481	-0.997388	0.322225	-3.09532	0.00196602	0.0311442
GINS2	93.3036	-0.99657	0.37767	-2.63873	0.00832172	0.0760535
FANCD2	252.451	-0.996422	0.33775	-2.95018	0.00317589	0.0428715
PDE8B	22.6061	-0.995875	0.33986	-2.93025	0.00338688	0.0449462
NRK	14.043	-0.99494	0.530604	-1.87511	0.060778	0.245547
FCRL1	13.2261	-0.993361	0.435328	-2.28187	0.0224971	0.138281
CD79B	50.4295	-0.99313	0.369781	-2.68572	0.00723733	0.0697745
PCNA	563.545	-0.991884	0.290807	-3.4108	0.000647727	0.0152941
SESN3	1042.1	-0.99181	0.229694	-4.31797	1.57473e-05	0.00209368
LDB1	609.972	-0.991645	0.248452	-3.9913	6.57128e-05	0.00405667
ESPL1	269.517	-0.991229	0.393997	-2.51583	0.0118753	0.0934666
RIMS3	34.9562	-0.990905	0.29821	-3.32284	0.000891045	0.0189481
MED25	515.738	-0.990531	0.237069	-4.17824	2.93768e-05	0.0025764
HSPH1	1957.33	-0.990497	0.44249	-2.23846	0.0251909	0.148951
DNAJC9	412.931	-0.988872	0.263227	-3.75672	0.000172154	0.00665195
ABCC4	350.085	-0.987339	0.256494	-3.84936	0.000118425	0.00534235
GALNT6	177.093	-0.98647	0.453743	-2.17407	0.0296998	0.164391
CENPK	62.2891	-0.986211	0.351045	-2.80936	0.00496407	0.0554092
PRDX2	4126.17	-0.985222	0.28824	-3.41806	0.000630682	0.0151192
PRAM1	108.006	-0.983951	0.375183	-2.62259	0.00872638	0.0776411
CDKN3	80.0674	-0.983909	0.371827	-2.64615	0.00814141	0.0752334
HELLS	339.44	-0.983711	0.266737	-3.68795	0.000226069	0.00773973
SEC14L5	23.9833	-0.98345	0.45429	-2.16481	0.0304024	0.16653
ABCG2	338.281	-0.983381	0.279335	-3.52044	0.000430828	0.0117814
IRF6	28.7036	-0.982503	0.322309	-3.04833	0.00230119	0.0345668
CKB	696.738	-0.982487	0.454197	-2.16313	0.0305314	0.166788
SKA3	50.0188	-0.982304	0.358293	-2.74162	0.00611363	0.0628729
TNS1	5431.06	-0.982171	0.253161	-3.87963	0.000104615	0.00509367
FAM72A	54.1007	-0.981039	0.378413	-2.59251	0.00952781	0.0825723
PDZK1IP1	14.4688	-0.980027	0.407884	-2.40271	0.016274	0.113757
ARHGAP19	330.074	-0.979627	0.23105	-4.23989	2.23632e-05	0.00241966
EMB	274.709	-0.979496	0.383619	-2.55331	0.0106706	0.0879048
CCDC88B	122.334	-0.979071	0.248713	-3.93655	8.26616e-05	0.00452396
TNNT2	34.1145	-0.975078	0.56445	-1.72748	0.0840806	0.292779
EPHA4	53.9631	-0.974648	0.337074	-2.8915	0.00383413	0.0483011
LIG1	354.45	-0.973947	0.252424	-3.85838	0.000114143	0.00523277
HROB	28.5992	-0.972823	0.333052	-2.92093	0.00348984	0.0458387
FMO1	73.9787	-0.972278	0.556914	-1.74583	0.08084	0.286799
ADAMTS3	47.1007	-0.972085	0.38841	-2.50273	0.0123241	0.0955081
PIP4K2A	1256.83	-0.971678	0.244315	-3.97716	6.97445e-05	0.00418178
ATP1B2	364.658	-0.970802	0.359373	-2.70137	0.00690537	0.0678052
B3GNT8	21.1948	-0.970177	0.340754	-2.84715	0.00441127	0.0515196
BACH2	134.501	-0.969678	0.39292	-2.46788	0.0135918	0.101275
ADCY7	424.903	-0.969557	0.277089	-3.49908	0.000466866	0.0122988
ANKRD9	567.195	-0.967926	0.335967	-2.88102	0.00396394	0.0489184
OSBPL3	90.8277	-0.967466	0.348471	-2.77632	0.00549788	0.0591693
FAM104A	476.571	-0.966057	0.23991	-4.02675	5.65522e-05	0.00370842
CASTOR2	91.9624	-0.96364	0.30167	-3.19435	0.00140145	0.0251442
MCHR1	29.5303	-0.96331	0.580892	-1.65833	0.0972512	0.316699
LTBP2	75.9833	-0.962912	0.309292	-3.11328	0.00185018	0.03001
CCRL2	57.8913	-0.962646	0.370423	-2.59878	0.00935568	0.0815317
CITED2	1054.83	-0.960681	0.262752	-3.65622	0.000255961	0.00838554
HLA-DQA2	33.7492	-0.960058	0.804518	-1.19333	0.232739	0.504442
PIWIL4	31.3821	-0.959943	0.332374	-2.88814	0.00387526	0.0484333
LRRN2	26.5979	-0.959628	0.497705	-1.92811	0.053842	0.230939
FAM72C	39.3093	-0.95884	0.705772	-1.35857	0.174283	0.433635
VTCN1	18.3535	-0.958226	0.697441	-1.37392	0.169467	0.427376
P4HA1	1399.24	-0.956689	0.321648	-2.97434	0.00293624	0.0409045
CENPH	62.2416	-0.956158	0.332985	-2.87147	0.00408563	0.0498779
MCM4	856.737	-0.955677	0.316905	-3.01566	0.00256419	0.0374226
FNDC1	144.309	-0.955672	0.396455	-2.41054	0.0159288	0.112065
FAR1	270.967	-0.955499	0.250203	-3.81889	0.000134053	0.00577693
GAPT	29.4995	-0.955241	0.427889	-2.23245	0.0255852	0.150754
EGF	23.6491	-0.954837	0.561374	-1.70089	0.0889629	0.302696
COL4A5	166.919	-0.953322	0.288792	-3.30107	0.000963169	0.0197961
CD36	2397.37	-0.952094	0.278112	-3.42342	0.00061839	0.0149259
SMC2	538.021	-0.951985	0.269076	-3.53798	0.000403203	0.0113118
CCDC34	89.9796	-0.950696	0.278728	-3.41084	0.000647629	0.0152941
H1-4	3098.2	-0.949781	0.317789	-2.98872	0.00280147	0.0397955
MOB1B	944.641	-0.949683	0.241891	-3.92608	8.63416e-05	0.00460054
ARHGEF39	98.1809	-0.949523	0.421998	-2.25006	0.0244449	0.145823
YPEL1	35.4552	-0.948164	0.320394	-2.95936	0.00308274	0.0422604
MIS18BP1	352.528	-0.947627	0.245553	-3.85915	0.000113781	0.00523277
RRM2	1183.04	-0.946782	0.470504	-2.01227	0.0441912	0.206616
TCEANC	117.803	-0.946746	0.240149	-3.94233	8.06942e-05	0.00446824
FUT1	92.3187	-0.94619	0.343333	-2.75589	0.00585326	0.0612661
CENPP	91.2375	-0.945698	0.381748	-2.47729	0.0132386	0.0999665
KIF22	423.846	-0.944629	0.263234	-3.58855	0.000332525	0.00981639
CCNDBP1	694.665	-0.943089	0.235863	-3.99846	6.37551e-05	0.00400099
CENPW	46.4307	-0.941671	0.367819	-2.56015	0.0104628	0.0870848
CHST11	303.239	-0.941027	0.31007	-3.03489	0.00240626	0.035652
LEF1	39.0353	-0.940745	0.373546	-2.51842	0.0117884	0.0930684
ZNF492	30.3738	-0.940568	0.277066	-3.39475	0.000686917	0.0158485
MYLIP	268.395	-0.939538	0.259726	-3.61742	0.000297555	0.009116
CLIC2	230.202	-0.938004	0.301932	-3.10667	0.00189205	0.0303398
XRCC3	92.5822	-0.936742	0.2942	-3.18403	0.0014524	0.0257636
NPIPB15	27.7207	-0.933564	0.485434	-1.92315	0.054461	0.232464
GCNA	25.3879	-0.933071	0.318952	-2.92543	0.00343985	0.0453562
PARVB	423.704	-0.932198	0.262998	-3.54451	0.000393348	0.0111752
EIF2AK1	3244.27	-0.93204	0.211826	-4.40004	1.08233e-05	0.00195409
DGKK	61.6103	-0.930092	0.622398	-1.49437	0.135079	0.37949
DSCAML1	42.0577	-0.929446	0.442558	-2.10017	0.0357142	0.182646
CACNA1H	131.809	-0.928077	0.347527	-2.67052	0.00757342	0.0716931
IPCEF1	78.6165	-0.927822	0.321102	-2.88949	0.00385861	0.0483011
MTHFD2	294.782	-0.927262	0.399571	-2.32064	0.0203061	0.130063
PNP	1113.09	-0.925746	0.280233	-3.30349	0.000954909	0.0197118
H2BC21	2207.26	-0.924039	0.282745	-3.2681	0.00108274	0.0212573
FBXO43	19.0687	-0.923463	0.261119	-3.53656	0.000405368	0.0113118
SLC25A21	36.5503	-0.923194	0.31854	-2.8982	0.00375306	0.0476986
PIK3CG	97.8207	-0.923147	0.287567	-3.21019	0.00132645	0.0243556
CIITA	143.823	-0.9225	0.364328	-2.53206	0.0113396	0.0911296
CDC6	195.467	-0.920899	0.373669	-2.46448	0.0137212	0.101917
TBC1D22B	264.35	-0.920292	0.227896	-4.0382	5.3862e-05	0.00363277
PRELP	108.542	-0.920112	0.364904	-2.52152	0.0116849	0.0928454
IL21R	19.3008	-0.920052	0.41824	-2.19982	0.0278198	0.158556
COL11A1	19.2981	-0.917651	0.524729	-1.74881	0.080324	0.286349
CEP152	187.898	-0.917099	0.374714	-2.44746	0.0143866	0.105308
CCND2	675.035	-0.916858	0.24448	-3.75024	0.000176663	0.00665195
FAM13A	578.772	-0.915037	0.340223	-2.68952	0.00715549	0.0692025
RAB2B	440.305	-0.914224	0.248911	-3.6729	0.000239813	0.00798624
CDKN2C	108.624	-0.91369	0.353726	-2.58304	0.00979331	0.0837055
LMNB1	493.606	-0.913505	0.259668	-3.51797	0.000434856	0.0118323
CYGB	71.6058	-0.913081	0.387467	-2.35654	0.0184462	0.123334
MCM5	685.002	-0.912408	0.253432	-3.60021	0.000317964	0.00957001
IL1B	58.2089	-0.911871	0.562552	-1.62095	0.105027	0.332583
SLA2	36.1652	-0.910182	0.418826	-2.17317	0.0297673	0.164513
MYOCD	16.5457	-0.909756	0.552492	-1.64664	0.099632	0.321923
RGS4	48.2268	-0.909186	0.464797	-1.95609	0.0504543	0.222083
MND1	20.0407	-0.908838	0.408286	-2.22599	0.0260152	0.152674
ARHGAP23	398.939	-0.908794	0.316895	-2.86781	0.00413325	0.0498779
HAGHL	21.7624	-0.908084	0.266706	-3.40481	0.00066211	0.0155072
STRIP2	96.6846	-0.906973	0.274791	-3.30059	0.000964809	0.019801
PPT2-EGFL8	39.8449	-0.902528	0.3718	-2.42746	0.015205	0.108927
TSC22D4	538.931	-0.90012	0.222591	-4.04382	5.25866e-05	0.00358707
LYZ	1778.98	-0.89952	0.385141	-2.33556	0.0195142	0.127404
LRRN1	14.3412	-0.898638	0.371597	-2.41831	0.0155926	0.110548
MAPK4	38.1088	-0.898254	0.746699	-1.20297	0.228989	0.500747
DSCC1	44.1225	-0.897956	0.35806	-2.50784	0.0121473	0.0946057
COL9A3	19.345	-0.897717	0.357879	-2.50843	0.0121267	0.0945498
RFX2	71.1386	-0.897468	0.288285	-3.11312	0.00185118	0.03001
TBC1D10C	44.4357	-0.897042	0.316984	-2.82993	0.00465585	0.0532103
MKRN1	1180.64	-0.896706	0.211612	-4.23751	2.26012e-05	0.00241966
PIF1	53.6741	-0.894062	0.368086	-2.42895	0.0151428	0.108798
PADI2	120.911	-0.893033	0.443847	-2.01203	0.0442172	0.206669
TMEM40	25.4883	-0.892274	0.466018	-1.91468	0.0555336	0.23462
PLCH1	42.7543	-0.891976	0.406273	-2.19551	0.0281271	0.159492
RAD54B	44.0721	-0.889724	0.296727	-2.99846	0.00271348	0.038819
CA3	21.6676	-0.889408	0.418419	-2.12564	0.0335332	0.175757
RYR3	44.1592	-0.889115	0.336738	-2.64038	0.00828132	0.0757945
ROR2	40.5868	-0.888828	0.471853	-1.8837	0.0596062	0.242938
GLRX5	1012.89	-0.888662	0.25116	-3.53823	0.000402819	0.0113118
OXCT1	97.8343	-0.888556	0.322836	-2.75235	0.00591698	0.0616589
PASK	123.396	-0.888394	0.280204	-3.17052	0.00152164	0.0265442
BRIP1	133.54	-0.885484	0.267182	-3.31416	0.000919176	0.0194293
SGO2	149.42	-0.884532	0.225082	-3.92982	8.50082e-05	0.00460054
GSTM3	416.34	-0.882647	0.377047	-2.34095	0.0192348	0.126559
CDK6	820.071	-0.881369	0.19295	-4.56786	4.92722e-06	0.00122057
COL24A1	34.8479	-0.880808	0.517252	-1.70286	0.0885941	0.30187
RASGRP2	130.422	-0.878345	0.268489	-3.27144	0.00107002	0.0211855
FOXM1	237.068	-0.878142	0.37201	-2.36053	0.0182488	0.12265
RNF24	334.14	-0.877169	0.298663	-2.93698	0.00331421	0.0441477
ESCO2	151.002	-0.877156	0.334193	-2.6247	0.00867253	0.0774402
ANXA3	179.283	-0.876066	0.408136	-2.14651	0.0318326	0.170929
CYP3A43	84.2051	-0.875465	0.588103	-1.48863	0.136586	0.381991
CD300LF	24.9307	-0.873948	0.309745	-2.82151	0.00477985	0.0541856
EPB41	3983.4	-0.873674	0.214222	-4.07835	4.53555e-05	0.00331824
MME	35.3237	-0.873464	0.401877	-2.17346	0.0297454	0.164513
AMMECR1	358.3	-0.873414	0.289608	-3.01585	0.00256258	0.0374226
CRLF3	230.182	-0.870544	0.222816	-3.90701	9.34466e-05	0.00479806
TASL	28.7249	-0.869649	0.340768	-2.55203	0.0107098	0.0879829
ZNF451	1410.27	-0.869371	0.21931	-3.96412	7.36674e-05	0.00428059
DHRS9	26.2995	-0.86906	0.381333	-2.27901	0.0226667	0.138912
ARHGAP33	121.801	-0.865689	0.341777	-2.53291	0.0113121	0.0910639
ADAM22	17.6135	-0.865322	0.415887	-2.08067	0.0374644	0.188389
RAPGEF2	1629.58	-0.865247	0.171974	-5.03127	4.87254e-07	0.000577568
ANOS1	37.2203	-0.864945	0.405147	-2.13489	0.0327698	0.173262
TET3	966.998	-0.863724	0.251813	-3.43002	0.000603541	0.0147432
FAM131C	20.2212	-0.862246	0.781508	-1.10331	0.269892	0.544877
C18orf54	50.3612	-0.861371	0.277426	-3.10487	0.00190362	0.0304407
ZDHHC2	344.749	-0.859931	0.222408	-3.86646	0.000110426	0.00516297
CHAF1B	89.9208	-0.858954	0.291407	-2.94761	0.00320238	0.0429825
EBF1	28.7477	-0.858929	0.457737	-1.87647	0.0605912	0.245002
CCP110	295.594	-0.858114	0.284224	-3.01914	0.0025349	0.0371294
STC2	35.8055	-0.857835	0.704852	-1.21704	0.223588	0.493987
POLE2	55.3216	-0.857502	0.31302	-2.73945	0.00615416	0.0631059
E2F4	693.251	-0.856672	0.250621	-3.4182	0.000630379	0.0151192
SLF1	103.846	-0.856245	0.181119	-4.72752	2.27276e-06	0.000844509
ANKRD1	20.0414	-0.855097	0.666469	-1.28303	0.199483	0.466032
TMC8	159.824	-0.852544	0.235251	-3.62398	0.000290102	0.00898297
MCM6	547.498	-0.851079	0.241176	-3.52887	0.000417345	0.011515
IGF1R	704.501	-0.84973	0.2186	-3.88714	0.000101433	0.00499578
PIK3R6	19.1455	-0.849542	0.317114	-2.67898	0.00738476	0.0706455
ABI3BP	110.362	-0.849228	0.278165	-3.05297	0.00226591	0.0342189
RGS18	130.699	-0.847867	0.36331	-2.33373	0.0196097	0.127755
CNTNAP2	22.9385	-0.847569	0.393209	-2.15552	0.0311211	0.1683
CEACAM4	23.915	-0.846921	0.413787	-2.04676	0.040682	0.19715
TANC2	202.919	-0.846354	0.265003	-3.19376	0.00140434	0.0251537
PGM2L1	288.162	-0.84302	0.220471	-3.82373	0.00013145	0.00572512
LRRCC1	126.104	-0.84217	0.242077	-3.47893	0.000503415	0.0129949
STK17B	426.902	-0.842165	0.288293	-2.92121	0.00348675	0.0458387
CHTF18	130.292	-0.841092	0.310248	-2.71103	0.00670741	0.0665556
RETN	117.904	-0.840148	0.54354	-1.5457	0.122178	0.360124
HECTD4	2474.62	-0.839749	0.260054	-3.22914	0.00124164	0.0234072
MCTP2	237.998	-0.839608	0.260697	-3.22062	0.00127913	0.0237962
NEFH	53.9988	-0.837432	0.27446	-3.0512	0.00227928	0.034384
PMAIP1	34.5253	-0.836978	0.407542	-2.05372	0.0400027	0.195581
SLFN11	222.6	-0.836392	0.262249	-3.18931	0.00142612	0.0254253
PADI4	120.68	-0.833998	0.403304	-2.06791	0.0386483	0.191277
RTL9	41.6057	-0.833288	0.521658	-1.59739	0.11018	0.340723
KIT	155.03	-0.829484	0.297142	-2.79154	0.00524585	0.0575533
EZH1	440.132	-0.827898	0.190537	-4.34509	1.3922e-05	0.00207626
RNF157	222.328	-0.826893	0.385583	-2.14453	0.0319906	0.171161
NUP62CL	21.6125	-0.826151	0.320303	-2.57928	0.00990059	0.0842218
P2RY2	30.5216	-0.826061	0.347016	-2.38047	0.0172908	0.118811
NT5DC2	157.765	-0.824879	0.273013	-3.02139	0.00251616	0.0370085
CEACAM3	23.1617	-0.824643	0.514289	-1.60346	0.108833	0.338559
IBA57	507.791	-0.823329	0.255059	-3.22799	0.00124662	0.0234384
TPSB2	15.6047	-0.822484	0.61254	-1.34274	0.179355	0.43996
MMS22L	303.297	-0.822372	0.245268	-3.35295	0.000799543	0.0175304
CTHRC1	11.8004	-0.821314	0.523453	-1.56903	0.116641	0.351766
CCR4	31.7544	-0.821276	0.329668	-2.49122	0.0127305	0.0974279
HSPA1A	9514.88	-0.820597	0.484835	-1.69253	0.0905454	0.305788
MCM8	218.699	-0.820473	0.233265	-3.51734	0.000435894	0.0118323
PTGER3	26.891	-0.819696	0.376334	-2.17811	0.0293981	0.163605
CA1	468.586	-0.81966	0.719479	-1.13924	0.254602	0.529219
MNDA	368.716	-0.818295	0.423197	-1.9336	0.0531623	0.229557
MTFR2	22.49	-0.816824	0.390738	-2.09046	0.0365763	0.185206
ZNF391	22.1189	-0.816675	0.286204	-2.85347	0.00432447	0.0511066
ALDH3B1	195.891	-0.816593	0.283103	-2.88444	0.00392116	0.048693
CPZ	31.5488	-0.816083	0.335764	-2.43053	0.015077	0.108505
TXK	23.7976	-0.815863	0.290612	-2.8074	0.00499438	0.0556157
KIAA1586	223.33	-0.815833	0.231378	-3.52598	0.000421926	0.0116132
IKZF2	67.942	-0.814992	0.260581	-3.1276	0.00176241	0.0291396
POLA1	299.819	-0.814666	0.222898	-3.65487	0.000257309	0.00839077
CARD9	39.009	-0.814384	0.278385	-2.92539	0.00344026	0.0453562
FBXO30	550.607	-0.813414	0.240551	-3.38146	0.000721024	0.0163155
ATP8A1	350.226	-0.812682	0.202985	-4.00366	6.23704e-05	0.00394919
CCR2	23.3888	-0.812679	0.444442	-1.82854	0.0674688	0.26172
CD101	18.7002	-0.812498	0.479308	-1.69515	0.0900469	0.304834
TUBA3D	50.2716	-0.812373	0.71144	-1.14187	0.253507	0.527781
PLXNB3	33.7762	-0.812296	0.281684	-2.88372	0.00393009	0.048693
TRAIP	34.2923	-0.811804	0.393562	-2.06271	0.0391405	0.192767
NR4A2	56.5853	-0.809793	0.504301	-1.60577	0.108324	0.33772
ZP3	13.8896	-0.808292	0.38195	-2.11623	0.0343256	0.177965
OLR1	13.5225	-0.807923	0.42695	-1.89232	0.0584489	0.240401
PDZRN3	45.181	-0.807214	0.359494	-2.24542	0.0247414	0.147099
CEACAM21	22.0792	-0.806852	0.33303	-2.42276	0.0154032	0.109896
ATG14	428.352	-0.806594	0.205809	-3.91914	8.88658e-05	0.00468044
NPRL3	504.063	-0.806573	0.211976	-3.80503	0.000141788	0.00599413
VEGFC	33.3528	-0.806252	0.304012	-2.65204	0.00800073	0.0742475
C1QTNF7	30.4459	-0.806232	0.383885	-2.10019	0.0357118	0.182646
GDPD5	164.364	-0.805208	0.306792	-2.6246	0.00867503	0.0774402
FAM89B	276.107	-0.805042	0.221738	-3.63061	0.000282757	0.0088849
CENPO	349.166	-0.804999	0.239299	-3.36399	0.000768253	0.0170831
ABTB1	196.787	-0.804503	0.202244	-3.97788	6.95335e-05	0.00418178
SPEF2	75.8423	-0.804055	0.255656	-3.14506	0.00166053	0.0278464
LRR1	85.9883	-0.80342	0.300584	-2.67286	0.00752079	0.0714146
CSTA	43.234	-0.802779	0.438112	-1.83236	0.0668979	0.260592
KNTC1	420.495	-0.802724	0.277482	-2.89288	0.00381723	0.0481674
SLC2A3	1363.36	-0.802096	0.443113	-1.81014	0.0702741	0.266453
RMI2	81.4338	-0.801768	0.341299	-2.34916	0.0188156	0.124737
ANXA2R	14.2987	-0.801633	0.342494	-2.34058	0.019254	0.126626
SLCO1B3-SLCO1B7	14.7569	-0.801354	0.739362	-1.08385	0.278433	0.554511
SRGN	3105.5	-0.798217	0.366649	-2.17706	0.0294763	0.163605
PEG10	5836.94	-0.798079	0.558729	-1.42838	0.153182	0.405337
CHI3L1	156.582	-0.796813	0.47274	-1.68552	0.0918881	0.308112
ADAMTS1	993.377	-0.796679	0.472646	-1.68557	0.0918781	0.308112
SEMA3A	25.925	-0.796125	0.406463	-1.95866	0.0501521	0.221458
PTPRCAP	14.1923	-0.795834	0.574269	-1.38582	0.165802	0.422053
SLC24A3	60.2331	-0.795635	0.297261	-2.67655	0.00743837	0.0709836
MPL	23.575	-0.795389	0.477902	-1.66433	0.0960457	0.314933
SYCP2	41.1232	-0.795324	0.507152	-1.56821	0.116831	0.352039
GPIHBP1	17.7595	-0.795102	0.377257	-2.10759	0.0350667	0.180777
PRIM1	120.515	-0.793759	0.239666	-3.31194	0.000926501	0.0195263
CCDC171	29.7041	-0.791924	0.267923	-2.95579	0.00311872	0.0425472
USP15	1544.19	-0.791637	0.232763	-3.40104	0.000671292	0.0156156
GPR84	22.1585	-0.791385	0.659636	-1.19973	0.230245	0.501706
BIRC3	566.875	-0.790713	0.68194	-1.15951	0.24625	0.520283
SHLD1	29.6407	-0.790681	0.223276	-3.54127	0.000398199	0.0112677
ZGRF1	170.425	-0.790637	0.230572	-3.42902	0.000605762	0.0147472
PCNT	804.525	-0.790493	0.219327	-3.60418	0.000313135	0.00946779
RSAD2	144.357	-0.790445	0.437383	-1.80721	0.070729	0.267459
LAMA3	37.9859	-0.789895	0.417873	-1.89027	0.0587213	0.241219
TUBA8	34.9034	-0.789581	0.422181	-1.87024	0.0614501	0.24706
BBS12	46.2553	-0.787334	0.274833	-2.86477	0.0041731	0.0501482
CYBRD1	566.167	-0.786256	0.234703	-3.35001	0.000808081	0.0176627
ADH4	468.114	-0.786229	0.748265	-1.05074	0.29338	0.568014
SLC16A9	148.762	-0.78579	0.353799	-2.22101	0.0263506	0.153939
ASNS	294.752	-0.785637	0.533323	-1.4731	0.140724	0.388699
CXCR4	277.394	-0.785526	0.353478	-2.22228	0.0262645	0.153563
DBF4	162.636	-0.784605	0.277554	-2.82685	0.00470084	0.0535039
GAB1	649.198	-0.784508	0.18399	-4.26386	2.00922e-05	0.00226961
LOXL1	24.2195	-0.782702	0.362581	-2.1587	0.0308737	0.167604
UBXN10	43.3647	-0.782635	0.553918	-1.41291	0.157683	0.411018
IRAG1	85.973	-0.782447	0.301207	-2.5977	0.00938497	0.081615
KMT5A	521.495	-0.782362	0.23105	-3.38612	0.00070889	0.0161966
ZMYND8	697.77	-0.78214	0.259868	-3.00976	0.00261456	0.0378641
ANKRD36B	124.583	-0.78212	0.219894	-3.55681	0.000375381	0.0108171
CALCOCO1	1035.57	-0.781382	0.194276	-4.02201	5.77024e-05	0.00373416
SLC36A1	435.08	-0.779793	0.243001	-3.20901	0.00133195	0.0244239
ANKRD36	290.007	-0.779777	0.232066	-3.36015	0.000779009	0.0172678
ATG4D	233.129	-0.778836	0.250678	-3.10693	0.00189044	0.0303398
RASA4B	53.8319	-0.778583	0.328094	-2.37305	0.0176419	0.120224
ATP7A	390.696	-0.77772	0.200552	-3.8779	0.000105361	0.00509486
HSPA1L	26.2056	-0.775429	0.351096	-2.2086	0.0272027	0.156905
STK17A	327.381	-0.775255	0.342314	-2.26475	0.0235283	0.142583
BCL2L1	2034.87	-0.774748	0.271568	-2.85287	0.0043327	0.0511066
CCDC80	323.614	-0.773502	0.540107	-1.43213	0.152108	0.404061
COL12A1	161.444	-0.77293	0.436776	-1.76962	0.0767897	0.279668
DNAJB1	2422.11	-0.771229	0.444327	-1.73572	0.0826125	0.290316
FAR2	105.859	-0.770307	0.350596	-2.19714	0.0280106	0.158967
CEP135	153.203	-0.770172	0.249662	-3.08486	0.00203649	0.0319294
HIF3A	2542.32	-0.769446	0.456601	-1.68516	0.0919576	0.30817
HOXB2	37.1516	-0.769373	0.276174	-2.78583	0.00533913	0.0580358
BRCA1	231.565	-0.768455	0.275744	-2.78685	0.00532234	0.0578979
JUN	2024.29	-0.768258	0.349252	-2.19972	0.0278265	0.158556
GNA15	116.499	-0.768162	0.326935	-2.34959	0.0187943	0.124737
RHOH	44.8753	-0.768	0.314858	-2.43919	0.0147201	0.106907
COX7A1	16.5503	-0.765548	0.390403	-1.96092	0.0498886	0.221032
ABCB6	880.309	-0.762786	0.220642	-3.45711	0.000545993	0.0136719
RASD1	236.816	-0.761871	0.71104	-1.07149	0.28395	0.559453
KIF24	65.8002	-0.761676	0.294439	-2.58687	0.00968526	0.0831849
R3HDM4	813.387	-0.760668	0.277088	-2.74522	0.00604709	0.0623247
TRAF3IP3	30.0112	-0.759729	0.296462	-2.56265	0.0103877	0.0867172
ADIPOR1	2252.77	-0.759623	0.247085	-3.07433	0.00210973	0.0325567
NCEH1	381.371	-0.759567	0.323843	-2.34548	0.0190026	0.125499
RNF144A	188.96	-0.758768	0.203992	-3.71959	0.000199544	0.00718468
TTC26	46.4395	-0.757791	0.241721	-3.13498	0.00171864	0.0287526
GINS1	106.133	-0.757595	0.346617	-2.18568	0.0288389	0.161718
LBH	393.392	-0.756958	0.310812	-2.43542	0.0148744	0.107485
NEIL2	264.803	-0.756599	0.306891	-2.46536	0.0136875	0.101773
FAM110A	90.7348	-0.756054	0.252092	-2.99912	0.00270762	0.0387915
RAC2	357.476	-0.75572	0.312644	-2.41719	0.0156409	0.110728
DSTYK	310.507	-0.755377	0.176439	-4.28124	1.85854e-05	0.00218955
CEP128	65.9942	-0.755058	0.268292	-2.81431	0.00488819	0.0548223
PLAGL1	166.454	-0.754746	0.214215	-3.52331	0.000426186	0.0117077
FBXO7	2651.78	-0.754465	0.206395	-3.65544	0.00025674	0.00839077
RTKN2	18.9049	-0.754203	0.321086	-2.34892	0.0188282	0.124739
KDM5D	379.89	-0.753987	0.822953	-0.916197	0.359564	0.627142
TNC	160.863	-0.753824	0.526849	-1.43082	0.152482	0.404481
DNAH12	16.6284	-0.750851	0.606311	-1.23839	0.21557	0.483975
PCYOX1L	64.1897	-0.750399	0.234518	-3.19975	0.00137547	0.0248042
ALAD	1956.87	-0.749642	0.249397	-3.00582	0.00264864	0.038201
RYR2	103.316	-0.749583	0.363175	-2.06397	0.0390203	0.192242
C16orf54	38.8398	-0.747919	0.352212	-2.12349	0.0337126	0.176176
DACT2	18.9956	-0.74701	0.344419	-2.1689	0.0300901	0.165513
CARD11	23.0949	-0.746951	0.45194	-1.65277	0.0983786	0.319481
MAP1B	735.479	-0.746775	0.488888	-1.5275	0.126637	0.366567
HACD4	88.0509	-0.74655	0.248773	-3.00093	0.00269157	0.0387016
PTGS1	233.574	-0.746527	0.329503	-2.26561	0.023475	0.142383
GPR85	14.4633	-0.746199	0.460192	-1.6215	0.104911	0.332376
KIF7	45.6231	-0.742738	0.279968	-2.65294	0.00797944	0.0741888
MDK	212.067	-0.742005	0.293511	-2.52803	0.0114704	0.0918738
GXYLT2	29.0784	-0.740941	0.380017	-1.94976	0.0512051	0.223844
KREMEN1	428.085	-0.740881	0.249144	-2.97371	0.00294223	0.0409303
SYNGAP1	188.636	-0.740743	0.186001	-3.98246	6.82043e-05	0.00413324
LAT	67.9444	-0.740729	0.313363	-2.36381	0.0180883	0.121971
HMGA2	81.7638	-0.740468	0.25058	-2.95502	0.00312651	0.0425952
MOSPD1	234.092	-0.738982	0.269076	-2.74636	0.00602598	0.0623247
ACTC1	55.1871	-0.73882	1.12788	-0.655053	0.512434	0.738054
PLEK	735.127	-0.738652	0.333107	-2.21746	0.0265914	0.15477
TSPOAP1	72.9555	-0.738105	0.309884	-2.38188	0.0172246	0.118524
RAB3IL1	317.3	-0.737878	0.291344	-2.53267	0.0113197	0.0910739
FGFR1OP2	562.427	-0.737758	0.242063	-3.04779	0.00230528	0.0345915
CHRM3	13.8438	-0.737605	0.410824	-1.79543	0.0725858	0.270854
SPHK1	65.166	-0.736972	0.327334	-2.25144	0.0243579	0.145535
TTF2	255.557	-0.73691	0.216462	-3.40434	0.000663245	0.0155072
CLEC4E	26.7621	-0.736509	0.489389	-1.50496	0.132335	0.374433
SIRPB1	84.1345	-0.734999	0.368961	-1.99208	0.0463623	0.212131
MGAM	201.125	-0.734927	0.443461	-1.65725	0.0974681	0.317254
DIPK2A	518.07	-0.734439	0.204237	-3.596	0.000323143	0.0096312
RSRP1	865.06	-0.734252	0.198789	-3.69363	0.000221079	0.00765108
MGAM2	14.0966	-0.734117	0.72889	-1.00717	0.313853	0.587512
CCND3	420.792	-0.73406	0.246131	-2.98239	0.00286005	0.0402339
C9orf40	142.491	-0.734015	0.225908	-3.24917	0.00115741	0.0221746
UROS	655.505	-0.733498	0.24881	-2.94803	0.00319806	0.0429825
SV2A	32.03	-0.732658	0.218612	-3.3514	0.000804039	0.0176016
TBPL1	149.914	-0.731884	0.208365	-3.51252	0.000443882	0.0119156
CCDC28B	48.8341	-0.730623	0.254615	-2.86952	0.00411098	0.0498779
CSGALNACT1	108.503	-0.730495	0.211629	-3.45178	0.000556909	0.0139178
NSD2	1396.3	-0.730076	0.249232	-2.9293	0.00339728	0.0450419
FERMT3	502.69	-0.72954	0.289716	-2.51812	0.0117983	0.0930684
CR1	526.8	-0.72822	0.343128	-2.1223	0.0338127	0.176371
ST8SIA6	41.6782	-0.727545	0.260774	-2.78994	0.00527175	0.0575693
RFX3	188.148	-0.72477	0.232615	-3.11575	0.00183475	0.029912
CCDC14	404.405	-0.724521	0.213398	-3.39515	0.000685899	0.0158485
ZNF778	150.783	-0.72444	0.274689	-2.63731	0.00835672	0.0762261
PRODH	70.3912	-0.723621	0.639379	-1.13176	0.257737	0.533034
GINS4	88.8708	-0.722692	0.272068	-2.65629	0.00790056	0.0738292
LUM	204.802	-0.722543	0.365789	-1.9753	0.0482341	0.217801
MDM1	108.533	-0.722222	0.213912	-3.37625	0.000734809	0.0164952
NEMP1	270.177	-0.722159	0.196408	-3.67683	0.00023615	0.00792027
ITGAM	298.607	-0.72155	0.344166	-2.09652	0.0360362	0.183627
TAFA2	23.3334	-0.721221	0.321518	-2.24318	0.0248855	0.147578
KLF5	78.6115	-0.720944	0.285419	-2.52592	0.0115397	0.0920676
COL7A1	62.9355	-0.720153	0.459954	-1.56571	0.117418	0.353206
SYK	389.575	-0.719627	0.312578	-2.30223	0.0213221	0.133987
NCF1	77.5634	-0.718119	0.426	-1.68573	0.0918482	0.308112
TONSL	169.793	-0.716452	0.258629	-2.77019	0.00560237	0.0599738
ATP8B4	245.441	-0.715799	0.282873	-2.53046	0.0113912	0.0913884
NUDT4	2675.81	-0.715722	0.294808	-2.42775	0.0151926	0.108893
PTK2B	515.43	-0.715137	0.202661	-3.52874	0.000417542	0.011515
SYN3	16.3064	-0.714945	0.51058	-1.40026	0.161436	0.415585
SPINT2	296.046	-0.714276	0.154656	-4.61849	3.86545e-06	0.00109674
DEF6	64.8687	-0.71364	0.285751	-2.49741	0.0125103	0.0963652
CDC27	1428.15	-0.71271	0.214352	-3.32495	0.000884355	0.0188342
ZIM2	40.7157	-0.712577	0.44035	-1.61821	0.105618	0.333108
IGLL5	13.1326	-0.712298	0.588299	-1.21078	0.225982	0.497149
CNTRL	293.819	-0.711851	0.169023	-4.21156	2.53617e-05	0.00248686
BTG2	1544.95	-0.711769	0.341367	-2.08505	0.0370646	0.186845
BMP2K	1349.43	-0.711171	0.209668	-3.39189	0.000694118	0.0159885
LGI4	452.318	-0.71082	0.507465	-1.40073	0.161296	0.41545
SPTSSB	15.6241	-0.710455	0.746043	-0.952298	0.340946	0.610765
FHL2	116.92	-0.709733	0.326759	-2.17204	0.029853	0.164787
PAK3	178.361	-0.709551	0.464979	-1.52598	0.127014	0.366857
WASF1	154.453	-0.708966	0.15966	-4.44049	8.97558e-06	0.00171264
MSH2	340.431	-0.708843	0.217681	-3.25634	0.00112859	0.021708
FAM53B	282.021	-0.707932	0.239153	-2.96016	0.00307482	0.042234
SP4	213.929	-0.707065	0.212427	-3.3285	0.000873143	0.018757
UNC13D	313.092	-0.706569	0.24601	-2.87211	0.00407737	0.0498779
STRADB	1281.29	-0.705696	0.184291	-3.82926	0.00012853	0.00565372
CXCL1	21.5985	-0.705311	0.61764	-1.14195	0.253476	0.527781
MIS18A	69.6559	-0.705031	0.216073	-3.26293	0.00110265	0.0214456
DEDD2	349.27	-0.704947	0.192098	-3.66973	0.000242805	0.00804791
HDAC9	74.9146	-0.70474	0.297651	-2.36767	0.0179006	0.121259
YBX3	1530.14	-0.704528	0.316859	-2.22348	0.0261838	0.153472
UBE2H	2162.78	-0.704446	0.210493	-3.34666	0.000817925	0.0178502
RUNX2	57.0249	-0.704444	0.28879	-2.4393	0.0147159	0.106907
FLT3	20.0081	-0.704353	0.446481	-1.57757	0.114665	0.348864
CD37	144.89	-0.704133	0.307404	-2.29058	0.0219879	0.13647
TRO	70.7173	-0.703674	0.30467	-2.30962	0.020909	0.13269
MLXIP	824.425	-0.703416	0.23566	-2.98488	0.00283694	0.0401781
FANCG	111.03	-0.703133	0.278228	-2.52718	0.0114982	0.0919556
FKBP8	2373.06	-0.702903	0.182672	-3.8479	0.000119135	0.00535729
MINPP1	619.013	-0.702505	0.233288	-3.01132	0.00260112	0.037747
RTN1	22.5161	-0.701267	0.329434	-2.1287	0.0332789	0.175009
VAT1L	26.5561	-0.700816	0.359662	-1.94854	0.0513505	0.224174
GABRD	17.6308	-0.700054	0.268933	-2.60308	0.00923904	0.0808774
ANGPTL2	83.0623	-0.699431	0.429486	-1.62853	0.103412	0.329537
ACTG2	28.7725	-0.699067	0.622	-1.1239	0.261055	0.536081
POLA2	161.692	-0.698633	0.242359	-2.88264	0.00394361	0.0487598
MROH6	55.5582	-0.697248	0.26426	-2.63849	0.00832755	0.0760576
KAT2B	843.911	-0.696594	0.219353	-3.17567	0.00149491	0.0262538
ZBTB49	60.7289	-0.696525	0.239136	-2.91268	0.00358345	0.0465486
NEXN	68.2748	-0.696159	0.278714	-2.49775	0.0124983	0.0963297
SYNE3	426.271	-0.696045	0.213742	-3.25647	0.00112806	0.021708
PTGIS	353.231	-0.69588	0.340918	-2.0412	0.0412312	0.19863
NKG7	98.4523	-0.69584	0.408671	-1.70269	0.088626	0.301904
VDR	59.7269	-0.695456	0.395944	-1.75645	0.0790116	0.283662
FCGBP	191.043	-0.694337	0.454382	-1.52809	0.12649	0.366312
ADISSP	161.779	-0.692988	0.248491	-2.78878	0.00529064	0.057731
NBEAL2	487.162	-0.692621	0.217892	-3.17874	0.00147919	0.0260751
ZNF83	222.385	-0.692071	0.217306	-3.18477	0.00144868	0.02573
SPA17	35.4566	-0.691335	0.346952	-1.99259	0.0463061	0.212128
PLAC8	278.726	-0.690151	0.294979	-2.33966	0.0193011	0.12672
OLAH	12.7293	-0.689268	0.541118	-1.27378	0.20274	0.470747
BANK1	39.9261	-0.688979	0.311407	-2.21247	0.0269343	0.156121
CLEC4D	19.4242	-0.688289	0.473643	-1.45318	0.146174	0.39646
REXO2	313.973	-0.6882	0.208369	-3.30279	0.00095727	0.0197118
KCNJ3	18.7225	-0.688155	0.505871	-1.36034	0.173723	0.433055
STX2	190.38	-0.687225	0.324549	-2.11747	0.0342196	0.177705
SPAG4	78.6796	-0.686995	0.335827	-2.04568	0.0407878	0.197437
BLVRA	161.95	-0.686983	0.27676	-2.48223	0.0130563	0.0991154
TSPAN2	35.9443	-0.685734	0.424885	-1.61393	0.106543	0.33493
MRE11	318.874	-0.685442	0.162741	-4.21186	2.53281e-05	0.00248686
MATK	27.5338	-0.685409	0.275972	-2.48362	0.0130054	0.0988395
CASS4	49.345	-0.684367	0.289221	-2.36624	0.0179696	0.12146
CENPJ	149.446	-0.68419	0.209257	-3.26961	0.00107695	0.0212085
KNSTRN	159.96	-0.684109	0.247945	-2.75911	0.00579583	0.0609705
ODAD2	18.3321	-0.682462	0.712651	-0.957639	0.338245	0.608178
INKA2	72.4903	-0.682079	0.412111	-1.65508	0.0979073	0.31839
KCNJ12	15.2837	-0.680919	0.44648	-1.52508	0.127239	0.366857
CKS2	202.735	-0.680416	0.306974	-2.21653	0.0266555	0.155065
ANP32B	1707.75	-0.680258	0.217929	-3.12146	0.00179957	0.0295138
DNASE1	175.821	-0.680251	0.214383	-3.17306	0.00150841	0.0263656
NCAM2	29.3388	-0.680178	0.341022	-1.99453	0.0460942	0.211644
WDR17	15.2022	-0.678611	0.345312	-1.96521	0.04939	0.220065
EGR3	19.8381	-0.678278	0.609472	-1.11289	0.265754	0.540797
STK11	1088.06	-0.67798	0.175238	-3.86891	0.000109323	0.00514717
HMGN5	105.554	-0.677852	0.242883	-2.79086	0.00525689	0.0575533
POC1B-GALNT4	30.8568	-0.677613	0.511966	-1.32355	0.185652	0.448411
MMP9	197.838	-0.677587	0.550521	-1.23081	0.218394	0.487622
SAPCD2	24.2753	-0.677078	0.437868	-1.54631	0.12203	0.360023
FBN2	214.139	-0.677065	0.337522	-2.00599	0.0448577	0.208147
DPF3	126.696	-0.676806	0.33068	-2.04671	0.0406866	0.19715
HAUS8	70.6915	-0.676009	0.2443	-2.76713	0.00565526	0.0602659
EAF2	41.0779	-0.675565	0.264766	-2.55156	0.0107242	0.0880381
DOK3	174.854	-0.674318	0.297009	-2.27036	0.0231856	0.14093
HLA-DQB1	157.237	-0.673851	0.563687	-1.19544	0.231917	0.503485
FPGT-TNNI3K	17.5876	-0.673729	0.463932	-1.45221	0.146442	0.396807
OSBPL5	89.9153	-0.673639	0.233068	-2.89031	0.00384864	0.0483011
INPP5D	414.253	-0.671962	0.184504	-3.64198	0.000270548	0.0087019
PIGZ	34.8606	-0.670968	0.297062	-2.25868	0.0239034	0.143807
ZNF530	45.8285	-0.670635	0.260507	-2.57435	0.0100429	0.0850999
MCM3	661.851	-0.670563	0.214817	-3.12156	0.00179896	0.0295138
AGTPBP1	546.31	-0.670481	0.313794	-2.13669	0.0326231	0.172817
HRH1	25.3882	-0.669149	0.373988	-1.78923	0.0735784	0.27333
CD69	27.1872	-0.66862	0.462107	-1.44689	0.147927	0.398999
GJA1	138.895	-0.668228	0.383953	-1.74039	0.0817907	0.288784
RANBP3L	20.2929	-0.667146	0.545849	-1.22222	0.221625	0.491881
PLD6	33.6072	-0.66604	0.260172	-2.56	0.0104671	0.0870848
TM6SF1	21.4131	-0.664691	0.220067	-3.0204	0.00252439	0.0370909
MAFG	455.171	-0.664541	0.158099	-4.20333	2.6302e-05	0.0024931
HSP90AA1	18369.3	-0.662946	0.279139	-2.37497	0.0175504	0.119832
POLD1	339.347	-0.662868	0.233318	-2.84105	0.00449658	0.0521279
RABL6	571.095	-0.662267	0.167444	-3.95516	7.64822e-05	0.00435037
MB	10.9015	-0.662154	1.20519	-0.54942	0.582718	0.785479
LRRC37A2	121.95	-0.66202	0.194468	-3.40425	0.00066345	0.0155072
DAPP1	61.5171	-0.661916	0.283095	-2.33815	0.0193797	0.127039
GABRB3	19.0184	-0.660687	0.31438	-2.10155	0.0355925	0.182419
ACRBP	40.6873	-0.660539	0.385063	-1.7154	0.0862712	0.297472
RFLNB	245.023	-0.660148	0.259314	-2.54575	0.0109045	0.0888978
BIN2	255.68	-0.660011	0.277402	-2.37926	0.0173476	0.118965
SEPTIN5	57.9451	-0.659721	0.302181	-2.1832	0.0290214	0.1622
SAMD1	381.104	-0.659342	0.199374	-3.30705	0.00094283	0.0196585
METTL4	117.657	-0.659052	0.266476	-2.47321	0.0133904	0.100677
HBEGF	78.1649	-0.658998	0.49387	-1.33436	0.182087	0.444114
POLE	846.543	-0.658503	0.176302	-3.73508	0.000187652	0.00692749
SLC28A3	30.79	-0.658299	0.427369	-1.54035	0.123474	0.361713
LDHB	1067.99	-0.658234	0.195973	-3.35881	0.000782801	0.0173106
BCL2L11	504.405	-0.657142	0.248535	-2.64406	0.00819187	0.0755021
RCAN2	35.6095	-0.656431	0.467697	-1.40354	0.160456	0.414506
RAB38	16.1506	-0.655589	0.299184	-2.19126	0.0284329	0.160461
XYLT1	65.0094	-0.655054	0.304442	-2.15166	0.0314243	0.169549
TEDC2	29.0988	-0.654338	0.330086	-1.98233	0.0474429	0.215816
H2AC6	1791.35	-0.653853	0.213713	-3.05948	0.00221719	0.0338366
HK2	348.1	-0.652859	0.356779	-1.82987	0.0672696	0.261267
COL9A1	18.6412	-0.651925	0.482015	-1.3525	0.176215	0.435849
KCNMB4	48.5741	-0.651651	0.286444	-2.27496	0.022908	0.139876
XRCC2	104.22	-0.651367	0.240018	-2.71382	0.00665117	0.0662349
NCOA4	10035.5	-0.650643	0.185354	-3.51026	0.000447661	0.0119715
ENDOD1	368.896	-0.650568	0.230729	-2.81962	0.00480799	0.0543546
FAM174B	113.005	-0.650493	0.202098	-3.21869	0.00128776	0.0238939
FBF1	48.8912	-0.648365	0.314584	-2.06102	0.039301	0.193154
FRAS1	291.097	-0.648194	0.246911	-2.62522	0.00865941	0.0774402
C1orf112	102.048	-0.647437	0.238982	-2.70914	0.00674569	0.0667947
LRRC37B	76.3611	-0.647417	0.226655	-2.85639	0.00428483	0.0509751
CELF2	285.443	-0.646942	0.260227	-2.48607	0.0129162	0.0986354
ZNF521	98.6587	-0.646507	0.273861	-2.36071	0.01824	0.12265
ASH2L	558.896	-0.645914	0.184487	-3.50114	0.000463272	0.0122498
H4C15	60.8515	-0.645909	0.368858	-1.75111	0.0799276	0.285483
CHORDC1	565.394	-0.645607	0.290821	-2.21995	0.0264225	0.154104
CFTR	86.3233	-0.645442	0.569641	-1.13307	0.257186	0.532473
ITGB3	1248.3	-0.644504	0.325896	-1.97764	0.0479696	0.217093
RNF10	2744.52	-0.644256	0.201324	-3.20009	0.00137384	0.0248042
PLAGL2	433.649	-0.644256	0.158537	-4.06375	4.82913e-05	0.0034438
RFC4	144.826	-0.642506	0.232287	-2.766	0.00567483	0.0603832
GLIPR2	128.368	-0.642458	0.297348	-2.16063	0.0307241	0.167144
CAPG	164.887	-0.642051	0.217862	-2.94706	0.00320813	0.0430188
ZNF66	21.2659	-0.641929	0.297113	-2.16055	0.0307299	0.167144
IRAG2	82.7285	-0.641433	0.265913	-2.41219	0.0158572	0.111784
PSTPIP1	42.8739	-0.641205	0.35291	-1.81691	0.0692312	0.26463
BRD8	570.411	-0.641162	0.223309	-2.87118	0.00408938	0.0498779
DZIP1	64.7567	-0.640908	0.191095	-3.35387	0.000796906	0.0175041
APOL4	89.7105	-0.640696	0.296328	-2.16211	0.0306094	0.166917
PKNOX2	26.9294	-0.638431	0.380071	-1.67977	0.0930029	0.310002
ZNF888	105.973	-0.638148	0.240504	-2.65338	0.00796908	0.074175
RFC3	136.141	-0.637872	0.258795	-2.46478	0.0137098	0.101885
SPX	20.806	-0.637868	0.323641	-1.97091	0.0487337	0.219077
TCAF2	169.956	-0.63744	0.324446	-1.9647	0.0494488	0.220168
TMEM163	14.3308	-0.637377	0.533457	-1.1948	0.232163	0.503943
TMEM119	19.7865	-0.637	0.367599	-1.73287	0.0831192	0.291033
ZNF850	215.23	-0.636288	0.192269	-3.30937	0.000935064	0.0195677
GRIK5	14.7508	-0.635564	0.473198	-1.34312	0.179232	0.43996
FANCA	223.436	-0.634903	0.334586	-1.89758	0.0577517	0.238926
KIF3C	83.1183	-0.634517	0.209671	-3.02625	0.0024761	0.0365335
PSRC1	53.3856	-0.634499	0.259576	-2.44437	0.0145106	0.105996
TXNDC16	310.508	-0.63329	0.182671	-3.46683	0.000526635	0.0133502
ZNF223	48.744	-0.632735	0.191859	-3.29792	0.000974043	0.0199326
ATG9A	955.668	-0.632199	0.161014	-3.92637	8.62392e-05	0.00460054
TNK2	345.006	-0.631861	0.209537	-3.0155	0.00256552	0.0374226
AGO2	2656.89	-0.631307	0.224438	-2.81284	0.00491065	0.0550304
WASF2	2116.02	-0.631282	0.179499	-3.51692	0.000436589	0.0118323
ZNF418	91.9953	-0.630995	0.227762	-2.77041	0.00559864	0.0599738
SLC25A36	256.401	-0.630659	0.215546	-2.92586	0.00343501	0.0453562
DPM2	400.542	-0.630593	0.220555	-2.85911	0.0042483	0.0508356
MELK	118.817	-0.63052	0.373935	-1.68617	0.0917623	0.307909
SNX22	364.024	-0.630391	0.46268	-1.36248	0.173048	0.432314
OTUD3	130.63	-0.629688	0.292616	-2.15193	0.0314031	0.1695
CA2	684.179	-0.629431	0.216817	-2.90305	0.00369549	0.0473505
MYEF2	44.6216	-0.62935	0.213081	-2.95356	0.00314127	0.0425952
FLNC	138.652	-0.62872	0.469492	-1.33915	0.180522	0.441458
FBXL20	555.702	-0.628234	0.190013	-3.30626	0.000945507	0.0196621
ZDHHC17	507.137	-0.628185	0.19788	-3.17457	0.0015006	0.0263211
CHRFAM7A	13.3123	-0.628138	0.802739	-0.782494	0.433924	0.680703
KMT5C	107.445	-0.628075	0.245244	-2.56102	0.0104366	0.0869924
EIF1AY	384.041	-0.628022	0.806565	-0.778639	0.436193	0.68214
STAM	374.616	-0.626839	0.201477	-3.11122	0.00186318	0.0301353
GRK6	339.576	-0.626204	0.190013	-3.29558	0.000982193	0.0200413
PTGER4	66.8352	-0.625736	0.373779	-1.67408	0.0941148	0.311656
ADAM23	16.6682	-0.625483	0.442041	-1.41499	0.157072	0.410411
SMIM3	133.821	-0.625425	0.287518	-2.17526	0.029611	0.164157
PBX1	612.683	-0.625418	0.202424	-3.08964	0.00200399	0.0316048
CAPRIN2	367.632	-0.625356	0.18324	-3.41277	0.000643052	0.0152603
SLIT2	67.0836	-0.624888	0.274713	-2.2747	0.022924	0.139882
CDKN1C	216.891	-0.624471	0.387786	-1.61035	0.107322	0.336208
TMEM131L	556.15	-0.623941	0.211626	-2.94832	0.00319507	0.0429825
FANCE	39.0616	-0.623462	0.233062	-2.6751	0.00747079	0.0711792
RFXAP	34.6716	-0.622741	0.239015	-2.60545	0.00917532	0.0805559
MAP1A	94.9488	-0.622245	0.339948	-1.83041	0.0671884	0.261134
ELN	413.663	-0.622205	0.370682	-1.67854	0.0932416	0.310293
FHOD1	147.411	-0.621654	0.233957	-2.65713	0.00788089	0.0737198
SPIB	41.2203	-0.621471	0.317443	-1.95774	0.0502607	0.221706
DOK1	78.9007	-0.621151	0.230634	-2.69324	0.00707618	0.0685763
LY75	138.195	-0.620568	0.220232	-2.81779	0.0048355	0.0545276
KCNAB1	16.0059	-0.62039	0.603494	-1.028	0.303951	0.579089
SORCS3	15.5421	-0.620049	0.701511	-0.883877	0.376763	0.639717
MYBL1	19.707	-0.619763	0.326262	-1.89959	0.0574872	0.23839
TERF2IP	1036.48	-0.619569	0.221902	-2.79208	0.00523706	0.0575018
LNPK	810.422	-0.618365	0.189369	-3.26539	0.00109313	0.0213485
TSPAN13	168.394	-0.617953	0.331226	-1.86565	0.0620903	0.248643
CCNG2	344.638	-0.617173	0.222882	-2.76906	0.00562188	0.0600927
GIPR	16.4323	-0.614668	0.350882	-1.75178	0.0798111	0.285425
H3-7	24.6965	-0.614144	0.533648	-1.15084	0.249798	0.523781
ADM	852.527	-0.614056	0.468109	-1.31178	0.189594	0.453894
G2E3	213.61	-0.613822	0.188463	-3.257	0.00112598	0.021708
CCL28	15.3387	-0.613749	0.225806	-2.71804	0.00656706	0.0657638
NEB	258.715	-0.613565	0.48545	-1.26391	0.206262	0.474996
NRG3	81.4442	-0.613275	0.291464	-2.10412	0.0353683	0.1816
ADCYAP1R1	20.6412	-0.611123	0.493163	-1.23919	0.215274	0.483793
TEC	94.5262	-0.610059	0.221945	-2.74869	0.00598331	0.0620861
NSUN3	200.338	-0.609918	0.1936	-3.1504	0.00163049	0.0275719
AK7	54.9577	-0.6094	0.252964	-2.40904	0.0159946	0.112416
KLF13	1868.52	-0.6087	0.247637	-2.45803	0.01397	0.103204
TFDP2	880.357	-0.608569	0.200066	-3.04185	0.00235132	0.0350977
ZNF43	133.221	-0.608439	0.21618	-2.8145	0.00488528	0.0548223
TEDC1	31.2928	-0.608204	0.288599	-2.10744	0.0350799	0.180777
ZNF681	64.6902	-0.607686	0.225175	-2.69872	0.00696059	0.0679948
SIAH2	1630.08	-0.607315	0.250887	-2.42067	0.0154918	0.110176
MIGA2	371.716	-0.606898	0.261023	-2.32508	0.0200678	0.129328
CCN1	672.692	-0.605305	0.67281	-0.899667	0.368297	0.633868
C2orf88	210.186	-0.605079	0.232262	-2.60516	0.00918315	0.0805559
FUT4	211.99	-0.604847	0.262141	-2.30734	0.0210361	0.132899
OCA2	13.5723	-0.604592	0.467663	-1.29279	0.196082	0.46214
F13A1	747.323	-0.604509	0.491582	-1.22972	0.218801	0.488377
FREM1	186.641	-0.604408	0.26219	-2.30523	0.021154	0.133293
PSIP1	474.649	-0.60321	0.183657	-3.28444	0.00102185	0.0205535
NFATC4	56.0595	-0.60286	0.334363	-1.80301	0.071387	0.26885
PDLIM7	188.014	-0.602822	0.203302	-2.96515	0.00302535	0.0417487
KCNQ5	20.736	-0.602316	0.501364	-1.20135	0.229614	0.501139
ZNF213	63.8798	-0.60179	0.209696	-2.86982	0.00410701	0.0498779
A4GALT	108.055	-0.601232	0.43539	-1.3809	0.167308	0.423823
DHRS13	349.308	-0.601158	0.382108	-1.57327	0.115657	0.35034
STAT5A	327.596	-0.601049	0.165346	-3.6351	0.000277878	0.00881715
DEPP1	1196.87	-0.600763	0.448682	-1.33895	0.180586	0.441461
LIN9	72.9827	-0.600102	0.248577	-2.41416	0.0157717	0.111323
CRYAB	65.0925	-0.59962	0.373863	-1.60385	0.108747	0.338442
KNL1	924.698	-0.599494	0.292117	-2.05224	0.0401465	0.19581
IGSF10	33.3793	-0.599453	0.378535	-1.58361	0.113282	0.346746
NRROS	120.985	-0.599189	0.227208	-2.63719	0.00835966	0.0762261
INPP4B	56.5906	-0.599149	0.271631	-2.20575	0.0274018	0.157554
PLAG1	234.226	-0.598642	0.186966	-3.20188	0.00136534	0.0246846
FCMR	45.0645	-0.598088	0.290827	-2.05651	0.0397338	0.194671
GFRA2	66.0348	-0.59759	0.444652	-1.34395	0.178965	0.43996
SLC6A19	119.943	-0.596735	0.570748	-1.04553	0.295777	0.570776
LSP1	159.663	-0.596117	0.283185	-2.10504	0.0352877	0.181384
SEMA4D	260.129	-0.595903	0.25314	-2.35405	0.0185703	0.123791
HYLS1	69.5576	-0.595276	0.193371	-3.07842	0.00208104	0.0324095
LMNB2	449.78	-0.595168	0.226028	-2.63316	0.00845943	0.0765642
ITM2A	55.4595	-0.594914	0.292688	-2.03259	0.0420944	0.200734
MTMR8	22.0368	-0.594074	0.217626	-2.72979	0.00633743	0.0643773
TSPO	119	-0.592919	0.319887	-1.85352	0.0638071	0.253007
STING1	195.001	-0.592616	0.214991	-2.75647	0.00584292	0.0612327
P2RY1	184.868	-0.592537	0.265653	-2.23049	0.0257146	0.151288
FOXJ2	439.329	-0.592219	0.149021	-3.97406	7.06568e-05	0.00419191
CEMIP	60.4687	-0.592015	0.559909	-1.05734	0.290356	0.565104
PPT2	282.069	-0.591876	0.206452	-2.86689	0.00414527	0.0498779
EID2B	18.5923	-0.591014	0.356306	-1.65873	0.0971712	0.316653
DZIP1L	34.1534	-0.590583	0.294378	-2.00621	0.044834	0.208105
ROR1	42.4256	-0.590403	0.25484	-2.31676	0.0205169	0.131085
CHST1	13.8731	-0.590058	0.366611	-1.60949	0.107509	0.33632
PDK1	639.715	-0.589905	0.292798	-2.01472	0.0439344	0.206235
SCRN1	123.329	-0.588295	0.241199	-2.43904	0.0147262	0.106907
SMPD3	29.8598	-0.58807	0.43374	-1.35581	0.175159	0.434512
USP7	2381.83	-0.587732	0.167309	-3.51286	0.000443309	0.0119156
ARL6IP6	127.41	-0.587222	0.183057	-3.20786	0.00133726	0.0244588
JARID2	584.168	-0.587206	0.196846	-2.98308	0.00285363	0.0402339
HAUS4	212.15	-0.586763	0.190034	-3.08767	0.00201733	0.0317555
CEP76	135.039	-0.58648	0.212145	-2.76452	0.00570061	0.0605208
CHAC2	22.6016	-0.585821	0.262577	-2.23104	0.0256784	0.151138
TMC6	419.594	-0.585697	0.232505	-2.51907	0.0117665	0.0930018
GDF15	591.6	-0.585292	0.52944	-1.10549	0.268946	0.543746
ZNF736	179.284	-0.585069	0.209626	-2.79102	0.00525429	0.0575533
OBSCN	471.089	-0.584921	0.354517	-1.64991	0.0989612	0.320783
NSMAF	187.425	-0.584907	0.168095	-3.47961	0.000502141	0.0129858
GSTM5	25.3254	-0.584472	0.436213	-1.33988	0.180286	0.441395
UIMC1	341.148	-0.584458	0.169401	-3.45015	0.000560281	0.0139291
IGSF6	220.396	-0.583758	0.360103	-1.62109	0.104999	0.332567
DDHD1	382.669	-0.583333	0.224993	-2.59268	0.00952326	0.0825723
ARHGAP45	251.073	-0.583243	0.217997	-2.67547	0.00746254	0.0711486
ANGPT2	65.7662	-0.583103	0.336462	-1.73304	0.083088	0.291033
TNFAIP8	300.41	-0.582678	0.29068	-2.00453	0.0450131	0.208731
S100A8	2701.82	-0.582413	0.486012	-1.19835	0.23078	0.502133
HEXIM1	598.682	-0.581632	0.177745	-3.27228	0.00106685	0.0211855
CCN2	513.651	-0.581174	0.403031	-1.44201	0.1493	0.400158
NEDD1	231.714	-0.58115	0.180421	-3.22108	0.00127708	0.0237894
POC1B	337.077	-0.581104	0.201249	-2.88748	0.00388343	0.04844
CPE	126.243	-0.58096	0.321949	-1.80451	0.0711512	0.268371
ATP8B2	345.793	-0.580812	0.275086	-2.11138	0.0347395	0.179486
CCDC77	76.8413	-0.580062	0.192327	-3.01603	0.00256112	0.0374226
CISH	308.796	-0.579838	0.242469	-2.39139	0.0167846	0.11637
FMOD	285.056	-0.579538	0.311175	-1.86242	0.0625445	0.249612
TRERF1	78.3109	-0.579383	0.231489	-2.50286	0.0123195	0.0955081
HDC	13.4435	-0.579333	0.435117	-1.33144	0.183043	0.445177
CCDC15	66.7382	-0.578922	0.263049	-2.20082	0.0277491	0.158502
CCDC138	42.4816	-0.578738	0.20103	-2.87887	0.003991	0.0491736
ZNF469	149.679	-0.578289	0.391798	-1.47599	0.139947	0.387613
CEP72	57.5864	-0.577893	0.232612	-2.48437	0.0129781	0.0988395
PLPPR1	155.15	-0.577723	0.309979	-1.86375	0.0623568	0.249256
IFT52	129.698	-0.577386	0.164025	-3.52011	0.000431373	0.0117814
ASAP1	1122.53	-0.576685	0.169178	-3.40874	0.00065263	0.0153586
RRM1	588.434	-0.576289	0.224654	-2.56523	0.0103107	0.0865046
IL17RE	45.7672	-0.576212	0.375432	-1.5348	0.124834	0.363683
LDAF1	32.9396	-0.575091	0.223327	-2.5751	0.010021	0.085023
PTPN22	42.5106	-0.574791	0.330157	-1.74096	0.0816906	0.288656
ZNF85	40.0813	-0.574497	0.234717	-2.44761	0.0143805	0.105308
TMEM71	29.3456	-0.574364	0.397865	-1.44362	0.148847	0.400023
HIPK1	1836.65	-0.574087	0.135484	-4.23732	2.262e-05	0.00241966
TLN2	283.575	-0.573471	0.31051	-1.84687	0.0647662	0.255256
PIK3CD	287.809	-0.573075	0.257215	-2.228	0.0258804	0.152073
ATP2C2	18.7537	-0.572947	0.532738	-1.07548	0.282162	0.558001
TMEM164	305.541	-0.572847	0.209841	-2.72992	0.00633503	0.0643773
ENTPD1	190.389	-0.572729	0.22304	-2.56783	0.0102336	0.086165
MAN2A2	1555.39	-0.572299	0.197248	-2.90141	0.00371483	0.0474262
CASP8AP2	418.345	-0.57224	0.166971	-3.42719	0.000609861	0.0147848
DCLRE1C	126.756	-0.571811	0.20918	-2.73359	0.00626479	0.0638607
RAP1GAP2	127.896	-0.571576	0.227007	-2.51788	0.0118064	0.0930798
PLXNA4	93.4665	-0.571405	0.34888	-1.63782	0.101458	0.325811
MYC	658.48	-0.571188	0.280748	-2.03452	0.0418992	0.200209
NCAPD3	545.437	-0.57091	0.221204	-2.58092	0.00985388	0.0840706
CD109	173.266	-0.570022	0.168161	-3.38974	0.00069958	0.0160619
CEP250	440.768	-0.569834	0.190386	-2.99304	0.0027621	0.0394347
SYN1	24.6692	-0.569514	0.548175	-1.03893	0.298838	0.573421
KATNAL1	199.86	-0.568685	0.203356	-2.79651	0.00516584	0.0569412
SIDT1	25.3077	-0.568353	0.301028	-1.88804	0.0590205	0.241486
SHISA2	14.5204	-0.568324	0.383866	-1.48053	0.138733	0.38546
GARIN1A	44.7233	-0.567809	0.282641	-2.00894	0.0445434	0.207507
MCEMP1	55.1061	-0.565937	0.513468	-1.10218	0.270381	0.545118
ADRB2	78.3529	-0.565561	0.337906	-1.67372	0.094185	0.311787
CCN4	151.384	-0.565288	0.455565	-1.24085	0.214661	0.482953
GPR174	15.2609	-0.565198	0.297707	-1.89851	0.0576293	0.238625
COL21A1	40.9304	-0.565116	0.309598	-1.82532	0.0679526	0.262946
CDC42EP3	256.322	-0.564899	0.279315	-2.02244	0.0431306	0.204135
MXD4	420.817	-0.56476	0.140243	-4.027	5.64928e-05	0.00370842
LZTFL1	142.288	-0.563842	0.176394	-3.19649	0.0013911	0.0250107
DEK	1058.85	-0.563411	0.177714	-3.17032	0.00152272	0.0265442
STON1	132.449	-0.562751	0.263315	-2.13718	0.0325834	0.172702
KDM7A	892.968	-0.562701	0.176253	-3.19257	0.00141014	0.0252041
ZFP3	62.3261	-0.562506	0.236232	-2.38116	0.0172583	0.118698
KIAA0753	147.051	-0.562403	0.179667	-3.13026	0.0017465	0.0290466
RNF123	1199.52	-0.561302	0.203907	-2.75274	0.00590989	0.0616589
DNM1	106.664	-0.561078	0.416471	-1.34722	0.177909	0.438791
MAP2K3	1361.7	-0.56077	0.2078	-2.6986	0.0069632	0.0679948
KCNN1	15.1787	-0.560571	0.385889	-1.45267	0.146315	0.396691
CLK1	1040.4	-0.560396	0.238482	-2.34985	0.0187812	0.124737
MORC3	800.592	-0.560377	0.157753	-3.55225	0.000381954	0.0109174
HERC1	3658.75	-0.560273	0.179729	-3.11732	0.00182505	0.0297915
BTRC	577.72	-0.560016	0.202429	-2.76648	0.00566656	0.0603407
CNPPD1	560.947	-0.560008	0.169562	-3.30268	0.000957667	0.0197118
PDGFB	67.7311	-0.559002	0.260964	-2.14207	0.0321878	0.171701
CD22	32.7983	-0.557917	0.296441	-1.88205	0.059829	0.243452
FKBP4	1770.15	-0.557668	0.252347	-2.20992	0.0271106	0.156587
OGN	54.4971	-0.557534	0.453549	-1.22927	0.218971	0.488602
EFNA3	42.0886	-0.557218	0.436915	-1.27535	0.202187	0.469939
DDIAS	50.3982	-0.556654	0.348239	-1.59848	0.109935	0.340449
LRRK1	338.399	-0.554853	0.189505	-2.92791	0.00341249	0.0452011
ANKZF1	437.302	-0.554506	0.182633	-3.03618	0.00239594	0.0355684
GPR146	207.075	-0.554106	0.248098	-2.23341	0.0255216	0.150466
NDE1	201.852	-0.553835	0.240255	-2.30519	0.0211557	0.133293
SLAMF7	28.8507	-0.55371	0.536971	-1.03117	0.30246	0.577595
DGKG	96.7849	-0.55362	0.312867	-1.76951	0.0768096	0.279668
PRRT3	24.1617	-0.553614	0.21157	-2.6167	0.00887854	0.0786974
ANKRD37	52.7014	-0.553448	0.469256	-1.17942	0.238233	0.51068
WRN	405.024	-0.553084	0.203973	-2.71155	0.00669694	0.0664984
CMPK2	181.452	-0.552958	0.346398	-1.59631	0.11042	0.341165
POC5	60.6337	-0.552958	0.235937	-2.34367	0.0190951	0.125816
S100A12	213.597	-0.552324	0.50544	-1.09276	0.2745	0.550246
FAM107A	25.511	-0.55229	0.411699	-1.34149	0.179761	0.440552
SLC16A12	276.915	-0.551947	0.420218	-1.31348	0.189022	0.45291
GPR75	32.3402	-0.551734	0.30397	-1.81509	0.0695099	0.265121
DPEP2	34.1518	-0.551616	0.304089	-1.814	0.0696778	0.265305
SIGLEC16	17.5775	-0.551289	0.55	-1.00234	0.316177	0.589967
ZNF551	119.061	-0.550654	0.194174	-2.83589	0.00456987	0.0526318
RFWD3	363.352	-0.549958	0.228343	-2.40847	0.0160194	0.112534
ZNF714	128.998	-0.549628	0.214256	-2.56529	0.010309	0.0865046
MFSD10	165.888	-0.549592	0.195993	-2.80414	0.00504507	0.0560029
ALOX5	180.539	-0.549417	0.324962	-1.69071	0.0908915	0.306517
LRRC37A3	88.2825	-0.549374	0.218661	-2.51245	0.0119898	0.0939292
SERPINI1	178.079	-0.549367	0.328693	-1.67137	0.0946493	0.312439
TACSTD2	32.9337	-0.549045	0.447768	-1.22618	0.22013	0.489949
PBK	83.6004	-0.548603	0.470799	-1.16526	0.243913	0.517903
CSKMT	62.0453	-0.548446	0.322948	-1.69825	0.0894609	0.303743
MEGF6	109.924	-0.548365	0.283868	-1.93176	0.0533892	0.229831
EGFLAM	79.2296	-0.548363	0.340963	-1.60828	0.107775	0.336826
UTY	389.992	-0.54806	0.964188	-0.568416	0.569753	0.776536
DSN1	134.42	-0.547543	0.207127	-2.64352	0.00820493	0.0755232
NDEL1	711.313	-0.547334	0.188397	-2.90522	0.00366998	0.0471521
TTLL7	51.26	-0.546857	0.300625	-1.81906	0.0689016	0.264157
GPAT2	19.4044	-0.54683	0.484399	-1.12888	0.258947	0.534431
RCC2	906.087	-0.545899	0.185173	-2.94805	0.00319784	0.0429825
THSD7A	118.626	-0.545845	0.27511	-1.9841	0.0472449	0.215193
SDE2	692.666	-0.545536	0.205319	-2.65701	0.00788363	0.0737198
HCAR3	31.6425	-0.545439	0.595415	-0.916065	0.359633	0.627142
KIF5C	17.8544	-0.544153	0.485366	-1.12112	0.262237	0.537107
LGR5	19.0451	-0.543764	0.543456	-1.00057	0.317036	0.590418
REEP4	157.146	-0.54375	0.220246	-2.46882	0.0135558	0.101167
CAPN13	26.0472	-0.543516	0.468579	-1.15992	0.24608	0.520157
LBR	1648.94	-0.543361	0.160562	-3.38412	0.000714062	0.0162463
DHX40	379.771	-0.543246	0.156242	-3.47695	0.000507143	0.0129961
TOP1	2291.56	-0.542585	0.194282	-2.79278	0.00522577	0.0574225
LAYN	14.3373	-0.542123	0.325164	-1.66723	0.0954684	0.313783
PEG3	6413.66	-0.54074	0.364572	-1.48322	0.138017	0.384454
LPAR2	22.8877	-0.540259	0.276445	-1.95431	0.0506649	0.222655
FRMD4A	684.703	-0.53946	0.197809	-2.72717	0.00638795	0.0646601
DHFR	988.81	-0.53912	0.221436	-2.43466	0.0149058	0.107602
INKA1	16.9986	-0.539059	0.310204	-1.73776	0.0822538	0.289704
ARHGEF6	295.816	-0.538396	0.186708	-2.88362	0.00393127	0.048693
HDGFL3	122.691	-0.537513	0.334915	-1.60492	0.108511	0.338005
PRUNE2	104.492	-0.537478	0.233832	-2.29857	0.0215294	0.134809
GABRP	76.4923	-0.537462	0.341248	-1.57499	0.115258	0.349687
ACTN2	35.5584	-0.53665	0.763651	-0.702743	0.482216	0.716598
ABCA9	431.226	-0.536432	0.313671	-1.71017	0.0872337	0.299329
SH3D21	43.6933	-0.535427	0.247623	-2.16227	0.0305975	0.166917
S100A6	326.94	-0.534787	0.343602	-1.55641	0.11961	0.35593
ORAI2	310.579	-0.534642	0.300649	-1.7783	0.0753553	0.277373
USP21	155.111	-0.534024	0.153438	-3.48039	0.000500678	0.0129717
C17orf67	17.0579	-0.533646	0.355057	-1.50299	0.132842	0.375371
CFAP44	57.5742	-0.53323	0.327633	-1.62752	0.103626	0.329697
SIGLEC5	27.9825	-0.532976	0.601945	-0.885422	0.375929	0.639651
FAM234B	165.495	-0.53122	0.225144	-2.35946	0.0183013	0.122704
PTGS2	62.7321	-0.531162	0.617078	-0.860771	0.389364	0.648312
ZNF486	47.2851	-0.530147	0.236895	-2.2379	0.0252275	0.148981
TNNI1	12.7935	-0.530046	0.686074	-0.772578	0.439772	0.685007
AGAP2	46.8693	-0.529935	0.339317	-1.56177	0.118342	0.354866
ELOVL7	70.8378	-0.529735	0.274441	-1.93023	0.0535781	0.230086
RCSD1	307.391	-0.529502	0.199613	-2.65265	0.00798633	0.0741888
SLC29A1	808.123	-0.528826	0.230854	-2.29073	0.0219788	0.13647
FOXO3	2406.21	-0.528207	0.185225	-2.8517	0.00434859	0.0511684
CLDN19	81.1358	-0.52769	0.621763	-0.8487	0.396048	0.652761
ZNF385A	256.075	-0.527628	0.252349	-2.09087	0.03654	0.185192
SWT1	138.143	-0.527475	0.160511	-3.28622	0.00101543	0.0204535
BRCA2	271.535	-0.527076	0.320448	-1.64481	0.100009	0.322822
LAIR1	452.99	-0.526802	0.372566	-1.41398	0.157367	0.410573
ADAMTSL1	76.181	-0.526443	0.30411	-1.7311	0.0834346	0.291537
FYB1	431.398	-0.525926	0.264832	-1.98589	0.0470458	0.214355
VSNL1	160.241	-0.525916	0.406659	-1.29326	0.195922	0.461916
RAVER1	396.273	-0.525645	0.176586	-2.9767	0.00291365	0.0408142
CRACD	188.924	-0.525586	0.226571	-2.31974	0.0203552	0.130257
ARHGAP15	125.196	-0.525473	0.185265	-2.83633	0.00456351	0.0526014
JAK2	429.415	-0.525163	0.159995	-3.28236	0.00102941	0.020676
CD200R1	43.6302	-0.525057	0.277004	-1.89549	0.058028	0.239438
ADAM33	20.2975	-0.525019	0.305507	-1.71851	0.0857031	0.296164
RAB42	31.922	-0.524802	0.31642	-1.65856	0.0972038	0.316686
STOX1	37.4698	-0.524227	0.408421	-1.28355	0.199301	0.465839
HDAC7	384.65	-0.523844	0.166774	-3.14104	0.00168347	0.0281977
SLC26A8	29.0611	-0.523826	0.244575	-2.14178	0.032211	0.171738
KCTD9	374.327	-0.523133	0.180731	-2.89453	0.00379723	0.0480086
RERG	48.2425	-0.522063	0.21161	-2.4671	0.0136211	0.101387
RNF145	493.29	-0.521544	0.176429	-2.95611	0.00311544	0.0425435
GDF11	123.387	-0.521504	0.382668	-1.36281	0.172943	0.43228
CPXM1	92.3525	-0.521464	0.220531	-2.36458	0.0180506	0.121891
PITHD1	460.858	-0.521203	0.173059	-3.0117	0.00259786	0.0377384
DDX11	450.585	-0.520886	0.209561	-2.4856	0.0129333	0.0987124
SLC16A3	444.756	-0.52048	0.380877	-1.36653	0.171773	0.430508
PDE5A	120.607	-0.520047	0.323054	-1.60978	0.107446	0.336244
LOXL3	61.4435	-0.519929	0.323136	-1.60901	0.107615	0.336474
FBXO9	797.039	-0.519522	0.160568	-3.23553	0.00121416	0.0229503
DCP2	1211.75	-0.519437	0.167208	-3.10652	0.00189301	0.0303398
NANOS1	13.6542	-0.518156	0.32073	-1.61555	0.106192	0.334171
C9orf78	621.802	-0.517981	0.165588	-3.12813	0.0017592	0.0291396
ABCA13	234.95	-0.51786	0.3215	-1.61077	0.107231	0.336093
CKM	47.273	-0.517508	1.14545	-0.451796	0.651416	0.829246
EP300	3181.69	-0.516737	0.139796	-3.69637	0.000218703	0.00760612
THBS1	11712.6	-0.516432	0.520498	-0.992189	0.321106	0.593768
ANKRD27	311.151	-0.516114	0.217092	-2.3774	0.0174353	0.119334
PRRT2	17.5717	-0.513505	0.29471	-1.74241	0.0814368	0.288055
FBN3	28.3511	-0.513316	0.651363	-0.788065	0.430659	0.67819
ZNF773	71.9564	-0.513246	0.162206	-3.16416	0.00155532	0.0268473
SPTBN4	14.2357	-0.513118	0.459764	-1.11605	0.264402	0.539574
CEP85	221.067	-0.512975	0.204314	-2.51072	0.0120486	0.0941781
UNKL	207.293	-0.512729	0.184773	-2.77491	0.00552171	0.0593804
LPL	27.704	-0.512648	0.573689	-0.893599	0.371536	0.636739
MICALL2	383.911	-0.512635	0.226508	-2.26321	0.023623	0.142973
RHNO1	123.002	-0.512432	0.223474	-2.29303	0.0218465	0.136011
THRA	260.031	-0.512246	0.176579	-2.90094	0.00372042	0.0474547
RPS6KA2	244.814	-0.512109	0.335665	-1.52566	0.127095	0.366857
SMTN	456.292	-0.510813	0.207731	-2.45902	0.0139319	0.103031
DOCK2	446.058	-0.510748	0.240952	-2.11971	0.0340303	0.177082
RAD18	133.46	-0.510382	0.212952	-2.3967	0.0165436	0.115299
G6PD	379.435	-0.509951	0.202038	-2.52404	0.0116016	0.0924983
AVPR1A	25.8716	-0.509664	0.333043	-1.53032	0.125937	0.365514
TOPBP1	513.392	-0.509635	0.191051	-2.66754	0.00764094	0.0720709
RELT	125.015	-0.509536	0.260122	-1.95883	0.0501326	0.221458
ANGPT1	66.4392	-0.509044	0.195732	-2.60072	0.00930274	0.0812336
NRM	52.6614	-0.508678	0.210279	-2.41906	0.0155606	0.110521
ZNF501	33.0068	-0.508616	0.338786	-1.50129	0.13328	0.375932
MMP16	66.4714	-0.508585	0.335436	-1.51619	0.129471	0.370506
PLVAP	226.143	-0.507822	0.237427	-2.13885	0.0324475	0.172258
NXF3	14.1098	-0.507435	0.335643	-1.51183	0.130578	0.372051
B4GALT3	391.537	-0.507058	0.211835	-2.39365	0.0166817	0.115975
PABPC4L	21.4811	-0.506394	0.235449	-2.15076	0.0314955	0.169804
PCOLCE2	167.126	-0.506283	0.294835	-1.71718	0.085947	0.296644
ZNF415	59.6056	-0.506259	0.324861	-1.55839	0.119141	0.355585
CLK3	558.465	-0.506083	0.173227	-2.9215	0.00348349	0.0458387
NINJ2	118.045	-0.505951	0.21732	-2.32814	0.0199048	0.128689
ZNF235	69.2089	-0.505317	0.165836	-3.04709	0.00231065	0.0346352
RASSF1	128.527	-0.505292	0.144499	-3.49685	0.000470794	0.0123332
PPP2R5B	181.042	-0.50522	0.23827	-2.12037	0.0339748	0.17702
SLC24A4	44.8164	-0.504461	0.186096	-2.71076	0.00671293	0.0665637
PTPRD	106.093	-0.504254	0.278436	-1.81102	0.0701375	0.266228
PPIP5K2	1252.23	-0.503738	0.151471	-3.32563	0.000882188	0.0188165
HLA-DQA1	101.344	-0.503417	0.594315	-0.847055	0.396965	0.653661
ARHGAP9	115.868	-0.503271	0.29571	-1.70191	0.088773	0.302261
ZNF678	158.353	-0.503132	0.214209	-2.34879	0.0188345	0.124739
SOX6	1049.11	-0.503099	0.277648	-1.812	0.0699865	0.265934
TCEAL5	43.3001	-0.502924	0.629644	-0.798743	0.424439	0.673229
MAZ	1682.91	-0.502863	0.161202	-3.11945	0.00181189	0.0296109
ANKRD13B	16.589	-0.502662	0.389925	-1.28912	0.197355	0.463284
NLGN4Y	133.221	-0.502347	0.827413	-0.60713	0.543765	0.759292
IKZF4	108.527	-0.502222	0.213226	-2.35535	0.0185053	0.123485
SLC12A6	514.322	-0.502194	0.151871	-3.30672	0.000943943	0.0196585
CKAP5	1390.75	-0.50216	0.19061	-2.63449	0.00842648	0.0765252
PAN3	558.038	-0.501782	0.133786	-3.75063	0.000176393	0.00665195
CENPC	389.99	-0.501659	0.184019	-2.72613	0.00640813	0.0648157
RIMKLB	173.233	-0.501199	0.226992	-2.208	0.0272443	0.15708
PCDHGB2	17.2556	-0.500125	0.276872	-1.80634	0.0708652	0.267728
HEBP2	631.129	0.500927	0.165151	3.03316	0.00242011	0.0357822
ESRRA	513.5	0.501168	0.168597	2.97258	0.0029531	0.041037
EFEMP1	104.632	0.501249	0.5485	0.913855	0.360793	0.627776
RGS14	280.346	0.501265	0.195525	2.56368	0.0103568	0.086685
NEU4	122.5	0.501663	0.476132	1.05362	0.292056	0.566771
PPFIBP2	508.664	0.501923	0.168118	2.98555	0.00283072	0.0401303
MYOM1	1846.6	0.501973	0.491114	1.02211	0.306729	0.581734
FAM169A	487.713	0.502267	0.275214	1.825	0.0680003	0.263022
PTPRF	4859.41	0.502284	0.21217	2.36737	0.0179151	0.121259
PON3	1438.36	0.503093	0.292502	1.71996	0.0854392	0.295761
SLCO2B1	5332.83	0.503536	0.22273	2.26075	0.023775	0.143402
FAHD2A	627.365	0.503762	0.198481	2.53809	0.011146	0.0900868
TMEM74	14.2654	0.50412	0.259694	1.94121	0.0522331	0.226933
HYAL2	459.685	0.504764	0.147625	3.41923	0.000627994	0.0151061
PHETA1	169.993	0.504869	0.259004	1.94928	0.0512625	0.224026
LRP3	279.461	0.505603	0.249505	2.02642	0.0427214	0.202697
CDC42SE1	1068.95	0.505916	0.157998	3.20204	0.00136458	0.0246846
GGT1	1376.77	0.506084	0.253309	1.99789	0.0457288	0.210597
UPP1	291.71	0.506493	0.269787	1.87738	0.060466	0.244797
EPPK1	433.879	0.506633	0.333136	1.5208	0.12831	0.368615
LYSMD2	135.809	0.506813	0.13958	3.63099	0.000282331	0.0088849
SPATA2L	109.862	0.506916	0.237008	2.13881	0.0324509	0.172258
FDX1	626.454	0.507443	0.17826	2.84664	0.00441826	0.0515586
KLHL25	171.676	0.508213	0.246855	2.05875	0.0395177	0.194016
NR1D2	443.673	0.508334	0.259275	1.9606	0.0499255	0.221056
PLXNB2	2732.31	0.508387	0.18728	2.71459	0.00663584	0.0662273
COPZ2	79.4063	0.508531	0.212039	2.39829	0.0164719	0.114913
FGA	264191	0.509085	0.344585	1.47738	0.139573	0.387032
TDO2	4077.49	0.509957	0.28944	1.76187	0.0780905	0.282351
PON2	2404.11	0.510356	0.162165	3.14713	0.0016488	0.0277816
PDF	156.644	0.510472	0.176068	2.89929	0.00374013	0.0475772
MAP1LC3A	149.545	0.51155	0.24996	2.04653	0.0407046	0.197169
ACAA2	5904.84	0.511944	0.299485	1.70941	0.0873747	0.299522
MID1IP1	1634.87	0.511949	0.24728	2.07032	0.0384227	0.190561
TMEM150B	18.7991	0.512083	0.288068	1.77765	0.0754615	0.277373
ZNF684	102.47	0.512084	0.190855	2.6831	0.00729432	0.0701607
EPHB2	33.9479	0.512145	0.381301	1.34315	0.179223	0.43996
FAM47E-STBD1	63.3642	0.512333	0.434202	1.17994	0.238023	0.51054
AGPAT2	2075.21	0.512949	0.196883	2.60535	0.00917801	0.0805559
GPT	562.908	0.513021	0.388093	1.3219	0.186201	0.449198
KCNJ11	50.9536	0.513603	0.309253	1.66078	0.096757	0.315724
UGP2	3945.88	0.513693	0.286288	1.79432	0.072762	0.271233
CLYBL	404.529	0.514185	0.247866	2.07445	0.0380377	0.190079
NT5E	748.803	0.515069	0.329892	1.56133	0.118447	0.354866
MBD4	585.291	0.516043	0.19245	2.68144	0.00733058	0.0703178
TTYH1	18.8528	0.517014	0.327447	1.57892	0.114354	0.348281
ZNF215	18.3956	0.517186	0.325659	1.58812	0.112258	0.345035
KCNK1	83.1567	0.518142	0.254882	2.03287	0.0420654	0.200726
LRG1	6992.24	0.518215	0.437149	1.18544	0.235842	0.507925
MVP	791.408	0.518616	0.236541	2.1925	0.0283435	0.160212
CLGN	286.398	0.518707	0.306504	1.69233	0.0905823	0.305839
ACBD4	187.788	0.518871	0.264703	1.9602	0.0499719	0.221172
KCNE5	17.982	0.518933	0.330696	1.56921	0.116598	0.351766
UPB1	1049.66	0.519389	0.612217	0.848374	0.39623	0.652983
HINT2	391.432	0.519816	0.17406	2.98643	0.0028226	0.0400553
TCIM	500.862	0.519881	0.416695	1.24763	0.212166	0.480248
OCEL1	266.37	0.52024	0.201205	2.58562	0.00972048	0.0832847
SERPINB8	252.042	0.520492	0.273662	1.90196	0.0571769	0.237872
GRINA	1917.45	0.520806	0.17566	2.96486	0.00302823	0.0417487
FAM184A	85.1902	0.520808	0.319976	1.62764	0.1036	0.329697
SUSD4	29.844	0.520963	0.611455	0.852006	0.394211	0.651787
PROC	1846.03	0.521669	0.203863	2.55892	0.0104997	0.0871663
AR	781.016	0.522127	0.384395	1.35831	0.174366	0.433687
MAP7	338.993	0.522848	0.196911	2.65526	0.00792479	0.0740065
NKX3-1	51.7388	0.522902	0.324203	1.61289	0.106769	0.335391
TAMALIN	73.2077	0.523325	0.268844	1.94657	0.0515861	0.224814
ADGRE1	108.139	0.523569	0.526598	0.994248	0.320102	0.592844
RAPGEF4	153.226	0.523591	0.339992	1.54001	0.123558	0.36185
CPB2	5884.72	0.523708	0.197961	2.64551	0.00815675	0.0753259
COA3	892.636	0.523818	0.19634	2.66791	0.00763253	0.0720397
SLC17A9	1246.88	0.524133	0.259741	2.01791	0.0436008	0.205283
EEF2KMT	115.645	0.524704	0.188638	2.78155	0.00541008	0.0586265
FAH	1585.39	0.524767	0.245829	2.13468	0.0327872	0.173262
MYH14	1578.13	0.525199	0.282373	1.85994	0.0628936	0.250485
FAM177A1	836.205	0.526373	0.190092	2.76905	0.00562199	0.0600927
RGN	1606.25	0.527085	0.260747	2.02144	0.0432344	0.20417
NOD2	38.4055	0.527198	0.435718	1.20995	0.226297	0.497324
STK19	203.964	0.528022	0.171746	3.07444	0.002109	0.0325567
TRIB1	1100.25	0.528554	0.239955	2.20272	0.0276146	0.15831
SH3PXD2B	354.464	0.528716	0.273613	1.93235	0.0533161	0.229831
AJUBA	744.892	0.529063	0.270323	1.95715	0.0503302	0.221739
FN3K	936.296	0.529229	0.256337	2.06458	0.0389624	0.192058
LAG3	20.9023	0.53009	0.389128	1.36225	0.173119	0.432414
ACADS	1427.14	0.530986	0.258626	2.0531	0.0400628	0.195672
NAGLU	603	0.531811	0.144913	3.66986	0.000242685	0.00804791
PRKAR1B	302.682	0.53203	0.12947	4.1093	3.96861e-05	0.00309596
TSTD1	185.637	0.532501	0.250879	2.12254	0.0337922	0.176371
ERICH5	272.075	0.53313	0.306866	1.73734	0.0823273	0.289818
PLCXD2	688.984	0.53341	0.276323	1.93038	0.0535595	0.230076
HS6ST1	1357.61	0.533849	0.285621	1.86908	0.0616112	0.247286
FABP3	68.857	0.534061	0.304177	1.75576	0.0791295	0.283869
HMGCL	1634.96	0.534628	0.228767	2.337	0.0194394	0.127249
RTN4RL2	146.987	0.534812	0.235011	2.27569	0.0228645	0.139821
PLK2	606.581	0.535167	0.263273	2.03274	0.0420785	0.200726
TPD52L1	216.204	0.53519	0.220964	2.42207	0.0154323	0.109942
WNK4	505.474	0.535235	0.293514	1.82354	0.0682209	0.263407
IER5L	118.558	0.535299	0.397462	1.34679	0.178047	0.438968
CARD10	564.278	0.535529	0.177378	3.01915	0.00253487	0.0371294
HNF1A	373.899	0.535838	0.205349	2.6094	0.00906998	0.0798928
GOLGA6L4	45.3084	0.536666	0.284366	1.88724	0.0591282	0.241717
ACSM2B	2296.23	0.53669	0.403758	1.32924	0.18377	0.446001
UGT2B4	5484.61	0.537375	0.345188	1.55676	0.119527	0.355835
PTK6	15.1916	0.537416	0.248618	2.16162	0.0306478	0.167019
STAP2	283.44	0.537737	0.30767	1.74777	0.0805032	0.286528
SERINC2	1117.7	0.538275	0.304455	1.768	0.0770616	0.280369
XBP1	8023.73	0.539463	0.189731	2.8433	0.00446488	0.0518455
RARRES2	3428.53	0.539921	0.264688	2.03984	0.0413665	0.19912
AOX1	967.626	0.539937	0.638077	0.846194	0.397444	0.654138
CPTP	375.582	0.540074	0.18549	2.91161	0.00359575	0.0466654
ECHDC3	500.31	0.540229	0.358981	1.5049	0.132351	0.374433
ENO3	1321.43	0.540325	0.377409	1.43167	0.152238	0.404061
VAMP5	214.985	0.541126	0.146889	3.68392	0.000229678	0.00779581
TRIM29	14.8085	0.542101	0.410906	1.31928	0.187074	0.450345
ZNF618	350.539	0.542524	0.169274	3.20501	0.00135057	0.0245452
VMO1	59.8782	0.544098	0.393776	1.38174	0.16705	0.423474
ETHE1	234.644	0.544347	0.176834	3.0783	0.00208183	0.0324095
TIGD2	276.538	0.54452	0.160998	3.38215	0.000719217	0.0163007
A1BG	6848.59	0.544525	0.235418	2.31302	0.0207217	0.131976
RHOB	4827.62	0.54566	0.287399	1.89861	0.0576155	0.238625
HJV	2127.6	0.546085	0.291738	1.87184	0.0612293	0.246734
EPB41L3	405.264	0.5462	0.248151	2.20108	0.0277303	0.158459
RAB30	247.513	0.546281	0.229542	2.37988	0.0173184	0.118844
ABTB2	358.942	0.548028	0.182263	3.00679	0.00264022	0.0381966
LTBR	1143.26	0.548158	0.180646	3.03444	0.00240983	0.0356675
APOL1	642.033	0.548211	0.418908	1.30867	0.190648	0.455028
SERPINF1	4877.3	0.549406	0.19642	2.7971	0.00515639	0.0568814
ATP2B2	2304	0.550581	0.219729	2.50573	0.0122199	0.0949037
C10orf143	21.0051	0.551665	0.199355	2.76724	0.00565326	0.0602659
IGFALS	122.682	0.551735	0.653361	0.844457	0.398414	0.654682
GCGR	591.241	0.552551	0.26626	2.07523	0.0379651	0.18996
TKFC	979.376	0.552589	0.388141	1.42368	0.154539	0.407408
ARSD	832.911	0.55356	0.225721	2.45241	0.0141903	0.104303
SLAMF8	106.927	0.554404	0.575377	0.963549	0.335272	0.605402
STEAP4	1614.38	0.555087	0.512354	1.08341	0.278628	0.554586
TNFAIP1	846.059	0.555312	0.177893	3.1216	0.00179871	0.0295138
MAOA	2772.51	0.555435	0.218742	2.53922	0.0111099	0.089846
TMEM176A	6379.89	0.557052	0.197065	2.82674	0.00470243	0.0535039
TXN	1495.12	0.557663	0.16329	3.41516	0.000637435	0.0151772
CFAP221	43.0789	0.55801	0.432217	1.29104	0.19669	0.462568
ATP1B1	2806.55	0.558426	0.199167	2.80381	0.00505029	0.0560029
APOE	44524.4	0.559691	0.177539	3.15249	0.00161884	0.0275023
F9	4957.16	0.560333	0.23568	2.37752	0.0174295	0.119334
AVPI1	277.629	0.561721	0.293098	1.9165	0.0553018	0.234282
IFI30	982.134	0.562852	0.269496	2.08853	0.0367497	0.185655
TNFSF14	875.953	0.563106	0.516465	1.09031	0.275577	0.551233
F7	1134.98	0.563286	0.268369	2.09893	0.0358235	0.182779
EPHA1	316.335	0.564365	0.338577	1.66688	0.0955392	0.31387
APOC1	18229.7	0.564434	0.207535	2.7197	0.00653412	0.0655801
DHRS1	278.967	0.564501	0.287437	1.96391	0.0495406	0.220319
CISD3	491.261	0.564595	0.211508	2.66938	0.00759906	0.0718239
SOWAHC	870.711	0.564942	0.224728	2.51389	0.0119407	0.0937723
IDUA	96.7439	0.565054	0.197914	2.85506	0.00430294	0.0510115
NKAPL	18.7276	0.565606	0.260522	2.17105	0.0299276	0.165005
TLE6	15.7576	0.565878	0.41179	1.37419	0.169382	0.427314
SHISA5	1763.03	0.565973	0.160338	3.52987	0.000415766	0.011515
SLC15A3	169.1	0.565974	0.297722	1.90101	0.0573002	0.238028
SDS	4750.18	0.56602	0.618896	0.914564	0.36042	0.627668
ABLIM3	2137.84	0.568689	0.231148	2.46028	0.0138828	0.102739
JCHAIN	18.9568	0.569316	0.558913	1.01861	0.308387	0.583469
SERPINC1	21653.2	0.569705	0.249926	2.2795	0.0226374	0.138882
B2M	9805.72	0.56995	0.213117	2.67436	0.0074873	0.0712437
TM4SF5	1795.52	0.570694	0.279568	2.04134	0.0412167	0.19863
TMEM54	18.5551	0.570768	0.339982	1.67881	0.0931881	0.310261
NBPF8	379.358	0.571453	0.329173	1.73602	0.0825595	0.290274
MYD88	642.459	0.571871	0.16257	3.5177	0.000435311	0.0118323
SUSD3	152.421	0.572154	0.337148	1.69704	0.0896887	0.304167
ACADSB	14340	0.572341	0.386606	1.48042	0.13876	0.38546
TRAF4	360.514	0.573119	0.21181	2.70582	0.00681367	0.067185
SPRYD4	754.168	0.574669	0.153002	3.75595	0.000172688	0.00665195
BTBD16	32.7609	0.575158	0.252882	2.27441	0.0229412	0.139926
NQO1	113.661	0.575438	0.574911	1.00092	0.316867	0.590337
IRF9	510.969	0.575997	0.200099	2.87856	0.00399499	0.0491798
CYP1B1	111.997	0.576027	0.547956	1.05123	0.293153	0.567808
PPP1R3B	2507.67	0.576221	0.317638	1.81408	0.0696652	0.265305
ABCC3	932.127	0.576408	0.318881	1.8076	0.0706691	0.267448
ARHGEF5	578.003	0.578342	0.225543	2.56422	0.0103407	0.0866015
TNFRSF1B	845.44	0.582422	0.25856	2.25256	0.024287	0.145249
TST	2925.4	0.582815	0.238707	2.44155	0.0146243	0.106496
SLC25A30	843.799	0.583971	0.211639	2.75928	0.00579287	0.0609705
EPB41L1	497.559	0.584841	0.445538	1.31266	0.189296	0.453412
RAB15	297.321	0.584856	0.257897	2.26779	0.0233419	0.141697
SLC27A4	308.26	0.585069	0.214781	2.72402	0.00644919	0.0650447
PRSS12	14.5973	0.585626	0.483052	1.21235	0.22538	0.496446
SEMA3G	36.1808	0.58572	0.385447	1.51959	0.128615	0.369039
PLGLB2	1997.83	0.587377	0.267776	2.19354	0.0282684	0.159998
NECTIN2	2203.01	0.587588	0.144683	4.0612	4.88213e-05	0.0034487
SULT1C2	1035.74	0.58778	0.295038	1.99222	0.0463467	0.212128
F11	1261.02	0.587868	0.204906	2.86896	0.0041182	0.0498779
NSMF	240.634	0.588278	0.240512	2.44594	0.0144474	0.105693
EHD4	614.424	0.588428	0.222629	2.64308	0.00821555	0.0755232
COA7	363.984	0.588737	0.151402	3.88857	0.000100838	0.00499578
MBNL3	13122.5	0.589574	0.201906	2.92005	0.00349979	0.0459266
SLC29A3	209.156	0.589858	0.272793	2.16229	0.0305956	0.166917
KHK	1915.02	0.590703	0.349069	1.69222	0.0906038	0.305839
DTX3L	1915.43	0.590768	0.184229	3.2067	0.00134268	0.0245261
SMIM19	236.065	0.592012	0.180944	3.2718	0.00106866	0.0211855
MYO7A	637.867	0.59211	0.294134	2.01306	0.0441084	0.206501
MPC1	1045.63	0.59217	0.205121	2.88693	0.00389019	0.0484667
GPRC5C	2103.4	0.592447	0.262761	2.2547	0.0241523	0.144747
SLC27A5	1464.25	0.592597	0.313823	1.88831	0.0589839	0.241486
HAAO	770.982	0.59272	0.382359	1.55016	0.121102	0.358506
FGL1	43367.2	0.592796	0.284958	2.08029	0.037499	0.188496
ZMYND15	94.9679	0.59315	0.250414	2.36868	0.0178517	0.12112
GADD45B	1411.96	0.593243	0.424291	1.3982	0.162053	0.416478
CDKN1A	631.362	0.593782	0.339029	1.75142	0.079874	0.28543
ZNFX1	814.784	0.594589	0.218295	2.72379	0.00645383	0.065045
PDLIM2	283.626	0.59462	0.300109	1.98135	0.0475521	0.216035
SLC25A33	408.31	0.594946	0.24713	2.40742	0.0160658	0.112746
SDC1	8417.62	0.595186	0.22342	2.66398	0.00772212	0.0727394
HSF4	20.3848	0.595277	0.298471	1.99442	0.0461059	0.211644
OTUB2	22.253	0.595345	0.354103	1.68127	0.0927099	0.309691
SAMD11	33.0267	0.596037	0.2897	2.05743	0.0396452	0.194506
MID2	139.244	0.596616	0.198756	3.00175	0.00268434	0.0386595
MOGAT3	244.764	0.596894	0.477067	1.25117	0.210871	0.479315
SAA4	3346.83	0.597011	0.322198	1.85293	0.063892	0.253272
SEC14L2	581.271	0.597279	0.235066	2.5409	0.0110567	0.089673
TK2	619.56	0.597912	0.190841	3.13304	0.00173004	0.0289091
TMEM45B	508.291	0.598346	0.647258	0.924433	0.355261	0.623916
ACSL1	22635.2	0.598537	0.247509	2.41824	0.0155958	0.110548
ACY3	56.7329	0.599019	0.451797	1.32586	0.184886	0.447709
ZNF593	131.076	0.599486	0.177156	3.38395	0.000714517	0.0162463
RRS1	137.982	0.599748	0.210506	2.84907	0.00438465	0.0513272
HPS5	650.307	0.599932	0.255825	2.34509	0.0190225	0.125513
LGALS2	19.6828	0.601342	0.534174	1.12574	0.260275	0.535477
NNMT	4381.13	0.601663	0.895518	0.67186	0.501673	0.73204
TMEM176B	7208.07	0.601728	0.189108	3.18192	0.001463	0.0258543
IFIT3	235.914	0.601928	0.285801	2.10611	0.035195	0.181163
IL1RL2	26.195	0.602045	0.315563	1.90784	0.0564114	0.236289
ECHDC2	1567.7	0.603822	0.194726	3.10087	0.00192951	0.0306608
TNFSF11	93.2369	0.604971	0.349232	1.73229	0.0832218	0.291196
LCAT	666.467	0.605115	0.307576	1.96737	0.0491409	0.21945
CYP4F12	693.445	0.605289	0.342893	1.76524	0.077523	0.281539
SAMD9L	176.877	0.605904	0.345244	1.755	0.0792592	0.284079
CYB5A	7056.9	0.606512	0.216438	2.80224	0.0050749	0.0561579
RTN4RL1	20.5061	0.606592	0.344837	1.75907	0.0785659	0.282885
NTS	28.7556	0.607067	0.451942	1.34324	0.179194	0.43996
LRRC61	293.845	0.607123	0.18639	3.25727	0.00112489	0.021708
LPA	1108.13	0.607129	0.338364	1.79431	0.0727642	0.271233
MYL3	14.1168	0.607469	0.545858	1.11287	0.265764	0.540797
CFB	42313.6	0.608676	0.240924	2.52642	0.0115233	0.0920296
KRT7	52.4909	0.608847	0.545612	1.1159	0.264466	0.539574
C1S	15098.3	0.609473	0.3349	1.81986	0.0687799	0.264121
DUSP2	29.5978	0.609666	0.535847	1.13776	0.25522	0.529879
PLAAT4	93.8559	0.610705	0.430087	1.41996	0.15562	0.408905
APCS	17640.6	0.611754	0.357681	1.71033	0.0872039	0.299329
HGFAC	1089.38	0.612061	0.322067	1.90041	0.0573788	0.238151
SERPINA6	4039.21	0.612588	0.250702	2.44349	0.0145461	0.106091
FGFRL1	934.529	0.613519	0.192864	3.1811	0.00146719	0.0258959
RNF208	46.4093	0.613919	0.268497	2.2865	0.0222251	0.137459
MUC3A	1606.17	0.614058	0.433253	1.41732	0.156389	0.409519
PRTG	52.3367	0.615222	0.358275	1.71718	0.0859462	0.296644
RAB7B	18.1621	0.616289	0.361669	1.70402	0.0883781	0.301498
SIK1	393.92	0.616439	0.383219	1.60858	0.107708	0.336691
HPX	20357.1	0.616664	0.245936	2.50741	0.0121618	0.0946663
ECHS1	2378.86	0.617366	0.240613	2.5658	0.0102938	0.0864655
PSME2	858.731	0.618754	0.195306	3.16814	0.0015342	0.0266129
TMEM82	188.402	0.618785	0.365315	1.69384	0.0902959	0.305384
ACSM2A	2624.85	0.619066	0.431068	1.43612	0.150968	0.40282
MTSS2	2552.72	0.619724	0.196014	3.16163	0.00156888	0.0269824
HLA-A	4954.4	0.620533	0.269534	2.30224	0.0213215	0.133987
HSD11B2	31.1438	0.621218	0.459559	1.35177	0.176449	0.436135
APBA1	609.597	0.623002	0.307639	2.02511	0.042856	0.203199
PRSS3	35.3763	0.623495	0.538819	1.15715	0.247211	0.521143
EEPD1	263.408	0.623971	0.262727	2.37498	0.0175501	0.119832
ACKR3	306.55	0.624969	0.474798	1.31628	0.188079	0.451569
CDS1	29.9396	0.626285	0.401044	1.56164	0.118373	0.354866
SERPINA11	3830.52	0.626634	0.224131	2.79584	0.00517648	0.057014
CA5A	1550.46	0.626893	0.22799	2.74965	0.00596598	0.0619865
APOC4-APOC2	41.1048	0.628778	0.378244	1.66236	0.0964408	0.315082
MYRF	855.368	0.628994	0.230511	2.72869	0.00635867	0.0645003
SLC25A10	494.443	0.631901	0.273753	2.30829	0.0209831	0.132767
SSUH2	322.42	0.632245	0.363209	1.74072	0.0817328	0.288733
GAMT	1471.21	0.632338	0.276734	2.28501	0.0223124	0.137834
GFER	209.34	0.633696	0.143512	4.41564	1.00713e-05	0.00187114
NDUFAF4	249.197	0.634621	0.186391	3.40479	0.000662149	0.0155072
CD80	22.0188	0.63679	0.549404	1.15906	0.246434	0.520504
MATCAP2	115.994	0.637047	0.198541	3.20864	0.00133363	0.0244239
CEACAM1	1212.46	0.638197	0.193604	3.29641	0.000979288	0.0200109
MASP2	2042.87	0.638323	0.207442	3.07712	0.00209009	0.0324309
IGFBP4	10084.1	0.638805	0.223934	2.85265	0.00433565	0.0511066
CLMN	2187.25	0.639243	0.200268	3.19194	0.00141323	0.0252272
CDC42EP1	1465.97	0.639659	0.186115	3.4369	0.000588424	0.0144496
IL4R	1535.34	0.639749	0.251906	2.53964	0.0110968	0.089846
SYTL5	22.5324	0.639752	0.37015	1.72836	0.0839241	0.29256
UGT2B7	401.868	0.640325	0.521538	1.22776	0.219536	0.489243
EFHD1	393.615	0.642677	0.356405	1.80322	0.0713536	0.26885
DECR2	705.947	0.643963	0.146586	4.39309	1.11752e-05	0.00196727
IFITM1	424.926	0.644237	0.357681	1.80115	0.0716797	0.269254
INHBC	275.786	0.645693	0.521397	1.23839	0.215572	0.483975
LIME1	481.863	0.646069	0.39975	1.61618	0.106054	0.333888
EVA1A	464.521	0.646223	0.182432	3.54226	0.000396718	0.0112483
LY6E	325.98	0.646539	0.321608	2.01033	0.0443963	0.207095
PLSCR1	545.946	0.646827	0.280181	2.3086	0.0209657	0.132767
CDHR5	966.776	0.647378	0.275696	2.34816	0.0188663	0.124891
SULT1A1	1526	0.647505	0.309991	2.08879	0.0367271	0.185655
FBXO6	121.898	0.648789	0.231705	2.80006	0.00510926	0.0564497
HPR	1485.82	0.649313	0.239899	2.70661	0.00679736	0.067118
ZNF208	19.6187	0.649725	0.371125	1.75069	0.0799997	0.285612
PXDC1	1005.63	0.651475	0.181326	3.59284	0.000327091	0.00968245
PRR15L	97.0516	0.651619	0.478816	1.36089	0.173547	0.432979
FITM1	19.4842	0.653144	0.24789	2.63481	0.00841836	0.0765252
C19orf12	846.132	0.653377	0.241715	2.70309	0.00686977	0.0675495
WSCD1	103.806	0.653489	0.251152	2.60196	0.0092692	0.0809908
LRRC20	485.713	0.653608	0.253364	2.57972	0.00988791	0.0842218
TMEM63C	57.2301	0.654016	0.425563	1.53682	0.124337	0.36311
ANKS1B	29.0309	0.654221	0.371181	1.76254	0.077978	0.282103
SLC25A47	1834.99	0.656071	0.226921	2.89119	0.0038379	0.0483011
GPRIN1	14.4899	0.657563	0.407504	1.61364	0.106606	0.335027
HES4	42.236	0.657744	0.370966	1.77306	0.0762192	0.278707
LSR	1953.57	0.657885	0.166111	3.96052	7.47856e-05	0.00428719
FMC1-LUC7L2	50.4025	0.658811	0.983202	0.670066	0.502815	0.733218
ABHD6	504.21	0.659103	0.185478	3.55354	0.000380087	0.0109082
C11orf24	589.987	0.659363	0.195519	3.37238	0.000745218	0.0166232
HAO1	1715.12	0.659577	0.457225	1.44256	0.149143	0.400158
CREB3L3	3341.57	0.659633	0.402138	1.64032	0.100939	0.324883
SULT2A1	3388.48	0.660984	0.483692	1.36654	0.17177	0.430508
CYP3A4	2966.27	0.661305	0.782291	0.845344	0.397919	0.654469
REEP6	1121.7	0.661313	0.362551	1.82406	0.0681433	0.263323
IL7	17.1934	0.661555	0.36758	1.79976	0.0718989	0.269717
PCK2	3447.88	0.661651	0.308572	2.14423	0.0320142	0.171161
PGLYRP2	1174.74	0.661838	0.594684	1.11292	0.265741	0.540797
SLC1A1	91.9872	0.662572	0.551126	1.20222	0.22928	0.501073
PRODH2	1086.51	0.663198	0.316793	2.09347	0.0363071	0.184475
METRN	29.2974	0.663843	0.248591	2.67043	0.0075755	0.0716931
AIFM3	14.8801	0.66421	0.286872	2.31536	0.0205934	0.131277
UGT2B10	1210.12	0.664779	0.510512	1.30218	0.192855	0.45782
GLYATL1	604.057	0.664931	0.387831	1.71449	0.0864395	0.297835
TMEM184A	176.374	0.665284	0.398531	1.66934	0.0950494	0.312916
CHPF	844.416	0.666716	0.183174	3.63979	0.000272864	0.00873659
ST6GALNAC2	20.2452	0.666818	0.392278	1.69986	0.0891566	0.303055
IL1R2	395.379	0.667145	0.636831	1.0476	0.294822	0.569634
EPHA2	521.798	0.668191	0.273203	2.44577	0.0144542	0.105693
AKR1D1	394.165	0.669537	0.610617	1.09649	0.272864	0.548213
ORM1	77147.1	0.67086	0.558855	1.20042	0.229977	0.501243
MMP15	1153.7	0.672264	0.216066	3.11139	0.00186208	0.0301353
TRIM14	699.278	0.672395	0.242532	2.77239	0.00556455	0.0597047
SLC22A1	487.81	0.673716	0.608398	1.10736	0.268138	0.543279
GTF2IRD1	161.57	0.674547	0.245704	2.74536	0.00604438	0.0623247
ALDH2	8312.16	0.676067	0.248864	2.71661	0.00659539	0.0659539
CCND1	2500.88	0.676192	0.241107	2.80453	0.00503898	0.0559798
ZXDB	377.257	0.676455	0.252482	2.67922	0.00737928	0.070641
GGACT	91.7744	0.676714	0.242779	2.78736	0.00531392	0.0578508
GCNT3	66.5484	0.677603	0.403523	1.67922	0.0931099	0.310086
CALCA	134.188	0.677726	0.806977	0.839834	0.401001	0.655872
NINJ1	855.416	0.67797	0.155627	4.35637	1.3224e-05	0.00205415
AGRN	987.657	0.678567	0.286191	2.37102	0.0177389	0.120718
PPP1R1A	412.214	0.679322	0.451039	1.50613	0.132034	0.374266
ORM2	12078.6	0.67942	0.496702	1.36786	0.171355	0.430139
GOT1	4464.22	0.679665	0.25789	2.63549	0.0084017	0.0764724
ITIH4	28872.9	0.680962	0.238332	2.85721	0.00427389	0.050969
AADAC	3495.48	0.681188	0.285248	2.38806	0.0169377	0.11712
STBD1	1387.14	0.681489	0.166011	4.10508	4.0417e-05	0.00310897
ASPDH	267.435	0.681817	0.463959	1.46956	0.14168	0.38989
CEBPA	2728.65	0.681935	0.318009	2.14439	0.0320015	0.171161
C6	6145.62	0.682026	0.244594	2.7884	0.00529692	0.0577548
RGS3	717.327	0.682733	0.278347	2.45281	0.0141744	0.104295
ACKR2	408.535	0.68301	0.345863	1.9748	0.0482905	0.217847
PAPPA2	78.5371	0.683251	0.550894	1.24026	0.21488	0.483291
CGREF1	42.6101	0.683576	0.492467	1.38806	0.165118	0.420918
ABHD2	5569.76	0.684221	0.236775	2.88976	0.00385541	0.0483011
C1QTNF3-AMACR	15.3816	0.684879	0.869848	0.787355	0.431074	0.678343
SH3BGR	27.1538	0.685134	0.322304	2.12574	0.0335248	0.175757
PCSK1N	35.3785	0.685588	0.685639	0.999927	0.317346	0.590743
RBCK1	1056.18	0.685946	0.225728	3.03882	0.0023751	0.0353015
SERPINA3	81584.8	0.686164	0.562027	1.22087	0.222134	0.492468
IGFLR1	138.499	0.686382	0.298788	2.29722	0.0216061	0.134991
SP140	17.8761	0.687731	0.352641	1.95023	0.0511485	0.223805
SLC51A	1194.21	0.689144	0.299273	2.30273	0.0212941	0.13393
TPD52	376.271	0.689565	0.19433	3.54842	0.000387552	0.0110327
PTPN3	1356.97	0.689635	0.241948	2.85034	0.00436723	0.0513272
TM6SF2	46.7934	0.690105	0.311698	2.21402	0.0268273	0.155821
CHRDL2	70.6413	0.690251	0.66353	1.04027	0.298214	0.572662
LAD1	320.068	0.690421	0.268293	2.57338	0.010071	0.0852396
SLC16A6	50.6952	0.690742	0.391799	1.763	0.0779004	0.282103
DDX60	336.407	0.690744	0.32185	2.14617	0.0318597	0.170929
SLC2A10	654.403	0.691119	0.274916	2.51393	0.0119395	0.0937723
KRT8	4805.73	0.691532	0.207918	3.32599	0.000881065	0.0188165
FPR3	99.5535	0.69156	0.371073	1.86368	0.062367	0.249256
KNDC1	118.996	0.691879	0.765373	0.903977	0.366008	0.631634
IYD	227.562	0.692289	0.456842	1.51538	0.129677	0.370676
METTL1	86.9574	0.692826	0.202016	3.42956	0.000604553	0.0147432
RBP5	429.57	0.692937	0.344793	2.00972	0.0444609	0.207259
SLC35C1	663.03	0.693718	0.403238	1.72037	0.0853656	0.295649
C1R	14027.6	0.694372	0.302695	2.29397	0.0217925	0.135734
GBP3	120.195	0.695932	0.341403	2.03845	0.0415054	0.199258
APOF	469.246	0.696947	0.417659	1.6687	0.095177	0.31319
TRIM9	28.6208	0.697986	0.402496	1.73414	0.082893	0.290795
GPD1	823.438	0.698062	0.471225	1.48138	0.138506	0.385141
APOL6	1946.92	0.698776	0.243711	2.86724	0.00414075	0.0498779
EIF2AK2	1385.81	0.701599	0.199596	3.5151	0.000439584	0.0118453
HAMP	9466.34	0.702468	0.504335	1.39286	0.163662	0.418915
APOA5	1213.13	0.70362	0.449701	1.56464	0.117667	0.353554
ALDH1B1	1199.74	0.703882	0.297915	2.3627	0.0181425	0.122278
NR1D1	301.894	0.7041	0.437511	1.60933	0.107544	0.336329
ITGB4	59.1972	0.7045	0.358713	1.96397	0.0495338	0.220319
LAP3	1044.92	0.704827	0.224052	3.14582	0.00165622	0.0278072
LONRF3	196.681	0.705729	0.21678	3.25551	0.00113189	0.0217151
CFHR5	137.682	0.70756	0.551183	1.28371	0.199243	0.465781
UQCRQ	1531.96	0.708163	0.20364	3.47753	0.00050605	0.0129961
FUOM	413.198	0.709521	0.280787	2.5269	0.0115075	0.0919556
SLC51B	122.417	0.710157	0.456244	1.55653	0.119582	0.355924
MOCOS	425.82	0.710374	0.275527	2.57824	0.00993064	0.0844194
CCL24	23.0352	0.710606	0.552446	1.28629	0.198342	0.464761
AFM	4077.2	0.71148	0.57641	1.23433	0.21708	0.485728
GCKR	664.041	0.71295	0.26568	2.68349	0.00728578	0.0701262
ASAH2B	147.656	0.713499	0.188208	3.79102	0.000150032	0.00617625
TLCD2	463.65	0.713703	0.290881	2.45359	0.0141438	0.104124
EIF5AL1	19.9364	0.716231	0.546836	1.30977	0.190272	0.454806
AHNAK2	21.9014	0.71626	0.492533	1.45424	0.145881	0.395911
EPHX1	10024.2	0.718248	0.50601	1.41943	0.155772	0.408905
DPP4	902.669	0.718358	0.383496	1.87318	0.0610435	0.246267
ERP27	403.037	0.718522	0.551976	1.30173	0.19301	0.457895
SAA1	19388.5	0.720104	0.941591	0.764774	0.444406	0.68873
C4A	30218.6	0.72126	0.266612	2.70529	0.00682457	0.0671987
BCAR3	191.859	0.722109	0.232349	3.10787	0.00188443	0.0303055
PLA1A	178.353	0.722628	0.283292	2.55082	0.010747	0.0881058
PARP12	489.031	0.723205	0.222876	3.24488	0.00117501	0.0224204
SAA2-SAA4	67.0893	0.724065	1.22948	0.588921	0.555914	0.767102
FAM83G	616.027	0.724375	0.28319	2.55791	0.0105303	0.0872071
IDNK	150.705	0.724594	0.264759	2.7368	0.00620392	0.0633401
CXCL3	18.0083	0.725864	0.550551	1.31843	0.187359	0.450729
GALK1	832.708	0.726252	0.280438	2.5897	0.00960582	0.0828446
PCDH1	562.495	0.726378	0.271746	2.673	0.0075176	0.0714146
MDGA1	21.0931	0.72698	0.562437	1.29255	0.196166	0.462243
RETREG1	195.322	0.728328	0.528735	1.37749	0.16836	0.425572
SLC5A1	36.5157	0.729023	0.505551	1.44204	0.149292	0.400158
OAF	1847.12	0.730027	0.213143	3.42506	0.000614668	0.0148615
PDE11A	127.524	0.730548	0.305149	2.39407	0.0166625	0.115899
IFIT5	325.775	0.73295	0.177877	4.12055	3.7797e-05	0.00304968
KCTD14	34.5151	0.733822	0.372304	1.97103	0.0487206	0.219077
CHCHD10	892.565	0.733828	0.226946	3.2335	0.00122285	0.0230838
HAO2	568.65	0.734456	0.505702	1.45235	0.146404	0.396781
SLC35F6	986.421	0.735569	0.17842	4.12268	3.74488e-05	0.00304968
SHROOM1	1048.39	0.739476	0.264709	2.79354	0.0052135	0.0573322
IFITM2	3248.68	0.739952	0.38208	1.93664	0.0527894	0.228325
ATF5	23324.3	0.740468	0.304234	2.43388	0.0149381	0.10778
C2orf16	35.6111	0.740795	0.321041	2.30748	0.0210281	0.132899
KCTD19	20.4627	0.741247	0.427661	1.73326	0.0830495	0.291033
SKAP1	58.7972	0.743578	0.42266	1.75928	0.0785301	0.282885
HMGCS2	12493.2	0.749249	0.411436	1.82106	0.0685979	0.263924
DDIT3	234.879	0.749769	0.327837	2.28702	0.0221948	0.137331
CBX4	446.17	0.750314	0.217516	3.44946	0.0005617	0.0139389
SHH	160.329	0.751218	0.237879	3.15798	0.00158864	0.0271898
CPEB3	316.069	0.752036	0.237321	3.16885	0.00153045	0.0265805
DMRTA1	67.9832	0.752498	0.28799	2.61293	0.00897704	0.0793215
MACROD1	94.7663	0.752551	0.280537	2.68253	0.00730665	0.070173
ACVR1C	56.8798	0.753088	0.410108	1.83631	0.0663112	0.259277
LOXL4	1551.67	0.753844	0.433762	1.73792	0.0822249	0.289675
NAT8	304.94	0.754399	0.32003	2.35728	0.0184096	0.123196
ELFN1	117.024	0.754481	0.429846	1.75524	0.0792188	0.284045
BHMT	4353.2	0.754686	0.566866	1.33133	0.18308	0.445177
TPRN	260.305	0.754841	0.27332	2.76175	0.00574921	0.0608082
MBL2	3537.21	0.75544	0.266799	2.8315	0.00463308	0.0530999
ALPK3	1357.84	0.755601	0.273681	2.76088	0.00576461	0.0609254
ST14	150.049	0.756897	0.347304	2.17935	0.0293058	0.16317
CD14	2374.57	0.757322	0.301443	2.51233	0.0119938	0.0939292
ALAS1	4395.44	0.758017	0.302135	2.50887	0.0121118	0.0945296
[truncated: 256 more rows]

## Sheet: LI_PL
	baseMean	log2FC	lfcSE	stat	pvalue	padj
HBZ	368.075	-4.07952	0.842428	-4.84258	1.28163e-06	7.12464e-05
KRT1	52.3938	-3.91256	0.609619	-6.41803	1.38046e-10	3.97797e-08
HBB	14826.7	-3.84187	0.553921	-6.93577	4.04011e-12	3.16924e-09
HEPACAM2	19.7537	-3.79417	0.613665	-6.1828	6.29726e-10	1.27025e-07
SLC4A1	11735.3	-3.77424	0.556272	-6.78488	1.16184e-11	7.1327e-09
HBM	618.083	-3.68945	0.594441	-6.20659	5.4147e-10	1.12435e-07
GYPE	318.303	-3.58226	0.616193	-5.81354	6.11653e-09	7.78066e-07
EPB42	1444.5	-3.58109	0.50711	-7.06176	1.64405e-12	1.78569e-09
HBG2	111162	-3.55453	0.560892	-6.33728	2.33853e-10	5.793e-08
TSPO2	111.886	-3.51835	0.519462	-6.77308	1.26071e-11	7.4172e-09
ALAS2	4175.38	-3.50555	0.54599	-6.42055	1.35785e-10	3.97797e-08
HBA1	66567.9	-3.49641	0.536854	-6.51277	7.37776e-11	2.42265e-08
HBA2	113976	-3.49163	0.538875	-6.47948	9.20406e-11	2.88803e-08
HEMGN	1988.71	-3.46529	0.572014	-6.05806	1.37775e-09	2.4625e-07
ACKR1	70.1118	-3.45109	0.591209	-5.83734	5.30392e-09	7.2011e-07
IFIT1B	123.467	-3.4481	0.690271	-4.99529	5.8748e-07	3.71983e-05
SLC14A1	264.623	-3.43534	0.481039	-7.1415	9.23173e-13	1.13361e-09
AHSP	1335.38	-3.43303	0.59274	-5.7918	6.96353e-09	8.70133e-07
CSF3	1.70691	-3.4176	1.35754	-2.5175	0.0118191	0.079018
TMCC2	2447.3	-3.39606	0.616395	-5.50956	3.5974e-08	3.55212e-06
HBE1	61.8318	-3.39171	0.681581	-4.97623	6.48341e-07	4.0687e-05
ACSL6	583.178	-3.39132	0.404783	-8.37813	5.37751e-17	2.53101e-13
HSPA6	306.938	-3.36527	0.615527	-5.46731	4.56922e-08	4.38894e-06
FAM83A	99.5824	-3.33465	0.920992	-3.62071	0.000293791	0.0059009
PHOSPHO1	322.156	-3.32868	0.586283	-5.67761	1.36593e-08	1.53071e-06
SPTA1	4219.55	-3.3277	0.533694	-6.23521	4.5117e-10	9.80079e-08
SHISA7	26.7248	-3.30387	0.609031	-5.4248	5.80209e-08	5.38984e-06
SLC25A37	8960.83	-3.30258	0.42028	-7.85805	3.90146e-15	1.10177e-11
HBG1	4631.4	-3.26872	0.790379	-4.13564	3.53964e-05	0.00115427
TRIM58	974.142	-3.25469	0.455506	-7.14523	8.98485e-13	1.13361e-09
GYPA	791.465	-3.25183	0.462084	-7.0373	1.95996e-12	1.86989e-09
SPTB	3051.02	-3.24834	0.461712	-7.03543	1.98643e-12	1.86989e-09
GREM1	33.241	-3.23549	0.712932	-4.53829	5.6713e-06	0.000258318
IL1RL1	613.868	-3.22712	0.587675	-5.49133	3.98924e-08	3.91167e-06
RHCE	204.455	-3.21509	0.477887	-6.72773	1.7233e-11	8.74018e-09
OR2W3	32.3323	-3.19794	0.506638	-6.31209	2.75295e-10	6.4786e-08
OSBP2	906.467	-3.19481	0.4395	-7.26919	3.61655e-13	7.29511e-10
PTX3	62.7453	-3.1899	0.684689	-4.65891	3.17891e-06	0.000157495
ERFE	122.116	-3.1363	0.520481	-6.02576	1.68313e-09	2.82926e-07
SLC2A1	3272.8	-3.13379	0.464532	-6.74612	1.51851e-11	8.57654e-09
SNCA	704.09	-3.11848	0.454961	-6.85439	7.16168e-12	4.81538e-09
MYT1	32.4244	-3.11782	0.552528	-5.64284	1.67272e-08	1.83092e-06
FHDC1	874.72	-3.11329	0.458735	-6.78669	1.14737e-11	7.1327e-09
CRB1	38.4965	-3.10291	0.66966	-4.63356	3.59438e-06	0.000175615
GYPB	272.255	-3.07846	0.556078	-5.53602	3.09423e-08	3.12075e-06
RHD	295.576	-3.07074	0.528087	-5.81484	6.06924e-09	7.78066e-07
SLFN14	142.879	-3.06609	0.538339	-5.69545	1.23045e-08	1.41252e-06
BPGM	985.14	-3.05817	0.363067	-8.42316	3.66461e-17	2.53101e-13
ANK1	2247.05	-3.04606	0.466557	-6.52881	6.62924e-11	2.22869e-08
YPEL4	289.304	-3.0167	0.506048	-5.96129	2.5025e-09	3.75908e-07
KEL	386.665	-2.98542	0.519104	-5.7511	8.86634e-09	1.07002e-06
ADD2	1294.39	-2.98082	0.580919	-5.13121	2.87881e-07	2.05297e-05
H3C4	183.946	-2.95852	0.886379	-3.33776	0.000844569	0.0128783
SLC6A9	288.18	-2.94956	0.490134	-6.01787	1.76726e-09	2.8923e-07
ICAM5	122.323	-2.94776	0.527114	-5.59225	2.2414e-08	2.3453e-06
HBQ1	73.8545	-2.93743	0.474262	-6.19368	5.87739e-10	1.20273e-07
SELE	21.9952	-2.93317	0.745343	-3.93533	8.30824e-05	0.00218459
XK	544.673	-2.92318	0.438355	-6.66853	2.58386e-11	1.14013e-08
TRIM10	507.467	-2.91563	0.483469	-6.03064	1.6331e-09	2.81212e-07
E2F2	765.074	-2.91034	0.442843	-6.57196	4.96589e-11	1.81914e-08
RHAG	680.264	-2.90012	0.470004	-6.17041	6.81136e-10	1.34689e-07
CR1L	135.633	-2.89733	0.455314	-6.36337	1.97378e-10	5.16106e-08
KLF1	648.226	-2.89355	0.493845	-5.85923	4.65012e-09	6.38214e-07
IL6	14.8376	-2.88112	1.13083	-2.54778	0.010841	0.0742558
C17orf99	295.676	-2.88008	0.513776	-5.6057	2.07409e-08	2.21865e-06
MYL4	391.336	-2.87732	0.469314	-6.13092	8.73735e-10	1.69002e-07
SMIM5	109.148	-2.84169	0.422437	-6.7269	1.73318e-11	8.74018e-09
ANKLE1	252.913	-2.83099	0.466007	-6.075	1.23986e-09	2.27361e-07
CA8	97.2406	-2.80126	0.437636	-6.4009	1.54465e-10	4.19432e-08
HES6	110.126	-2.80109	0.468181	-5.98291	2.19184e-09	3.36399e-07
RFESD	216.288	-2.79433	0.471562	-5.92569	3.10984e-09	4.57405e-07
FOSB	69.0049	-2.78663	0.558793	-4.98686	6.13671e-07	3.86832e-05
TMOD1	330.011	-2.78031	0.348394	-7.98036	1.4591e-15	5.15063e-12
TSPAN5	298.197	-2.76724	0.385967	-7.16963	7.52022e-13	1.13361e-09
PAPPA	401.149	-2.71241	0.629592	-4.30821	1.64582e-05	0.000619706
TENT5C	3882.35	-2.67671	0.288145	-9.28947	1.55063e-20	2.1895e-16
H2AC25	116.664	-2.67593	0.502901	-5.321	1.03201e-07	8.59083e-06
NFE2	904.412	-2.6448	0.442763	-5.97339	2.32368e-09	3.528e-07
CTSE	81.7161	-2.64182	0.634109	-4.1662	3.09721e-05	0.00103878
RAB6B	176.251	-2.61435	0.526627	-4.96433	6.89374e-07	4.21383e-05
SLC38A5	176.549	-2.60776	0.488697	-5.33615	9.49412e-08	8.13738e-06
TMEM158	58.9781	-2.58448	0.493061	-5.2417	1.59103e-07	1.23436e-05
GALNT5	53.3153	-2.56223	0.51713	-4.95472	7.24344e-07	4.37083e-05
H2BC26	206.454	-2.54791	0.433543	-5.87696	4.17879e-09	5.84204e-07
IRF4	51.0838	-2.54386	0.472409	-5.38487	7.24977e-08	6.5078e-06
TCL1A	28.5643	-2.53999	0.452403	-5.61445	1.97192e-08	2.12546e-06
RBM38	1141.94	-2.52884	0.382321	-6.61445	3.72933e-11	1.46272e-08
RASD1	236.816	-2.49575	0.611444	-4.08174	4.46999e-05	0.00135424
SEMA7A	314.378	-2.48899	0.395116	-6.29939	2.98817e-10	6.80532e-08
PIP5K1B	200.348	-2.48598	0.444861	-5.58823	2.29399e-08	2.36431e-06
ICAM4	109.883	-2.48214	0.412567	-6.01632	1.78428e-09	2.8923e-07
TAL1	1464.47	-2.47538	0.412148	-6.00606	1.90083e-09	2.97919e-07
DNAJA4	606.07	-2.46684	0.402575	-6.12767	8.91752e-10	1.70156e-07
H2AC14	508.231	-2.45596	0.461141	-5.32583	1.00493e-07	8.49675e-06
AREG	21.8206	-2.44866	0.608834	-4.02189	5.77335e-05	0.00165691
LOX	292.937	-2.44139	0.48666	-5.01662	5.25887e-07	3.4219e-05
TMA7B	25.3343	-2.43594	0.514095	-4.73831	2.15511e-06	0.000113123
RGS16	96.8509	-2.43076	0.387769	-6.26857	3.64382e-10	8.03918e-08
RUNDC3A	395.579	-2.42923	0.517267	-4.69629	2.64929e-06	0.000134079
DMBT1	9.16348	-2.4288	1.14948	-2.11296	0.0346042	0.154918
KCNN4	61.5345	-2.42759	0.447804	-5.4211	5.92342e-08	5.46658e-06
RGCC	134.196	-2.42454	0.416327	-5.82364	5.75796e-09	7.45894e-07
HMBS	1214.36	-2.41799	0.34948	-6.91883	4.55388e-12	3.38425e-09
RNF182	31.4075	-2.41586	0.535138	-4.51447	6.3476e-06	0.000280966
NHLRC4	21.1435	-2.41396	0.491312	-4.9133	8.95562e-07	5.24702e-05
GYPC	1238.29	-2.41378	0.344445	-7.00773	2.42212e-12	2.13752e-09
CH25H	14.8389	-2.41158	0.677001	-3.56215	0.000367834	0.00710509
H4C6	637.155	-2.40095	0.450954	-5.32415	1.01427e-07	8.52466e-06
RIPOR3	896.739	-2.37256	0.356733	-6.65078	2.91538e-11	1.21074e-08
HK1	2010.14	-2.37106	0.369714	-6.41323	1.42467e-10	4.02326e-08
GRAP2	301.668	-2.36941	0.42896	-5.52363	3.32074e-08	3.30203e-06
FAM72D	49.5822	-2.36137	0.597615	-3.95133	7.77193e-05	0.00206679
GMPR	309.344	-2.36002	0.3592	-6.57021	5.02454e-11	1.81914e-08
SLC6A8	602.998	-2.35753	0.39861	-5.91437	3.33143e-09	4.84946e-07
H2BC13	787.995	-2.34866	0.458964	-5.11731	3.09931e-07	2.16736e-05
H2BC6	1526.93	-2.34324	0.451797	-5.18649	2.14297e-07	1.59494e-05
H2BC14	695.702	-2.33721	0.465561	-5.02019	5.16203e-07	3.37444e-05
SLC22A16	40.3087	-2.33617	0.441001	-5.29742	1.17449e-07	9.58603e-06
GATA1	284.201	-2.33396	0.449697	-5.19006	2.10223e-07	1.57891e-05
H2AC13	1392.08	-2.3315	0.439351	-5.30668	1.11639e-07	9.17148e-06
SMOX	558.905	-2.33082	0.364053	-6.40242	1.5293e-10	4.19432e-08
PTGS2	62.7321	-2.32491	0.522249	-4.45172	8.51845e-06	0.000359361
PIM1	2114.38	-2.31755	0.350731	-6.60776	3.90177e-11	1.489e-08
RGS6	62.585	-2.31496	0.468108	-4.94536	7.60023e-07	4.56661e-05
ST6GALNAC1	20.6988	-2.30916	0.547835	-4.21507	2.49699e-05	0.000870555
LANCL3	94.1317	-2.30377	0.406701	-5.66454	1.47419e-08	1.63902e-06
ALDH1A3	52.9277	-2.28262	0.543201	-4.20216	2.64383e-05	0.000906091
SLC1A5	975.465	-2.28195	0.351976	-6.48327	8.97557e-11	2.88034e-08
DYRK3	164.433	-2.28189	0.361894	-6.30541	2.8744e-10	6.65352e-08
CD300E	88.2722	-2.26107	0.586492	-3.85525	0.000115613	0.00287404
CPOX	1484.06	-2.25971	0.338101	-6.68353	2.3325e-11	1.09783e-08
H1-5	2506.39	-2.25531	0.445564	-5.06171	4.15515e-07	2.81496e-05
MBOAT2	559.307	-2.25423	0.400356	-5.63056	1.79623e-08	1.95098e-06
H1-3	1209.11	-2.23721	0.432515	-5.17256	2.30908e-07	1.68063e-05
MARCHF3	214.72	-2.23504	0.331665	-6.73884	1.59654e-11	8.67042e-09
SLC7A5	1528.36	-2.22565	0.333734	-6.66895	2.57645e-11	1.14013e-08
DNAJC6	331.342	-2.2019	0.366147	-6.01369	1.81343e-09	2.8923e-07
MLLT3	176.419	-2.20014	0.436588	-5.0394	4.67004e-07	3.12353e-05
PPP1R15A	1375.42	-2.18593	0.312311	-6.9992	2.57428e-12	2.13817e-09
H2AC16	647.999	-2.18531	0.456736	-4.78463	1.71301e-06	9.25652e-05
EFEMP1	172.135	-2.17936	0.58713	-3.71189	0.000205714	0.00448253
KRT13	22.3298	-2.17686	0.639986	-3.40141	0.000670387	0.0110325
H2BC7	1099.22	-2.16746	0.447675	-4.8416	1.28799e-06	7.13194e-05
GFI1B	324.11	-2.16335	0.443775	-4.87489	1.0887e-06	6.22368e-05
ODAD4	14.327	-2.15929	0.416352	-5.18621	2.14616e-07	1.59494e-05
H4C1	309.945	-2.15425	0.441697	-4.87721	1.07599e-06	6.176e-05
N4BP3	42.6904	-2.14791	0.541948	-3.96332	7.39135e-05	0.00199552
CCN1	672.692	-2.14347	0.585968	-3.658	0.00025419	0.00529374
STC1	158.608	-2.14054	0.676085	-3.16608	0.00154511	0.0199789
NT5M	39.4197	-2.13964	0.391575	-5.46417	4.65066e-08	4.43698e-06
TREML2	60.785	-2.1389	0.429989	-4.97432	6.54776e-07	4.0909e-05
SERPINE1	5390.85	-2.12348	0.632423	-3.35768	0.000785984	0.0123139
THBS1	11712.6	-2.10633	0.420883	-5.00456	5.59904e-07	3.60998e-05
TFRC	7413.33	-2.10321	0.357355	-5.88549	3.96882e-09	5.66058e-07
FGF23	382.587	-2.08846	0.533201	-3.91683	8.97197e-05	0.00230843
SLC22A4	83.6274	-2.08811	0.380738	-5.48438	4.14915e-08	4.01274e-06
H2AC8	1308.81	-2.07505	0.404938	-5.12437	2.98532e-07	2.11823e-05
H3C10	967.356	-2.06435	0.416392	-4.95769	7.1335e-07	4.32297e-05
H3C7	626.219	-2.0601	0.442257	-4.65814	3.19072e-06	0.000157528
PI15	30.8039	-2.05987	0.72481	-2.84195	0.00448388	0.0415163
MICAL2	1156.87	-2.05924	0.262923	-7.83212	4.79728e-15	1.12896e-11
H4C4	759.864	-2.05571	0.3944	-5.21225	1.8656e-07	1.42391e-05
CDKN2D	227.497	-2.04346	0.358169	-5.70531	1.16134e-08	1.35522e-06
H2BC3	313.051	-2.04004	0.447203	-4.56178	5.07219e-06	0.00023715
ENO2	67.6143	-2.03906	0.418866	-4.86805	1.12704e-06	6.41683e-05
H2BC11	931.984	-2.02352	0.431167	-4.69312	2.69067e-06	0.000135686
MFSD2B	208.925	-2.01773	0.345812	-5.83476	5.38669e-09	7.21346e-07
MAPK4	40.2985	-2.0149	0.69319	-2.9067	0.00365259	0.0363457
TSPAN32	188.172	-2.01408	0.427484	-4.71146	2.45946e-06	0.000126743
H3C8	623.893	-2.00869	0.444812	-4.51583	6.30693e-06	0.000280044
H3C11	624.897	-2.00581	0.419582	-4.78049	1.74867e-06	9.38832e-05
H3C12	409.999	-2.00568	0.463745	-4.32496	1.5256e-05	0.000582203
CGA	23.8498	-2.00184	0.724182	-2.76428	0.00570493	0.0483553
FAM72C	39.3093	-1.99584	0.635189	-3.14211	0.00167734	0.0210899
FECH	2248.04	-1.99503	0.326012	-6.1195	9.38714e-10	1.76729e-07
UCP2	1079.33	-1.99352	0.366602	-5.43783	5.39328e-08	5.07688e-06
H2AC12	501.244	-1.99301	0.443776	-4.49103	7.08799e-06	0.000308896
OSM	15.7989	-1.99239	0.521047	-3.82382	0.000131399	0.00319888
PAX5	43.3723	-1.98673	0.536901	-3.70036	0.000215297	0.00464121
SLC7A1	826.186	-1.98103	0.335272	-5.90873	3.4475e-09	4.96721e-07
KCNH2	517.56	-1.97994	0.485029	-4.08211	4.46286e-05	0.00135424
XPO7	2732.08	-1.9772	0.286574	-6.89945	5.22054e-12	3.6857e-09
TRIM59	186.376	-1.97587	0.375525	-5.2616	1.42806e-07	1.13282e-05
H2AC11	1866.34	-1.97505	0.406356	-4.86041	1.17144e-06	6.61628e-05
LRRC75A	52.4378	-1.97035	0.501486	-3.92902	8.52916e-05	0.0022261
H3C14	1077.95	-1.96335	0.432125	-4.54348	5.53318e-06	0.00025449
H3C15	1077.95	-1.96335	0.432125	-4.54348	5.53318e-06	0.00025449
MGAT3	75.5215	-1.96335	0.459678	-4.27115	1.9447e-05	0.000707711
PLEK2	68.0412	-1.9601	0.418237	-4.68657	2.77817e-06	0.0001396
H4C13	314.895	-1.9564	0.464826	-4.20889	2.56624e-05	0.000886859
LPL	25.2247	-1.95574	0.481311	-4.06336	4.83705e-05	0.00142885
LRRN2	26.5979	-1.95445	0.42089	-4.6436	3.42391e-06	0.000168452
CCL2	198.215	-1.9426	0.620895	-3.1287	0.00175579	0.0218046
MYO18B	52.7146	-1.93883	0.557654	-3.47676	0.000507505	0.00896867
H2BC9	793.617	-1.93549	0.45546	-4.24954	2.14213e-05	0.000769639
HAS2	14.9289	-1.93396	0.631291	-3.06349	0.00218769	0.0252892
UBXN10	43.3647	-1.93326	0.474731	-4.07233	4.65442e-05	0.00139831
BNIP3L	2361.55	-1.91096	0.26745	-7.14509	8.99371e-13	1.13361e-09
HSD11B1	12.7991	-1.90848	0.7303	-2.61329	0.00896758	0.0661425
HBEGF	89.7646	-1.86951	0.444574	-4.20516	2.60892e-05	0.000898487
CENPF	1307.06	-1.86894	0.413453	-4.52031	6.17494e-06	0.000275048
HMGB2	1746.85	-1.86582	0.359268	-5.19339	2.065e-07	1.55924e-05
H2AC17	721.989	-1.85981	0.41365	-4.4961	6.921e-06	0.000303492
CXCL8	163.746	-1.85783	0.561421	-3.30916	0.00093578	0.0138503
RRAD	19.1832	-1.85284	0.524442	-3.53299	0.000410894	0.00770262
H2AC7	427.187	-1.85097	0.425201	-4.35317	1.3418e-05	0.000524827
ST6GALNAC4	303.815	-1.84199	0.318752	-5.77875	7.5257e-09	9.30941e-07
NR4A1	398.134	-1.83754	0.448011	-4.10154	4.10406e-05	0.00128776
CCNE1	94.7589	-1.83464	0.475475	-3.85854	0.000114066	0.00284058
DMTN	1617.98	-1.83325	0.276261	-6.63591	3.22496e-11	1.30104e-08
AGPAT4	200.383	-1.83019	0.353424	-5.17844	2.23744e-07	1.63943e-05
HSPA1B	8060.05	-1.82624	0.441816	-4.13348	3.57305e-05	0.0011606
ADAMTS4	478.271	-1.82055	0.505802	-3.59933	0.000319035	0.00628281
IL1B	65.1457	-1.81584	0.51675	-3.51396	0.000441487	0.00807756
H3C6	292.024	-1.80902	0.471638	-3.83561	0.000125251	0.00306507
H4C9	512.95	-1.80804	0.426089	-4.24333	2.20223e-05	0.00078524
NARF	1110.87	-1.80547	0.313689	-5.75559	8.63395e-09	1.05096e-06
H2BC8	1012.24	-1.80403	0.379117	-4.75851	1.95026e-06	0.000103525
DLGAP5	346.159	-1.80379	0.437527	-4.1227	3.7445e-05	0.00119722
CHST2	407.557	-1.80209	0.3285	-5.4858	4.11604e-08	4.00817e-06
E2F8	144.976	-1.79822	0.4608	-3.90239	9.52478e-05	0.00242261
AUNIP	39.8083	-1.79398	0.41342	-4.33937	1.42891e-05	0.00055582
MRC2	338.844	-1.78851	0.352509	-5.07365	3.90259e-07	2.68803e-05
PTTG1	193.43	-1.78208	0.387227	-4.60216	4.18122e-06	0.000200132
H2BC17	597.979	-1.77689	0.447068	-3.97453	7.05182e-05	0.00195239
MYBL2	452.372	-1.76194	0.418288	-4.21227	2.52822e-05	0.000879273
LXN	113.572	-1.75972	0.39505	-4.45443	8.41174e-06	0.000356678
SPECC1	669.114	-1.75692	0.301649	-5.82438	5.73254e-09	7.45894e-07
PPOX	309.079	-1.75636	0.321976	-5.45494	4.89884e-08	4.64239e-06
PRC1	508.022	-1.75171	0.416666	-4.20412	2.62099e-05	0.000900446
DCK	407.771	-1.73939	0.279092	-6.2323	4.59629e-10	9.83326e-08
H2BC10	329.714	-1.7383	0.434404	-4.00159	6.29195e-05	0.00175582
SLC6A19	119.943	-1.73784	0.50441	-3.44529	0.000570443	0.00983317
ARRDC2	443.613	-1.73571	0.271936	-6.38278	1.739e-10	4.63297e-08
H4C5	2271.52	-1.73468	0.352294	-4.92396	8.48096e-07	5.03156e-05
H2BC18	1876.03	-1.73215	0.399427	-4.33659	1.44713e-05	0.000559229
FAM72B	57.6045	-1.72691	0.426778	-4.0464	5.20112e-05	0.00152365
AHNAK2	41.6871	-1.72656	0.599469	-2.88016	0.0039748	0.0386479
HJURP	305.683	-1.71832	0.434605	-3.95375	7.69371e-05	0.00206139
H4C14	2559.34	-1.71706	0.40403	-4.24982	2.13943e-05	0.000769639
MUC16	98.783	-1.71641	0.80298	-2.13755	0.0325531	0.149528
ACTG2	28.7725	-1.71301	0.560674	-3.05527	0.00224855	0.0258219
H2AC4	264.318	-1.70533	0.421561	-4.04528	5.22611e-05	0.00152614
H2BC5	1970.39	-1.69222	0.335304	-5.04683	4.4921e-07	3.0204e-05
MPP1	1539.58	-1.67739	0.256413	-6.54176	6.07995e-11	2.1405e-08
TAGLN	445.105	-1.67001	0.4532	-3.68492	0.000228778	0.00488706
IL7R	76.1141	-1.65945	0.413741	-4.01083	6.05055e-05	0.0017121
CXCL3	16.0556	-1.65869	0.47961	-3.45842	0.000543359	0.00944855
E2F7	71.7821	-1.65832	0.466481	-3.55497	0.000378028	0.00722295
KIF23	234.646	-1.65469	0.400329	-4.13333	3.5755e-05	0.0011606
TUBB6	345.284	-1.6535	0.295687	-5.59206	2.24394e-08	2.3453e-06
MKI67	3372.87	-1.64688	0.415048	-3.96792	7.25018e-05	0.0019725
ORC1	173.043	-1.64244	0.395855	-4.14909	3.33802e-05	0.00109611
TFDP1	1182.15	-1.63943	0.345447	-4.74581	2.07669e-06	0.000109823
TMEM200A	16.2946	-1.634	0.476973	-3.42578	0.000613042	0.0103626
TESC	199.398	-1.63259	0.26464	-6.1691	6.86799e-10	1.34689e-07
ACKR3	306.55	-1.63123	0.407648	-4.00158	6.29211e-05	0.00175582
EGR3	19.8381	-1.63049	0.553709	-2.94467	0.00323295	0.0334917
EDIL3	89.3865	-1.62896	0.343434	-4.74315	2.10423e-06	0.000110865
ABCB10	1203.09	-1.6286	0.318124	-5.11938	3.06535e-07	2.16414e-05
ARL4A	517.654	-1.62502	0.256028	-6.34702	2.19523e-10	5.63576e-08
ABCA7	630.597	-1.61714	0.328348	-4.92507	8.43311e-07	5.03156e-05
AFP	17832.4	-1.61688	0.637679	-2.53557	0.0112264	0.0760274
NUF2	99.9927	-1.61535	0.408167	-3.95758	7.57129e-05	0.00203244
H3C13	185.034	-1.61238	0.428777	-3.76042	0.00016963	0.00388198
SLC38A8	15.6879	-1.61012	1.00227	-1.60647	0.10817	0.306883
HSPA1A	9514.88	-1.60456	0.425205	-3.77362	0.000160894	0.00371819
TREM1	26.3302	-1.60225	0.450839	-3.55393	0.000379519	0.00723186
CDC20	353.621	-1.60191	0.409105	-3.91565	9.01614e-05	0.00231469
DCAF12	2213.63	-1.6016	0.255195	-6.276	3.47396e-10	7.78607e-08
GBGT1	137.037	-1.60127	0.361989	-4.42354	9.70975e-06	0.000402058
SLC2A14	82.4368	-1.60088	0.450396	-3.55438	0.000378867	0.00722918
BCL11A	159.657	-1.59732	0.36179	-4.41503	1.00994e-05	0.000415755
PIM2	321.925	-1.59583	0.252523	-6.31953	2.62355e-10	6.27874e-08
TGFB3	215.398	-1.59202	0.337363	-4.71901	2.36998e-06	0.000122579
H4C11	3223.51	-1.5886	0.357842	-4.43939	9.02144e-06	0.00037576
ADM	852.527	-1.58494	0.401581	-3.94676	7.92154e-05	0.00209854
ADH4	468.114	-1.5845	0.694872	-2.28027	0.0225918	0.117624
PLD4	20.5748	-1.57607	0.503843	-3.12809	0.00175943	0.0218306
UBAC1	775.132	-1.57275	0.284605	-5.52608	3.27459e-08	3.27924e-06
TCP11L2	740.833	-1.57138	0.292316	-5.37564	7.63128e-08	6.73461e-06
LYL1	343.958	-1.57064	0.362986	-4.32699	1.51163e-05	0.000580006
SLC25A39	1995.16	-1.56845	0.23988	-6.53847	6.21534e-11	2.1405e-08
KIF15	202.013	-1.56746	0.400196	-3.91674	8.97542e-05	0.00230843
MSLN	18.3821	-1.56587	0.585891	-2.67263	0.00752584	0.0584194
WFDC2	10.8718	-1.5625	0.76789	-2.0348	0.0418706	0.173478
CIT	466.355	-1.5625	0.419882	-3.72129	0.000198205	0.0043359
PMAIP1	34.5253	-1.56023	0.342366	-4.55721	5.18365e-06	0.000241561
C8orf88	30.882	-1.55708	0.355583	-4.37896	1.19248e-05	0.000474305
NR4A2	71.8847	-1.55593	0.511009	-3.04481	0.00232824	0.0263208
EGR2	15.1148	-1.55193	0.494941	-3.13559	0.00171511	0.0214313
H2AC21	262.66	-1.55083	0.352483	-4.39972	1.08389e-05	0.000438525
HCAR2	25.172	-1.54619	0.48606	-3.18107	0.00146733	0.019184
CALCA	134.188	-1.54498	0.752287	-2.05372	0.040003	0.169011
EPOR	389.304	-1.54119	0.286152	-5.38591	7.20778e-08	6.5078e-06
H4C8	749	-1.53655	0.374356	-4.1045	4.05189e-05	0.00127422
CD79A	21.9414	-1.53569	0.443808	-3.46024	0.000539686	0.00944283
BCAT1	484.864	-1.53024	0.320666	-4.77205	1.82357e-06	9.75335e-05
HSPH1	1957.33	-1.52933	0.391233	-3.909	9.2678e-05	0.00236639
NR4A3	56.3172	-1.52871	0.555433	-2.75228	0.00591821	0.0495348
YOD1	1121.95	-1.52616	0.253636	-6.01712	1.77543e-09	2.8923e-07
MZB1	27.8338	-1.52506	0.515294	-2.95959	0.00308048	0.0323393
CCDC80	323.614	-1.52327	0.487469	-3.12486	0.00177891	0.0219757
CCDC169	26.3793	-1.52284	0.452291	-3.36694	0.000760079	0.0120453
IGLL1	20.8933	-1.5212	0.548761	-2.77206	0.00557035	0.0477555
ATOSB	389.985	-1.52025	0.21305	-7.13564	9.63412e-13	1.13361e-09
PKMYT1	95.2055	-1.51943	0.413637	-3.67334	0.000239399	0.00506793
TRAK2	2357.78	-1.51835	0.281415	-5.39539	6.83748e-08	6.22872e-06
KIF18B	272.382	-1.51719	0.378923	-4.00395	6.22943e-05	0.0017487
KIF2C	213.446	-1.51434	0.403742	-3.75075	0.000176305	0.00398307
MTHFD2	294.782	-1.50868	0.342808	-4.40094	1.07783e-05	0.000437325
H4C2	1179.03	-1.50777	0.34973	-4.31124	1.62345e-05	0.000612916
H2BC12L	663.142	-1.50602	0.332091	-4.53496	5.76154e-06	0.000259913
H2AC15	106.192	-1.50595	0.438514	-3.43422	0.000594262	0.0101096
ASNS	294.752	-1.50304	0.481787	-3.11973	0.00181018	0.0222259
PCYT1B	49.3774	-1.49824	0.404283	-3.70592	0.000210621	0.0045613
C11orf21	117.399	-1.49737	0.410023	-3.65191	0.000260297	0.00538125
H2BC15	940.852	-1.49637	0.360111	-4.15529	3.24874e-05	0.00107225
ADAMTS3	47.1007	-1.49574	0.332787	-4.4946	6.97015e-06	0.000304701
CENPE	443.301	-1.49014	0.379407	-3.92756	8.58136e-05	0.00223443
H4C3	1306.59	-1.48653	0.301848	-4.92475	8.44667e-07	5.03156e-05
GATA5	38.278	-1.48487	0.421057	-3.52654	0.000421028	0.0078429
KLC3	18.8012	-1.4841	0.340678	-4.35632	1.32265e-05	0.000520218
TAF4B	82.8538	-1.48336	0.363441	-4.08145	4.47563e-05	0.00135424
GALNT6	177.093	-1.48301	0.40595	-3.65318	0.000259016	0.0053705
ERMAP	1067.57	-1.48112	0.265299	-5.58282	2.36652e-08	2.4214e-06
RSAD2	144.357	-1.47973	0.381971	-3.87393	0.000107092	0.00269064
CD79B	50.4295	-1.4791	0.316451	-4.67403	2.95347e-06	0.00014736
TROAP	159.276	-1.47829	0.398747	-3.70733	0.000209458	0.00454308
LBH	393.392	-1.47508	0.229492	-6.42756	1.29667e-10	3.89552e-08
FOXO4	388.374	-1.47471	0.24316	-6.06477	1.3214e-09	2.39208e-07
UBE2T	70.3869	-1.47336	0.386902	-3.8081	0.00014004	0.00335147
SPTBN4	14.2357	-1.47121	0.40143	-3.66491	0.000247423	0.00519431
PIGQ	726.202	-1.46564	0.30353	-4.82864	1.37465e-06	7.52329e-05
FAM178B	139.312	-1.46452	0.400574	-3.65605	0.000256136	0.00531858
CENPA	53.8516	-1.46107	0.401692	-3.63729	0.000275522	0.00564639
FSTL3	191.904	-1.45755	0.359706	-4.05207	5.07656e-05	0.00149025
NCAPH	154.156	-1.45627	0.400237	-3.6385	0.000274226	0.00562801
NATD1	893.194	-1.45288	0.313773	-4.63035	3.65048e-06	0.00017774
KIF18A	104.804	-1.44639	0.425319	-3.40072	0.000672091	0.0110348
MYBPC1	15.5709	-1.44618	0.825458	-1.75197	0.0797792	0.257922
STC2	35.8055	-1.44436	0.659511	-2.19005	0.0285206	0.136235
KIFC1	237.218	-1.44169	0.390716	-3.68987	0.000224371	0.00481478
FOS	520.941	-1.44167	0.395213	-3.64782	0.00026447	0.00545155
ITGA4	863.975	-1.44048	0.347296	-4.14771	3.35811e-05	0.00110015
ANOS1	37.2203	-1.43749	0.351876	-4.08522	4.40357e-05	0.00134295
PPME1	672.488	-1.43564	0.235971	-6.08397	1.17245e-09	2.1783e-07
C21orf58	144.02	-1.42762	0.347436	-4.10902	3.97349e-05	0.00125236
ARHGEF37	71.0667	-1.42712	0.379353	-3.76198	0.000168574	0.00386406
RGS10	137.603	-1.42477	0.336914	-4.22888	2.34854e-05	0.000826968
TNC	160.863	-1.42452	0.478072	-2.97971	0.00288519	0.030702
CDCA8	173.064	-1.41932	0.362959	-3.9104	9.21425e-05	0.00235698
IGLL5	13.1326	-1.41869	0.538399	-2.63501	0.00841346	0.0633214
CCL3	84.7127	-1.41622	0.499781	-2.83369	0.00460138	0.0423819
KCNJ12	15.2837	-1.41431	0.393876	-3.59077	0.000329708	0.00645698
CCL4L2	23.4595	-1.41388	0.648049	-2.18176	0.0291275	0.138478
NUSAP1	490.689	-1.40725	0.374714	-3.75554	0.000172966	0.00393916
CCNB2	216.284	-1.40458	0.402203	-3.49221	0.000479041	0.00861663
KIF11	430.602	-1.40385	0.373603	-3.75759	0.000171556	0.0039167
H1-2	3774.19	-1.40198	0.264198	-5.30655	1.11721e-07	9.17148e-06
CCL19	5.30096	-1.40123	1.03295	-1.35653	0.174932	0.403006
HBD	51.1677	-1.39973	0.464903	-3.01079	0.00260567	0.0286161
SYN1	24.6692	-1.39911	0.498201	-2.80832	0.00498009	0.0445903
STIL	222.348	-1.39707	0.324483	-4.30553	1.66587e-05	0.000623928
CCNE2	67.906	-1.39408	0.323072	-4.31509	1.59539e-05	0.000605561
GPRC5A	43.7188	-1.39398	0.427089	-3.26392	0.00109884	0.0156185
BLVRB	1847.89	-1.39281	0.246481	-5.65078	1.59724e-08	1.76195e-06
CDCA2	180.996	-1.392	0.394905	-3.52489	0.000423655	0.00786072
THBD	126.358	-1.38821	0.33601	-4.13144	3.60502e-05	0.0011675
TIMP1	2165.85	-1.38767	0.456172	-3.04199	0.00235021	0.0265268
CCRL2	57.8913	-1.38637	0.321922	-4.30653	1.65837e-05	0.000622771
GFPT2	36.6818	-1.38453	0.434217	-3.18858	0.00142975	0.0188059
CCNF	332.367	-1.3838	0.386095	-3.58411	0.000338235	0.00659652
CCDC183	48.8972	-1.3832	0.419053	-3.30079	0.000964144	0.0141102
SYNGR1	177.657	-1.38274	0.342987	-4.03148	5.54265e-05	0.00159719
SHCBP1	164.689	-1.38218	0.402087	-3.43751	0.000587084	0.0100422
MXI1	752.865	-1.37999	0.255469	-5.4018	6.59762e-08	6.04924e-06
CCN4	151.384	-1.37567	0.400324	-3.4364	0.000589505	0.0100529
APOBEC3C	271.913	-1.37424	0.322679	-4.25883	2.055e-05	0.000742112
PDPN	29.7998	-1.37399	0.57873	-2.37414	0.0175898	0.10035
MS4A1	26.5707	-1.3719	0.485849	-2.82371	0.00474707	0.0432164
ANKRD9	567.195	-1.37124	0.286624	-4.7841	1.71757e-06	9.25652e-05
UBE2S	414.23	-1.36832	0.333989	-4.09689	4.18732e-05	0.00129963
TPX2	666.564	-1.36625	0.372559	-3.66719	0.000245231	0.00516815
FAM117A	554.091	-1.3661	0.296365	-4.60954	4.03569e-06	0.000194484
CCN2	513.651	-1.36394	0.343794	-3.96733	7.26821e-05	0.0019736
MUC5B	259.269	-1.36313	1.01705	-1.34028	0.180155	0.409238
PLCL2	219.471	-1.36306	0.204743	-6.65743	2.7866e-11	1.19233e-08
HTRA3	73.5684	-1.36189	0.388175	-3.50843	0.000450759	0.00819384
COL12A1	161.444	-1.35764	0.387874	-3.50021	0.000464894	0.00838353
ITPRIP	605.076	-1.35258	0.279594	-4.83767	1.31369e-06	7.24244e-05
HPDL	15.1107	-1.34984	0.504444	-2.67589	0.00745301	0.0579815
EHBP1L1	1202.99	-1.34842	0.263734	-5.11282	3.17389e-07	2.20765e-05
DUOXA2	11.597	-1.3476	1.15347	-1.1683	0.242686	0.482774
THBS2	602.067	-1.34739	0.391874	-3.43832	0.000585345	0.0100422
NUDT1	58.7016	-1.34705	0.299409	-4.49902	6.82665e-06	0.000301226
H2BC12	990.571	-1.34648	0.305554	-4.40668	1.04967e-05	0.000429602
CCL4	60.7731	-1.34561	0.575085	-2.33985	0.0192915	0.106758
CCNA2	401.819	-1.34331	0.379718	-3.53764	0.000403727	0.00759072
TCF3	621.193	-1.34272	0.260911	-5.14627	2.65714e-07	1.91423e-05
PNMT	28.4835	-1.34168	0.442928	-3.02913	0.00245261	0.0274195
GPR84	22.1585	-1.34154	0.61584	-2.17838	0.0293775	0.139151
NEK2	120.525	-1.34119	0.366084	-3.66362	0.000248679	0.00519431
SLC2A3	1363.36	-1.33973	0.396923	-3.3753	0.000737347	0.0117775
BUB1	377.746	-1.33709	0.409327	-3.26655	0.00108868	0.0155291
ATAD5	265.096	-1.33584	0.368556	-3.62453	0.000289485	0.00584499
TMPRSS4	31.8557	-1.33551	0.357587	-3.73478	0.000187883	0.00419914
BCL2L1	2034.87	-1.33521	0.198871	-6.71397	1.89403e-11	9.22198e-09
BORA	92.4242	-1.33435	0.34308	-3.88933	0.000100523	0.00254826
ART4	370.004	-1.33426	0.249043	-5.35757	8.4349e-08	7.3519e-06
FLACC1	31.7804	-1.33384	0.344013	-3.87729	0.000105627	0.0026633
CKAP2L	198.776	-1.33193	0.39341	-3.3856	0.000710227	0.0115096
STK17B	426.902	-1.32376	0.227258	-5.82491	5.71421e-09	7.45894e-07
LY9	28.5632	-1.32159	0.413366	-3.19715	0.00138792	0.0184187
LEF1	39.0353	-1.32138	0.32978	-4.00684	6.15363e-05	0.00173432
NUDT4	2675.81	-1.32132	0.226491	-5.83388	5.41521e-09	7.21346e-07
FAM210B	1829.36	-1.32091	0.208798	-6.32629	2.51131e-10	6.11375e-08
TCIM	500.862	-1.32007	0.361403	-3.65264	0.000259555	0.00537379
H2BC4	2000.89	-1.31988	0.287278	-4.59442	4.33958e-06	0.000205341
OAT	1365.74	-1.31722	0.3547	-3.71362	0.000204316	0.00445895
ENTPD2	28.6051	-1.31568	0.462678	-2.84361	0.00446053	0.0413543
FOSL1	18.6129	-1.31398	0.431002	-3.04865	0.00229871	0.0261482
GPC4	210.061	-1.31329	0.505768	-2.59663	0.00941445	0.0678225
GAB3	142.241	-1.3132	0.259112	-5.06808	4.01844e-07	2.75438e-05
BPIFB2	17.7496	-1.31032	0.493143	-2.65709	0.00788189	0.0605178
CHST11	303.239	-1.30964	0.261877	-5.00098	5.70394e-07	3.62791e-05
MAP1B	735.479	-1.30564	0.444875	-2.93484	0.00333718	0.0343447
MYH8	6.60956	-1.30559	1.03257	-1.26441	0.206084	0.439502
PNP	1113.09	-1.29949	0.227619	-5.70905	1.13607e-08	1.33677e-06
PRR11	227.68	-1.29775	0.330833	-3.92268	8.75687e-05	0.00226875
AQP1	521.898	-1.29738	0.279936	-4.63456	3.57701e-06	0.000175373
KBTBD8	60.0543	-1.29629	0.354193	-3.65984	0.00025237	0.00526362
SIGLEC12	45.3301	-1.29589	0.582219	-2.22577	0.0260294	0.128607
YBX3	1530.14	-1.29141	0.256404	-5.0366	4.73863e-07	3.14129e-05
H1-4	3098.2	-1.29023	0.2733	-4.72091	2.34788e-06	0.000121883
UBE2O	891.685	-1.28833	0.245024	-5.258	1.4563e-07	1.13608e-05
DEPDC1B	107.356	-1.28711	0.400235	-3.21588	0.00130046	0.0175632
MMP19	184.26	-1.28634	0.369439	-3.48187	0.000497932	0.0088441
KIF26A	161.612	-1.28506	0.32159	-3.99595	6.44343e-05	0.00178745
TRPV2	177.042	-1.28137	0.333527	-3.84189	0.000122093	0.0030034
MUC1	63.2091	-1.28006	0.401498	-3.18821	0.00143156	0.0188059
CDK1	299.792	-1.27862	0.386744	-3.30612	0.000945985	0.0139284
MDGA1	21.0931	-1.27756	0.526452	-2.42673	0.0152354	0.0923278
NCAPG	347.82	-1.27468	0.426519	-2.98858	0.0028028	0.030027
DUOX2	213.208	-1.2722	0.530447	-2.39835	0.0164693	0.0966525
POC1B-GALNT4	30.8568	-1.2718	0.462349	-2.75073	0.0059462	0.0497396
CA1	468.586	-1.27151	0.677885	-1.8757	0.0606959	0.217211
ANKRD1	20.0414	-1.26969	0.625733	-2.02913	0.0424449	0.17537
GPCPD1	713.398	-1.26934	0.236791	-5.36061	8.29432e-08	7.27427e-06
TANGO2	501.109	-1.26581	0.244354	-5.18022	2.21619e-07	1.63836e-05
SNAI1	34.0874	-1.26376	0.397019	-3.18312	0.00145697	0.0190661
DUSP2	29.5978	-1.26269	0.496507	-2.54316	0.0109856	0.0749498
DPT	19.6169	-1.26047	0.704512	-1.78913	0.0735931	0.244903
SPC24	228.979	-1.25963	0.374018	-3.36784	0.000757597	0.0120194
ATP1B2	364.658	-1.25704	0.322151	-3.90202	9.53945e-05	0.00242261
PCLAF	210.732	-1.2569	0.417054	-3.01377	0.00258026	0.028419
GEM	119.868	-1.25588	0.37507	-3.34839	0.000812836	0.0126124
MME	35.3237	-1.25508	0.362134	-3.4658	0.000528653	0.00928431
STMN3	36.1998	-1.25095	0.267297	-4.68	2.86872e-06	0.000143639
CYP17A1	31.68	-1.24877	0.59356	-2.10387	0.0353896	0.156972
TNS1	5431.06	-1.24798	0.207843	-6.00443	1.92002e-09	2.97919e-07
PDLIM3	94.7626	-1.24751	0.361638	-3.44961	0.000561396	0.00971435
GREM2	151.305	-1.24726	0.447677	-2.78606	0.00533531	0.0465844
ADGRA1	13.2475	-1.24725	0.647315	-1.92681	0.0540032	0.203069
PIP4K2A	1256.83	-1.24641	0.196554	-6.34129	2.27844e-10	5.74493e-08
PLK4	143.294	-1.24628	0.378872	-3.28945	0.00100385	0.0145527
PRDX2	4126.17	-1.24598	0.247982	-5.02448	5.04806e-07	3.31528e-05
TNFRSF9	45.8811	-1.24517	0.368234	-3.38148	0.000720973	0.0116079
PDE8B	22.6061	-1.24159	0.302978	-4.09794	4.16844e-05	0.0012993
RGS2	170.63	-1.23617	0.413191	-2.99176	0.00277373	0.029806
FAM104A	476.571	-1.23599	0.192201	-6.43069	1.27026e-10	3.89552e-08
FUT1	92.3187	-1.23594	0.305575	-4.04462	5.24083e-05	0.00152614
HECTD4	2474.62	-1.23501	0.204344	-6.04379	1.50539e-09	2.65702e-07
EIF1AY	384.041	-1.22809	0.760837	-1.61413	0.106499	0.30444
R3HDM4	813.387	-1.22608	0.21987	-5.57637	2.45583e-08	2.4947e-06
GJA1	138.895	-1.22416	0.336616	-3.63667	0.00027618	0.00565169
GDF15	591.6	-1.22219	0.486542	-2.51198	0.0120054	0.0798853
KIF14	192.124	-1.2219	0.372708	-3.27844	0.00104382	0.0150265
CD69	27.1872	-1.22076	0.419127	-2.91263	0.00358395	0.0359924
UROD	1336.59	-1.22035	0.240948	-5.06479	4.08846e-07	2.78884e-05
PPEF2	16.3462	-1.21935	0.465269	-2.62073	0.00877405	0.0651707
DIAPH3	130.737	-1.21736	0.368473	-3.3038	0.000953831	0.0140147
VLDLR	79.2009	-1.21542	0.342045	-3.55339	0.000380294	0.00723686
ACTA2	623.876	-1.21524	0.394046	-3.084	0.00204236	0.0240719
GALNT10	497.091	-1.21184	0.251848	-4.8118	1.49573e-06	8.15435e-05
RAB2B	440.305	-1.21165	0.201058	-6.02637	1.67681e-09	2.82926e-07
PDZK1IP1	14.4688	-1.2109	0.372083	-3.25438	0.00113641	0.0160221
CDC25A	168.975	-1.21089	0.359921	-3.36433	0.00076729	0.0121141
ROR2	40.5868	-1.21016	0.436715	-2.77104	0.00558771	0.0478463
PGC	125.728	-1.2088	0.828444	-1.45912	0.144533	0.361205
H2AX	870.142	-1.20814	0.335626	-3.59966	0.000318634	0.00628281
CIP2A	157.743	-1.20734	0.343203	-3.51785	0.000435059	0.00801963
H3-7	24.6965	-1.20733	0.489695	-2.46547	0.0136835	0.0867579
FGF7	21.6409	-1.20691	0.43678	-2.76319	0.00572386	0.0484638
COCH	22.1504	-1.20691	0.439763	-2.74445	0.00606131	0.0504335
BMP10	213.374	-1.20534	0.249192	-4.83699	1.31821e-06	7.24244e-05
CXCL5	14.9621	-1.2045	0.586022	-2.05539	0.0398414	0.168583
ATF3	284.227	-1.2024	0.457131	-2.63032	0.0085305	0.0638656
TMEM163	14.3308	-1.20197	0.493671	-2.43475	0.0149019	0.0912863
TNFAIP3	997.047	-1.19697	0.45614	-2.62412	0.00868729	0.0646965
TTC39A	43.1331	-1.19461	0.374968	-3.18589	0.00144311	0.0189198
CHRNA4	7.307	-1.19402	0.808735	-1.4764	0.139836	0.354276
RND1	669.218	-1.1902	0.407961	-2.91744	0.00352914	0.0356448
MARCHF8	1687.99	-1.18956	0.222937	-5.33587	9.50898e-08	8.13738e-06
PPT2-EGFL8	39.8449	-1.18934	0.333767	-3.56338	0.000366116	0.00708191
LRP8	34.6172	-1.18765	0.441582	-2.68953	0.00715535	0.0561877
DMC1	53.8333	-1.18763	0.371359	-3.19807	0.00138351	0.01839
CNN1	15.764	-1.18327	0.493095	-2.39968	0.0164096	0.0964353
TUBB3	23.635	-1.18031	0.520322	-2.26843	0.0233033	0.119652
WDHD1	188.41	-1.17985	0.326448	-3.6142	0.000301275	0.0060255
C1QTNF1	155.677	-1.17975	0.392703	-3.00418	0.00266295	0.0290311
ADAM12	27.5499	-1.17911	0.413222	-2.85345	0.00432471	0.0404567
GRIA3	15.8806	-1.17883	0.538261	-2.19006	0.0285196	0.136235
IKZF1	487.257	-1.17847	0.312716	-3.76851	0.000164222	0.00378892
ARHGAP23	398.939	-1.1747	0.280451	-4.18862	2.80661e-05	0.000950345
DEPDC1	163.545	-1.17429	0.395622	-2.96821	0.00299539	0.0316816
SPIB	41.2203	-1.17336	0.265331	-4.42223	9.76896e-06	0.000403327
PLK1	282.289	-1.17275	0.379252	-3.09227	0.0019863	0.0235884
EBF1	28.7477	-1.17172	0.423018	-2.76989	0.00560746	0.0479281
IL10	29.5197	-1.17154	0.358652	-3.26652	0.0010888	0.0155291
ARG2	174.697	-1.17146	0.48271	-2.42684	0.0152308	0.0923278
CASTOR2	91.9624	-1.17098	0.267683	-4.37451	1.21704e-05	0.000482713
PRKAR2B	389.309	-1.17095	0.363864	-3.21811	0.00129039	0.0174859
ADSS1	299.412	-1.17055	0.342187	-3.42078	0.000624414	0.0105211
CEMIP	75.3944	-1.16916	0.567997	-2.05839	0.0395531	0.168044
SLC25A21	36.5503	-1.16765	0.283218	-4.12279	3.74312e-05	0.00119722
EXO1	117.029	-1.16733	0.448934	-2.60024	0.0093159	0.0675606
GTSE1	155.665	-1.16567	0.422571	-2.75851	0.00580658	0.048832
MCM2	523.518	-1.16524	0.332725	-3.5021	0.000461605	0.00834553
TACC3	446.371	-1.16518	0.335764	-3.47023	0.000520015	0.00916681
SLFN13	148.124	-1.165	0.34085	-3.41792	0.000631017	0.0105819
AKAP12	1863.68	-1.16494	0.305544	-3.81269	0.000137463	0.00330397
NUDT4B	78.2651	-1.16019	0.465952	-2.48993	0.012777	0.0829202
FANCB	41.4655	-1.16005	0.340772	-3.40419	0.000663598	0.0109769
HMMR	223.814	-1.15881	0.395387	-2.93083	0.00338055	0.0346396
NCAPG2	363.269	-1.15855	0.30873	-3.75265	0.000174974	0.00397208
CLIC2	230.202	-1.15818	0.267705	-4.32633	1.51617e-05	0.000580173
HMGA1	1373.43	-1.15597	0.313931	-3.68223	0.000231205	0.00492348
CARD11	23.0949	-1.15552	0.415033	-2.78417	0.00536655	0.0466599
SLCO2A1	138.139	-1.15439	0.345033	-3.34575	0.000820614	0.0126773
DGKI	27.3373	-1.15429	0.443151	-2.60474	0.00919446	0.0671281
ADAMTS1	993.377	-1.15265	0.437575	-2.63419	0.00843392	0.0633778
ABLIM2	26.7894	-1.15203	0.433379	-2.65825	0.00785476	0.0604081
FOXC1	18.2511	-1.15014	0.356471	-3.22648	0.00125325	0.0170809
NDC80	127.848	-1.14935	0.362213	-3.17313	0.00150803	0.0196433
ADIPOR1	2252.77	-1.14814	0.193416	-5.93613	2.91823e-09	4.33741e-07
TNNI2	35.7124	-1.14725	0.546044	-2.10102	0.0356392	0.157253
NCEH1	381.371	-1.14352	0.281651	-4.06005	4.90626e-05	0.00144377
C2CD4B	40.3482	-1.1431	0.444411	-2.57218	0.0101062	0.0708535
CLSPN	253.647	-1.13966	0.371246	-3.06983	0.00214179	0.0248293
FANCI	395.783	-1.13743	0.340366	-3.34178	0.000832437	0.0127757
CDCA4	126.846	-1.1359	0.334009	-3.40081	0.000671873	0.0110348
CDCA3	99.8085	-1.13533	0.400025	-2.83815	0.00453761	0.0419039
ARHGAP11A	354.504	-1.13448	0.374697	-3.02772	0.00246406	0.0275257
MZT1	85.8636	-1.13236	0.282967	-4.00173	6.28806e-05	0.00175582
RAD54L	73.0884	-1.13198	0.395012	-2.86568	0.00416118	0.0396796
GLRX5	1012.89	-1.13047	0.211986	-5.33276	9.67314e-08	8.22799e-06
STX2	190.38	-1.13045	0.279668	-4.0421	5.29738e-05	0.00153907
GDPD5	164.364	-1.1294	0.267064	-4.22896	2.3477e-05	0.000826968
ATG4D	233.129	-1.12879	0.201898	-5.5909	2.25893e-08	2.3453e-06
DNAJB4	454.869	-1.12832	0.263524	-4.28166	1.85504e-05	0.000682113
BSPRY	19.3153	-1.12617	0.33691	-3.34265	0.000829825	0.0127638
BSG	4344.47	-1.12542	0.201255	-5.592	2.24472e-08	2.3453e-06
RACGAP1	313.788	-1.12324	0.331792	-3.38538	0.000710792	0.0115096
FAM72A	54.1007	-1.12055	0.351157	-3.19102	0.00141771	0.018726
TRIP13	89.4308	-1.11902	0.366819	-3.05061	0.00228377	0.0260475
INHBB	166.188	-1.11896	0.439207	-2.54769	0.0108439	0.0742558
SPTSSB	12.0215	-1.11775	0.663199	-1.68539	0.0919134	0.280004
FGFR1OP2	562.427	-1.11647	0.189782	-5.88293	4.03055e-09	5.69114e-07
TXNIP	2517.75	-1.11369	0.192763	-5.7775	7.58203e-09	9.30941e-07
KCNQ4	20.0164	-1.11345	0.369202	-3.01582	0.00256287	0.0282717
DTL	207.218	-1.11344	0.376883	-2.95434	0.00313338	0.0326519
PLAUR	129.675	-1.11065	0.427548	-2.59772	0.00938438	0.0677788
P2RX5	17.731	-1.11048	0.351229	-3.1617	0.00156851	0.0201523
TBC1D22B	264.35	-1.10875	0.191301	-5.79581	6.79915e-09	8.57178e-07
NEIL2	264.803	-1.1073	0.266309	-4.15793	3.21139e-05	0.00106694
MOB1B	944.641	-1.10618	0.210293	-5.26018	1.43915e-07	1.13299e-05
SGO1	74.1674	-1.10575	0.360013	-3.07141	0.00213054	0.0247598
DSCC1	44.1225	-1.10324	0.326936	-3.37449	0.000739529	0.0117863
ELFN2	43.0346	-1.10275	0.496399	-2.2215	0.0263169	0.129475
UBE2C	145.478	-1.09535	0.364475	-3.00527	0.00265343	0.0289764
SPN	828.217	-1.09402	0.354521	-3.08592	0.00202924	0.0239764
HAVCR1	78.2632	-1.09179	0.525933	-2.07591	0.0379025	0.163715
TESPA1	53.7849	-1.09153	0.333292	-3.27499	0.00105665	0.0151317
TOP2A	1466.8	-1.0911	0.372519	-2.92898	0.00340081	0.0347522
AGTPBP1	546.31	-1.08912	0.270849	-4.02113	5.79199e-05	0.00165888
FPR2	108.249	-1.0881	0.42767	-2.54426	0.0109511	0.0748241
LMO2	416.126	-1.08539	0.290625	-3.73469	0.00018795	0.00419914
AMMECR1	358.3	-1.08486	0.257275	-4.21672	2.47885e-05	0.00086637
APOBEC3B	53.7074	-1.08436	0.383112	-2.83039	0.00464906	0.0425711
CDKN2C	108.624	-1.08368	0.325894	-3.32525	0.000883383	0.0132695
HASPIN	50.9032	-1.08202	0.408799	-2.64682	0.00812534	0.0618156
H3C1	109.053	-1.08033	0.415672	-2.599	0.00934957	0.0677005
ANKRD18B	15.0593	-1.07906	0.56644	-1.905	0.0567807	0.208951
TET3	966.998	-1.07789	0.216742	-4.97318	6.58645e-07	4.09695e-05
CFAP91	17.2293	-1.07685	0.486219	-2.21475	0.0267773	0.130893
USP15	1544.19	-1.07619	0.188943	-5.69585	1.22762e-08	1.41252e-06
CEP152	187.898	-1.07461	0.347932	-3.08857	0.00201121	0.0238041
ARHGAP11B	16.11	-1.0726	0.475866	-2.254	0.0241959	0.122366
FAM131C	20.2212	-1.07127	0.744154	-1.43958	0.149986	0.369212
EGR1	1119.38	-1.07036	0.40511	-2.64215	0.00823814	0.0623713
CDT1	282.886	-1.06972	0.361965	-2.9553	0.00312363	0.0325744
EPB41	3983.4	-1.06794	0.176873	-6.03791	1.56121e-09	2.72152e-07
RPIA	167.874	-1.06767	0.254724	-4.19147	2.77155e-05	0.000942994
GPSM2	235.912	-1.06622	0.259366	-4.11087	3.94175e-05	0.00124513
FHL2	116.92	-1.06599	0.288525	-3.69462	0.000220218	0.00474006
TK1	202.747	-1.06508	0.38372	-2.77566	0.00550898	0.047431
UHRF1	358.178	-1.06505	0.383345	-2.7783	0.00546446	0.0471915
TNNT3	10.2643	-1.06361	0.610937	-1.74094	0.081694	0.261095
SIAH2	1630.08	-1.06308	0.197448	-5.38407	7.2821e-08	6.5078e-06
JUN	2354.79	-1.06015	0.369782	-2.86697	0.0041442	0.0396182
MED25	515.738	-1.05726	0.214843	-4.92107	8.6074e-07	5.08521e-05
CENPM	45.1017	-1.05674	0.352244	-3.00002	0.00269959	0.0292987
C11orf96	498.313	-1.05609	0.5096	-2.07239	0.0382287	0.164369
METRNL	170.704	-1.05606	0.339634	-3.10941	0.0018746	0.0226621
ST8SIA1	66.3616	-1.0559	0.472304	-2.23563	0.025376	0.126298
SKA1	162.83	-1.05506	0.315134	-3.34798	0.000814023	0.0126169
ACSBG1	36.4953	-1.05397	0.516588	-2.04026	0.0413241	0.171845
KIF4A	217.014	-1.05354	0.407015	-2.58846	0.00964072	0.0684893
CCP110	295.594	-1.05344	0.253505	-4.15551	3.24562e-05	0.00107225
ADAM23	16.6682	-1.05334	0.405626	-2.59683	0.00940897	0.0678176
DPF3	126.696	-1.0501	0.29253	-3.58971	0.00033104	0.00647408
WT1	22.5633	-1.04946	0.515015	-2.03773	0.0415769	0.172565
MTURN	295.162	-1.04706	0.283723	-3.69041	0.000223893	0.00481183
ADAMTS9	913.402	-1.04439	0.377983	-2.76306	0.00572614	0.0484638
CCNDBP1	694.665	-1.04438	0.210545	-4.96035	7.03663e-07	4.28264e-05
STK17A	327.381	-1.04259	0.310174	-3.3613	0.000775763	0.0122252
SLC16A3	444.756	-1.04249	0.340419	-3.06238	0.00219587	0.0253108
BACH2	134.501	-1.04232	0.370342	-2.81447	0.00488574	0.0441656
LMOD1	22.0818	-1.03903	0.415436	-2.50107	0.0123818	0.0815238
DNAJB1	1895.95	-1.03854	0.321608	-3.2292	0.00124137	0.0169517
ZNF273	105.411	-1.03838	0.26181	-3.96616	7.30408e-05	0.00197953
MCM10	149.283	-1.03825	0.399053	-2.60178	0.0092742	0.0673038
BTG3	210.147	-1.03752	0.225714	-4.5966	4.2945e-06	0.000204859
EZH2	204.254	-1.03344	0.329678	-3.1347	0.00172028	0.0214769
EGLN3	137.738	-1.03227	0.371773	-2.77662	0.00549276	0.0473491
MAFF	519.74	-1.02491	0.387584	-2.64437	0.00818439	0.0621491
PHLDA2	38.7209	-1.02386	0.484312	-2.11404	0.0345115	0.154608
MXD3	108.073	-1.02382	0.337485	-3.03367	0.00241595	0.0270955
FBXO5	188.345	-1.02116	0.308236	-3.31291	0.000923318	0.0137379
PCDH17	235.083	-1.02099	0.327943	-3.11333	0.00184987	0.0225174
HDGFL3	122.691	-1.01959	0.293526	-3.4736	0.000513529	0.00906378
SMC4	1348.74	-1.01867	0.325345	-3.13104	0.0017419	0.0216893
PDK1	639.715	-1.01846	0.249763	-4.07768	4.54873e-05	0.00136947
CENPU	143.516	-1.01822	0.372801	-2.73127	0.00630902	0.0518959
LIN28B	34.3874	-1.01667	0.577853	-1.75939	0.0785113	0.255374
PRDM1	85.0194	-1.01652	0.352025	-2.88763	0.00388155	0.0379553
RBL1	219.794	-1.01566	0.278548	-3.64626	0.000266085	0.00546889
HS3ST1	15.1885	-1.01493	0.39207	-2.58866	0.00963511	0.0684893
VDR	59.7269	-1.01477	0.363423	-2.79226	0.00523406	0.0459037
FLT1	1771.02	-1.01418	0.293501	-3.45547	0.000549342	0.00952757
SH3TC2	58.4346	-1.01332	0.345107	-2.93624	0.00332216	0.0342401
AURKB	126.03	-1.01276	0.410684	-2.46602	0.0136622	0.0867014
HK2	348.1	-1.01262	0.321778	-3.14695	0.00164984	0.02086
VCAN	904.754	-1.01151	0.311397	-3.24831	0.00116092	0.016246
STAC	15.4917	-1.00968	0.297447	-3.39448	0.000687597	0.0111982
FLNC	138.652	-1.00866	0.436257	-2.31208	0.0207735	0.111547
AURKA	277.567	-1.00743	0.338844	-2.97314	0.00294767	0.0312705
ZWINT	172.533	-1.00657	0.360959	-2.78861	0.00529345	0.0462522
WDR76	176.921	-1.00555	0.300529	-3.34593	0.000820057	0.0126773
PARPBP	85.0683	-1.00444	0.370359	-2.71207	0.00668655	0.0540513
COL4A1	6940.94	-1.00392	0.320748	-3.12994	0.00174842	0.0217513
CENPW	46.4307	-1.00021	0.346008	-2.89071	0.0038437	0.037742
MGP	75.9802	-0.998917	0.337664	-2.95831	0.00309326	0.0324253
LILRA5	157.11	-0.998429	0.424669	-2.35108	0.0187192	0.104514
NCAPD2	889.755	-0.998064	0.265809	-3.75481	0.000173471	0.0039443
LTBP1	896.729	-0.997123	0.258828	-3.85246	0.000116939	0.00290189
DNM1	106.664	-0.995709	0.381405	-2.61063	0.00903748	0.0664259
PMP22	176.941	-0.994072	0.253301	-3.92448	8.69188e-05	0.00225605
H2BC21	2207.26	-0.990507	0.262338	-3.77568	0.000159569	0.00369968
APOC4	246.495	-0.989067	0.685838	-1.44213	0.149266	0.368338
GINS2	93.3036	-0.988731	0.359626	-2.74933	0.00597175	0.0498459
ZNF730	14.6387	-0.988023	0.50666	-1.95007	0.0511674	0.195954
CYTIP	96.2489	-0.987586	0.339788	-2.90648	0.00365521	0.0363462
ABCC4	350.085	-0.9865	0.241311	-4.08809	4.34939e-05	0.00133507
EIF2AK1	3244.27	-0.985023	0.191704	-5.13824	2.77317e-07	1.98768e-05
CENPL	93.0996	-0.984296	0.26051	-3.77835	0.000157871	0.00366635
H1-0	5404.71	-0.983561	0.27361	-3.59475	0.000324705	0.00638556
TNFRSF19	33.4909	-0.983362	0.343127	-2.86588	0.00415852	0.0396796
MYB	247.728	-0.982594	0.399963	-2.45671	0.0140215	0.0880707
CDC25C	45.168	-0.982349	0.442071	-2.22215	0.026273	0.12935
THSD4	56.5937	-0.981813	0.373339	-2.62982	0.00854306	0.0639053
BIRC5	212.527	-0.981649	0.328376	-2.98941	0.00279517	0.029968
MKRN1	1180.64	-0.980656	0.188287	-5.20829	1.90586e-07	1.44682e-05
RAD51	60.2924	-0.976257	0.423005	-2.30791	0.0210041	0.112468
CD55	489.154	-0.974815	0.236486	-4.12208	3.75474e-05	0.00119722
TNFRSF11B	192.564	-0.973471	0.304626	-3.19562	0.0013953	0.0184818
OXCT1	97.8343	-0.96908	0.300986	-3.21969	0.0012833	0.0174065
CRISPLD2	417.982	-0.968451	0.290533	-3.33336	0.000858035	0.0129855
MIGA2	371.716	-0.966472	0.220322	-4.38664	1.15113e-05	0.000460453
PTGIS	353.231	-0.965934	0.31021	-3.11381	0.00184689	0.0225005
CDCA5	141.661	-0.965595	0.36375	-2.65455	0.00794134	0.0608419
CDKN3	80.0674	-0.964732	0.354586	-2.72073	0.0065138	0.0529809
GTPBP1	1001.31	-0.963285	0.196872	-4.89295	9.93332e-07	5.7483e-05
RAD51AP1	64.1382	-0.961366	0.350887	-2.73982	0.00614735	0.0508796
COL24A1	34.8479	-0.96051	0.491539	-1.95409	0.0506909	0.195004
ZNF451	1410.27	-0.960267	0.196113	-4.89649	9.75645e-07	5.66918e-05
FCGR2A	512.376	-0.958532	0.290514	-3.29943	0.000968802	0.0141171
LILRA4	30.1995	-0.958222	0.927571	-1.03304	0.301583	0.543365
YPEL3	407.357	-0.958114	0.253357	-3.78167	0.000155779	0.00364173
CTBP2	352.633	-0.957775	0.241174	-3.9713	7.14805e-05	0.00195753
TTK	138.213	-0.957751	0.398992	-2.40043	0.0163759	0.0963832
VRK1	204.42	-0.955946	0.265495	-3.60062	0.000317461	0.00627263
DCLRE1B	148.726	-0.955022	0.263592	-3.62311	0.000291086	0.00586325
FJX1	71.4725	-0.954198	0.341015	-2.79811	0.00514021	0.0453889
ARHGEF39	98.1809	-0.951597	0.402484	-2.36431	0.0180637	0.101983
SELENOM	107.123	-0.950654	0.419013	-2.2688	0.0232808	0.119617
E2F4	693.251	-0.950534	0.228336	-4.16286	3.1428e-05	0.00105157
KIF20A	216.543	-0.950314	0.390233	-2.43525	0.0148815	0.0912813
ENDOD1	368.896	-0.947631	0.190774	-4.96729	6.78943e-07	4.18632e-05
RAG1	49.6525	-0.947381	0.417746	-2.26784	0.0233389	0.119791
ARHGAP19	330.074	-0.946881	0.219607	-4.31171	1.61997e-05	0.000612916
FBXO30	550.607	-0.943841	0.215064	-4.38865	1.14056e-05	0.000457522
NTRK3	47.6424	-0.943761	0.37031	-2.54857	0.0108166	0.0741771
PHLDA1	614.699	-0.942918	0.247902	-3.80359	0.000142615	0.00339584
SPOCK2	56.3131	-0.942349	0.474715	-1.98508	0.0471352	0.186422
CXCR4	277.394	-0.941547	0.32868	-2.86463	0.00417492	0.0396833
LDB1	609.972	-0.941304	0.238129	-3.95292	7.72037e-05	0.00206337
TUBA3D	50.2716	-0.941004	0.679206	-1.38545	0.165916	0.391369
RNF10	2744.52	-0.940875	0.156478	-6.01284	1.82305e-09	2.8923e-07
SMIM1	153.102	-0.940844	0.315458	-2.98247	0.0028593	0.0305396
SLC16A12	276.915	-0.940651	0.387528	-2.42731	0.0152111	0.0923278
INCENP	343.164	-0.940263	0.276243	-3.40375	0.000664679	0.0109769
PYGO1	41.4035	-0.93923	0.327841	-2.8649	0.00417141	0.0396833
STEAP4	1172.66	-0.938891	0.401718	-2.33719	0.0194291	0.107241
SERPINH1	1831.97	-0.938474	0.264361	-3.54997	0.000385278	0.007312
SMOC2	19.1588	-0.938247	0.372574	-2.51829	0.0117928	0.0788791
TERF2IP	1036.48	-0.937354	0.179568	-5.22004	1.78883e-07	1.37273e-05
RAB3IL1	317.3	-0.936826	0.263216	-3.55915	0.000372052	0.00717615
PARM1	24.1272	-0.934254	0.440037	-2.12312	0.0337434	0.152539
DHRS13	349.308	-0.932971	0.350725	-2.66012	0.0078113	0.0601722
B3GALNT1	143.532	-0.930896	0.337153	-2.76105	0.00576156	0.0485691
DPM2	400.542	-0.930749	0.179745	-5.17816	2.24086e-07	1.63943e-05
BLM	160.05	-0.930495	0.321039	-2.89839	0.00375087	0.0370366
ABCB5	21.7238	-0.929919	0.235796	-3.94375	8.02178e-05	0.00211715
BCL2A1	45.1533	-0.928856	0.463903	-2.00227	0.0452562	0.182108
ZMYND8	697.77	-0.928176	0.234348	-3.96068	7.47369e-05	0.00201257
UTY	389.992	-0.928017	0.919768	-1.00897	0.31299	0.553415
H2AC20	621.434	-0.927825	0.264918	-3.50231	0.000461241	0.00834553
XRCC3	92.5822	-0.926659	0.279013	-3.32121	0.000896293	0.0134206
UBE2H	2162.78	-0.926156	0.175093	-5.28951	1.22644e-07	9.89562e-06
CENPI	92.2525	-0.925952	0.356357	-2.59838	0.00936644	0.0677544
LGR5	19.0451	-0.925707	0.511573	-1.80953	0.0703685	0.238553
KIAA1586	223.33	-0.925463	0.207601	-4.4579	8.27647e-06	0.000353063
KREMEN1	428.085	-0.923704	0.220469	-4.18971	2.79305e-05	0.000948026
ABCG2	338.281	-0.923272	0.268621	-3.43708	0.000588022	0.0100422
CDC7	123.187	-0.921974	0.306827	-3.00487	0.00265697	0.0289926
ARHGAP33	121.801	-0.921745	0.321982	-2.86272	0.0042002	0.0398568
LAYN	14.3373	-0.921593	0.29117	-3.16513	0.00155013	0.0200255
PTPN7	121.081	-0.920919	0.366589	-2.51213	0.0120005	0.0798853
TYMS	463.617	-0.920257	0.312588	-2.94399	0.00324011	0.0335413
UROS	655.505	-0.919451	0.220153	-4.17642	2.96138e-05	0.000997964
BUB1B	193.314	-0.918952	0.394354	-2.33027	0.0197919	0.108277
PKDCC	238.117	-0.918052	0.223317	-4.11097	3.93998e-05	0.00124513
ANP32B	1707.75	-0.917491	0.182523	-5.02672	4.98952e-07	3.29215e-05
TICRR	152.693	-0.917179	0.416066	-2.20441	0.0274955	0.13314
ACSS1	357.997	-0.916889	0.291245	-3.14818	0.00164293	0.0208136
PDGFRA	1136.6	-0.916717	0.255156	-3.59277	0.000327178	0.00642526
RECQL4	131.457	-0.915559	0.341531	-2.68075	0.00734573	0.0572493
LIF	30.9821	-0.91512	0.598641	-1.52866	0.126348	0.334591
PTPRCAP	14.1923	-0.914002	0.544711	-1.67796	0.0933551	0.282325
CKAP2	429.55	-0.913734	0.293018	-3.11836	0.00181863	0.0222332
PKIA	14.7153	-0.913698	0.369173	-2.47498	0.0133243	0.0851305
STAM	374.616	-0.913592	0.159022	-5.74507	9.18853e-09	1.09951e-06
MLXIP	824.425	-0.911686	0.204564	-4.45672	8.32222e-06	0.000353945
SCN7A	38.3376	-0.911394	0.372898	-2.44408	0.014522	0.090172
MAD2L1	134.991	-0.910416	0.32355	-2.81384	0.00489542	0.0441683
LRATD1	49.9005	-0.909888	0.518263	-1.75565	0.0791483	0.256717
CCNB1	320.69	-0.909383	0.373243	-2.43643	0.0148329	0.091252
RNF24	334.14	-0.908744	0.281241	-3.2312	0.00123272	0.0168899
CSDC2	19.472	-0.907351	0.395733	-2.29284	0.0218574	0.115002
EREG	26.3974	-0.907056	0.326395	-2.77901	0.00545242	0.0471163
SMC2	538.021	-0.906726	0.25778	-3.51744	0.000435728	0.00802149
MYOF	255.462	-0.906643	0.312699	-2.89941	0.00373869	0.0369546
STRIP2	96.6846	-0.906237	0.259624	-3.49057	0.000481984	0.00863657
FAR1	270.967	-0.906165	0.239816	-3.77859	0.000157721	0.00366635
NRK	14.043	-0.905497	0.509017	-1.77891	0.075254	0.248152
SDE2	692.666	-0.904697	0.157865	-5.73084	9.99374e-09	1.18581e-06
COL16A1	166.505	-0.904508	0.340229	-2.65853	0.00784832	0.0603915
SRGAP2B	316.308	-0.904493	0.230028	-3.9321	8.42057e-05	0.00221001
LMCD1	137.288	-0.904224	0.281897	-3.20764	0.00133828	0.0179795
TFPI2	149.783	-0.902867	0.463709	-1.94706	0.051528	0.196695
DIO3	336.79	-0.902789	0.501096	-1.80163	0.0716039	0.240726
CBFA2T3	68.0469	-0.902755	0.314134	-2.87379	0.00405576	0.0391602
FBXO7	2651.78	-0.902342	0.178287	-5.06118	4.16662e-07	2.81496e-05
SERPINB2	15.5265	-0.901956	0.585244	-1.54116	0.123277	0.330361
KIF20B	284.188	-0.901482	0.293458	-3.07193	0.00212678	0.0247569
SPIN4	145.942	-0.900432	0.265051	-3.39721	0.000680777	0.0111515
DNAJC9	412.931	-0.9004	0.255469	-3.5245	0.000424283	0.00786205
SEC14L4	133.719	-0.900093	0.345894	-2.60223	0.00926211	0.0673038
POLQ	185.595	-0.899724	0.347091	-2.59218	0.00953694	0.0682522
SOCS1	112.086	-0.897137	0.481445	-1.86343	0.0624021	0.221053
EZH1	440.132	-0.896759	0.169417	-5.29321	1.20188e-07	9.75322e-06
BMP2K	1349.43	-0.895405	0.178692	-5.01089	5.41789e-07	3.5092e-05
ZNF469	149.679	-0.894933	0.361836	-2.47331	0.0133867	0.0853522
SPHK1	65.166	-0.894712	0.302471	-2.95801	0.00309632	0.0324333
CITED2	1054.83	-0.893935	0.253515	-3.52616	0.000421637	0.00784388
CYTL1	15.4478	-0.893654	0.40392	-2.21245	0.0269353	0.131419
OIP5	29.0129	-0.893482	0.396764	-2.25193	0.024327	0.122654
ABCC5	528.463	-0.893298	0.320824	-2.78438	0.00536298	0.0466576
LFNG	46.6989	-0.893158	0.289991	-3.07995	0.00207036	0.0243207
MAP2K3	1361.7	-0.891146	0.164037	-5.43259	5.55407e-08	5.19361e-06
CTSG	510.352	-0.888948	0.599993	-1.4816	0.138447	0.352958
TRAIP	34.2923	-0.888939	0.371702	-2.39153	0.0167782	0.0977747
BBS7	109.935	-0.888205	0.198445	-4.47582	7.61202e-06	0.00032869
CHORDC1	565.394	-0.888096	0.261603	-3.39482	0.000686735	0.0111982
SLC43A2	595.338	-0.888063	0.342276	-2.59458	0.00947062	0.067988
ANKRD37	52.7014	-0.887646	0.439066	-2.02167	0.0432106	0.177134
CKS2	202.735	-0.885224	0.280203	-3.15923	0.00158188	0.0203056
CENPH	62.2416	-0.885181	0.3202	-2.76446	0.00570168	0.0483553
MEDAG	14.5832	-0.884613	0.590095	-1.4991	0.133847	0.345446
JUNB	1898.06	-0.884452	0.352832	-2.50672	0.0121856	0.0807036
CYP2E1	7975.87	-0.882231	0.875492	-1.0077	0.3136	0.553773
TUBB1	510.931	-0.882015	0.456177	-1.93349	0.0531754	0.200831
SLC11A1	353.697	-0.88072	0.322234	-2.73317	0.00627275	0.051645
CD36	2397.37	-0.879777	0.268598	-3.27544	0.00105496	0.0151229
KLF13	1868.52	-0.877938	0.214457	-4.09377	4.24416e-05	0.0013142
FKBP8	2373.06	-0.877618	0.149789	-5.85904	4.65553e-09	6.38214e-07
LGI2	21.226	-0.876297	0.35945	-2.43788	0.0147735	0.0909337
ADCY7	424.903	-0.874612	0.269201	-3.24891	0.00115846	0.0162438
CYBRD1	566.167	-0.87388	0.21386	-4.08623	4.38435e-05	0.00133998
COL5A3	71.0343	-0.873866	0.385386	-2.26751	0.0233593	0.119852
TSC22D4	538.931	-0.873022	0.211594	-4.12593	3.69238e-05	0.00119033
MYLIP	268.395	-0.872506	0.250562	-3.4822	0.000497315	0.0088441
MCM7	931.966	-0.871226	0.270147	-3.22501	0.00125969	0.0171437
G0S2	254.43	-0.87106	0.638986	-1.36319	0.172822	0.399876
IER5	339.853	-0.870591	0.262033	-3.32245	0.00089231	0.0133752
PDE4B	245.096	-0.868711	0.309195	-2.80959	0.00496044	0.0444838
MYC	658.48	-0.868378	0.24873	-3.49125	0.000480772	0.00863657
GTPBP2	936.641	-0.867228	0.202885	-4.27447	1.91589e-05	0.000699029
CKB	696.738	-0.866756	0.438495	-1.97666	0.0480802	0.188569
EME1	27.8126	-0.866694	0.423246	-2.04773	0.0405865	0.170704
RIMS3	34.9562	-0.866692	0.289483	-2.99393	0.00275405	0.0296798
OLR1	13.5225	-0.866297	0.404425	-2.14204	0.03219	0.14844
PHF19	208.261	-0.866078	0.274419	-3.15604	0.00159925	0.0204407
NPRL3	504.063	-0.865363	0.193213	-4.47881	7.50615e-06	0.000325113
IGFBP6	17.4208	-0.862923	0.300841	-2.86837	0.0041259	0.0395577
SMIM24	62.435	-0.862289	0.463693	-1.85961	0.0629404	0.22218
NLRP3	52.1848	-0.862248	0.354116	-2.43493	0.0148946	0.0912813
BTG2	1885.62	-0.860979	0.395084	-2.17923	0.0293147	0.139085
PSMC3IP	27.5688	-0.860443	0.365091	-2.35679	0.0184338	0.103247
ARMH4	30.0385	-0.859387	0.421978	-2.03657	0.0416931	0.172967
CREB3L1	48.0818	-0.859367	0.358125	-2.39963	0.0164118	0.0964353
S100B	31.9871	-0.859201	0.788285	-1.08996	0.27573	0.518762
CXCL1	24.9355	-0.859096	0.609552	-1.40939	0.15872	0.381598
ERCC6L	47.1348	-0.857192	0.403665	-2.12352	0.0337101	0.152539
POC1B	337.077	-0.857186	0.162539	-5.27373	1.33676e-07	1.06639e-05
PPP2R5B	181.042	-0.857008	0.199679	-4.29193	1.7713e-05	0.000654732
TOP1	2291.56	-0.856892	0.150854	-5.68028	1.34471e-08	1.51899e-06
AMPD3	185.896	-0.855773	0.317228	-2.69766	0.00698283	0.0555127
ATP8B3	48.8927	-0.854966	0.335028	-2.55192	0.010713	0.073753
LOXL2	382.277	-0.854921	0.298451	-2.86453	0.0041763	0.0396833
ZFP36	2601.39	-0.852486	0.327419	-2.60365	0.00922365	0.0672369
AGO2	2656.89	-0.851606	0.19341	-4.40311	1.06711e-05	0.000434224
PER1	2231.91	-0.850899	0.258634	-3.28997	0.00100199	0.0145407
SLC1A7	14.8724	-0.849926	0.41383	-2.05381	0.0399944	0.169011
SP4	213.929	-0.848222	0.186766	-4.54163	5.582e-06	0.000255074
RRM2	1183.04	-0.847821	0.453434	-1.86978	0.0615149	0.219507
KIF22	423.846	-0.84755	0.256266	-3.3073	0.000941987	0.0139207
S100A14	139.616	-0.847057	0.344697	-2.45739	0.0139949	0.0879824
ANGPTL4	302.517	-0.846871	0.467698	-1.81072	0.0701839	0.238225
ALDH3B1	195.891	-0.846672	0.266557	-3.17633	0.00149152	0.0194642
MTHFD1L	251.928	-0.84623	0.26891	-3.14689	0.00165018	0.02086
ST8SIA6	41.6782	-0.846067	0.237784	-3.55813	0.000373501	0.00718506
CSKMT	62.0453	-0.844925	0.293422	-2.87956	0.00398234	0.038654
NDE1	201.852	-0.844918	0.206235	-4.09686	4.18789e-05	0.00129963
IL2RA	82.8986	-0.84425	0.590441	-1.42986	0.152756	0.373752
KAT2B	843.911	-0.844118	0.193817	-4.35524	1.32922e-05	0.000521349
SLCO1B3-SLCO1B7	14.7569	-0.842489	0.707211	-1.19129	0.233542	0.471558
SLCO4A1	209.346	-0.842221	0.636468	-1.32327	0.185744	0.416173
DUSP1	3290.8	-0.841875	0.38645	-2.17848	0.0293703	0.139151
CDC27	1428.15	-0.841625	0.190158	-4.42593	9.60261e-06	0.000398791
CHST1	13.8731	-0.840778	0.339177	-2.47888	0.0131796	0.0845124
TBPL1	149.914	-0.840454	0.185271	-4.53635	5.72366e-06	0.000259032
TNFRSF11A	32.9917	-0.838731	0.347178	-2.41585	0.0156986	0.0941807
C5orf34	16.3014	-0.837642	0.409111	-2.04747	0.0406118	0.170704
GXYLT2	29.0784	-0.836395	0.358323	-2.33419	0.0195855	0.10769
CCL20	260.131	-0.836247	0.600776	-1.39194	0.163939	0.389122
CEP135	153.203	-0.835697	0.231075	-3.61657	0.000298534	0.00597915
PGM2L1	288.162	-0.835557	0.208036	-4.01641	5.90912e-05	0.00167881
SOX7	98.8388	-0.833075	0.314002	-2.65309	0.00797594	0.0609747
SYTL3	22.6725	-0.832629	0.329338	-2.52819	0.0114652	0.0771632
GPR146	207.075	-0.830481	0.216018	-3.84449	0.000120802	0.00298554
CLMP	18.2531	-0.830416	0.451725	-1.83832	0.0660149	0.229725
ATP7A	390.696	-0.829076	0.182895	-4.53306	5.81354e-06	0.000261424
MACIR	126.016	-0.828079	0.247793	-3.34182	0.000832323	0.0127757
CPZ	31.5488	-0.828016	0.318257	-2.60172	0.00927572	0.0673038
HIF3A	2542.32	-0.826766	0.434907	-1.90102	0.0572998	0.209931
PDLIM7	188.014	-0.826549	0.170347	-4.85215	1.22133e-06	6.84331e-05
MCUB	40.1954	-0.824396	0.350192	-2.35413	0.0185663	0.103783
FCRL1	13.2261	-0.824291	0.419529	-1.9648	0.0494375	0.191932
POU2AF1	54.9269	-0.821874	0.241347	-3.40537	0.000660746	0.0109644
CDH16	14.3295	-0.821851	0.619839	-1.32591	0.18487	0.415474
SPA17	35.4566	-0.821432	0.324088	-2.5346	0.0112576	0.0760928
TFDP2	880.357	-0.821411	0.168087	-4.88683	1.02474e-06	5.90583e-05
ZNF492	30.3738	-0.820941	0.269354	-3.04782	0.0023051	0.0261845
SVEP1	460.118	-0.818319	0.258152	-3.16991	0.00152488	0.0197716
OGN	54.4971	-0.81677	0.426398	-1.91551	0.0554277	0.206283
INTS6L	123.472	-0.816273	0.252496	-3.23282	0.00122576	0.0168364
TSPYL2	312.526	-0.816256	0.2509	-3.25332	0.00114066	0.016026
CRLF3	230.182	-0.815708	0.214492	-3.80298	0.000142968	0.00339851
TNFRSF13C	34.6449	-0.815216	0.228077	-3.5743	0.000351168	0.00682988
CTHRC1	11.8004	-0.813196	0.499718	-1.62731	0.103672	0.300029
COL6A3	2603.15	-0.813032	0.261559	-3.10841	0.00188099	0.0227199
HSP90AA1	18369.3	-0.812687	0.256237	-3.17162	0.00151589	0.019686
SLC15A2	48.7009	-0.811946	0.350986	-2.31333	0.0207044	0.111328
SPAG4	78.6796	-0.810789	0.314059	-2.58164	0.00983311	0.0694217
ESCO2	151.002	-0.810749	0.321804	-2.51939	0.011756	0.0787449
CLEC2B	83.5338	-0.810098	0.31321	-2.58644	0.00969724	0.068692
DOC2B	89.5915	-0.809719	0.401158	-2.01846	0.0435439	0.177706
ADGRG3	136.273	-0.808157	0.483126	-1.67277	0.0943733	0.284357
TPM2	167.202	-0.8067	0.252391	-3.19623	0.00139234	0.01846
DBF4	162.636	-0.806531	0.261966	-3.07876	0.00207861	0.0243685
CD44	1118.82	-0.806445	0.317746	-2.53802	0.0111482	0.0756055
TGFB2	36.5698	-0.806126	0.328035	-2.45744	0.0139931	0.0879824
NCOA4	10035.5	-0.805824	0.157473	-5.11723	3.10062e-07	2.16736e-05
CCND3	420.792	-0.805431	0.227718	-3.53696	0.00040476	0.00760001
COL11A1	19.2981	-0.803592	0.504434	-1.59306	0.111148	0.31153
MIS18BP1	352.528	-0.803213	0.2434	-3.29997	0.000966963	0.0141171
PFKP	95.087	-0.802533	0.333424	-2.40695	0.0160865	0.0954376
OSBPL5	89.9153	-0.802521	0.210098	-3.81974	0.000133593	0.00323556
LRRC70	17.4523	-0.802498	0.230551	-3.48078	0.000499961	0.00885753
EDN1	73.8965	-0.802386	0.40919	-1.96091	0.0498893	0.193154
LRP2	72.3096	-0.80197	0.44968	-1.78342	0.0745174	0.246744
PARVB	423.704	-0.801539	0.258526	-3.10041	0.00193252	0.0231443
EGFL8	83.8962	-0.801486	0.311221	-2.5753	0.0100154	0.0704267
ZDHHC17	507.137	-0.799881	0.169957	-4.70638	2.5216e-06	0.000129003
ANLN	370.666	-0.799548	0.364429	-2.19397	0.0282373	0.135385
CDC6	195.467	-0.798885	0.36215	-2.20595	0.0273874	0.132662
CDKL1	47.2527	-0.798666	0.229379	-3.48186	0.00049795	0.0088441
METTL4	117.657	-0.798477	0.243693	-3.27657	0.00105078	0.0150782
GNA15	116.499	-0.797583	0.309849	-2.57411	0.01005	0.0705997
ITPRIPL1	21.5561	-0.797537	0.35884	-2.22254	0.0262467	0.129333
SMIM3	133.821	-0.796865	0.263853	-3.0201	0.00252688	0.0280279
NME1-NME2	22.7164	-0.79616	0.419465	-1.89803	0.0576915	0.210603
MINPP1	619.013	-0.795989	0.213374	-3.73049	0.000191108	0.00424007
SRGAP2	575.713	-0.795827	0.175025	-4.54693	5.44348e-06	0.000252006
IKZF2	67.942	-0.795519	0.247793	-3.21041	0.00132545	0.0178412
CHAF1A	209.239	-0.793927	0.340216	-2.33359	0.019617	0.107695
DACT2	18.9956	-0.792992	0.324804	-2.44145	0.0146284	0.090514
TCF19	155.461	-0.79157	0.349296	-2.26619	0.0234397	0.119964
NRCAM	130.852	-0.791206	0.332484	-2.37968	0.0173276	0.0996562
HAGHL	21.7624	-0.791043	0.257417	-3.07301	0.00211913	0.0247086
ASF1B	95.7518	-0.789831	0.336751	-2.34544	0.0190045	0.105356
TRPV6	13.8483	-0.788163	0.657253	-1.19918	0.230459	0.467608
MARK3	1056.73	-0.78515	0.17646	-4.44944	8.60934e-06	0.000361797
BTK	193.092	-0.782364	0.330729	-2.36557	0.0180021	0.101758
CDH11	84.946	-0.781579	0.332526	-2.35043	0.0187517	0.104571
ATP2C2	18.7537	-0.781432	0.505276	-1.54654	0.121973	0.328439
MAMLD1	75.943	-0.780638	0.255678	-3.05321	0.00226407	0.0258692
COL4A2	4615.46	-0.780402	0.278842	-2.79872	0.00513053	0.0453464
MROH2B	10.266	-0.7804	1.00919	-0.773295	0.439348	0.666479
WEE1	657.673	-0.780376	0.271169	-2.87782	0.00400428	0.0388061
MXD1	530.557	-0.779631	0.249973	-3.11887	0.00181549	0.0222332
PCNA	563.545	-0.77952	0.289872	-2.68918	0.00716274	0.0561877
MAP1LC3B	1037.04	-0.778523	0.237334	-3.28029	0.00103701	0.0149719
RIOK3	1480.35	-0.778337	0.160019	-4.86404	1.15015e-06	6.52213e-05
MOSPD1	234.092	-0.778089	0.252992	-3.07555	0.00210117	0.0245398
ITGAX	264.252	-0.777975	0.338441	-2.2987	0.021522	0.114159
FAM107A	25.511	-0.777851	0.385917	-2.01559	0.0438427	0.178352
THY1	65.7376	-0.776994	0.38553	-2.01539	0.0438634	0.178373
NDEL1	711.313	-0.776699	0.155294	-5.00148	5.68921e-07	3.62791e-05
S100A6	326.94	-0.776228	0.318012	-2.44087	0.0146518	0.0905923
SKA3	50.0188	-0.775979	0.351176	-2.20966	0.0271288	0.131998
TTC26	46.4395	-0.774623	0.225973	-3.42794	0.000608176	0.0102967
PRODH	70.3912	-0.773388	0.612102	-1.2635	0.206411	0.439795
GDF6	26.9031	-0.772765	0.338599	-2.28224	0.022475	0.117189
BOC	41.9475	-0.772641	0.34142	-2.26302	0.0236342	0.120562
FAM89B	276.107	-0.772448	0.211837	-3.64643	0.000265909	0.00546889
IL12RB2	26.9928	-0.769837	0.364157	-2.11402	0.0345131	0.154608
HCAR3	31.6425	-0.769284	0.566257	-1.35854	0.174292	0.401861
IER3	466.582	-0.769216	0.488304	-1.57528	0.115191	0.318484
OSBPL3	90.8277	-0.768708	0.341945	-2.24805	0.0245732	0.12339
FAM53B	282.021	-0.768377	0.222033	-3.46064	0.00053889	0.00944061
SOX6	1049.11	-0.767842	0.24994	-3.0721	0.00212557	0.0247569
SPATC1L	52.803	-0.767037	0.266248	-2.88091	0.00396531	0.0386139
CENPK	62.2891	-0.766306	0.345068	-2.22074	0.0263686	0.129639
POLA1	299.819	-0.764609	0.21447	-3.56511	0.000363698	0.00705414
C18orf54	50.3612	-0.764534	0.268834	-2.84389	0.00445661	0.0413451
MCM4	856.737	-0.7633	0.312571	-2.442	0.0146061	0.0904155
GOLGA6A	13.7718	-0.763074	0.63934	-1.19353	0.23266	0.470519
DYNC2H1	143.35	-0.762688	0.276994	-2.75345	0.00589708	0.0493871
CSTB	1199.34	-0.761983	0.266403	-2.86027	0.00423284	0.0399919
NSUN3	200.338	-0.761952	0.167939	-4.53708	5.70397e-06	0.000258971
REXO2	313.973	-0.76005	0.190159	-3.99693	6.41702e-05	0.00178363
NSD2	1396.3	-0.759829	0.234353	-3.24224	0.00118596	0.0164496
SLC34A2	33.1171	-0.759706	0.482413	-1.5748	0.115302	0.318579
ANKRD27	311.151	-0.759072	0.186789	-4.0638	4.82794e-05	0.00142885
BCL2L11	504.405	-0.758084	0.229002	-3.31038	0.000931699	0.0138189
FEN1	271.481	-0.757981	0.320166	-2.36746	0.0179105	0.101416
GLIPR2	128.368	-0.757576	0.276937	-2.73555	0.00622761	0.0513633
NCS1	64.4448	-0.756783	0.374482	-2.02088	0.0432924	0.177134
B4GALT3	391.537	-0.756103	0.180926	-4.17907	2.92708e-05	0.000988766
ROBO2	109.014	-0.755704	0.384005	-1.96795	0.0490736	0.191097
CD83	67.9368	-0.75291	0.459508	-1.63852	0.101314	0.296366
FSTL1	1287.4	-0.752247	0.236018	-3.18724	0.00143636	0.0188489
FOXO3	2406.21	-0.752213	0.153161	-4.91126	9.04926e-07	5.27998e-05
CHEK1	128.966	-0.751317	0.347805	-2.16017	0.0307595	0.143337
TSPAN13	168.394	-0.750572	0.309995	-2.42124	0.0154676	0.0934095
DEDD2	349.27	-0.750528	0.176198	-4.25958	2.04812e-05	0.000741525
FAP	17.7802	-0.749456	0.471116	-1.59081	0.111652	0.312493
NEIL3	60.1317	-0.749004	0.327344	-2.28813	0.0221302	0.115904
ATG14	428.352	-0.748619	0.198963	-3.76261	0.000168147	0.00386056
CPA3	29.9994	-0.747755	0.360594	-2.07368	0.0381093	0.164106
KMT5A	521.495	-0.747552	0.221257	-3.37865	0.000728422	0.0116614
TCEANC	117.803	-0.744782	0.242142	-3.07581	0.00209934	0.0245386
ADAMTS17	57.8471	-0.743718	0.428862	-1.73417	0.0828885	0.263406
TPSB2	15.6047	-0.741607	0.587851	-1.26156	0.207108	0.440351
LY6G6F	21.1145	-0.740016	0.598935	-1.23555	0.216625	0.452942
NR1D1	301.894	-0.739912	0.41945	-1.764	0.0777312	0.253562
MED12L	108.245	-0.739717	0.513124	-1.44159	0.149417	0.368579
GPR132	23.8767	-0.739186	0.345434	-2.13988	0.0323649	0.148954
ASPM	753.384	-0.738996	0.374064	-1.97559	0.0482014	0.18878
PGA4	22.2334	-0.738917	0.569709	-1.29701	0.194629	0.42733
SELENBP1	2240.39	-0.738004	0.211116	-3.49573	0.000472761	0.00851451
NEURL1	49.977	-0.737797	0.394943	-1.86811	0.0617464	0.21979
GUK1	932.84	-0.73775	0.118448	-6.22846	4.71048e-10	9.92716e-08
CD72	56.8785	-0.737594	0.368686	-2.0006	0.0454354	0.182465
GPX8	73.5168	-0.736377	0.284503	-2.5883	0.00964523	0.0684893
ALAD	1956.87	-0.735981	0.237613	-3.0974	0.00195228	0.0233216
GFUS	581.483	-0.734992	0.243919	-3.01326	0.00258456	0.0284442
CNRIP1	167.921	-0.733387	0.269532	-2.72097	0.00650907	0.0529729
AKR1E2	30.8619	-0.733355	0.250384	-2.92892	0.00340138	0.0347522
ROR1	42.4256	-0.732199	0.232785	-3.14539	0.00165868	0.0209076
CCDC34	89.9796	-0.731747	0.278474	-2.6277	0.00859636	0.0641886
SLC35F2	13.9009	-0.731668	0.426821	-1.71423	0.0864868	0.270235
STK11	1088.06	-0.730962	0.158718	-4.60542	4.11632e-06	0.000197696
LGI4	452.318	-0.730589	0.485617	-1.50445	0.132464	0.343507
GSTM1	262.426	-0.730399	1.11888	-0.652792	0.51389	0.723948
RAD54B	44.0721	-0.728839	0.291081	-2.5039	0.0122831	0.0810738
PDGFA	99.1082	-0.728412	0.292227	-2.49262	0.0126804	0.0827096
SRPX	219.772	-0.72762	0.248775	-2.92481	0.00344665	0.0350625
ZNF213	63.8798	-0.727449	0.186368	-3.90329	9.48934e-05	0.00241858
APOLD1	228.483	-0.726989	0.323024	-2.25057	0.0244126	0.122934
CD80	22.0188	-0.726094	0.529132	-1.37224	0.16999	0.395993
CST7	174.08	-0.725967	0.502436	-1.44489	0.148488	0.367124
CHTF18	130.292	-0.725259	0.30163	-2.40446	0.0161963	0.0957671
RGS1	174.164	-0.724383	0.399891	-1.81145	0.0700709	0.23811
CPE	126.243	-0.724277	0.300849	-2.40744	0.0160648	0.0954344
HOXB2	37.1516	-0.723991	0.264112	-2.74123	0.00612104	0.0506915
FKBP10	319.905	-0.72389	0.267527	-2.70586	0.0068128	0.0547194
CHAC1	21.287	-0.723812	0.599206	-1.20795	0.227066	0.463923
NPHP1	19.5104	-0.723784	0.370233	-1.95494	0.0505896	0.194798
MND1	20.0407	-0.722573	0.395956	-1.82488	0.068019	0.234194
CMTM5	39.2238	-0.721836	0.543219	-1.32881	0.18391	0.414231
PTK2B	515.43	-0.721664	0.190588	-3.78651	0.000152778	0.00357749
CACYBP	573.311	-0.718771	0.214718	-3.34751	0.000815409	0.0126245
SUCO	787.876	-0.718563	0.175693	-4.08987	4.31612e-05	0.00133065
FAM234B	165.495	-0.718172	0.200212	-3.58706	0.000334431	0.00653135
COX7A1	16.5503	-0.717743	0.373158	-1.92343	0.0544265	0.204389
RAD23A	1319.96	-0.716987	0.145857	-4.91569	8.84697e-07	5.20497e-05
CDCA7	81.8454	-0.716509	0.367222	-1.95116	0.051038	0.195724
PLIN1	195.012	-0.716244	0.369236	-1.9398	0.0524037	0.199016
ACHE	180.419	-0.716219	0.30851	-2.32154	0.0202575	0.109719
RYR3	44.1592	-0.716194	0.328657	-2.17915	0.0293205	0.139085
CLK1	1040.4	-0.716056	0.216306	-3.31039	0.00093167	0.0138189
NDUFA4L2	14.687	-0.715989	0.461345	-1.55196	0.120672	0.326352
ANP32E	846.776	-0.715861	0.160192	-4.46878	7.86683e-06	0.000337628
TUBA1B	6235.8	-0.713778	0.220665	-3.23466	0.00121786	0.0167441
BLVRA	161.95	-0.71323	0.261778	-2.72456	0.0064388	0.0526438
CARMIL2	14.089	-0.712012	0.402218	-1.77021	0.0766913	0.251016
A4GALT	108.055	-0.711794	0.413437	-1.72165	0.0851332	0.267843
DES	90.9679	-0.711398	0.499332	-1.4247	0.154244	0.375844
MAN2A2	1555.39	-0.710365	0.174698	-4.06625	4.7775e-05	0.00142618
KMT5C	107.445	-0.710149	0.227499	-3.12155	0.00179902	0.0221659
SLC16A6	50.6952	-0.70859	0.377738	-1.87588	0.0606722	0.217211
DDIT4	1840.05	-0.707709	0.437839	-1.61637	0.106015	0.303698
GIPR	16.4323	-0.706405	0.330273	-2.13885	0.0324477	0.149141
LGALS1	230.191	-0.706267	0.314932	-2.2426	0.0249226	0.124623
HLA-DQA2	33.7492	-0.706264	0.776268	-0.90982	0.362918	0.600398
PIF1	53.6741	-0.70556	0.359065	-1.96499	0.0494153	0.191909
F3	75.0565	-0.70495	0.276518	-2.54938	0.0107915	0.0741127
WDR26	2919.44	-0.704707	0.131781	-5.34758	8.91396e-08	7.72179e-06
SPTBN5	30.2473	-0.70427	0.38449	-1.8317	0.0669965	0.231731
GPSM1	63.7356	-0.704009	0.253694	-2.77504	0.00551957	0.0474932
BBOF1	50.2808	-0.703452	0.199627	-3.52382	0.00042537	0.00787185
CCND2	675.035	-0.702835	0.247327	-2.84172	0.0044871	0.0415189
CPEB4	3064.05	-0.702688	0.140449	-5.00316	5.63978e-07	3.61971e-05
CA9	14.3151	-0.702401	0.541406	-1.29736	0.194506	0.427284
GADD45B	1411.96	-0.701166	0.403841	-1.73625	0.0825205	0.262667
ZNF888	105.973	-0.699334	0.224134	-3.12015	0.00180757	0.0222143
RANBP3L	20.2929	-0.699086	0.521962	-1.33934	0.180459	0.409528
MCTP2	237.998	-0.699024	0.256862	-2.7214	0.00650056	0.0529395
DPCD	38.4436	-0.695469	0.209065	-3.32656	0.00087925	0.0132215
NKD2	15.9016	-0.694593	0.473415	-1.4672	0.142322	0.357779
PDZRN3	45.181	-0.694145	0.347558	-1.99721	0.0458029	0.182989
WASF2	2116.02	-0.69392	0.162886	-4.26016	2.04281e-05	0.000741503
FGFR1	339.052	-0.69333	0.225812	-3.07039	0.00213783	0.0248037
E2F1	114.894	-0.692891	0.287018	-2.4141	0.015774	0.0943364
ARHGEF19	37.6356	-0.692846	0.360104	-1.92402	0.0543522	0.204219
FAM13A	578.772	-0.692562	0.335417	-2.06478	0.0389436	0.166626
ZDHHC2	344.749	-0.69239	0.223695	-3.09524	0.00196653	0.0234522
RUNX2	57.0249	-0.692301	0.275417	-2.51364	0.0119491	0.0796231
DDHD1	382.669	-0.692278	0.205782	-3.36413	0.000767856	0.0121141
DSTYK	310.507	-0.692258	0.171711	-4.03152	5.54161e-05	0.00159719
ANGPTL2	83.0623	-0.691787	0.411233	-1.68222	0.0925253	0.280898
ACYP1	35.5465	-0.691478	0.264177	-2.61749	0.00885804	0.0655752
VEPH1	22.5854	-0.691453	0.329823	-2.09644	0.0360434	0.158216
CISH	308.796	-0.6906	0.223422	-3.09101	0.00199476	0.0236689
KNSTRN	159.96	-0.690492	0.23501	-2.93814	0.00330184	0.0340804
FAM83D	145.593	-0.690137	0.336704	-2.04969	0.0403949	0.169957
PLPPR3	28.3259	-0.6899	0.610114	-1.13077	0.258151	0.50015
HSPA13	807.623	-0.689535	0.193754	-3.55882	0.00037253	0.00717615
NANOS1	13.6542	-0.688777	0.298657	-2.30625	0.0210969	0.112879
PLOD2	2546.47	-0.687532	0.244004	-2.8177	0.00483688	0.0439207
DNA2	135.956	-0.687428	0.302032	-2.27601	0.0228455	0.118454
MDK	212.067	-0.686928	0.282594	-2.4308	0.0150656	0.0919303
RRM1	588.434	-0.685959	0.205575	-3.33679	0.000847528	0.0129095
PRSS57	91.3225	-0.685498	0.511965	-1.33895	0.180585	0.409677
ITM2A	55.4595	-0.685434	0.273794	-2.50347	0.0122983	0.0810738
CDKN1C	216.891	-0.684331	0.368924	-1.85494	0.0636055	0.223858
UBALD2	357.252	-0.68418	0.200837	-3.40664	0.000657677	0.0109509
MYH11	99.7067	-0.683629	0.445665	-1.53395	0.125041	0.332444
ZBTB7C	17.5975	-0.68308	0.526948	-1.2963	0.194874	0.427611
HMGA2	81.7638	-0.68294	0.241386	-2.82924	0.0046659	0.0426977
COL9A1	18.6412	-0.682583	0.460401	-1.48258	0.138185	0.352597
YPEL1	35.4552	-0.681586	0.31744	-2.14713	0.0317828	0.147042
RFX2	71.1386	-0.681494	0.2864	-2.37951	0.0173355	0.0996562
LRRCC1	126.104	-0.681229	0.240683	-2.8304	0.00464903	0.0425711
PTGER3	26.891	-0.680465	0.364192	-1.86842	0.061703	0.219734
SYCP2	30.2181	-0.679611	0.381511	-1.78137	0.0748526	0.247348
GADD45A	403.325	-0.679532	0.217144	-3.12941	0.0017516	0.0217717
KIF24	65.8002	-0.679444	0.284491	-2.38828	0.0169277	0.0982403
MELTF	88.8962	-0.679401	0.360986	-1.88207	0.059826	0.215826
GAS1	85.3386	-0.679151	0.37304	-1.82058	0.0686702	0.235288
KDM5D	379.89	-0.678951	0.7913	-0.858019	0.390882	0.625837
DENND4A	2090.27	-0.678689	0.168235	-4.03418	5.47933e-05	0.00158541
GSTM3	416.34	-0.678538	0.3688	-1.83985	0.0657901	0.229202
CUBN	24.6379	-0.678161	0.418358	-1.62101	0.105016	0.302268
C9orf78	621.802	-0.67672	0.139735	-4.8429	1.27961e-06	7.12464e-05
WNT11	85.7791	-0.676262	0.539602	-1.25326	0.210111	0.444707
SGO2	149.42	-0.676068	0.228925	-2.95323	0.0031447	0.0327216
ZP3	13.8896	-0.675986	0.36744	-1.83972	0.0658097	0.229214
ODC1	1045.55	-0.675372	0.253983	-2.65912	0.00783449	0.0603179
STRADB	1281.29	-0.674047	0.176526	-3.81841	0.000134314	0.00324745
GAB1	649.198	-0.673862	0.183602	-3.67024	0.000242322	0.00512214
COL1A2	5187.22	-0.673464	0.389261	-1.73011	0.0836112	0.264884
PLIN2	7045.37	-0.673277	0.339813	-1.98132	0.0475558	0.1872
AK7	54.9577	-0.672947	0.236198	-2.84908	0.00438462	0.0408488
S100A4	164.012	-0.672798	0.35084	-1.91768	0.0551519	0.205662
BTRC	577.72	-0.670578	0.183036	-3.66365	0.000248649	0.00519431
SMPD3	29.8598	-0.669401	0.412676	-1.6221	0.104783	0.301847
NRIP3	36.7699	-0.669168	0.218982	-3.05581	0.00224452	0.0258083
CSRNP1	566.394	-0.669037	0.341427	-1.95953	0.0500509	0.193463
IGSF10	33.3793	-0.668497	0.359068	-1.86175	0.062638	0.221619
FNDC1	144.309	-0.667858	0.390317	-1.71106	0.0870691	0.270923
ABHD5	481.356	-0.667562	0.192992	-3.45901	0.00054217	0.00944855
TTF1	142.043	-0.666592	0.141764	-4.70212	2.57473e-06	0.000131246
ANKRD13B	16.589	-0.665543	0.367527	-1.81087	0.0701615	0.238225
PF4	385.873	-0.665343	0.580303	-1.14654	0.25157	0.492059
FOSL2	887.144	-0.665329	0.286795	-2.31987	0.0203477	0.110125
BBS12	46.2553	-0.665032	0.268542	-2.47646	0.0132694	0.084895
ATP1B3	404.356	-0.664778	0.28024	-2.37218	0.0176836	0.100601
RFC3	136.141	-0.664616	0.244609	-2.71705	0.00658664	0.053481
CLEC1A	17.6268	-0.664101	0.384656	-1.72648	0.0842609	0.266291
LIG1	354.45	-0.663167	0.261089	-2.54	0.0110852	0.0753599
OLAH	16.0057	-0.662679	0.570385	-1.16181	0.245313	0.485791
FUNDC2	382.289	-0.662672	0.139165	-4.76178	1.91891e-06	0.000102245
NUP62CL	21.6125	-0.66184	0.31185	-2.1223	0.0338125	0.152594
SLC25A36	256.401	-0.660896	0.202096	-3.27021	0.00107466	0.015374
HLA-DPB1	237.765	-0.660413	0.413117	-1.59861	0.109907	0.309855
TMEM125	15.3123	-0.660299	0.489888	-1.34786	0.177704	0.406388
RBX1	401.391	-0.660194	0.127673	-5.17097	2.32888e-07	1.68635e-05
TEC	94.5262	-0.659942	0.206945	-3.18897	0.00142778	0.0188059
PITHD1	460.858	-0.659881	0.150317	-4.38994	1.13382e-05	0.000457415
DDX3Y	830.97	-0.659702	1.08232	-0.609525	0.542176	0.74493
CALCOCO1	1035.57	-0.65948	0.194016	-3.3991	0.000676078	0.0110874
HLA-DQB1	157.237	-0.659448	0.540748	-1.21951	0.22265	0.459354
GPM6B	17.6429	-0.659302	0.303795	-2.17022	0.0299899	0.141114
USP7	2381.83	-0.659255	0.150212	-4.38882	1.13969e-05	0.000457522
EID2B	18.5923	-0.658579	0.337515	-1.95126	0.0510266	0.195724
SESN3	1042.1	-0.658329	0.243415	-2.70455	0.00683974	0.0548422
XYLT1	65.0094	-0.6577	0.290206	-2.26632	0.023432	0.119964
POLE2	55.3216	-0.657098	0.308043	-2.13314	0.0329134	0.150546
DPY19L2	24.8547	-0.656583	0.40203	-1.63317	0.102434	0.29822
ADAMTS15	63.5029	-0.656485	0.349616	-1.87774	0.0604174	0.217102
TMEM213	17.3129	-0.65597	0.249675	-2.6273	0.00860652	0.0642256
GFRA2	66.0348	-0.655498	0.423957	-1.54614	0.12207	0.328585
ESPL1	269.517	-0.654985	0.390228	-1.67847	0.0932563	0.282086
SIPA1L2	367.095	-0.653247	0.337086	-1.93792	0.0526324	0.199616
HAPLN3	15.7277	-0.652126	0.519955	-1.2542	0.209771	0.444272
RPS6KA2	244.814	-0.651643	0.315622	-2.06463	0.0389579	0.166626
GABARAPL2	856.746	-0.65036	0.153725	-4.23068	2.32981e-05	0.000824484
NCAM2	29.3388	-0.649094	0.326265	-1.98947	0.0466494	0.185261
CCDC71L	441.63	-0.648371	0.382928	-1.69319	0.0904186	0.277244
MCAM	349.05	-0.647603	0.305603	-2.1191	0.0340819	0.153309
MCHR1	29.5303	-0.647531	0.563559	-1.149	0.250554	0.490909
COL1A1	10124.2	-0.647062	0.383059	-1.6892	0.0911812	0.278856
C9orf40	142.491	-0.646001	0.220368	-2.93147	0.00337364	0.034619
PFKFB3	719	-0.644748	0.315019	-2.0467	0.0406877	0.170704
GPR176	50.5868	-0.644537	0.338194	-1.90582	0.0566733	0.208937
C2orf88	210.186	-0.643751	0.218219	-2.95003	0.00317745	0.0330137
FFAR2	29.6968	-0.643051	0.371932	-1.72895	0.0838179	0.265283
GSPT1	2062.08	-0.642994	0.113157	-5.68232	1.32882e-08	1.51314e-06
FBXO34	453.464	-0.642781	0.157615	-4.07816	4.5394e-05	0.00136947
SAMD1	381.104	-0.642237	0.189918	-3.38165	0.000720525	0.0116079
MYADM	797.196	-0.641201	0.212995	-3.01041	0.00260899	0.0286161
FAM43A	107.621	-0.640928	0.388432	-1.65004	0.0989346	0.292067
CRYAB	65.0925	-0.640161	0.356199	-1.7972	0.0723038	0.2421
TGFB1I1	92.2702	-0.640037	0.230409	-2.77782	0.00547245	0.0472316
KATNAL1	199.86	-0.639993	0.187237	-3.4181	0.000630601	0.0105819
CLK3	558.465	-0.639805	0.151533	-4.2222	2.41924e-05	0.000847635
H4C15	60.8515	-0.639574	0.35278	-1.81295	0.0698389	0.237506
LDLRAD3	84.4003	-0.639404	0.249791	-2.55976	0.0104745	0.0725712
SAMSN1	211.957	-0.638429	0.318266	-2.00596	0.0448607	0.181084
LUM	204.802	-0.638164	0.353036	-1.80765	0.0706613	0.239151
CHSY1	467.73	-0.637959	0.222674	-2.86499	0.00417026	0.0396833
GASK1A	16.9417	-0.637429	0.232189	-2.7453	0.00604552	0.0503318
EHD2	257.407	-0.637429	0.215672	-2.95555	0.00312109	0.0325719
SLA	387.624	-0.637273	0.26923	-2.36702	0.0179318	0.101441
RUBCNL	50.0843	-0.636437	0.277322	-2.29494	0.0217367	0.114737
SRGAP2C	377.098	-0.636158	0.160298	-3.9686	7.22967e-05	0.00197071
FKBP4	1770.15	-0.635981	0.23599	-2.69495	0.00703985	0.0557768
PGK1	3636.85	-0.635921	0.174883	-3.63626	0.000276623	0.00565255
DSCAML1	42.0577	-0.635708	0.433044	-1.468	0.142105	0.357669
ASH2L	558.896	-0.635459	0.175047	-3.63022	0.00028318	0.00574087
GCNA	25.3879	-0.634869	0.316594	-2.00531	0.0449301	0.181261
PCDHGA7	13.7131	-0.634065	0.286146	-2.21588	0.0266997	0.130812
PIGA	231.282	-0.633988	0.195343	-3.24552	0.00117238	0.0163267
FOXJ2	439.329	-0.633559	0.134776	-4.70083	2.59107e-06	0.000131604
FAM110A	90.7348	-0.633351	0.247096	-2.56318	0.0103719	0.0721083
KCNJ3	18.7225	-0.633023	0.48532	-1.30434	0.192117	0.424124
RELL1	140.787	-0.632642	0.197832	-3.19787	0.00138446	0.01839
RELT	125.015	-0.632066	0.241509	-2.61716	0.00886652	0.0655752
ZNF66	21.2659	-0.631795	0.282516	-2.23631	0.0253312	0.126254
LAMC2	40.2979	-0.631755	0.508583	-1.24219	0.214167	0.450207
CXCL14	42.9243	-0.63166	0.420069	-1.50371	0.132657	0.343758
P3H3	34.7292	-0.630902	0.284868	-2.21471	0.0267797	0.130893
MICAL3	1256.73	-0.630753	0.177821	-3.54712	0.000389474	0.00736195
GPR183	58.6242	-0.630697	0.36619	-1.72232	0.085011	0.267638
FANCD2	252.451	-0.630062	0.340127	-1.85243	0.0639636	0.224791
RGS9	46.9376	-0.629664	0.244715	-2.57305	0.0100808	0.0707105
CDHR1	31.2091	-0.629466	0.529097	-1.1897	0.234165	0.472176
ADGRE2	258.025	-0.62928	0.425564	-1.4787	0.139222	0.353956
ASAP1	1122.53	-0.628817	0.154504	-4.06991	4.70316e-05	0.00140995
HR	26.9936	-0.628368	0.56162	-1.11885	0.263205	0.505433
EMP1	186.556	-0.628337	0.347578	-1.80776	0.0706441	0.23915
CD93	1205.45	-0.628111	0.252511	-2.48746	0.0128659	0.0833718
RAPGEF2	1629.58	-0.628084	0.185292	-3.3897	0.000699697	0.011356
RAMP3	36.15	-0.6269	0.441095	-1.42124	0.155248	0.377167
HSPA2	168.866	-0.625437	0.232303	-2.69234	0.00709527	0.0560007
CXCL6	43.6019	-0.624528	0.751099	-0.831486	0.405699	0.637489
UIMC1	341.148	-0.624526	0.155821	-4.00799	6.12389e-05	0.00172939
QSOX1	712.454	-0.624327	0.275913	-2.26277	0.02365	0.120594
KCTD9	374.327	-0.624252	0.162409	-3.84371	0.000121188	0.00298633
TMC6	419.594	-0.624242	0.218689	-2.85447	0.00431088	0.0403899
KIAA0040	224.288	-0.624178	0.256203	-2.43626	0.0148399	0.091252
LPAR1	59.574	-0.622038	0.329323	-1.88884	0.0589133	0.21368
GAPVD1	1613.45	-0.621726	0.150158	-4.14048	3.46583e-05	0.00113281
EVA1C	61.0253	-0.621696	0.311426	-1.99629	0.0459028	0.183248
AEBP1	345.71	-0.621261	0.196843	-3.15612	0.00159883	0.0204407
IBA57	507.791	-0.620438	0.255365	-2.42961	0.0151151	0.092068
DGKA	113.589	-0.618141	0.226326	-2.73119	0.00631057	0.0518959
SOD3	56.0547	-0.618069	0.408317	-1.5137	0.130102	0.33995
CEP76	135.039	-0.618065	0.198747	-3.1098	0.00187214	0.0226517
TGFA	38.5303	-0.618015	0.326361	-1.89365	0.058271	0.211949
FCGR2B	407.767	-0.618006	0.198843	-3.10801	0.00188349	0.0227216
CCDC102B	39.5239	-0.617692	0.291319	-2.12033	0.0339782	0.15294
HID1	166.502	-0.617264	0.328662	-1.87811	0.0603656	0.217083
ZNF23	145.494	-0.616999	0.184258	-3.34856	0.00081233	0.0126124
RUNX3	54.5516	-0.616956	0.241983	-2.54958	0.0107852	0.0741055
SYTL5	22.5324	-0.615988	0.360584	-1.70831	0.0875792	0.271725
PPT2	282.069	-0.615845	0.194072	-3.17328	0.00150725	0.0196433
SLC36A1	435.08	-0.61536	0.241706	-2.54591	0.0108994	0.0745276
PDCD10	427.192	-0.614849	0.139399	-4.41072	1.03026e-05	0.000422888
SYNE3	426.271	-0.61478	0.208669	-2.94619	0.0032171	0.033352
MORC3	800.592	-0.614716	0.142904	-4.3016	1.69568e-05	0.000633411
JARID2	584.168	-0.614079	0.184461	-3.32904	0.000871446	0.0131321
HSPA5	14713.1	-0.614003	0.260092	-2.36071	0.0182399	0.102568
POLD1	339.347	-0.613821	0.224949	-2.72871	0.00635822	0.0521965
SLC41A1	210.87	-0.613767	0.211136	-2.90698	0.0036494	0.0363457
SIGLEC10	507.17	-0.613622	0.565772	-1.08457	0.278111	0.52095
ZNF530	45.8285	-0.613592	0.251132	-2.44331	0.0145533	0.0902075
B3GNT5	86.7445	-0.613545	0.361428	-1.69756	0.0895912	0.275425
SOCS3	1640.4	-0.61339	0.507986	-1.20749	0.227242	0.464057
RPL22L1	310.195	-0.612851	0.234803	-2.61007	0.00905233	0.0664259
TSC22D3	1581.97	-0.612299	0.366228	-1.67191	0.0945426	0.284575
ARL5B	1973.52	-0.611472	0.265499	-2.3031	0.0212731	0.113466
FOXM1	237.068	-0.610661	0.366387	-1.66671	0.0955719	0.286436
MYO1G	110.702	-0.610416	0.310117	-1.96834	0.049029	0.190977
PDK4	1368.4	-0.610317	0.352913	-1.72937	0.0837433	0.265184
PFKFB4	88.2354	-0.609487	0.307524	-1.98192	0.0474884	0.187195
PPDPF	525.77	-0.609339	0.219781	-2.77248	0.00556306	0.047751
CERCAM	107.262	-0.609282	0.225869	-2.6975	0.00698627	0.0555127
TMEM131L	556.15	-0.609276	0.201908	-3.0176	0.00254788	0.0281678
CLDND1	537.002	-0.609212	0.158602	-3.84114	0.000122463	0.00300726
MOK	43.9303	-0.608356	0.197607	-3.07861	0.00207967	0.0243685
AFF2	72.7665	-0.608047	0.443497	-1.37103	0.170365	0.396434
ADORA2A	76.4549	-0.608001	0.269151	-2.25896	0.0238857	0.121363
KMT2E	1351.02	-0.607535	0.125078	-4.85727	1.19018e-06	6.69536e-05
MYL9	311.877	-0.607186	0.246343	-2.4648	0.013709	0.0868034
TNFSF13	89.9537	-0.60694	0.408419	-1.48607	0.13726	0.351425
LMNB2	449.78	-0.606332	0.214191	-2.8308	0.00464314	0.0425711
RGS4	48.2268	-0.60623	0.453915	-1.33556	0.181694	0.411206
NEDD1	231.714	-0.606074	0.168282	-3.60155	0.000316331	0.00627263
MCM5	685.002	-0.604934	0.261005	-2.31771	0.020465	0.110376
FBLN2	223.324	-0.603999	0.262695	-2.29924	0.021491	0.11408
CDC42EP3	256.322	-0.602097	0.264816	-2.27364	0.0229877	0.118896
STAG2	1622.55	-0.60162	0.125281	-4.80218	1.5695e-06	8.52359e-05
C16orf95	42.5602	-0.601603	0.161276	-3.73026	0.000191284	0.00424007
H2AC6	1791.35	-0.601429	0.206645	-2.91044	0.00360915	0.0361683
TRIB2	496.884	-0.601299	0.158629	-3.79059	0.000150291	0.00353096
SLC24A3	60.2331	-0.601143	0.293112	-2.0509	0.0402764	0.16961
KIF7	45.6231	-0.601085	0.273837	-2.19504	0.0281606	0.135155
HAUS2	284.795	-0.600236	0.160998	-3.72821	0.000192844	0.00426129
CDCA7L	158.625	-0.599775	0.288613	-2.07813	0.0376975	0.163023
EIF5A2	57.4589	-0.599692	0.231702	-2.58821	0.00964768	0.0684893
PPBP	561.329	-0.599686	0.520496	-1.15214	0.249262	0.489851
LRR1	85.9883	-0.5995	0.296966	-2.01875	0.0435133	0.177677
ABTB1	196.787	-0.599491	0.207584	-2.88795	0.0038776	0.037943
LNPK	810.422	-0.598904	0.180845	-3.31169	0.000927326	0.013783
TEDC2	29.0988	-0.597889	0.316995	-1.88612	0.0592794	0.214457
ATG4A	332.778	-0.596958	0.143787	-4.15168	3.30045e-05	0.0010863
BRD8	570.411	-0.596819	0.215158	-2.77387	0.00553943	0.0476061
PRKCQ	45.6766	-0.596536	0.333952	-1.78629	0.0740515	0.246025
PSME4	2116.26	-0.596468	0.134227	-4.44372	8.8415e-06	0.000369355
COL5A1	2069.93	-0.595894	0.334144	-1.78335	0.0745301	0.246744
CA3	21.6676	-0.595714	0.408944	-1.45671	0.145196	0.362156
BNC2	29.6655	-0.594924	0.367562	-1.61857	0.10554	0.303014
MAP4K5	523.445	-0.594755	0.157388	-3.77891	0.000157518	0.00366635
SMIM27	31.6907	-0.594687	0.246286	-2.41462	0.0157516	0.0943082
PRG2	791.446	-0.594228	0.561423	-1.05843	0.289858	0.533188
SLA2	36.1652	-0.594172	0.411	-1.44567	0.148269	0.366732
SAV1	338.548	-0.594163	0.151129	-3.9315	8.44173e-05	0.00221145
CD37	144.89	-0.593953	0.298646	-1.98882	0.0467212	0.185261
SRGN	3105.5	-0.593746	0.358608	-1.6557	0.0977834	0.290944
RNF123	1199.52	-0.593277	0.191302	-3.10127	0.00192695	0.0230972
ZNF385B	59.5329	-0.592941	0.335862	-1.76543	0.0774914	0.252989
HMGB3	205.879	-0.592882	0.292234	-2.02879	0.0424798	0.1754
HRK	26.2744	-0.59216	0.247993	-2.38781	0.0169492	0.0983222
GINS4	88.8708	-0.590264	0.266303	-2.21652	0.0266562	0.130644
WDR54	27.3519	-0.589528	0.2457	-2.39938	0.0164229	0.0964609
RPL36A	1783.92	-0.58909	0.112508	-5.23599	1.64101e-07	1.26618e-05
HERC1	3658.75	-0.589067	0.167703	-3.51257	0.000443792	0.00809606
EMP3	123.53	-0.588911	0.215381	-2.73427	0.00625181	0.0515026
MOBP	15.7057	-0.588789	0.299353	-1.96687	0.0491977	0.191422
TPGS2	534.775	-0.588742	0.159922	-3.68142	0.000231934	0.00492468
FCRLA	17.6797	-0.588535	0.359173	-1.63858	0.1013	0.296366
PLXNA4	93.4665	-0.588221	0.333085	-1.76598	0.0773996	0.252865
CLEC4E	26.7621	-0.58793	0.472414	-1.24452	0.213307	0.449269
SLC16A1	1363.35	-0.587925	0.202157	-2.90825	0.00363452	0.0362425
XIRP2	15.7608	-0.587242	0.576464	-1.0187	0.308347	0.550107
VPS13B	1389.78	-0.586372	0.133104	-4.40537	1.05605e-05	0.000430965
OGA	1802.65	-0.585737	0.13125	-4.46276	8.09103e-06	0.000346198
INKA2	72.4903	-0.585713	0.397898	-1.47202	0.141015	0.355751
CA2	684.179	-0.585706	0.209002	-2.80239	0.0050726	0.0450248
HDC	13.4435	-0.583536	0.41564	-1.40395	0.160335	0.384043
BRCA1	231.565	-0.582805	0.272918	-2.13546	0.0327239	0.150095
ALOX12	58.7794	-0.581556	0.514569	-1.13018	0.2584	0.500426
SMTN	456.292	-0.580897	0.192825	-3.01256	0.00259051	0.0284876
UBE2B	432.3	-0.580484	0.153793	-3.77445	0.000160358	0.00371189
ATP8B2	345.793	-0.580025	0.262559	-2.20912	0.0271661	0.132117
RHOH	44.8753	-0.579791	0.30852	-1.87926	0.0602084	0.216652
TMPO	1720.88	-0.579616	0.191342	-3.02921	0.00245192	0.0274195
IRF6	28.7036	-0.579341	0.324982	-1.78269	0.0746368	0.246884
RPS3	5125.91	-0.579184	0.116637	-4.96569	6.84568e-07	4.20265e-05
FAM131A	123.015	-0.578901	0.227674	-2.54267	0.0110009	0.0750035
NFASC	92.0947	-0.577829	0.289758	-1.99418	0.0461325	0.183858
SPRY1	351.788	-0.576457	0.131598	-4.38045	1.18433e-05	0.000472395
CTNNAL1	533.551	-0.57626	0.134424	-4.28687	1.81206e-05	0.000668049
CLEC12A	30.6224	-0.576099	0.433974	-1.32749	0.184345	0.414747
HROB	28.5992	-0.575925	0.335638	-1.71591	0.0861779	0.269688
CCDC28B	48.8341	-0.575525	0.25078	-2.29493	0.0217369	0.114737
RASA4B	53.8319	-0.57468	0.321831	-1.78565	0.0741553	0.246198
ZNF100	125.586	-0.574278	0.221179	-2.59644	0.00941942	0.0678237
COL9A3	19.345	-0.574058	0.353459	-1.62411	0.104352	0.301503
CHAC2	22.6016	-0.574046	0.250234	-2.29404	0.0217882	0.114802
RSRP1	865.06	-0.574029	0.20083	-2.85828	0.00425945	0.0400982
HIPK1	1836.65	-0.573822	0.126763	-4.52674	5.98992e-06	0.0002685
SLC2A4	291.999	-0.5737	0.350217	-1.63813	0.101395	0.296478
PLA2G4B	39.5963	-0.573606	0.300946	-1.90601	0.0566493	0.208937
TAFA4	63.1645	-0.573225	0.628881	-0.911501	0.362031	0.599451
GRK6	339.576	-0.572722	0.184143	-3.1102	0.0018696	0.0226404
WWC3	307.739	-0.572396	0.181739	-3.14955	0.00163524	0.020764
TTF2	255.557	-0.572253	0.217009	-2.637	0.0083643	0.0630897
PAQR4	74.8541	-0.571833	0.281606	-2.03061	0.0422942	0.175079
RCL1	1309.74	-0.571427	0.322441	-1.77219	0.0763629	0.250289
TMEM14B	443.026	-0.570653	0.15844	-3.6017	0.000316141	0.00627263
HS6ST2	17.6945	-0.570472	0.295649	-1.92956	0.0536614	0.202323
RAB3A	22.9092	-0.569952	0.311998	-1.82678	0.0677331	0.233552
WBP2	1455.61	-0.569939	0.141457	-4.02908	5.59967e-05	0.00161033
CNTNAP1	58.4636	-0.569314	0.270774	-2.10254	0.0355056	0.157122
RNF19A	1529.69	-0.56926	0.191819	-2.96769	0.00300045	0.0316933
SERTAD2	739.65	-0.569149	0.144197	-3.94703	7.91262e-05	0.00209854
KIT	155.03	-0.568321	0.296788	-1.9149	0.0555046	0.206515
PDGFB	67.7311	-0.568188	0.24832	-2.28813	0.0221301	0.115904
VBP1	359.32	-0.5681	0.142973	-3.97348	7.08287e-05	0.00195496
TNFRSF12A	433.587	-0.568001	0.384881	-1.47578	0.140002	0.354276
SELENOK	445.78	-0.567949	0.202004	-2.81158	0.00492992	0.0443379
DEK	1058.85	-0.567843	0.167862	-3.38281	0.000717495	0.0116048
MMS22L	303.297	-0.567832	0.249386	-2.27693	0.0227907	0.118267
YBX1	5724.39	-0.567418	0.106646	-5.32059	1.03431e-07	8.59083e-06
FERMT3	502.69	-0.567187	0.284611	-1.99285	0.0462779	0.184328
IGLON5	14.1431	-0.567103	0.38693	-1.46565	0.142745	0.358307
PABIR2	228.27	-0.566906	0.147876	-3.83366	0.000126252	0.00308423
ADGRE5	349.32	-0.566762	0.198337	-2.85758	0.00426891	0.0401579
DNAJB5	64.9661	-0.566331	0.228443	-2.4791	0.0131716	0.0844991
ANXA8	18.314	-0.56559	0.787295	-0.718396	0.472513	0.692176
LZTFL1	142.288	-0.564275	0.166448	-3.3901	0.00069868	0.0113525
CCDC88B	122.334	-0.563825	0.264153	-2.13446	0.0328049	0.150325
C7	2688.76	-0.563481	0.323721	-1.74064	0.0817476	0.261207
ACP3	15.3262	-0.563426	0.327503	-1.72037	0.0853655	0.268327
SFMBT2	277.32	-0.563165	0.262333	-2.14676	0.0318127	0.147084
WNK1	8814.12	-0.563138	0.143656	-3.92005	8.85313e-05	0.00228949
MMRN1	833.612	-0.562263	0.27729	-2.02771	0.0425902	0.175682
PRG3	147.589	-0.562175	0.641599	-0.876209	0.380917	0.616783
VAT1L	26.5561	-0.562123	0.3481	-1.61483	0.106347	0.304342
NT5DC2	157.765	-0.562091	0.274868	-2.04495	0.0408598	0.170895
MSH2	340.431	-0.561875	0.216878	-2.59075	0.00957673	0.0683835
SDK1	100.822	-0.560663	0.350734	-1.59854	0.109922	0.309855
MCM6	547.498	-0.560507	0.248256	-2.25778	0.0239597	0.12152
CBLB	447.977	-0.559391	0.171943	-3.25335	0.00114053	0.016026
CCDC14	404.405	-0.558926	0.214285	-2.60833	0.00909846	0.0665994
TXK	23.7976	-0.558747	0.288081	-1.93955	0.0524345	0.199079
WRN	405.024	-0.558317	0.193406	-2.88677	0.00389221	0.0380069
MAFG	455.171	-0.558221	0.158999	-3.51085	0.000446676	0.00813814
MTBP	51.3381	-0.558212	0.236091	-2.36439	0.0180596	0.101983
RPL17-C18orf32	24.6931	-0.558157	0.404409	-1.38018	0.167531	0.393536
HIF1A	2154.33	-0.557947	0.243001	-2.29606	0.0216722	0.11473
BCL2L15	52.3153	-0.557894	0.251875	-2.21496	0.0267627	0.130893
SDS	4750.18	-0.557685	0.594764	-0.937658	0.34842	0.58618
JMJD6	400.081	-0.557067	0.161048	-3.45901	0.000542157	0.00944855
PYCR1	142.745	-0.556919	0.303796	-1.8332	0.0667723	0.231141
CLDN11	29.5275	-0.556715	0.365649	-1.52254	0.127874	0.336862
SHLD1	29.6407	-0.55633	0.225567	-2.46636	0.0136495	0.0866594
HPRT1	176.017	-0.556124	0.177832	-3.12724	0.00176454	0.0218747
LRRC32	432.43	-0.555951	0.21877	-2.54126	0.0110453	0.075161
CNPPD1	560.947	-0.555157	0.160674	-3.45518	0.000549927	0.00952757
RHNO1	123.002	-0.554451	0.210066	-2.63941	0.00830504	0.0627769
ZGRF1	170.425	-0.554272	0.234582	-2.36281	0.018137	0.102274
GPAT2	19.4044	-0.553469	0.463632	-1.19377	0.232569	0.470402
VEGFC	33.3528	-0.552963	0.30087	-1.83788	0.0660798	0.229725
RPS6KL1	41.1461	-0.552065	0.311133	-1.77437	0.0760021	0.249407
FMOD	285.056	-0.551774	0.298617	-1.84776	0.0646365	0.226542
SPP1	617.162	-0.550688	0.406969	-1.35314	0.17601	0.403976
CACNA1H	131.809	-0.550249	0.34828	-1.5799	0.114129	0.316699
MKNK2	2157.81	-0.550095	0.156474	-3.51556	0.000438829	0.0080471
SPARCL1	73.8522	-0.548356	0.328561	-1.66896	0.0951249	0.285658
RESF1	956.113	-0.548007	0.149352	-3.66922	0.000243291	0.00513494
DAAM1	795.015	-0.547893	0.14451	-3.79138	0.00014981	0.00352553
STIP1	1092.68	-0.547502	0.16543	-3.30957	0.000934409	0.0138445
CDK6	820.071	-0.546476	0.210421	-2.59706	0.00940263	0.0678065
PCDH11X	20.4948	-0.545275	0.235955	-2.31093	0.0208369	0.111742
ATP23	60.6051	-0.545185	0.202021	-2.69866	0.00696201	0.0554135
ANKZF1	437.302	-0.544885	0.173846	-3.1343	0.00172266	0.0214877
KLF10	561.686	-0.544528	0.283367	-1.92164	0.0546516	0.204696
KNTC1	420.495	-0.544344	0.278491	-1.95462	0.0506278	0.194892
ACTA1	12.5346	-0.544339	0.900286	-0.604629	0.545426	0.746985
CRMP1	23.7943	-0.543908	0.281312	-1.93347	0.0531785	0.200831
RSRC2	693.959	-0.543866	0.152971	-3.55535	0.000377474	0.00722214
P2RY1	184.868	-0.543752	0.255941	-2.12452	0.0336269	0.152525
MEOX2	19.3868	-0.543663	0.429309	-1.26637	0.205381	0.438582
HRC	68.925	-0.543005	0.327658	-1.65723	0.0974722	0.290605
STON1	132.449	-0.542629	0.252213	-2.15147	0.0314392	0.146075
ZNF850	215.23	-0.541954	0.189361	-2.86201	0.00420959	0.0399189
TENM4	17.1824	-0.541761	0.546697	-0.990971	0.3217	0.561174
PRSS23	226.805	-0.541735	0.24631	-2.19941	0.0278489	0.134024
TNFAIP8	300.41	-0.541236	0.279608	-1.93569	0.0529051	0.200142
H3-3B	4419.31	-0.541069	0.229226	-2.36041	0.0182546	0.102607
RPL21	2579.07	-0.54104	0.127618	-4.23954	2.23975e-05	0.000796606
CNN2	580.749	-0.540947	0.230584	-2.34598	0.018977	0.105325
DIPK2A	518.07	-0.540437	0.208034	-2.59783	0.00938145	0.0677788
RAVER1	396.273	-0.54042	0.166091	-3.25376	0.00113887	0.016026
FANCG	111.03	-0.539982	0.27359	-1.97369	0.048417	0.18936
GSTM5	25.3254	-0.539698	0.418816	-1.28863	0.197528	0.431281
DPYSL3	115.513	-0.539297	0.289187	-1.86487	0.0621995	0.220779
PCDHGA2	14.7805	-0.539258	0.256323	-2.10382	0.0353938	0.156972
FHOD1	147.411	-0.538751	0.22757	-2.36741	0.017913	0.101416
SLC29A1	808.123	-0.538694	0.219526	-2.4539	0.0141317	0.0885662
KIF5C	17.8544	-0.53852	0.464853	-1.15847	0.246671	0.487238
ITGA2	123.236	-0.538154	0.333438	-1.61396	0.106537	0.304452
TLN2	283.575	-0.537947	0.29832	-1.80326	0.0713477	0.240343
APOBEC3A	32.3281	-0.537837	0.27712	-1.94081	0.0522816	0.198819
NFIX	460.629	-0.537094	0.198403	-2.70709	0.00678764	0.0545484
FBN2	214.139	-0.536983	0.328273	-1.63578	0.101885	0.297168
ZNF331	470.711	-0.535391	0.228815	-2.33984	0.0192918	0.106758
ARRDC4	115.415	-0.535316	0.272704	-1.963	0.0496465	0.192523
KDM7A	892.968	-0.535164	0.169133	-3.16416	0.0015553	0.020066
FCRL2	16.525	-0.534971	0.312615	-1.71128	0.0870296	0.270912
SPON1	68.4644	-0.534739	0.391038	-1.36749	0.171472	0.397959
SLFN11	222.6	-0.534693	0.267337	-2.00008	0.0454921	0.182589
SEMA3A	25.925	-0.534628	0.396488	-1.34841	0.177527	0.406203
FBN1	1510.23	-0.534452	0.21747	-2.4576	0.013987	0.0879824
ZNRD2	129.824	-0.534194	0.182261	-2.93093	0.00337945	0.0346396
EFHB	13.9716	-0.533951	0.277865	-1.92162	0.0546533	0.204696
ABCC1	284.521	-0.533761	0.202922	-2.63038	0.00852902	0.0638656
BMX	18.3106	-0.533676	0.340801	-1.56595	0.117361	0.321963
SHISA2	14.5204	-0.53367	0.367052	-1.45394	0.145963	0.363557
ZFAND2A	287.82	-0.533226	0.278563	-1.91421	0.0555938	0.206792
HSPB7	22.891	-0.532625	0.489425	-1.08827	0.276477	0.519268
FLNA	3963.27	-0.531641	0.212716	-2.4993	0.0124439	0.0818008
CCDC15	66.7382	-0.531524	0.253118	-2.0999	0.0357374	0.157445
CDC42EP2	81.01	-0.531484	0.251945	-2.10953	0.0348991	0.155775
SEC14L5	23.9833	-0.531261	0.447417	-1.1874	0.235072	0.473277
GP1BA	161.654	-0.531189	0.505452	-1.05092	0.293296	0.536343
GP5	70.1112	-0.530689	0.579587	-0.915634	0.359859	0.59746
FICD	186.45	-0.530411	0.362274	-1.46412	0.143162	0.358848
TAGAP	60.4765	-0.530068	0.337686	-1.56971	0.116483	0.320551
MELK	118.817	-0.529534	0.361243	-1.46587	0.142685	0.358307
SLC11A2	858.536	-0.529343	0.149229	-3.54719	0.000389367	0.00736195
RHOB	4827.62	-0.528946	0.276605	-1.91228	0.0558407	0.207274
IFT52	129.698	-0.528937	0.15882	-3.33042	0.000867162	0.0130815
LIMK2	395.901	-0.526545	0.287562	-1.83107	0.0670903	0.231844
GPR4	83.7613	-0.525803	0.311579	-1.68754	0.0914992	0.279601
P2RY8	87.1705	-0.525788	0.39721	-1.3237	0.185603	0.416173
CRACD	188.924	-0.525737	0.215848	-2.43568	0.0148638	0.091252
P4HA1	1399.24	-0.525733	0.327568	-1.60496	0.108503	0.307335
MICALL2	383.911	-0.525126	0.215143	-2.44082	0.0146539	0.0905923
DNM3	75.8637	-0.524875	0.433691	-1.21025	0.226183	0.462902
PRIM1	120.515	-0.524848	0.244475	-2.14684	0.0318063	0.147084
PLP2	338.686	-0.524529	0.218047	-2.40558	0.0161467	0.0955703
ITGA2B	440.216	-0.524461	0.489414	-1.07161	0.283895	0.52724
GALNT4	339.769	-0.524174	0.132905	-3.94397	8.01429e-05	0.00211715
SEC14L1	1817.5	-0.523839	0.163559	-3.20276	0.00136119	0.0181835
BDKRB2	32.1422	-0.523484	0.495703	-1.05604	0.290948	0.534364
ADISSP	161.779	-0.523356	0.246332	-2.1246	0.0336202	0.152525
NEDD9	1274.04	-0.523349	0.267288	-1.958	0.0502305	0.193787
USP20	368.528	-0.522977	0.150341	-3.47862	0.000504004	0.00891796
IL1RAP	1541.54	-0.522643	0.176468	-2.96169	0.00305955	0.0321675
EPX	458.185	-0.522375	0.605987	-0.862023	0.388675	0.623936
PNRC2	780.053	-0.521687	0.137056	-3.80638	0.000141015	0.00336339
ELL2	3358.81	-0.521245	0.20625	-2.52724	0.0114962	0.077335
ZNF678	158.353	-0.521156	0.202727	-2.57073	0.0101485	0.0710096
PCGF5	1436.45	-0.520967	0.13918	-3.74311	0.00018176	0.00408021
JAM3	123.44	-0.520901	0.193226	-2.69581	0.00702172	0.0556974
EDNRB	508.017	-0.520759	0.166903	-3.12014	0.00180767	0.0222143
EFNA5	37.1067	-0.520684	0.367615	-1.41638	0.156664	0.378848
ZNF83	222.385	-0.520409	0.217875	-2.38856	0.0169145	0.0982041
PNRC1	2416.07	-0.520233	0.188328	-2.76238	0.00573822	0.0484881
KLF2	192.743	-0.520063	0.273264	-1.90315	0.0570207	0.209328
KLF3	2092.89	-0.519861	0.135184	-3.84558	0.000120269	0.00297929
PODN	88.475	-0.519714	0.2981	-1.74342	0.0812596	0.260524
ADRA2A	17.2393	-0.519465	0.369646	-1.4053	0.159931	0.383205
NOD2	38.4055	-0.517815	0.420583	-1.23118	0.218254	0.454402
TUBG1	566.221	-0.517573	0.184223	-2.8095	0.00496189	0.0444838
CMAS	863.265	-0.516977	0.164221	-3.14806	0.00164357	0.0208136
NRGN	174.097	-0.516964	0.4364	-1.18461	0.236172	0.474832
PSIP1	474.649	-0.516333	0.180758	-2.85649	0.00428355	0.0402688
CISD2	624.86	-0.516055	0.140009	-3.68588	0.000227917	0.00487604
NCAPD3	545.437	-0.51504	0.214042	-2.40626	0.0161168	0.0955637
MPO	5047.74	-0.514848	0.618983	-0.831765	0.405542	0.637429
RNF144A	188.96	-0.51459	0.211491	-2.43315	0.0149681	0.0915514
CTSL	4444.03	-0.514364	0.21928	-2.3457	0.0189916	0.105326
PLAU	39.0581	-0.513437	0.298217	-1.72169	0.0851254	0.267843
TAFA2	23.3334	-0.513161	0.314754	-1.63036	0.103026	0.298922
SLCO3A1	159.044	-0.512992	0.281172	-1.82448	0.06808	0.234347
CDC45	73.9111	-0.512947	0.396514	-1.29364	0.195789	0.428964
PDE3A	221.499	-0.51285	0.189729	-2.70307	0.00687032	0.0549011
ZIK1	62.968	-0.512721	0.318506	-1.60977	0.107448	0.306128
JUND	1875.98	-0.51259	0.222887	-2.29978	0.021461	0.114006
MED30	76.8891	-0.512035	0.176992	-2.89299	0.00381599	0.0375483
ARMC8	682.573	-0.511447	0.134771	-3.79494	0.000147681	0.0034929
RPS6	7468.29	-0.511351	0.0968955	-5.27734	1.31071e-07	1.05154e-05
TRO	70.7173	-0.511259	0.29932	-1.70807	0.0876241	0.271744
ZNF681	64.6902	-0.511059	0.21976	-2.32553	0.0200436	0.109095
RPLP2	2565.68	-0.509552	0.110399	-4.61557	3.92019e-06	0.000189565
CLEC16A	572.713	-0.50928	0.155927	-3.26615	0.00109022	0.0155337
WIPI1	409.148	-0.508925	0.181292	-2.80722	0.00499714	0.0447146
NPIPB9	54.2597	-0.508713	0.32008	-1.58933	0.111986	0.313118
POLR3G	18.0698	-0.508688	0.296978	-1.71288	0.0867338	0.270375
PTMA	4749.47	-0.508514	0.166714	-3.05021	0.0022868	0.0260611
RMI2	81.4338	-0.508389	0.337834	-1.50485	0.132363	0.343372
VGLL3	130.909	-0.508302	0.330934	-1.53596	0.124548	0.331768
S100A13	134.231	-0.507636	0.228625	-2.22039	0.0263922	0.12971
SAPCD2	24.2753	-0.507195	0.423281	-1.19825	0.230821	0.468223
STMP1	583.837	-0.507169	0.135322	-3.74786	0.00017835	0.00402286
RNF122	147.33	-0.506723	0.222974	-2.27257	0.0230522	0.119055
CHAF1B	89.9208	-0.506675	0.295768	-1.71308	0.0866969	0.270375
EPO	62.4701	-0.506373	0.678891	-0.745883	0.455738	0.679804
SLC10A3	141.779	-0.505824	0.149608	-3.381	0.000722228	0.0116149
H1-10	1806.82	-0.505617	0.198029	-2.55325	0.0106724	0.0735452
SWT1	138.143	-0.505459	0.153414	-3.29473	0.000985149	0.0143257
RHBDD1	532.678	-0.504905	0.11159	-4.52464	6.04998e-06	0.000270334
SPX	20.806	-0.504395	0.312903	-1.61198	0.106965	0.305122
C5AR1	409.367	-0.503935	0.284656	-1.77033	0.076672	0.251016
NUP58	842.169	-0.503634	0.134964	-3.73161	0.000190257	0.00423059
CCBE1	296.234	-0.503273	0.198306	-2.53785	0.0111534	0.0756055
RALGDS	376.055	-0.502134	0.181475	-2.76696	0.00565823	0.0482162
PLCXD1	672.537	-0.501617	0.235418	-2.13075	0.0331098	0.151054
RABL6	571.095	-0.501437	0.172128	-2.91316	0.00357786	0.0359836
VSNL1	160.241	-0.501016	0.390372	-1.28343	0.199341	0.433364
IGF1R	704.501	-0.500818	0.231881	-2.1598	0.0307881	0.143337
DNMT1	1077.74	-0.500547	0.190773	-2.62378	0.00869601	0.0647273
CCDC59	184.719	-0.50015	0.162194	-3.08365	0.00204478	0.0240803
MDM1	108.533	-0.500125	0.218175	-2.29231	0.0218875	0.115002
DNAH5	129.933	0.500549	0.654768	0.764468	0.444588	0.670683
P2RX3	15.5416	0.500953	0.359991	1.39157	0.164053	0.389249
KIAA1671	2074.15	0.501107	0.150919	3.32037	0.000898976	0.0134465
LAMB3	31.2509	0.501219	0.423973	1.18219	0.237128	0.476122
SEPHS2	4785.51	0.501403	0.171888	2.91703	0.00353384	0.0356563
MYO16	50.96	0.501589	0.303311	1.65372	0.0981854	0.291098
PHLDA3	16.9471	0.501695	0.395274	1.26924	0.204357	0.4379
USP43	40.9833	0.502321	0.304543	1.64943	0.0990603	0.292376
FAM151A	330.478	0.502494	0.483692	1.03887	0.298864	0.541299
PPM1H	271.479	0.502551	0.211743	2.3734	0.0176253	0.10035
SHF	221.976	0.503326	0.179108	2.81019	0.00495127	0.044445
PPFIBP2	508.664	0.503691	0.159809	3.15183	0.00162252	0.020621
L3MBTL3	231.278	0.503772	0.196234	2.5672	0.0102523	0.0714525
SPINK1	17.6835	0.504056	0.780339	0.645945	0.518315	0.727424
TRIB3	861.882	0.504303	0.41884	1.20405	0.228572	0.465426
KLHL13	84.7791	0.504316	0.250783	2.01097	0.0443286	0.179655
DUS2	110.477	0.50442	0.138245	3.64876	0.000263514	0.00543979
ZNF219	240.518	0.504516	0.157674	3.19975	0.00137549	0.0183225
SIGLEC8	63.0407	0.504708	0.438158	1.15189	0.249368	0.489922
MROH7	48.6948	0.504783	0.484418	1.04204	0.297392	0.540348
FYCO1	953.012	0.504983	0.173926	2.90344	0.00369092	0.0365725
CNP	907.421	0.505203	0.122475	4.12494	3.70839e-05	0.00119277
HAO2	568.65	0.505313	0.491102	1.02894	0.303509	0.545722
PPP1R3F	96.0012	0.505361	0.256857	1.96748	0.0491279	0.191256
ISG15	101.893	0.505406	0.354081	1.42737	0.153473	0.375087
MARCO	1326.05	0.506521	0.459339	1.10272	0.27015	0.512567
SCRN2	346.632	0.506656	0.275641	1.8381	0.0660472	0.229725
GPAM	6178	0.506788	0.300561	1.68614	0.0917691	0.279866
TMEM38A	60.2816	0.507811	0.247007	2.05586	0.0397965	0.168544
PPP1R3B	2507.67	0.508112	0.307068	1.65472	0.0979806	0.290989
GPT	562.908	0.508201	0.37219	1.36543	0.172117	0.398853
CYP2D7	68.1415	0.508686	0.453741	1.12109	0.262249	0.50439
CES2	1874.42	0.508947	0.378449	1.34482	0.178682	0.407417
USP40	570.372	0.509489	0.142267	3.58121	0.000342003	0.00666079
CPT2	1062.11	0.509574	0.195652	2.60449	0.00920108	0.0671417
ACOT2	1135.6	0.510097	0.271949	1.87571	0.0606948	0.217211
FAHD2A	627.365	0.510535	0.188751	2.7048	0.00683455	0.0548317
NLN	604.368	0.510844	0.167233	3.05468	0.00225302	0.0258219
SNED1	108.819	0.511167	0.301345	1.69629	0.0898315	0.275953
ETFDH	1501.3	0.511261	0.183084	2.7925	0.00523022	0.0458985
C8orf82	584.151	0.511766	0.178338	2.86964	0.00410939	0.0394725
TMEM177	212.36	0.511962	0.171685	2.98198	0.0028639	0.0305656
KL	14.4099	0.511983	0.271414	1.88635	0.0592473	0.214457
LNP1	27.6794	0.512735	0.212753	2.41	0.0159525	0.0952025
CRACDL	16.8725	0.51295	0.403005	1.27282	0.203084	0.436931
SLC25A42	896.171	0.513128	0.239593	2.14166	0.0322205	0.148483
ZNF879	32.5223	0.513172	0.244313	2.10047	0.0356877	0.157325
TRPM2	56.3834	0.513581	0.299182	1.71662	0.0860486	0.269463
SMO	329.604	0.51389	0.28507	1.80268	0.071438	0.240463
ABHD17C	36.8411	0.514402	0.303115	1.69705	0.0896871	0.2756
SCHIP1	22.2421	0.514423	0.416304	1.23569	0.216573	0.452927
C2	7785.23	0.514789	0.153524	3.35314	0.000799013	0.0124802
SCAMP5	169.706	0.51479	0.237209	2.1702	0.0299917	0.141114
HNF4A	4892.33	0.515258	0.201111	2.56206	0.0104055	0.0722702
CPN2	2402.3	0.515345	0.215169	2.39507	0.0166173	0.0971981
HEXD	214.02	0.515376	0.151856	3.39385	0.000689177	0.011211
SLAMF7	28.8507	0.515557	0.513702	1.00361	0.315567	0.555439
ASB4	25.9846	0.516388	0.369837	1.39626	0.162636	0.387353
PLXNB2	2732.31	0.5169	0.177704	2.90877	0.00362859	0.0362345
PATJ	1257.07	0.517262	0.183681	2.81609	0.00486127	0.0440008
CLN3	529.679	0.517381	0.123218	4.1989	2.68212e-05	0.000916986
ANKS6	129.568	0.517718	0.232742	2.22443	0.0261193	0.128833
AMACR	568.224	0.517733	0.303657	1.70499	0.0881956	0.272798
LRRC75B	208.174	0.519354	0.231983	2.23876	0.0251713	0.12559
CDC14B	627.951	0.520302	0.215248	2.41722	0.0156394	0.0939647
TM6SF2	46.7934	0.520696	0.308249	1.68921	0.0911797	0.278856
SUCNR1	162.105	0.521487	0.230052	2.26682	0.0234012	0.119964
TDRD15	54.3678	0.522138	0.342558	1.52423	0.12745	0.336286
ZC4H2	76.4146	0.523867	0.158479	3.30559	0.000947776	0.0139402
TMEM86A	130.602	0.52442	0.281403	1.86359	0.0623794	0.221028
GBP4	373.208	0.524636	0.201937	2.59802	0.00937632	0.0677788
SIGLEC11	71.7746	0.524786	0.324569	1.61687	0.105906	0.303573
IFI44	44.0106	0.524938	0.275487	1.90549	0.0567166	0.20895
PLIN4	853.724	0.524984	0.192858	2.72212	0.00648643	0.0529107
NTNG2	23.8437	0.525647	0.508828	1.03305	0.301578	0.543365
C16orf86	40.9431	0.52633	0.270977	1.94234	0.0520957	0.198433
AGXT2	791.152	0.527408	0.354568	1.48747	0.136892	0.350872
SLC49A3	45.0293	0.528251	0.239899	2.20197	0.0276672	0.133467
ABHD6	504.21	0.528323	0.188321	2.80544	0.00502484	0.0448204
SNTA1	88.4595	0.529008	0.235135	2.2498	0.0244615	0.123092
FUCA1	827.881	0.529026	0.175087	3.0215	0.00251524	0.0279427
BCL2L14	37.2913	0.530091	0.4987	1.06295	0.287806	0.53108
CRIP3	14.5456	0.530665	0.346928	1.52961	0.126113	0.334219
PLEKHF1	33.2561	0.530845	0.375547	1.41353	0.157501	0.380157
SREBF1	3316.21	0.531	0.2115	2.51064	0.0120513	0.0800773
ALDH4A1	5015.68	0.531494	0.175711	3.02481	0.00248788	0.027736
PCED1B	19.1966	0.531964	0.322106	1.65152	0.0986322	0.291784
QRICH2	44.2554	0.532125	0.218059	2.44028	0.014676	0.0906509
HIBADH	826.926	0.532313	0.201003	2.64829	0.00809004	0.0616135
FAM184A	85.1902	0.532463	0.306084	1.7396	0.0819293	0.261566
OGDHL	335.507	0.532797	0.263159	2.02462	0.0429061	0.17647
TIGAR	81.4911	0.533389	0.294924	1.80856	0.0705189	0.238783
ATP5MF-PTCD1	70.0132	0.533985	0.223977	2.3841	0.0171207	0.0989467
CLDN23	125.455	0.534462	0.174764	3.05818	0.00222684	0.0256468
RNF165	73.3641	0.534777	0.343159	1.55839	0.11914	0.323916
ABAT	4422.45	0.535522	0.278896	1.92015	0.0548393	0.204973
ETV1	121.834	0.536382	0.248252	2.16063	0.0307237	0.143236
FOXRED2	303.521	0.537223	0.237226	2.2646	0.0235369	0.120283
PPP1R1A	412.214	0.537304	0.43681	1.23006	0.218674	0.45463
PEPD	1374.1	0.537368	0.237857	2.25921	0.0238706	0.121329
NR2F6	1195.06	0.537411	0.180299	2.98066	0.00287627	0.0306744
ABHD15	316.773	0.537487	0.307895	1.74568	0.0808658	0.259801
UBA7	293.057	0.538086	0.255896	2.10276	0.0354871	0.157122
CYP4F3	4992.98	0.538161	0.155637	3.45779	0.000544625	0.00945892
MAT1A	11925.9	0.538309	0.190512	2.82559	0.00471938	0.0430197
CABP4	28.8102	0.538879	0.330171	1.63212	0.102655	0.298639
DAGLA	124.817	0.53895	0.287647	1.87365	0.0609791	0.218091
DDO	242.898	0.538961	0.230868	2.3345	0.0195696	0.10765
RAPH1	3131.52	0.539137	0.205855	2.61902	0.00881831	0.0653619
INHBC	275.786	0.539878	0.502821	1.0737	0.282958	0.526399
SHFL	868.943	0.540277	0.239957	2.25155	0.0243504	0.122708
STARD10	1735.43	0.540432	0.219543	2.46162	0.0138311	0.0873429
PSPH	259.866	0.540466	0.278089	1.9435	0.0519558	0.198007
CYB5A	7056.9	0.540647	0.211243	2.55936	0.0104864	0.0726182
TMCO4	121.004	0.541045	0.180543	2.99676	0.00272864	0.0295236
IQSEC2	26.8053	0.541104	0.245273	2.20613	0.0273752	0.132649
SLC26A11	167.128	0.541272	0.117023	4.62535	3.73957e-06	0.000181453
LGALS2	19.6828	0.541777	0.514804	1.0524	0.292618	0.535759
MARCHF1	126.995	0.543012	0.22357	2.42882	0.0151481	0.0921167
TRANK1	1001.43	0.543313	0.253524	2.14305	0.0321094	0.148165
C1RL	2465.89	0.544171	0.174129	3.1251	0.00177746	0.0219757
DDX28	129.787	0.544644	0.154998	3.51387	0.000441634	0.00807756
PPARGC1B	100.266	0.544688	0.259418	2.09965	0.0357595	0.157457
TAP1	301.632	0.544891	0.311797	1.74758	0.0805367	0.259334
TKFC	979.376	0.545007	0.372237	1.46414	0.143155	0.358848
TTC21A	30.5301	0.545383	0.280044	1.94749	0.0514764	0.196657
ADAM22	17.6135	0.54601	0.403173	1.35428	0.175646	0.403666
GPR88	247.844	0.546269	0.450698	1.21205	0.225494	0.462182
TYSND1	180.948	0.546338	0.216944	2.51834	0.0117911	0.0788791
MMUT	2484.59	0.546705	0.221048	2.47325	0.0133892	0.0853522
ACSM2A	2624.85	0.546893	0.415439	1.31642	0.188033	0.418791
FCGR1A	77.7643	0.546911	0.488088	1.12052	0.262493	0.504578
ORM1	77147.1	0.547998	0.536931	1.02061	0.307438	0.549348
SAA1	19388.5	0.548249	0.887142	0.617994	0.536579	0.741486
ATP6V0E2	86.2448	0.54877	0.230706	2.37865	0.0173761	0.0997766
CCDC85C	754.562	0.549068	0.244759	2.2433	0.0248773	0.124563
CACFD1	486.077	0.549376	0.166354	3.30245	0.000958458	0.0140534
IRF7	265.599	0.549542	0.337017	1.6306	0.102974	0.298922
SLC18A2	20.4858	0.549688	0.401264	1.36989	0.170721	0.39713
KCTD19	20.4627	0.549802	0.418749	1.31296	0.189195	0.420169
PDLIM2	283.626	0.550175	0.289478	1.90057	0.0573577	0.210054
PWWP2B	87.9937	0.550662	0.164815	3.34108	0.000834521	0.0127803
LRIG1	478.387	0.550818	0.128725	4.27901	1.87726e-05	0.000688491
SMPD1	1185.01	0.55118	0.179049	3.07837	0.00208134	0.0243685
STAT2	2416.99	0.551676	0.15058	3.66368	0.000248616	0.00519431
LRRC31	68.6839	0.551679	0.393852	1.40073	0.161296	0.385758
NDST3	64.5051	0.551983	0.374006	1.47586	0.13998	0.354276
CYP19A1	954.577	0.55199	0.448269	1.23138	0.218181	0.454402
ATOH8	45.8156	0.552217	0.347474	1.58923	0.112008	0.313118
MSI1	152.17	0.553458	0.322055	1.71852	0.0857014	0.268914
MISP3	45.6056	0.553765	0.327816	1.68925	0.0911706	0.278856
BEX2	219.269	0.554549	0.218893	2.53342	0.0112954	0.0762411
CAMSAP3	643.613	0.554829	0.168907	3.28482	0.00102048	0.0147635
BSN	153.334	0.554838	0.280026	1.98138	0.0475487	0.1872
AQP7	222.188	0.555036	0.29013	1.91306	0.0557408	0.207221
SLC16A2	729.635	0.555832	0.263764	2.1073	0.0350912	0.156266
ASB13	301.306	0.555925	0.220467	2.52158	0.0116831	0.0784427
ST6GAL2	127.839	0.55693	0.304675	1.82795	0.0675576	0.233143
SLC15A3	169.1	0.557138	0.285505	1.95141	0.0510084	0.195717
OTUB2	22.253	0.557467	0.341848	1.63074	0.102944	0.298922
IGFLR1	138.499	0.557547	0.293211	1.90152	0.0572334	0.209851
GLYAT	677.721	0.55771	0.720976	0.773549	0.439198	0.666451
SLC19A3	372.112	0.557899	0.207457	2.68923	0.00716172	0.0561877
CROT	823.433	0.558578	0.280766	1.98948	0.0466484	0.185261
NUDT7	153.448	0.558853	0.244779	2.2831	0.0224246	0.117077
IDH1	3594.74	0.559067	0.242771	2.30286	0.021287	0.113466
CTSA	2736.3	0.559315	0.157303	3.55564	0.000377059	0.00722214
FADS2	6364.45	0.559347	0.271301	2.06173	0.0392339	0.167307
IFI6	880.213	0.560311	0.508348	1.10222	0.270366	0.512756
SPR	306.804	0.560778	0.228372	2.45555	0.0140671	0.0882393
LRRC61	293.845	0.561097	0.181596	3.08981	0.00200283	0.0237248
EXOC3L4	585.894	0.562461	0.225843	2.49049	0.0127565	0.0829202
PNMA3	345.599	0.562818	0.443852	1.26803	0.204787	0.437987
GSTZ1	345.764	0.562905	0.21849	2.57634	0.00998512	0.0703543
IFI30	982.134	0.562912	0.257676	2.18458	0.0289198	0.137723
NBPF11	290.641	0.563387	0.193823	2.90671	0.00365246	0.0363457
RNPEP	521.58	0.563549	0.13269	4.24709	2.16562e-05	0.000774142
MALL	203.115	0.563813	0.182201	3.09445	0.00197175	0.0234748
CLDN3	98.3453	0.56429	0.378665	1.49021	0.136169	0.349654
WSCD1	103.806	0.564573	0.246262	2.29257	0.0218726	0.115002
BCL2L2-PABPN1	23.9488	0.564797	0.674887	0.836877	0.402662	0.635407
IHH	24.9059	0.566018	0.566508	0.999134	0.31773	0.557849
HEATR4	19.9223	0.566595	0.518265	1.09325	0.274282	0.517347
TDRD10	24.2385	0.566614	0.245526	2.30776	0.0210127	0.112471
C3orf18	26.2977	0.566667	0.281965	2.00971	0.0444621	0.180031
CCDC198	340.709	0.566943	0.285697	1.98442	0.0472089	0.186615
GAA	991.084	0.567197	0.146842	3.86265	0.000112165	0.00279819
TRIM26	906.579	0.567353	0.187573	3.0247	0.00248877	0.027736
PLGLB2	1997.83	0.567604	0.257102	2.2077	0.0272652	0.132434
ENPP5	90.8883	0.567839	0.225385	2.51941	0.011755	0.0787449
NECAB3	300.132	0.568165	0.177176	3.20677	0.00134233	0.0179997
MYL5	79.4538	0.568251	0.163878	3.46752	0.000525284	0.00923663
SERPINC1	21653.2	0.568616	0.2388	2.38114	0.0172589	0.0994678
HDHD3	457.916	0.569325	0.197684	2.87998	0.00397701	0.0386479
AMDHD2	202.668	0.569743	0.206515	2.75884	0.0058007	0.048832
LRP1	20937	0.570123	0.174464	3.26785	0.00108366	0.0154871
RHOBTB2	227.936	0.570305	0.213562	2.67044	0.00757519	0.0587056
HLA-F	145.006	0.571056	0.398053	1.43462	0.151395	0.371644
VSIG10L	90.0581	0.57133	0.281901	2.02671	0.0426924	0.175799
GLT1D1	498.239	0.572809	0.175548	3.26299	0.00110245	0.0156449
SLC46A1	553.538	0.573063	0.235555	2.43282	0.0149818	0.0915771
PHKA1	89.7894	0.573225	0.21776	2.63237	0.0084791	0.0636835
VPS37D	23.3105	0.573313	0.325036	1.76384	0.0777585	0.253568
NEURL2	47.864	0.573319	0.224292	2.55612	0.0105845	0.0731181
PXMP4	367.616	0.573425	0.215138	2.66539	0.00769	0.0594019
F13B	1647.65	0.573469	0.302168	1.89785	0.0577158	0.210635
CPT1B	142.244	0.573525	0.237155	2.41835	0.015591	0.0937981
TYW1B	88.8682	0.573608	0.275328	2.08336	0.0372183	0.161699
STK32C	84.801	0.574092	0.316408	1.8144	0.0696159	0.237113
EPS8L2	1097.31	0.57412	0.196589	2.9204	0.00349577	0.0354068
MFSD4A	28.1965	0.574253	0.332623	1.72644	0.084269	0.266291
ACOT1	350.37	0.574685	0.349131	1.64604	0.0997549	0.293874
ACY1	1386.44	0.574776	0.246068	2.33584	0.0194995	0.10742
ARSA	312.243	0.574869	0.133769	4.29749	1.72747e-05	0.000641891
PSMB8	413.859	0.576087	0.280235	2.05573	0.0398084	0.168544
ZNF648	23.7345	0.576454	0.528276	1.0912	0.275186	0.518416
HPR	1485.82	0.576867	0.234006	2.46518	0.0136945	0.0867579
XYLB	618.776	0.577198	0.208172	2.7727	0.00555937	0.0477484
CCL24	23.0352	0.578074	0.534542	1.08144	0.279502	0.522377
NKX3-1	51.7388	0.578471	0.308322	1.87619	0.0606294	0.217211
RAB40B	91.1474	0.578507	0.240242	2.40801	0.0160396	0.0953997
OPLAH	430.992	0.579869	0.183352	3.1626	0.00156369	0.0201086
CFB	42313.6	0.580423	0.231865	2.50329	0.0123046	0.0810738
FAM20A	797.905	0.581017	0.314951	1.84479	0.0650685	0.227474
SPATA20	420.054	0.581329	0.254634	2.283	0.0224302	0.117077
HS6ST1	1357.61	0.58165	0.270749	2.1483	0.0316898	0.146866
MGST1	6471.91	0.583722	0.242854	2.40359	0.0162351	0.095847
SATB2	43.8591	0.583769	0.264402	2.20789	0.0272521	0.132416
SLC2A4RG	1132.97	0.583893	0.259107	2.25348	0.0242289	0.122445
FGFRL1	934.529	0.585066	0.186027	3.14505	0.00166058	0.0209076
TMEM266	24.4475	0.585267	0.255958	2.28658	0.0222206	0.116205
GPNMB	543.982	0.585393	0.363958	1.60841	0.107746	0.306454
PRRG2	17.594	0.585724	0.329939	1.77525	0.075857	0.249325
CTXND1	421.273	0.585727	0.3262	1.79561	0.0725569	0.242716
NUDT14	55.0069	0.585833	0.176603	3.31724	0.000909123	0.0135552
SLC51B	122.417	0.585969	0.441766	1.32643	0.184699	0.415331
MTSS2	2552.72	0.586132	0.189402	3.09464	0.00197051	0.0234748
SEMA3G	36.1808	0.586225	0.370012	1.58434	0.113116	0.315092
RAB3C	191.916	0.587058	0.462593	1.26906	0.20442	0.4379
FBXO10	258.732	0.587472	0.16851	3.48628	0.000489792	0.00875425
PHGDH	1263.93	0.587784	0.28596	2.05548	0.0398329	0.168583
SLC10A5	79.4832	0.588	0.345002	1.70434	0.0883176	0.273115
IL2RB	51.8804	0.588184	0.489849	1.20075	0.229849	0.46684
PTGR2	289.859	0.589418	0.157937	3.73198	0.000189983	0.00423059
TNNI3	10.9504	0.589602	0.749423	0.786741	0.431434	0.659686
DLEC1	13.5187	0.589738	0.371387	1.58793	0.112301	0.31375
ABHD8	134.062	0.590602	0.198495	2.9754	0.00292607	0.0310648
TST	2925.4	0.591367	0.227273	2.60201	0.00926798	0.0673038
NOL3	61.6834	0.591837	0.280888	2.10702	0.0351156	0.156266
LCAT	666.467	0.592794	0.294914	2.01006	0.044425	0.179943
HMGCL	1634.96	0.592845	0.214216	2.76751	0.00564856	0.0481628
EHHADH	3181.72	0.5929	0.368691	1.60812	0.107808	0.306454
GOLGA6L4	45.3084	0.593185	0.269299	2.2027	0.0276159	0.133467
CYP21A2	239.119	0.593307	0.369219	1.60692	0.108071	0.306788
SULT1A1	1526	0.59349	0.299329	1.98273	0.0473971	0.186957
SLC35D1	2170.09	0.593724	0.179765	3.30279	0.00095729	0.0140509
SAMD9L	176.877	0.594066	0.331326	1.793	0.0729733	0.243417
HAAO	770.982	0.594267	0.366268	1.62249	0.104698	0.301847
CTSS	1585.23	0.594441	0.308455	1.92716	0.05396	0.20297
CCL21	102.923	0.594465	0.555032	1.07105	0.284148	0.527325
BRINP2	21.9431	0.595536	0.439543	1.3549	0.17545	0.403526
RDH5	129.133	0.595575	0.363132	1.64011	0.100983	0.295825
ADGRA3	611.597	0.596124	0.186907	3.18941	0.00142562	0.0188059
FGF14	53.8778	0.596434	0.634644	0.939792	0.347324	0.585552
DYNC1I1	21.6598	0.596681	0.375557	1.58879	0.112108	0.313334
ACSM5	593.17	0.59695	0.468672	1.2737	0.202768	0.436912
AJUBA	744.892	0.597142	0.254545	2.34591	0.0189805	0.105325
SPSB2	49.065	0.597254	0.192174	3.10788	0.00188434	0.0227216
RETSAT	1739.52	0.598284	0.184122	3.2494	0.0011565	0.0162324
AGMO	512.917	0.598549	0.273409	2.1892	0.028582	0.136482
SLC25A13	1409.37	0.599111	0.159683	3.75187	0.000175518	0.00397673
ADGRV1	129.605	0.599388	0.219101	2.73567	0.0062254	0.0513633
NHERF2	1383.49	0.59991	0.219368	2.73472	0.0062433	0.0514626
KCNE5	17.982	0.59993	0.313517	1.91355	0.0556778	0.20705
OCIAD2	233.798	0.601142	0.31473	1.91002	0.0561301	0.207966
PKIB	46.6633	0.601187	0.310332	1.93724	0.0527161	0.199772
ERP27	403.037	0.60181	0.532401	1.13037	0.25832	0.50041
ASPA	23.813	0.602451	0.232275	2.59369	0.00949514	0.0680095
ALDH2	8312.16	0.602556	0.242632	2.48342	0.0130129	0.0839559
PEX6	434.456	0.602962	0.212076	2.84315	0.00446706	0.0413877
APBA1	609.597	0.60298	0.295384	2.04135	0.0412165	0.171634
PNPLA3	799.084	0.603779	0.264714	2.28088	0.0225558	0.117531
GPER1	165.878	0.603885	0.340083	1.7757	0.0757827	0.249139
CLGN	286.398	0.604342	0.289274	2.08916	0.0366929	0.159905
CPEB3	316.069	0.605347	0.237934	2.54418	0.0109534	0.0748241
TDRD7	241.673	0.606071	0.164518	3.68392	0.000229671	0.00489872
PARP12	489.031	0.606212	0.222061	2.72994	0.00633463	0.0520331
PEX11G	36.4974	0.606251	0.245701	2.46744	0.0136084	0.0865157
LIMS2	120.191	0.606458	0.216698	2.79863	0.00513198	0.0453464
C1orf56	61.7969	0.607433	0.221492	2.74246	0.00609804	0.0506379
ALDH8A1	1409.31	0.607871	0.230264	2.63989	0.0082934	0.0627224
TMEM74	14.2654	0.608853	0.24267	2.50898	0.0121082	0.0803795
SAA2	15863.1	0.609896	0.983038	0.620419	0.534982	0.74022
MUC20	119.378	0.610817	0.382333	1.59761	0.110131	0.310079
RNF213	4398.58	0.610983	0.245139	2.4924	0.0126884	0.0827096
SLC35G1	132.302	0.611056	0.208195	2.93502	0.00333523	0.0343447
KLHL22	164.055	0.611217	0.160979	3.79688	0.000146526	0.00347139
SYNJ2BP-COX16	24.2492	0.611495	0.468874	1.30418	0.192173	0.424142
ARHGAP20	70.9567	0.611543	0.242086	2.52614	0.0115324	0.0775419
CGNL1	2495.98	0.611571	0.18872	3.24063	0.00119267	0.01648
SLC28A1	185.124	0.611641	0.62767	0.974461	0.329827	0.569128
NT5E	748.803	0.61256	0.311595	1.96589	0.0493116	0.191707
ST18	16.7204	0.613718	0.433604	1.41539	0.156955	0.379423
ASAH2	84.7968	0.613926	0.458291	1.3396	0.180377	0.409451
PTGR1	4535.65	0.614283	0.320159	1.91868	0.0550249	0.205434
C2orf72	2593.95	0.61465	0.249269	2.46581	0.0136703	0.0867137
RGN	1606.25	0.614656	0.243945	2.51965	0.011747	0.0787449
PTPN3	1356.97	0.615023	0.236294	2.60278	0.00924703	0.0673031
LRRC20	485.713	0.615167	0.244517	2.51585	0.0118746	0.0792522
KBTBD11-OT1	14.5216	0.615644	1.36325	0.451599	0.651558	0.819969
ACOX2	1306.09	0.615855	0.320695	1.92037	0.0548107	0.204959
DHRS4	430.002	0.615933	0.213049	2.89104	0.00383973	0.037742
FBXO6	121.898	0.616093	0.223671	2.75445	0.00587901	0.0492892
PHETA1	169.993	0.616914	0.240926	2.56059	0.0104494	0.0724654
SALL1	569.27	0.617366	0.221047	2.79292	0.00522342	0.0458673
EIF2AK2	1385.81	0.61758	0.197576	3.12579	0.0017733	0.021964
ZCCHC14	867.666	0.617597	0.175322	3.52266	0.000427247	0.00789624
MGAM2	14.0966	0.617929	0.697487	0.885936	0.375652	0.612425
ITPRIPL2	435.643	0.618433	0.205615	3.00772	0.00263217	0.0287887
LAP3	1044.92	0.618622	0.220525	2.80522	0.00502816	0.0448218
RNF207	236.92	0.618785	0.258988	2.38924	0.0168832	0.0981437
MYH4	342.262	0.61893	0.819408	0.755337	0.450047	0.675596
DENND6B	49.4293	0.620688	0.202649	3.06288	0.00219221	0.0252892
NPPA	7.64208	0.620747	1.17614	0.527781	0.597651	0.784789
TSPAN8	60.1928	0.621101	0.505359	1.22903	0.219061	0.454659
SLC22A1	487.81	0.621317	0.585361	1.06143	0.288496	0.532006
TRPM8	96.5172	0.621738	0.497411	1.24995	0.211318	0.446324
JADE3	365.737	0.622084	0.143435	4.33706	1.44403e-05	0.000559229
SLC25A10	494.443	0.622441	0.262218	2.37375	0.0176083	0.10035
C4orf19	218.468	0.623376	0.162388	3.8388	0.00012364	0.00303089
GPRIN1	14.4899	0.623417	0.393807	1.58305	0.11341	0.315474
SERINC5	2929.14	0.623465	0.184759	3.37447	0.000739567	0.0117863
UGT2B7	401.868	0.623753	0.500645	1.2459	0.212801	0.448669
FABP1	17112	0.624116	0.225781	2.76425	0.00570537	0.0483553
ZNF837	27.7106	0.62459	0.171841	3.63469	0.000278312	0.00567067
ACY3	56.7329	0.624761	0.43258	1.44427	0.148664	0.367431
ABCG5	728.589	0.624918	0.232142	2.69196	0.00710338	0.0560276
CCNP	33.2753	0.625481	0.312349	2.00251	0.0452298	0.182054
ZGPAT	468.967	0.625523	0.243421	2.56971	0.0101783	0.0711471
TRIM14	699.278	0.626974	0.234706	2.67132	0.00755541	0.0585845
AGBL2	33.1864	0.627021	0.257707	2.43308	0.0149711	0.0915514
AKAP1	1156.42	0.62852	0.173024	3.63256	0.000280622	0.00570126
SKIDA1	65.6318	0.629439	0.354386	1.77614	0.0757095	0.249125
DPYS	1676.15	0.629705	0.252666	2.49225	0.0126938	0.0827096
MMAB	1043.41	0.629775	0.194912	3.23108	0.00123325	0.0168899
TTC9	46.8131	0.630332	0.405655	1.55386	0.120217	0.325559
GOLGA8K	19.7402	0.630617	0.335981	1.87694	0.0605258	0.217124
HECW1	9.85501	0.630622	0.451356	1.39717	0.162362	0.387103
UGT2B15	648.502	0.63173	0.700761	0.90149	0.367328	0.60493
NHSL1	1001.44	0.633589	0.229334	2.76274	0.00573191	0.0484638
MAFIP	27.3167	0.63363	0.52135	1.21536	0.224227	0.460932
AR	781.016	0.634161	0.364191	1.74129	0.0816329	0.260959
TBX15	159.699	0.634706	0.55035	1.15328	0.248797	0.48921
SYNE4	84.3191	0.63566	0.245007	2.59446	0.00947395	0.067988
DTX3L	1915.43	0.63575	0.170481	3.72915	0.000192128	0.00425212
MARVELD3	201.579	0.636776	0.281977	2.25826	0.0239296	0.121454
KNG1	22367.7	0.637191	0.244152	2.60982	0.00905909	0.0664259
PAOX	127.322	0.637595	0.237078	2.68939	0.00715836	0.0561877
ECHDC3	500.31	0.637885	0.339834	1.87705	0.0605114	0.217124
RBP2	72.8204	0.638009	0.676885	0.942567	0.345903	0.584368
ZMYND15	94.9679	0.638424	0.236185	2.70306	0.00687041	0.0549011
HLA-A	4954.4	0.639356	0.25627	2.49485	0.0126011	0.0825679
PCLO	211.74	0.639369	0.311169	2.05473	0.039905	0.168801
SPSB4	16.6388	0.639656	0.393205	1.62678	0.103785	0.300253
ANXA10	45.7851	0.640248	0.481245	1.3304	0.183387	0.413447
C19orf12	846.132	0.640603	0.231441	2.76789	0.00564208	0.0481367
LRRC3	323.072	0.640668	0.354071	1.80944	0.0703832	0.238553
VIPR1	157.413	0.640804	0.389454	1.64539	0.0998891	0.293991
MYL3	14.1168	0.641061	0.524016	1.22336	0.221193	0.457284
PLA2G15	196.305	0.641127	0.198981	3.22205	0.00127277	0.017297
SLC46A3	206.649	0.641704	0.227823	2.81668	0.00485227	0.0439756
KNDC1	118.996	0.641833	0.736041	0.872007	0.383205	0.619161
ABCA10	45.9614	0.642059	0.231257	2.77639	0.00549661	0.0473534
ABCA4	32.74	0.642437	0.376708	1.7054	0.0881205	0.272725
WNK4	505.474	0.643496	0.274941	2.34049	0.0192585	0.106681
MID2	139.244	0.643981	0.1848	3.48475	0.000492593	0.0087932
GSTA2	261.808	0.64617	0.850907	0.759389	0.44762	0.673388
ADH1C	17.3065	0.646312	0.467963	1.38112	0.167243	0.39325
MFSD3	188.934	0.646362	0.232361	2.78172	0.00540714	0.046955
L3HYPDH	127.068	0.64642	0.197175	3.2784	0.00104398	0.0150265
FAH	1585.39	0.646778	0.22654	2.85503	0.0043033	0.0403801
ZFHX2	44.688	0.647244	0.267614	2.41857	0.0155817	0.0937822
UGT3A1	71.0314	0.647284	0.878874	0.736492	0.461431	0.684032
SLC27A2	2360.27	0.647912	0.22092	2.9328	0.00335925	0.0345216
MPP7	208.675	0.647992	0.184	3.52169	0.000428801	0.0079146
SPTLC3	639.225	0.648547	0.293786	2.20755	0.027276	0.13244
GGT1	1376.77	0.649666	0.232798	2.79068	0.00525971	0.0459858
PARP9	1462.66	0.649759	0.191299	3.39656	0.000682385	0.0111649
CHDH	1711.84	0.649924	0.273111	2.3797	0.0173265	0.0996562
POU6F1	48.2683	0.649964	0.297059	2.188	0.0286698	0.136809
MVK	866.32	0.651359	0.209286	3.1123	0.00185637	0.0225382
UGP2	3945.88	0.651589	0.266208	2.44767	0.0143783	0.0896232
KCTD17	71.8355	0.653728	0.252338	2.59069	0.00957848	0.0683835
FGL1	43367.2	0.653829	0.268785	2.43254	0.0149934	0.0915868
PLA2G7	376.075	0.653984	0.277007	2.3609	0.0182309	0.102558
GRM8	17.5764	0.655448	0.464943	1.40974	0.158617	0.38148
DNAJC22	805.161	0.656068	0.197837	3.3162	0.000912489	0.0135911
SAA4	3346.83	0.65627	0.305297	2.14962	0.0315856	0.146562
ITIH4	28872.9	0.656304	0.229102	2.86469	0.00417424	0.0396833
ALAS1	4395.44	0.656465	0.294852	2.22642	0.0259857	0.128518
C8G	774.584	0.657118	0.359606	1.82732	0.067651	0.233382
DHCR24	18852.5	0.657431	0.185413	3.54576	0.000391479	0.00738996
ZC3H12B	67.3571	0.657445	0.228266	2.88017	0.00397465	0.0386479
DNAH6	34.2696	0.657865	0.500398	1.31468	0.188617	0.419346
CHIT1	48.6147	0.659479	0.556843	1.18432	0.236287	0.474997
HKDC1	1136.1	0.660451	0.269621	2.44955	0.0143034	0.0893251
TMEM169	40.5827	0.661885	0.298789	2.21522	0.0267447	0.130893
SOWAHB	283.296	0.662238	0.253529	2.61208	0.00899922	0.0662508
ABCB11	5248.84	0.662465	0.265901	2.4914	0.0127241	0.0827946
HAO1	1715.12	0.662655	0.438118	1.5125	0.130406	0.34042
SDC3	1308.88	0.663285	0.268676	2.46871	0.0135601	0.0862857
STAP2	283.44	0.66369	0.287886	2.30539	0.0211447	0.113007
BMF	291.812	0.664442	0.220186	3.01764	0.00254748	0.0281678
ACTN2	26.1686	0.66527	0.677245	0.982318	0.325943	0.565369
[truncated: 328 more rows]

## Sheet: LI_Glc_su_total
	baseMean	log2FC	lfcSE	stat	pvalue	padj
TMCC2	2447.3	-0.681416	0.0785081	-8.67956	3.97306e-18	1.20928e-15
HBE1	61.8318	-0.658939	0.0873623	-7.5426	4.60685e-14	4.03129e-12
HBZ	368.075	-0.639677	0.108707	-5.88442	3.99455e-09	1.20534e-07
HBG1	11713.8	-0.593988	0.132394	-4.48652	7.23962e-06	8.97802e-05
CGA	84.9567	-0.592615	0.135512	-4.37315	1.22467e-05	0.00014159
H3C4	183.946	-0.591829	0.11186	-5.29078	1.21795e-07	2.54896e-06
SLC4A1	11735.3	-0.558706	0.0768662	-7.26855	3.63376e-13	2.65624e-11
HSPA6	693.865	-0.556122	0.119135	-4.66801	3.04125e-06	4.31413e-05
HBA2	113976	-0.55255	0.0789221	-7.0012	2.53774e-12	1.56524e-10
SLFN14	142.879	-0.55159	0.0637684	-8.6499	5.15454e-18	1.44337e-15
HBA1	66567.9	-0.550917	0.0788792	-6.98432	2.86248e-12	1.7425e-10
HBG2	111162	-0.549073	0.0789022	-6.9589	3.42937e-12	2.04318e-10
TRIM58	974.142	-0.546256	0.0595854	-9.16763	4.83552e-20	3.56327e-17
PHOSPHO1	322.156	-0.544861	0.0715532	-7.61476	2.64177e-14	2.46583e-12
HBM	618.083	-0.541388	0.0820994	-6.5943	4.27262e-11	2.0007e-09
SLC2A1	3272.8	-0.534938	0.0591427	-9.04488	1.49834e-19	9.12098e-17
ALAS2	4175.38	-0.532004	0.0791688	-6.71987	1.81892e-11	9.12787e-10
EPB42	1444.5	-0.529378	0.0741904	-7.13539	9.65098e-13	6.68927e-11
GYPE	318.303	-0.527089	0.081568	-6.46196	1.03358e-10	4.37194e-09
SHISA7	26.7248	-0.526953	0.0733281	-7.18623	6.66029e-13	4.74454e-11
SLC14A1	264.623	-0.526375	0.0617853	-8.51941	1.60364e-17	3.68074e-15
TSPO2	111.886	-0.524654	0.0700711	-7.48745	7.02261e-14	6.02271e-12
CRB1	38.4965	-0.523074	0.0876914	-5.96494	2.44728e-09	7.69986e-08
HEMGN	1988.71	-0.522757	0.0738899	-7.07481	1.49654e-12	9.93034e-11
SNCA	704.09	-0.521855	0.0519453	-10.0462	9.54334e-24	1.6381e-20
RUNDC3A	395.579	-0.517611	0.0617667	-8.38009	5.28886e-17	1.04295e-14
AHSP	1335.38	-0.516035	0.0766551	-6.73192	1.67444e-11	8.49415e-10
HEPACAM2	19.7537	-0.51305	0.0856745	-5.98836	2.11965e-09	6.71432e-08
HBB	14826.7	-0.512328	0.0787601	-6.50492	7.77367e-11	3.43341e-09
RHCE	204.455	-0.502672	0.057187	-8.78996	1.49612e-18	5.37106e-16
SLC6A9	288.18	-0.498221	0.0586205	-8.49909	1.91083e-17	4.3151e-15
HBQ1	73.8545	-0.495804	0.0652229	-7.6017	2.92269e-14	2.65718e-12
GYPB	272.255	-0.495771	0.0722126	-6.86543	6.62895e-12	3.71248e-10
KRT1	52.3938	-0.495141	0.0939927	-5.26787	1.38018e-07	2.84175e-06
E2F2	765.074	-0.493485	0.0471645	-10.4631	1.27663e-25	1.7874e-21
RHD	295.576	-0.490741	0.0695041	-7.06061	1.65774e-12	1.08458e-10
KEL	386.665	-0.490371	0.0623561	-7.86404	3.71933e-15	4.10034e-13
IFIT1B	123.467	-0.48802	0.0971064	-5.02562	5.01798e-07	8.97276e-06
H2AC25	116.664	-0.486723	0.0576102	-8.44856	2.94927e-17	6.39951e-15
SLC25A37	8960.83	-0.48581	0.0591261	-8.21651	2.09517e-16	3.33346e-14
SPTB	3051.02	-0.484734	0.0565887	-8.56592	1.0722e-17	2.72943e-15
YPEL4	289.304	-0.482553	0.0710331	-6.79335	1.0956e-11	5.78847e-10
SPTA1	4219.55	-0.481969	0.0681235	-7.07493	1.49521e-12	9.93034e-11
GYPA	791.465	-0.481812	0.0615646	-7.82612	5.03174e-15	5.32884e-13
MYL4	391.336	-0.481765	0.0546302	-8.81865	1.15844e-18	4.63409e-16
OSBP2	906.467	-0.479532	0.0536586	-8.93672	4.00889e-19	2.00459e-16
OR2W3	32.3323	-0.477558	0.0725663	-6.58099	4.67338e-11	2.16947e-09
SMIM5	109.148	-0.476471	0.0466072	-10.2231	1.56219e-24	5.52818e-21
RAB6B	176.251	-0.472901	0.0663521	-7.12715	1.02469e-12	6.99837e-11
RHAG	680.264	-0.470841	0.0599201	-7.85782	3.90872e-15	4.27547e-13
FHDC1	874.72	-0.4697	0.066698	-7.0422	1.89232e-12	1.22094e-10
NHLRC4	21.1435	-0.464982	0.0551114	-8.43713	3.25228e-17	6.7963e-15
ANK1	2247.05	-0.464971	0.0611162	-7.60798	2.78409e-14	2.56447e-12
KLF1	648.226	-0.464731	0.0629793	-7.3791	1.59367e-13	1.26778e-11
ACKR1	70.1118	-0.46454	0.0858295	-5.41236	6.2199e-08	1.39559e-06
ADD2	1294.39	-0.462322	0.0738	-6.26453	3.73948e-10	1.37059e-08
ANKLE1	252.913	-0.460009	0.0577168	-7.97011	1.58532e-15	1.9301e-13
NFE2	904.412	-0.458058	0.0567469	-8.07195	6.91869e-16	8.7269e-14
RFESD	216.288	-0.45698	0.0583973	-7.82536	5.06203e-15	5.32884e-13
XK	544.673	-0.45242	0.0534555	-8.46348	2.59507e-17	5.76724e-15
SLC38A5	176.549	-0.448502	0.0544017	-8.24427	1.66174e-16	2.83732e-14
PIP5K1B	200.348	-0.446902	0.0510063	-8.76169	1.92341e-18	6.12037e-16
BPGM	985.14	-0.443068	0.0466462	-9.49847	2.12998e-21	1.98812e-18
RBM38	1141.94	-0.443	0.0441387	-10.0365	1.05299e-23	1.6381e-20
CR1L	135.633	-0.442698	0.0582617	-7.59843	2.9974e-14	2.70752e-12
ERFE	122.116	-0.439864	0.0759435	-5.79198	6.95607e-09	1.96752e-07
RGCC	134.196	-0.437794	0.0434127	-10.0845	6.47149e-24	1.29439e-20
GATA1	284.201	-0.436628	0.0492689	-8.86215	7.84866e-19	3.32997e-16
RGS6	62.585	-0.436517	0.056973	-7.66183	1.83305e-14	1.79472e-12
TRIM10	507.467	-0.435927	0.0615612	-7.08121	1.42906e-12	9.57332e-11
TAL1	1464.47	-0.435175	0.0504641	-8.62345	6.49671e-18	1.78354e-15
H2BC13	787.995	-0.428849	0.049494	-8.66466	4.52866e-18	1.34906e-15
ACSL6	583.178	-0.42875	0.0546606	-7.84386	4.36916e-15	4.70559e-13
FAM72D	49.5822	-0.426874	0.0746076	-5.7216	1.05528e-08	2.88574e-07
H2BC14	695.702	-0.425997	0.0498155	-8.55148	1.21516e-17	2.98482e-15
TMEM158	58.9781	-0.424017	0.0615454	-6.8895	5.59882e-12	3.22589e-10
AFP	17832.4	-0.420658	0.0816805	-5.15004	2.60436e-07	4.98137e-06
H2AC14	508.231	-0.419579	0.0530445	-7.90994	2.57515e-15	2.90895e-13
H2AC13	1392.08	-0.418738	0.0476642	-8.78516	1.56148e-18	5.46558e-16
CA8	97.2406	-0.41863	0.0573878	-7.29476	2.9919e-13	2.24008e-11
GFI1B	324.11	-0.415585	0.0483104	-8.6024	7.80664e-18	2.10194e-15
C17orf99	295.676	-0.415216	0.0688022	-6.03492	1.59038e-09	5.19043e-08
H2BC26	206.454	-0.414862	0.0512495	-8.09494	5.72928e-16	7.78793e-14
TSPAN5	298.197	-0.414639	0.0497817	-8.32916	8.14196e-17	1.51994e-14
TSPAN32	188.172	-0.413812	0.0416786	-9.92865	3.12444e-23	4.37453e-20
H2BC6	1526.93	-0.412457	0.0489633	-8.42379	3.64506e-17	7.50507e-15
TAFA4	63.1645	-0.412337	0.082338	-5.00786	5.50386e-07	9.72975e-06
TREML2	60.785	-0.411775	0.0469513	-8.77025	1.78277e-18	5.94298e-16
H2AC16	647.999	-0.408179	0.0503229	-8.1112	5.01231e-16	6.88013e-14
H4C6	637.155	-0.407839	0.0510881	-7.98305	1.42758e-15	1.7533e-13
HES6	110.126	-0.407477	0.0622549	-6.5453	5.93745e-11	2.673e-09
H1-5	2506.39	-0.404274	0.0489275	-8.2627	1.42409e-16	2.46157e-14
KCNN4	61.5345	-0.403001	0.0520822	-7.73779	1.01157e-14	1.0338e-12
H1-3	1209.11	-0.402911	0.0465356	-8.65814	4.79525e-18	1.39871e-15
LANCL3	94.1317	-0.397155	0.0479041	-8.29064	1.12643e-16	2.0482e-14
SLC22A4	83.6274	-0.396999	0.0382406	-10.3816	3.00687e-25	2.10496e-21
SLC22A16	40.3087	-0.395767	0.0484486	-8.1688	3.11483e-16	4.49595e-14
GMPR	309.344	-0.394445	0.0481076	-8.19922	2.41957e-16	3.76404e-14
H2BC7	1099.22	-0.393607	0.048466	-8.1213	4.61198e-16	6.45723e-14
H3C10	967.356	-0.393363	0.0434439	-9.0545	1.372e-19	8.7315e-17
GALNT5	53.3153	-0.393295	0.0689964	-5.70023	1.19644e-08	3.22142e-07
HBD	77.9132	-0.392621	0.0700825	-5.60227	2.11567e-08	5.39554e-07
H3C7	626.219	-0.388449	0.0482176	-8.05618	7.87157e-16	9.84017e-14
H3C12	409.999	-0.388073	0.0521507	-7.44138	9.96414e-14	8.25491e-12
STC1	239.961	-0.387576	0.11046	-3.50875	0.000450217	0.00296635
CDKN2D	227.497	-0.38728	0.0403573	-9.59628	8.28781e-22	8.28841e-19
H2BC11	931.984	-0.387161	0.0454367	-8.52088	1.58345e-17	3.68074e-15
MYO18B	52.7146	-0.382258	0.0710615	-5.37926	7.47926e-08	1.65169e-06
MBOAT2	559.307	-0.380693	0.0470987	-8.08288	6.32574e-16	8.27726e-14
H4C13	314.895	-0.378547	0.0515314	-7.34596	2.04283e-13	1.57152e-11
H4C1	309.945	-0.37851	0.0499594	-7.57636	3.55393e-14	3.14928e-12
H2AC12	501.244	-0.378078	0.049028	-7.71147	1.24376e-14	1.24385e-12
H3C14	1077.95	-0.378028	0.0468141	-8.0751	6.74214e-16	8.58151e-14
H3C15	1077.95	-0.378028	0.0468141	-8.0751	6.74214e-16	8.58151e-14
H2BC3	313.051	-0.377962	0.0501264	-7.54018	4.69315e-14	4.08129e-12
H3C8	623.893	-0.377414	0.0512569	-7.36319	1.79562e-13	1.3967e-11
TUBB1	510.931	-0.377347	0.0493571	-7.64524	2.08555e-14	2.00164e-12
LRRC75A	52.4378	-0.377158	0.0589297	-6.40014	1.55235e-10	6.28164e-09
GYPC	1238.29	-0.372796	0.0453003	-8.22945	1.88073e-16	3.02668e-14
DYRK3	164.433	-0.372688	0.0434338	-8.5806	9.43823e-18	2.49329e-15
H2BC17	597.979	-0.372466	0.0484208	-7.69228	1.44539e-14	1.42513e-12
H2AC8	1308.81	-0.371581	0.0429324	-8.65502	4.92843e-18	1.40822e-15
H2BC9	793.617	-0.369999	0.0522113	-7.08658	1.37469e-12	9.25342e-11
LIN28B	34.3874	-0.369029	0.070903	-5.2047	1.94308e-07	3.86985e-06
H2AC15	106.192	-0.366102	0.0441352	-8.29502	1.08563e-16	2e-14
ICAM4	109.883	-0.365856	0.0576251	-6.3489	2.16857e-10	8.36421e-09
H3C11	624.897	-0.3652	0.0463885	-7.87264	3.47226e-15	3.85834e-13
IGLL1	20.8933	-0.36425	0.0674009	-5.40423	6.50861e-08	1.4557e-06
CTSE	81.7161	-0.363552	0.0869952	-4.17899	2.92802e-05	0.000295355
PIM1	2114.38	-0.363274	0.0491897	-7.38516	1.52265e-13	1.21821e-11
NT5M	39.4197	-0.36315	0.0459109	-7.90988	2.57632e-15	2.90895e-13
LYL1	343.958	-0.362082	0.0358252	-10.1069	5.14872e-24	1.20145e-20
HMBS	1214.36	-0.361503	0.0422258	-8.56117	1.11724e-17	2.79331e-15
DNAJC6	331.342	-0.361458	0.0441712	-8.18311	2.76604e-16	4.07656e-14
H2AC11	1866.34	-0.360747	0.0435885	-8.27621	1.27154e-16	2.25353e-14
DNAJA4	606.07	-0.358274	0.0532087	-6.73338	1.65764e-11	8.47032e-10
SLC6A8	602.998	-0.358213	0.0563354	-6.35858	2.03623e-10	7.94129e-09
TMA7B	25.3343	-0.358009	0.0774592	-4.6219	3.80232e-06	5.19886e-05
H2AC17	721.989	-0.357499	0.0449468	-7.95382	1.80843e-15	2.12771e-13
H4C4	759.864	-0.35499	0.0429549	-8.26426	1.40567e-16	2.4601e-14
H2AC7	427.187	-0.354175	0.0473902	-7.4736	7.80275e-14	6.5417e-12
HJURP	305.683	-0.35208	0.0498606	-7.06129	1.64968e-12	1.08437e-10
CENPF	1307.06	-0.351973	0.0479737	-7.33679	2.1878e-13	1.66475e-11
MLLT3	176.419	-0.350364	0.0559869	-6.25797	3.90013e-10	1.41833e-08
H2BC10	329.714	-0.349116	0.0489739	-7.12862	1.01379e-12	6.95789e-11
HK1	2010.14	-0.348885	0.0508116	-6.86624	6.59165e-12	3.71248e-10
TFRC	7413.33	-0.347692	0.0429592	-8.09352	5.79636e-16	7.80335e-14
SLC1A5	975.465	-0.346815	0.0483787	-7.16875	7.56847e-13	5.32493e-11
GRAP2	301.668	-0.346805	0.0658614	-5.26568	1.39668e-07	2.86729e-06
H4C9	512.95	-0.346708	0.0472334	-7.34031	2.13099e-13	1.63038e-11
H2BC8	1012.24	-0.346122	0.0389423	-8.88807	6.21823e-19	2.80843e-16
SEMA7A	314.378	-0.346085	0.059051	-5.86078	4.6069e-09	1.36945e-07
MFSD2B	208.925	-0.345671	0.0379294	-9.11354	7.97367e-20	5.58197e-17
CPOX	1484.06	-0.345588	0.0411995	-8.38816	4.93807e-17	9.87685e-15
TRIM59	186.376	-0.342554	0.0419099	-8.17358	2.99374e-16	4.36619e-14
H2AC4	264.318	-0.342217	0.0464235	-7.37162	1.68562e-13	1.32586e-11
SMOX	558.905	-0.341806	0.0567624	-6.02171	1.72588e-09	5.60652e-08
C11orf21	117.399	-0.341547	0.0421048	-8.11185	4.9856e-16	6.88013e-14
H2BC18	1876.03	-0.341337	0.0422071	-8.08721	6.10464e-16	8.1401e-14
DLGAP5	346.159	-0.34086	0.0515754	-6.60897	3.87016e-11	1.83061e-09
CCNE1	94.7589	-0.340375	0.0578602	-5.88271	4.03596e-09	1.21522e-07
FAM131C	20.2212	-0.339719	0.103209	-3.29158	0.000996279	0.0056519
KRT13	22.3298	-0.339719	0.0901603	-3.76794	0.0001646	0.00129035
PCYT1B	49.3774	-0.338995	0.0483138	-7.01653	2.27444e-12	1.44748e-10
PF4	385.873	-0.338144	0.0733292	-4.61132	4.00123e-06	5.40745e-05
H3C6	292.024	-0.338105	0.0549044	-6.15807	7.36358e-10	2.55192e-08
H3C13	185.034	-0.337808	0.0489735	-6.89776	5.28278e-12	3.06906e-10
TENT5C	3882.35	-0.336511	0.0456419	-7.37285	1.67017e-13	1.32113e-11
PRG3	147.589	-0.335457	0.0807903	-4.1522	3.29295e-05	0.000326983
HMGB2	1746.85	-0.335351	0.0396973	-8.4477	2.97099e-17	6.39951e-15
RIPOR3	896.739	-0.335146	0.0535842	-6.25456	3.9864e-10	1.44221e-08
H4C14	2559.34	-0.334277	0.0439435	-7.60696	2.80626e-14	2.568e-12
GP5	70.1112	-0.33388	0.0768737	-4.34322	1.40406e-05	0.000158919
RNF182	31.4075	-0.329846	0.0831388	-3.96742	7.26552e-05	0.00064834
E2F8	144.976	-0.329196	0.0566799	-5.80798	6.32296e-09	1.80669e-07
FECH	2248.04	-0.328828	0.0361183	-9.10418	8.69244e-20	5.79537e-17
PPBP	561.329	-0.328317	0.0675044	-4.86364	1.15247e-06	1.87189e-05
E2F7	71.7821	-0.327014	0.0581042	-5.62805	1.82257e-08	4.73428e-07
SLC2A14	82.4368	-0.326574	0.0523409	-6.23937	4.39336e-10	1.57722e-08
KCNH2	517.56	-0.326314	0.063253	-5.15886	2.48453e-07	4.81133e-06
KIF18A	104.804	-0.325097	0.0490815	-6.62361	3.50539e-11	1.67505e-09
MGAT3	75.5215	-0.325067	0.0608083	-5.34577	9.00334e-08	1.96043e-06
MYBL2	452.372	-0.324216	0.0505986	-6.4076	1.47828e-10	6.05185e-09
PTTG1	193.43	-0.324027	0.0460723	-7.03302	2.02116e-12	1.29809e-10
PLEK2	68.0412	-0.323273	0.0594208	-5.44041	5.3159e-08	1.21614e-06
PRC1	508.022	-0.322692	0.0501707	-6.43188	1.26039e-10	5.20554e-09
FAM72C	39.3093	-0.322605	0.0904235	-3.56771	0.000360118	0.00246553
CDC20	353.621	-0.322525	0.047866	-6.73808	1.60498e-11	8.26153e-10
GPRC5A	67.117	-0.32243	0.0763093	-4.2253	2.38624e-05	0.000249326
XPO7	2732.08	-0.320612	0.0340119	-9.42648	4.24076e-21	3.3725e-18
MKI67	3372.87	-0.320144	0.0484956	-6.60151	4.06983e-11	1.91214e-09
ORC1	173.043	-0.317388	0.0472898	-6.71156	1.92557e-11	9.59427e-10
KIF15	202.013	-0.316498	0.0452	-7.00216	2.52054e-12	1.56524e-10
AUNIP	39.8083	-0.316416	0.050151	-6.30926	2.80365e-10	1.04677e-08
SPECC1	669.114	-0.315164	0.0310547	-10.1487	3.35851e-24	9.40449e-21
BUB1	377.746	-0.315056	0.0458168	-6.87643	6.13717e-12	3.49295e-10
NPTXR	95.4763	-0.314555	0.11531	-2.72791	0.00637369	0.0256726
H2BC5	1970.39	-0.313326	0.0332471	-9.42416	4.33576e-21	3.3725e-18
IRF4	51.0838	-0.312421	0.0743408	-4.20256	2.63917e-05	0.000271898
KIF23	234.646	-0.312266	0.0482599	-6.47051	9.76706e-11	4.22064e-09
AGPAT4	200.383	-0.312263	0.0448721	-6.95895	3.42816e-12	2.04318e-10
H4C5	2271.52	-0.310937	0.0372132	-8.35555	6.5128e-17	1.2427e-14
MED12L	108.245	-0.310338	0.0658764	-4.71091	2.46614e-06	3.63175e-05
PPOX	309.079	-0.310111	0.0343993	-9.01503	1.96819e-19	1.08293e-16
H4C8	749	-0.309907	0.0400452	-7.73894	1.00252e-14	1.03208e-12
FAM72B	57.6045	-0.308199	0.0545993	-5.64474	1.65432e-08	4.33749e-07
TCL1A	28.5643	-0.307961	0.065105	-4.73022	2.24278e-06	3.33701e-05
PRKAR2B	389.309	-0.307664	0.0371555	-8.28043	1.22735e-16	2.20308e-14
CHST2	407.557	-0.307364	0.0380142	-8.08552	6.18992e-16	8.17596e-14
KIF2C	213.446	-0.304529	0.0481861	-6.31985	2.61816e-10	9.85399e-09
CIT	466.355	-0.303708	0.049599	-6.12327	9.16723e-10	3.10025e-08
GP1BA	161.654	-0.302025	0.0662057	-4.56192	5.06871e-06	6.63244e-05
NCAPH	154.156	-0.301415	0.0466201	-6.46535	1.01066e-10	4.31409e-09
NUF2	99.9927	-0.300132	0.0499311	-6.01091	1.84479e-09	5.92407e-08
KIFC1	237.218	-0.299939	0.0443231	-6.7671	1.31386e-11	6.81308e-10
RGS10	137.603	-0.299444	0.0351126	-8.52811	1.48758e-17	3.53011e-15
C8orf88	30.882	-0.299423	0.0413994	-7.23256	4.73989e-13	3.42079e-11
UCP2	1079.33	-0.299024	0.0487316	-6.13613	8.45536e-10	2.87648e-08
PRG2	791.446	-0.298961	0.069968	-4.27282	1.93015e-05	0.000206922
CENPA	53.8516	-0.298683	0.046843	-6.37626	1.81466e-10	7.17714e-09
PAX5	43.3723	-0.29866	0.0727702	-4.10416	4.05792e-05	0.000393728
RNASE2	197.737	-0.297453	0.0723411	-4.11182	3.92556e-05	0.000382772
ODAD4	14.327	-0.297279	0.0569682	-5.21834	1.80537e-07	3.62134e-06
RNASE3	120.414	-0.295317	0.0703392	-4.19847	2.6872e-05	0.000275832
ENO2	67.6143	-0.295178	0.0599621	-4.92273	8.53437e-07	1.4379e-05
CENPE	443.301	-0.294898	0.0442447	-6.66516	2.64372e-11	1.29422e-09
MARCHF3	214.72	-0.294635	0.0531634	-5.54206	2.98931e-08	7.32984e-07
H4C11	3223.51	-0.294586	0.0398648	-7.38963	1.47237e-13	1.1916e-11
CCNB2	216.284	-0.294438	0.0477472	-6.16661	6.97697e-10	2.42996e-08
KIF11	430.602	-0.293885	0.0425095	-6.9134	4.7318e-12	2.78361e-10
TREML1	40.0961	-0.29383	0.0708628	-4.14646	3.37653e-05	0.00033457
BNIP3L	2361.55	-0.293646	0.0368834	-7.96145	1.7004e-15	2.0518e-13
LRRN2	26.5979	-0.292935	0.0566471	-5.17124	2.32552e-07	4.52216e-06
BCL11A	159.657	-0.292712	0.0417859	-7.00504	2.46907e-12	1.54328e-10
PRSS57	91.3225	-0.291591	0.0653774	-4.46012	8.19151e-06	0.000100429
ITGA2B	440.216	-0.290953	0.0641469	-4.53573	5.74059e-06	7.37376e-05
H2BC15	940.852	-0.290951	0.0399205	-7.28826	3.13979e-13	2.32594e-11
H2AC21	262.66	-0.290855	0.0387108	-7.51355	5.75468e-14	4.97353e-12
CMTM5	39.2238	-0.290781	0.0732621	-3.96905	7.21589e-05	0.000644322
H4C2	1179.03	-0.290295	0.0370465	-7.83596	4.65264e-15	4.97264e-13
CHRFAM7A	13.3123	-0.289553	0.106112	-2.72874	0.0063576	0.0256152
ITGA4	863.975	-0.289368	0.0358173	-8.079	6.5299e-16	8.46529e-14
SLC7A5	1528.36	-0.288737	0.0534446	-5.40255	6.57001e-08	1.46243e-06
SLC7A1	826.186	-0.288508	0.0463161	-6.22911	4.69102e-10	1.67122e-08
ABCA7	630.597	-0.288454	0.0368872	-7.8199	5.28635e-15	5.52345e-13
DCK	407.771	-0.288147	0.0319713	-9.01267	2.01101e-19	1.08293e-16
NATD1	893.194	-0.287346	0.0388102	-7.40387	1.32268e-13	1.08297e-11
KIF18B	272.382	-0.286159	0.04443	-6.44068	1.18943e-10	4.9563e-09
FLACC1	31.7804	-0.285208	0.0373079	-7.64472	2.09408e-14	2.00164e-12
DMTN	1617.98	-0.28487	0.0347764	-8.19148	2.58042e-16	3.927e-14
LY6G6F	21.1145	-0.284674	0.0828498	-3.43602	0.00059032	0.00369832
CDCA8	173.064	-0.284607	0.0418467	-6.80118	1.03769e-11	5.52421e-10
LXN	113.572	-0.284567	0.0534518	-5.3238	1.0162e-07	2.17551e-06
H2BC12L	663.142	-0.284366	0.0347279	-8.1884	2.64722e-16	3.98534e-14
PNMT	28.4835	-0.283429	0.0564208	-5.02349	5.07411e-07	9.05001e-06
TCP11L2	740.833	-0.283318	0.0370791	-7.6409	2.15711e-14	2.04066e-12
TROAP	159.276	-0.283118	0.0490218	-5.77536	7.67897e-09	2.16324e-07
DEPDC1B	107.356	-0.281216	0.0480964	-5.84694	5.00712e-09	1.47279e-07
TAF4B	82.8538	-0.280664	0.0462882	-6.06341	1.33268e-09	4.40067e-08
GP1BB	76.8334	-0.280056	0.0762367	-3.67351	0.000239242	0.00175649
EPX	458.185	-0.279851	0.0824137	-3.39569	0.000684566	0.00416491
PLK4	143.294	-0.279806	0.0432894	-6.46362	1.0223e-10	4.34301e-09
NCAPG	347.82	-0.279631	0.0531324	-5.26291	1.41792e-07	2.90309e-06
FAM117A	554.091	-0.279191	0.0287732	-9.70314	2.92358e-22	3.41109e-19
CDCA2	180.996	-0.278533	0.0481784	-5.78128	7.41342e-09	2.09265e-07
PKMYT1	95.2055	-0.278285	0.0519641	-5.35533	8.53996e-08	1.86243e-06
GP9	66.229	-0.277419	0.0708248	-3.91698	8.96656e-05	0.000775422
CKAP2L	198.776	-0.276565	0.0475972	-5.81054	6.22719e-09	1.78296e-07
CCNF	332.367	-0.27626	0.0456003	-6.0583	1.3757e-09	4.53204e-08
EBF1	28.7477	-0.275802	0.0508712	-5.42157	5.90779e-08	1.33196e-06
CCNA2	401.819	-0.275765	0.0460615	-5.98688	2.13909e-09	6.76058e-08
GBGT1	137.037	-0.275714	0.0470099	-5.86502	4.49081e-09	1.3435e-07
KCNQ4	20.0164	-0.27534	0.0402594	-6.83914	7.96699e-12	4.35726e-10
CTSG	510.352	-0.27505	0.0813	-3.38315	0.000716605	0.00432279
ALOX12	58.7794	-0.274773	0.068833	-3.99188	6.55516e-05	0.000594423
GP6	45.3484	-0.27474	0.060906	-4.51088	6.45592e-06	8.11394e-05
PCLAF	210.732	-0.274729	0.0506316	-5.42604	5.7618e-08	1.30747e-06
PPP1R15A	1375.42	-0.274358	0.0522959	-5.24625	1.55227e-07	3.15433e-06
PPT2-EGFL8	39.8449	-0.27431	0.0346537	-7.91577	2.45736e-15	2.82013e-13
EPOR	389.304	-0.2739	0.0281842	-9.71819	2.52222e-22	3.21033e-19
MYT1	32.4244	-0.273767	0.0839209	-3.2622	0.00110552	0.00615441
TRAK2	2357.78	-0.273508	0.0283139	-9.65986	4.4648e-22	4.80859e-19
COL2A1	1736.98	-0.273081	0.0935846	-2.91801	0.00352274	0.0158949
EXO1	117.029	-0.27292	0.0567044	-4.81303	1.48657e-06	2.33334e-05
HASPIN	50.9032	-0.272597	0.0485219	-5.61802	1.9316e-08	4.97813e-07
ABCB10	1203.09	-0.272078	0.0358708	-7.58493	3.32667e-14	2.98569e-12
TPX2	666.564	-0.271369	0.0445565	-6.09045	1.12595e-09	3.77139e-08
TFDP1	1182.15	-0.271306	0.0416924	-6.50732	7.65019e-11	3.38957e-09
CCDC169	26.3793	-0.271086	0.0595363	-4.5533	5.28119e-06	6.85918e-05
H4C3	1306.59	-0.271037	0.0304236	-8.90877	5.15997e-19	2.40816e-16
PRTN3	2057.11	-0.270409	0.0879871	-3.07328	0.0021172	0.0104783
CDK1	299.792	-0.269064	0.046827	-5.74593	9.1419e-09	2.54465e-07
NUSAP1	490.689	-0.267968	0.0445794	-6.01103	1.84351e-09	5.92407e-08
UBAC1	775.132	-0.267946	0.0319887	-8.37625	5.46405e-17	1.06253e-14
MPP1	1539.58	-0.267066	0.0340188	-7.85055	4.14217e-15	4.4957e-13
UBE2T	70.3869	-0.266756	0.0491216	-5.43053	5.61866e-08	1.27706e-06
ATAD5	265.096	-0.266495	0.0454787	-5.85978	4.63493e-09	1.37487e-07
H2BC4	2000.89	-0.266339	0.0260553	-10.2221	1.57937e-24	5.52818e-21
GTSE1	155.665	-0.26547	0.0533528	-4.97574	6.49975e-07	1.12488e-05
GCSAML	25.3579	-0.265304	0.0750881	-3.53324	0.000410505	0.00274736
CFAP91	17.2293	-0.265102	0.0643196	-4.12164	3.76182e-05	0.000368317
DCAF12	2213.63	-0.264651	0.0300892	-8.79555	1.42349e-18	5.37106e-16
MPIG6B	183.222	-0.264462	0.0600658	-4.40287	1.06827e-05	0.000126432
HMMR	223.814	-0.26428	0.048808	-5.41469	6.13943e-08	1.37975e-06
SYNGR1	177.657	-0.264095	0.0394296	-6.69789	2.11444e-11	1.0424e-09
YOD1	1121.95	-0.263283	0.0308533	-8.53338	1.42127e-17	3.4309e-15
TCEAL5	43.3001	-0.263239	0.0844681	-3.11644	0.00183051	0.009323
MCM10	149.283	-0.262835	0.0482121	-5.45165	4.9905e-08	1.14921e-06
SPNS3	20.0823	-0.261919	0.071216	-3.67781	0.000235243	0.00173441
ATP1B2	364.658	-0.261645	0.0353645	-7.39852	1.37712e-13	1.12099e-11
MYB	247.728	-0.26128	0.0474989	-5.50076	3.78161e-08	8.99294e-07
COCH	22.1504	-0.26122	0.0550487	-4.74527	2.08233e-06	3.11815e-05
TICRR	152.693	-0.261185	0.0504627	-5.1758	2.26932e-07	4.43754e-06
GATA5	38.278	-0.260765	0.0556714	-4.68401	2.8132e-06	4.06058e-05
ERMAP	1067.57	-0.26005	0.0288179	-9.02392	1.81472e-19	1.05866e-16
H2BC12	990.571	-0.259696	0.031932	-8.13279	4.19526e-16	5.93312e-14
PLK1	282.289	-0.259638	0.0458521	-5.6625	1.49181e-08	3.92609e-07
DEFA3	1374.16	-0.259569	0.0882675	-2.94071	0.00327462	0.0149977
IGFBP1	10190.1	-0.259476	0.0714092	-3.63365	0.000279444	0.0020095
DEPDC1	163.545	-0.258872	0.0487306	-5.31231	1.08242e-07	2.2962e-06
CDC25C	45.168	-0.258765	0.0563473	-4.59232	4.38337e-06	5.8785e-05
UHRF1	358.178	-0.258028	0.04499	-5.73522	9.73858e-09	2.68405e-07
RAD51	60.2924	-0.257342	0.0508552	-5.06029	4.18623e-07	7.66162e-06
PLPPR3	28.3259	-0.256944	0.084476	-3.04162	0.00235313	0.0114277
CLC	167.922	-0.256587	0.0711441	-3.60658	0.000310255	0.00219609
ROBO2	109.014	-0.256507	0.0438859	-5.84487	5.06974e-09	1.48497e-07
C21orf58	144.02	-0.256049	0.0421142	-6.07987	1.2028e-09	4.00961e-08
CDT1	282.886	-0.25558	0.0409777	-6.23705	4.45891e-10	1.59666e-08
HIF3A	2542.32	-0.255393	0.0580289	-4.40114	1.07683e-05	0.000126909
SHCBP1	164.689	-0.255056	0.0525518	-4.85341	1.21354e-06	1.96198e-05
PLD4	20.5748	-0.255004	0.0679181	-3.75458	0.000173632	0.00135057
KIF4A	217.014	-0.254658	0.0502941	-5.06338	4.11886e-07	7.54818e-06
HAVCR1	78.2632	-0.253466	0.0745744	-3.39884	0.000676735	0.00413032
OSM	15.7989	-0.253002	0.0808712	-3.12845	0.00175729	0.00902228
UBE2S	414.23	-0.252659	0.0401058	-6.2998	2.98027e-10	1.10681e-08
MRC2	338.844	-0.252587	0.0483522	-5.2239	1.75196e-07	3.51926e-06
H2AX	870.142	-0.251684	0.0384105	-6.55248	5.65894e-11	2.58139e-09
TESC	199.398	-0.251615	0.0336111	-7.48605	7.09769e-14	6.02271e-12
TACC3	446.371	-0.251605	0.0375016	-6.70916	1.95749e-11	9.71872e-10
AFF2	72.7665	-0.251236	0.056999	-4.40772	1.04464e-05	0.000123856
TTK	138.213	-0.250994	0.0490008	-5.12224	3.01927e-07	5.72803e-06
ARRDC2	443.613	-0.250916	0.0383099	-6.54964	5.76759e-11	2.61333e-09
OAT	1365.74	-0.250594	0.0473778	-5.28927	1.22804e-07	2.55859e-06
COL24A1	34.8479	-0.250143	0.0691013	-3.61994	0.000294667	0.0021017
RAG1	49.6525	-0.250057	0.051875	-4.82038	1.43283e-06	2.26422e-05
PIGQ	726.202	-0.249473	0.0344146	-7.24906	4.19687e-13	3.04458e-11
PARPBP	85.0683	-0.249301	0.0426899	-5.8398	5.2262e-09	1.52442e-07
KIF14	192.124	-0.249258	0.0465067	-5.35962	8.33984e-08	1.82733e-06
RAD54L	73.0884	-0.249182	0.0498087	-5.00278	5.65104e-07	9.91481e-06
SLFN13	148.124	-0.248962	0.0388476	-6.40867	1.46795e-10	6.0272e-09
CENPI	92.2525	-0.248311	0.0408649	-6.07639	1.22917e-09	4.07811e-08
CDC25A	168.975	-0.247831	0.0425792	-5.82046	5.86845e-09	1.69062e-07
AURKB	126.03	-0.247598	0.0516653	-4.79236	1.64832e-06	2.54445e-05
SPN	828.217	-0.247421	0.0424235	-5.83216	5.47139e-09	1.58931e-07
H1-2	3774.19	-0.247169	0.0281567	-8.77837	1.65866e-18	5.66411e-16
FOXO4	388.374	-0.245834	0.0279654	-8.79066	1.48688e-18	5.37106e-16
PRR11	227.68	-0.245766	0.0397272	-6.18634	6.15786e-10	2.16624e-08
NRGN	174.097	-0.245605	0.0572675	-4.28874	1.7969e-05	0.000195785
ARHGAP11A	354.504	-0.245567	0.0463737	-5.2954	1.18757e-07	2.49658e-06
SPC24	228.979	-0.24537	0.0463565	-5.2931	1.20259e-07	2.52435e-06
MPL	23.575	-0.245288	0.0627208	-3.91079	9.19955e-05	0.000790687
N4BP3	42.6904	-0.244599	0.0852459	-2.86933	0.00411337	0.0179915
KCNQ5	20.736	-0.244568	0.061555	-3.97317	7.09237e-05	0.00063654
CDCA4	126.846	-0.244466	0.0378831	-6.45317	1.09538e-10	4.60552e-09
STIL	222.348	-0.244433	0.0398154	-6.13915	8.29658e-10	2.84011e-08
H3C1	109.053	-0.243876	0.0520285	-4.68735	2.76771e-06	4.00731e-05
AZU1	787.647	-0.243614	0.0813347	-2.99521	0.00274259	0.0129902
DNM3	75.8637	-0.243594	0.056264	-4.32947	1.49466e-05	0.000167146
APOBEC3C	271.913	-0.242692	0.0392967	-6.17588	6.57948e-10	2.30875e-08
CCNE2	67.906	-0.242416	0.0398287	-6.08647	1.15429e-09	3.85708e-08
ST6GALNAC1	20.6988	-0.242358	0.0809226	-2.99493	0.00274505	0.0129974
SLC25A39	1995.16	-0.242265	0.0295995	-8.18475	2.72864e-16	4.06421e-14
FANCI	395.783	-0.242047	0.0398911	-6.06769	1.29762e-09	4.29503e-08
CA1	468.586	-0.241884	0.0980136	-2.46786	0.0135922	0.0467807
FAM178B	139.312	-0.241703	0.054095	-4.46813	7.89071e-06	9.71661e-05
LGR5	19.0451	-0.241259	0.0678564	-3.55543	0.000377361	0.00256104
TMOD1	330.011	-0.241032	0.0623781	-3.86404	0.000111525	0.000930551
HMGA1	1373.43	-0.240541	0.0353816	-6.79848	1.05728e-11	5.60717e-10
MPO	5047.74	-0.240305	0.0818497	-2.93592	0.00332555	0.0151912
ARL4A	517.654	-0.239882	0.0346414	-6.92473	4.36809e-12	2.58049e-10
FAM72A	54.1007	-0.239626	0.0419445	-5.71294	1.11041e-08	3.02468e-07
PLCH1	42.7543	-0.239344	0.0514081	-4.65577	3.22773e-06	4.53274e-05
NEK2	120.525	-0.239297	0.0469262	-5.09942	3.40691e-07	6.38556e-06
PIM2	321.925	-0.239216	0.0347061	-6.89262	5.47744e-12	3.16899e-10
DGKI	27.3373	-0.239151	0.0631847	-3.78495	0.000153739	0.0012161
KBTBD8	60.0543	-0.23875	0.0464869	-5.13586	2.80858e-07	5.33553e-06
TOP2A	1466.8	-0.238641	0.0461411	-5.17199	2.31617e-07	4.51025e-06
EME1	27.8126	-0.238364	0.0530795	-4.4907	7.09897e-06	8.81922e-05
CDCA3	99.8085	-0.237581	0.050781	-4.67854	2.88928e-06	4.14475e-05
MICAL2	1156.87	-0.237405	0.0455084	-5.21673	1.82111e-07	3.64248e-06
GALNT6	177.093	-0.237257	0.0550352	-4.311	1.62519e-05	0.000179592
MCM2	523.518	-0.237129	0.0383041	-6.19071	5.98952e-10	2.11233e-08
IKZF1	487.257	-0.2368	0.0359931	-6.57902	4.73556e-11	2.18821e-09
ATOSB	389.985	-0.236626	0.0249788	-9.47306	2.71762e-21	2.37808e-18
NUDT1	58.7016	-0.23621	0.0358452	-6.58972	4.40666e-11	2.05659e-09
ST6GALNAC4	303.815	-0.236164	0.0468636	-5.03939	4.67023e-07	8.42627e-06
BORA	92.4242	-0.235975	0.0434999	-5.42472	5.80439e-08	1.315e-06
CCDC183	48.8972	-0.235924	0.0613973	-3.84258	0.000121747	0.0010018
UBE2C	145.478	-0.23583	0.0453385	-5.20155	1.97638e-07	3.93058e-06
RACGAP1	313.788	-0.23565	0.039162	-6.01731	1.77344e-09	5.7344e-08
DMC1	53.8333	-0.234709	0.0464607	-5.05177	4.37742e-07	7.95952e-06
WDHD1	188.41	-0.234054	0.0395204	-5.92236	3.17347e-09	9.74381e-08
ZWINT	172.533	-0.233709	0.0431003	-5.42245	5.87863e-08	1.32753e-06
H1-4	3098.2	-0.233706	0.0305728	-7.64426	2.10157e-14	2.00164e-12
DTL	207.218	-0.233487	0.0475013	-4.91538	8.86122e-07	1.4876e-05
SGO1	74.1674	-0.233147	0.0444969	-5.23962	1.60909e-07	3.25561e-06
SELP	175.838	-0.23312	0.0553889	-4.20879	2.56746e-05	0.000265039
CLSPN	253.647	-0.233082	0.0465874	-5.00312	5.64109e-07	9.90977e-06
CIP2A	157.743	-0.232022	0.0425456	-5.45347	4.9395e-08	1.145e-06
NCAPG2	363.269	-0.231633	0.0354009	-6.54314	6.02403e-11	2.70328e-09
CENPU	143.516	-0.231546	0.0464329	-4.98669	6.14226e-07	1.06962e-05
ARHGEF39	98.1809	-0.231333	0.0511882	-4.51926	6.20562e-06	7.89145e-05
DIAPH3	130.737	-0.230934	0.0476793	-4.84349	1.27577e-06	2.05076e-05
LRP8	34.6172	-0.230426	0.0620754	-3.71204	0.000205599	0.00155684
TCF3	621.193	-0.229916	0.0288862	-7.95936	1.72925e-15	2.0518e-13
BUB1B	193.314	-0.22858	0.0493943	-4.62766	3.69819e-06	5.0845e-05
EZH2	204.254	-0.228577	0.0386059	-5.92076	3.2045e-09	9.81755e-08
CENPM	45.1017	-0.228569	0.0420254	-5.43883	5.36318e-08	1.22496e-06
TNFRSF19	33.4909	-0.228161	0.0395997	-5.76168	8.32804e-09	2.33452e-07
UBE2O	891.685	-0.228118	0.0259083	-8.80482	1.31057e-18	5.09704e-16
NARF	1110.87	-0.227776	0.0500504	-4.55093	5.34087e-06	6.92228e-05
AURKA	277.567	-0.22771	0.0407541	-5.58742	2.30473e-08	5.83517e-07
PLCB4	18.5505	-0.227116	0.061189	-3.71171	0.000205863	0.00155785
TK1	202.747	-0.226645	0.0489453	-4.63059	3.64634e-06	5.02484e-05
WDR76	176.921	-0.226315	0.0330164	-6.85463	7.14954e-12	3.95655e-10
CCN1	672.692	-0.226273	0.0915229	-2.47231	0.0134243	0.0463512
DSCC1	44.1225	-0.226035	0.0396477	-5.70108	1.1905e-08	3.21159e-07
ASNS	294.752	-0.22574	0.0699474	-3.22727	0.00124975	0.00681288
CDCA5	141.661	-0.225721	0.0448542	-5.03234	4.84533e-07	8.70854e-06
MXI1	752.865	-0.225027	0.0353557	-6.36467	1.95711e-10	7.69704e-09
TMPRSS4	31.8557	-0.224745	0.0470554	-4.77619	1.78646e-06	2.72762e-05
B3GALNT1	143.532	-0.224404	0.0391569	-5.7309	9.98984e-09	2.74789e-07
FBXO5	188.345	-0.224217	0.0347631	-6.44986	1.11955e-10	4.69306e-09
FOSB	69.0049	-0.224076	0.0916311	-2.44541	0.0144686	0.0491092
CHAF1A	209.239	-0.224073	0.0393453	-5.69506	1.23332e-08	3.31433e-07
ELANE	821.312	-0.224052	0.0850557	-2.63417	0.00843425	0.0320717
MXD3	108.073	-0.223188	0.0401867	-5.55378	2.79558e-08	6.92759e-07
MTURN	295.162	-0.223103	0.0333156	-6.69666	2.1323e-11	1.04752e-09
SPTBN4	14.2357	-0.222362	0.0578689	-3.84251	0.000121782	0.0010018
FGF23	382.587	-0.22196	0.086643	-2.56178	0.0104137	0.0379296
PPME1	672.488	-0.221392	0.0290247	-7.62771	2.38963e-14	2.24545e-12
SEC14L5	23.9833	-0.221341	0.0612184	-3.61559	0.000299664	0.00212758
ST8SIA1	66.3616	-0.221146	0.0631848	-3.49998	0.00046529	0.00304381
TRIP13	89.4308	-0.220998	0.0470588	-4.6962	2.65043e-06	3.87339e-05
H2BC21	2207.26	-0.220939	0.0248859	-8.87806	6.80353e-19	2.97676e-16
MZT1	85.8636	-0.220315	0.0322419	-6.8332	8.30413e-12	4.52398e-10
RRM2	1183.04	-0.220234	0.0600455	-3.66778	0.000244667	0.00179162
CST7	174.08	-0.220157	0.0690461	-3.18855	0.0014299	0.00762667
IGDCC4	66.8705	-0.220083	0.0469288	-4.68973	2.73572e-06	3.97568e-05
CDCA7	81.8454	-0.219807	0.0451661	-4.86664	1.13512e-06	1.85015e-05
ACSBG1	36.4953	-0.219604	0.0703539	-3.12141	0.00179985	0.00920848
RAB44	41.9814	-0.219362	0.0780995	-2.80875	0.00497336	0.0209168
TESPA1	53.7849	-0.218607	0.043491	-5.02649	4.99532e-07	8.95512e-06
ERCC6L	47.1348	-0.218492	0.0515483	-4.23858	2.24936e-05	0.000236614
HPDL	15.1107	-0.218459	0.0692651	-3.15396	0.00161071	0.00841162
P2RX1	97.1122	-0.218252	0.0596229	-3.66053	0.00025169	0.00183729
SLC16A12	276.915	-0.218223	0.0509746	-4.28101	1.86048e-05	0.000201148
ANKRD18B	15.0593	-0.218138	0.0788321	-2.76713	0.00565529	0.0232721
TMEM40	25.4883	-0.218116	0.0618747	-3.52513	0.000423276	0.00281935
CCNB1	320.69	-0.217963	0.0469749	-4.63999	3.48419e-06	4.8443e-05
SMC4	1348.74	-0.217687	0.0388222	-5.60727	2.05541e-08	5.26103e-07
PEG3	6413.66	-0.217673	0.0426666	-5.10171	3.36601e-07	6.33348e-06
TFCP2L1	75.7252	-0.217586	0.0687258	-3.16601	0.00154547	0.00812447
ARHGEF37	71.0667	-0.217454	0.0518875	-4.19087	2.77887e-05	0.000283372
GDF11	123.387	-0.216979	0.0460026	-4.71666	2.39743e-06	3.54824e-05
ARHGAP11B	16.11	-0.216825	0.0639298	-3.39161	0.000694823	0.00421865
FANCB	41.4655	-0.216705	0.0440356	-4.92113	8.60453e-07	1.44624e-05
LMO2	416.126	-0.21653	0.033055	-6.55059	5.73107e-11	2.60522e-09
CKAP2	429.55	-0.216187	0.0318437	-6.789	1.12915e-11	5.87896e-10
RBL1	219.794	-0.216111	0.0294997	-7.32587	2.37351e-13	1.7963e-11
CYTL1	15.4478	-0.215612	0.0538087	-4.00701	6.14921e-05	0.000563818
MUC1	63.2091	-0.21543	0.0559544	-3.85009	0.000118074	0.000976462
PRDX2	4126.17	-0.215412	0.0279055	-7.71934	1.16938e-14	1.18641e-12
IGLL5	13.1326	-0.215372	0.0756754	-2.84599	0.00442733	0.0190729
ZNF730	14.6387	-0.21428	0.0680628	-3.14826	0.00164244	0.00853596
OIP5	29.0129	-0.214133	0.0517407	-4.13859	3.49453e-05	0.00034424
GDPD5	164.364	-0.214088	0.0321697	-6.65495	2.83395e-11	1.38251e-09
OXCT1	97.8343	-0.2136	0.0366611	-5.82634	5.66567e-09	1.63557e-07
ANKRD33B	111.295	-0.213582	0.0541757	-3.9424	8.06699e-05	0.000707682
GALNT10	497.091	-0.213246	0.0306242	-6.96331	3.32378e-12	1.99726e-10
VRK1	204.42	-0.212951	0.0279852	-7.60943	2.75311e-14	2.55274e-12
SKA1	162.83	-0.212454	0.0383419	-5.54103	3.00692e-08	7.36011e-07
KIF20A	216.543	-0.212378	0.0509299	-4.17	3.04603e-05	0.000305716
CCRL2	57.8913	-0.212342	0.0451575	-4.70225	2.57307e-06	3.78022e-05
PTGER3	26.891	-0.212248	0.0464532	-4.56907	4.89887e-06	6.44634e-05
RPIA	167.874	-0.210798	0.0267359	-7.88445	3.15919e-15	3.53854e-13
COL9A1	18.6412	-0.210671	0.0628352	-3.35276	0.000800091	0.00473861
POC1B-GALNT4	30.8568	-0.210605	0.0666704	-3.1589	0.00158364	0.00829498
MAD2L1	134.991	-0.210488	0.0394284	-5.33849	9.37223e-08	2.01878e-06
EHBP1L1	1202.99	-0.210235	0.0345966	-6.07677	1.22624e-09	4.07807e-08
DCLRE1B	148.726	-0.209847	0.0280876	-7.47114	7.95036e-14	6.62577e-12
BLVRB	1847.89	-0.209507	0.032512	-6.44398	1.16383e-10	4.86412e-09
BIRC5	212.527	-0.20948	0.0404821	-5.17463	2.28369e-07	4.4594e-06
ASPM	753.384	-0.209475	0.047241	-4.43417	9.24266e-06	0.000111654
BTK	193.092	-0.209363	0.0398043	-5.2598	1.44215e-07	2.94767e-06
POLQ	185.595	-0.209246	0.0432452	-4.83861	1.30753e-06	2.09396e-05
H2AC20	621.434	-0.209032	0.0271286	-7.70523	1.30608e-14	1.29691e-12
PTPN7	121.081	-0.208997	0.0476502	-4.38608	1.15414e-05	0.000134772
RAB27B	176.518	-0.20898	0.0510923	-4.09025	4.30912e-05	0.000413516
MS4A3	275.333	-0.208812	0.0822741	-2.538	0.0111487	0.0400134
ANKRD9	567.195	-0.208467	0.0391954	-5.31866	1.04534e-07	2.23107e-06
ASF1B	95.7518	-0.208035	0.0410149	-5.07217	3.93295e-07	7.22641e-06
GINS2	93.3036	-0.207797	0.0453299	-4.5841	4.55935e-06	6.07379e-05
PNP	1113.09	-0.207465	0.0296549	-6.99598	2.63417e-12	1.61759e-10
MME	35.3237	-0.207176	0.0494056	-4.19337	2.74843e-05	0.000280882
AQP1	521.898	-0.206813	0.0356172	-5.80655	6.37731e-09	1.81851e-07
PSMC3IP	27.5688	-0.206424	0.0453271	-4.5541	5.26104e-06	6.83935e-05
RAD51AP1	64.1382	-0.206303	0.0447002	-4.61525	3.92618e-06	5.33176e-05
CDKN3	80.0674	-0.206302	0.0458772	-4.49684	6.89724e-06	8.59913e-05
TANGO2	501.109	-0.206084	0.0295135	-6.98271	2.89543e-12	1.75493e-10
ZNF273	105.411	-0.205975	0.028856	-7.13803	9.46786e-13	6.595e-11
CCP110	295.594	-0.205756	0.0282498	-7.28346	3.25363e-13	2.39758e-11
ARHGAP33	121.801	-0.205743	0.0379309	-5.42416	5.82286e-08	1.31706e-06
GPSM2	235.912	-0.20548	0.0285781	-7.19011	6.47391e-13	4.64827e-11
CITED2	1054.83	-0.205055	0.0292632	-7.00728	2.42998e-12	1.52565e-10
LTBP1	896.729	-0.204955	0.0296694	-6.90796	4.91665e-12	2.88025e-10
GATA2	77.7735	-0.204749	0.0468305	-4.37214	1.23036e-05	0.000141896
PCDH20	79.3003	-0.203745	0.0757733	-2.68888	0.00716927	0.0282354
GSN	5533.92	-0.203713	0.0495435	-4.1118	3.92587e-05	0.000382772
CDKN1C	216.891	-0.203708	0.0503971	-4.04205	5.2985e-05	0.000494649
CTBP2	352.633	-0.203552	0.0248477	-8.192	2.56924e-16	3.927e-14
NDC80	127.848	-0.203241	0.0480784	-4.22729	2.36527e-05	0.00024732
PMAIP1	34.5253	-0.203105	0.0532809	-3.81197	0.000137864	0.00111124
RGS16	96.8509	-0.202869	0.069841	-2.90472	0.00367578	0.0164581
CDC7	123.187	-0.202633	0.0364378	-5.56106	2.68137e-08	6.69197e-07
BPIFB2	17.7496	-0.202495	0.0722547	-2.80252	0.00507053	0.0212616
SH3TC2	58.4346	-0.202385	0.0439839	-4.60134	4.19787e-06	5.65682e-05
SLA2	36.1652	-0.201901	0.0548315	-3.68221	0.000231224	0.00171198
INCENP	343.164	-0.201734	0.0306746	-6.57657	4.81435e-11	2.21729e-09
HPGDS	14.9216	-0.201654	0.0537423	-3.75224	0.000175258	0.00136095
E2F1	114.894	-0.201529	0.0310728	-6.4857	8.83225e-11	3.84038e-09
MOB1B	944.641	-0.201508	0.0228461	-8.82022	1.14239e-18	4.63409e-16
PKIA	14.7153	-0.201393	0.047614	-4.22969	2.34015e-05	0.000244876
ATP2A3	341.802	-0.200998	0.0489309	-4.10778	3.99478e-05	0.000388409
UROD	1336.59	-0.200891	0.0281609	-7.13368	9.77212e-13	6.73987e-11
KIF26A	161.612	-0.200789	0.0457999	-4.38404	1.16496e-05	0.000135582
KIF20B	284.188	-0.200533	0.0347784	-5.76602	8.11651e-09	2.28191e-07
CD79A	21.9414	-0.20022	0.063566	-3.1498	0.00163383	0.00849749
CLEC5A	62.5925	-0.200211	0.0648994	-3.08494	0.00203593	0.0101545
RECQL4	131.457	-0.199941	0.0433105	-4.61646	3.90337e-06	5.31109e-05
RRAD	19.1832	-0.199872	0.0807173	-2.4762	0.013279	0.0459628
CENPW	46.4307	-0.199646	0.0441204	-4.52503	6.03872e-06	7.70721e-05
P2RY8	87.1705	-0.199394	0.051495	-3.87211	0.000107897	0.00090369
TRPV2	177.042	-0.19893	0.048719	-4.0832	4.44193e-05	0.000423936
ESPL1	269.517	-0.198904	0.0490602	-4.05428	5.02883e-05	0.000473176
BLM	160.05	-0.198713	0.0396892	-5.00674	5.53607e-07	9.77434e-06
EGLN3	137.738	-0.198348	0.0527112	-3.76291	0.000167945	0.00131216
KIF22	423.846	-0.197775	0.0267691	-7.38817	1.48858e-13	1.19779e-11
NEIL3	60.1317	-0.197368	0.0402669	-4.90149	9.51144e-07	1.57762e-05
PRKCQ	45.6766	-0.197315	0.0408864	-4.82592	1.39356e-06	2.21466e-05
MTHFD2	294.782	-0.196473	0.0521412	-3.76809	0.000164502	0.00129031
NCAPD2	889.755	-0.196448	0.0307047	-6.39796	1.57471e-10	6.33551e-09
MCM7	931.966	-0.196379	0.0292061	-6.7239	1.76923e-11	8.91044e-10
BSPRY	19.3153	-0.196291	0.0451848	-4.34417	1.39801e-05	0.00015849
MED25	515.738	-0.196224	0.023844	-8.22948	1.88026e-16	3.02668e-14
MARCHF8	1687.99	-0.196194	0.0279955	-7.00806	2.41644e-12	1.52399e-10
CLEC12A	30.6224	-0.195962	0.0573808	-3.41512	0.000637545	0.00394968
CDKN2C	108.624	-0.195902	0.042346	-4.62622	3.72409e-06	5.11186e-05
CCNDBP1	694.665	-0.195747	0.0224837	-8.70617	3.1432e-18	9.77954e-16
SMC2	538.021	-0.195655	0.0286838	-6.82111	9.03408e-12	4.86485e-10
LDB1	609.972	-0.195639	0.0237517	-8.23684	1.76819e-16	2.9472e-14
MLC1	170.5	-0.195456	0.0590112	-3.31219	0.000925701	0.00531178
ANLN	370.666	-0.195445	0.0471718	-4.14325	3.42419e-05	0.000338574
EGFL8	83.8962	-0.195388	0.0357921	-5.45897	4.78911e-08	1.11198e-06
ABCC5	528.463	-0.195084	0.0390785	-4.99212	5.97216e-07	1.0413e-05
SKA3	50.0188	-0.195008	0.0453416	-4.30087	1.7013e-05	0.00018697
DNAJC9	412.931	-0.194906	0.0271671	-7.17433	7.26637e-13	5.1382e-11
FUT1	92.3187	-0.194496	0.0415338	-4.68283	2.82943e-06	4.0756e-05
TYMS	463.617	-0.194329	0.0382991	-5.07399	3.8955e-07	7.167e-06
CCDC34	89.9796	-0.194312	0.0300634	-6.46342	1.02364e-10	4.34301e-09
FAM210B	1829.36	-0.193751	0.0277616	-6.97909	2.97103e-12	1.79299e-10
ACSS1	357.997	-0.193685	0.0339678	-5.70202	1.18399e-08	3.20019e-07
AMPD3	185.896	-0.193538	0.0401392	-4.82167	1.42363e-06	2.25477e-05
ADAMTS3	47.1007	-0.19348	0.0494943	-3.90913	9.26304e-05	0.000795168
MACIR	126.016	-0.193335	0.0266	-7.26822	3.64259e-13	2.65624e-11
CXCR4	277.394	-0.193258	0.0434456	-4.44828	8.65618e-06	0.000105387
BSG	4344.47	-0.193091	0.0234629	-8.2296	1.87835e-16	3.02668e-14
CENPK	62.2891	-0.193033	0.0438571	-4.40142	1.07547e-05	0.000126855
ZIM2	40.7157	-0.192778	0.0578814	-3.33057	0.000866693	0.00503734
CEP152	187.898	-0.192231	0.0455256	-4.22249	2.41622e-05	0.000251894
STK17B	426.902	-0.192079	0.0338409	-5.67594	1.37926e-08	3.67131e-07
BCAT1	484.864	-0.192079	0.0502479	-3.82263	0.000132038	0.00107231
SLC2A3	1363.36	-0.192006	0.0594125	-3.23175	0.00123033	0.00674374
ANOS1	37.2203	-0.191835	0.0517027	-3.71035	0.000206972	0.00156418
MND1	20.0407	-0.191715	0.0511787	-3.746	0.000179678	0.0013891
APOBEC3B	53.7074	-0.191206	0.05119	-3.73521	0.000187556	0.00143967
CBFA2T3	68.0469	-0.191089	0.0381574	-5.0079	5.50269e-07	9.72975e-06
PLCL2	219.471	-0.190593	0.0298052	-6.39465	1.60919e-10	6.43723e-09
CHEK1	128.966	-0.190406	0.0441246	-4.31518	1.59474e-05	0.000177281
FAM104A	476.571	-0.189537	0.0238859	-7.93511	2.10317e-15	2.45387e-13
TUBB6	345.284	-0.189439	0.0465964	-4.06553	4.79237e-05	0.000452518
EDIL3	89.3865	-0.189434	0.051244	-3.6967	0.000218418	0.00163708
FAM83D	145.593	-0.188926	0.0420434	-4.4936	7.00306e-06	8.7233e-05
LEF1	39.0353	-0.188418	0.0469428	-4.01378	5.97548e-05	0.000549328
SPIN4	145.942	-0.187769	0.0310694	-6.04352	1.50785e-09	4.93259e-08
H3-7	24.6965	-0.18771	0.0704598	-2.66407	0.00772016	0.029975
SESN3	1042.1	-0.187709	0.0245261	-7.65344	1.95671e-14	1.9025e-12
SLC25A21	36.5503	-0.187333	0.03717	-5.03989	4.65798e-07	8.41501e-06
LBH	393.392	-0.187001	0.0352494	-5.3051	1.12613e-07	2.37812e-06
CKB	696.738	-0.186535	0.0623735	-2.99061	0.0027842	0.013165
CFAP119	16.0841	-0.185634	0.04029	-4.60744	4.0766e-06	5.50399e-05
RGL4	59.1814	-0.185374	0.0728147	-2.54583	0.0109019	0.0393293
YPEL3	407.357	-0.185201	0.0337571	-5.48629	4.10474e-08	9.67515e-07
ZMYND8	697.77	-0.185065	0.0266417	-6.94646	3.74567e-12	2.22217e-10
GAB3	142.241	-0.185044	0.0363086	-5.09643	3.46127e-07	6.47877e-06
ITPRIPL1	21.5561	-0.184901	0.0462502	-3.99783	6.3925e-05	0.000583451
AMMECR1	358.3	-0.184728	0.0316932	-5.82864	5.58799e-09	1.61647e-07
INTS6L	123.472	-0.184284	0.027836	-6.62037	3.58302e-11	1.70236e-09
SLC6A11	67.1967	-0.183998	0.0560975	-3.27997	0.00103819	0.00584467
CD79B	50.4295	-0.183916	0.0461668	-3.98372	6.78454e-05	0.00061284
PIP4K2A	1256.83	-0.183788	0.0288215	-6.37677	1.80863e-10	7.17357e-09
MIS18BP1	352.528	-0.183602	0.0266695	-6.88434	5.80555e-12	3.31769e-10
ATP8B3	48.8927	-0.182931	0.0429693	-4.25725	2.06953e-05	0.000220681
BEX1	363.728	-0.18279	0.0597709	-3.05817	0.00222693	0.0109401
MTFR2	22.49	-0.182741	0.0496174	-3.68299	0.000230513	0.00170843
RAB2B	440.305	-0.182534	0.0282223	-6.46773	9.94886e-11	4.27282e-09
ABCG2	338.281	-0.18237	0.0337872	-5.3976	6.75398e-08	1.50004e-06
ARHGAP23	398.939	-0.182323	0.0374237	-4.87186	1.10553e-06	1.81248e-05
CENPH	62.2416	-0.181273	0.0404714	-4.47903	7.49844e-06	9.27435e-05
GLRX5	1012.89	-0.181104	0.0270034	-6.7067	1.99077e-11	9.84902e-10
ARHGAP19	330.074	-0.181044	0.0239428	-7.56153	3.98367e-14	3.50788e-12
CENPL	93.0996	-0.180942	0.032731	-5.52816	3.23614e-08	7.84748e-07
PHF19	208.261	-0.180934	0.0336407	-5.37842	7.51442e-08	1.65684e-06
FEN1	271.481	-0.180763	0.0405452	-4.45831	8.26077e-06	0.000101101
FANCD2	252.451	-0.180455	0.0441212	-4.08997	4.31424e-05	0.000413724
BCL2L1	2034.87	-0.180431	0.0299802	-6.01832	1.76232e-09	5.71163e-08
KIAA1586	223.33	-0.180379	0.021991	-8.20239	2.35661e-16	3.70729e-14
TRAIP	34.2923	-0.180362	0.050045	-3.604	0.000313354	0.00221132
ESCO2	151.002	-0.179713	0.0417426	-4.30526	1.66789e-05	0.000183586
CDC45	73.9111	-0.179689	0.0522623	-3.43822	0.000585549	0.00368013
ENDOD1	368.896	-0.17939	0.0200603	-8.94251	3.80441e-19	1.9728e-16
GFRA2	66.0348	-0.179382	0.058321	-3.07576	0.00209964	0.0104158
RGS18	130.699	-0.179353	0.0480483	-3.73277	0.000189387	0.00145294
STX2	190.38	-0.179164	0.0391627	-4.57487	4.76508e-06	6.29989e-05
RYR3	44.1592	-0.179102	0.041506	-4.31509	1.59541e-05	0.000177281
STRIP2	96.6846	-0.177545	0.03199	-5.55003	2.85624e-08	7.04054e-07
CPA3	29.9994	-0.177509	0.0481064	-3.68992	0.000224322	0.00166883
NCEH1	381.371	-0.177425	0.0386927	-4.58549	4.52919e-06	6.04862e-05
KLC3	18.8012	-0.177413	0.0520737	-3.40696	0.000656914	0.00402514
MCM4	856.737	-0.177322	0.0390119	-4.54532	5.48512e-06	7.08462e-05
TCF19	155.461	-0.177293	0.0459606	-3.85751	0.000114548	0.000952931
UROS	655.505	-0.177038	0.0241793	-7.32189	2.44495e-13	1.84041e-11
MKRN1	1180.64	-0.176907	0.0209636	-8.43879	3.20636e-17	6.7963e-15
E2F4	693.251	-0.176522	0.0259269	-6.80846	9.8651e-12	5.2718e-10
FBXO30	550.607	-0.176366	0.0271903	-6.48634	8.79437e-11	3.83582e-09
CHTF18	130.292	-0.175585	0.0369895	-4.74689	2.06573e-06	3.0966e-05
COL12A1	161.444	-0.175256	0.0575441	-3.0456	0.00232215	0.0113008
SMIM1	153.102	-0.174876	0.0434281	-4.0268	5.6541e-05	0.000522184
HDC	13.4435	-0.174755	0.0557492	-3.13467	0.00172045	0.00886243
CD36	2397.37	-0.17444	0.0333418	-5.23185	1.67819e-07	3.3759e-06
CNRIP1	167.921	-0.173932	0.031991	-5.43692	5.42103e-08	1.23414e-06
ATG4D	233.129	-0.173652	0.0257887	-6.73365	1.65454e-11	8.47032e-10
ART4	370.004	-0.173639	0.0371811	-4.67009	3.01063e-06	4.27503e-05
LRRCC1	126.104	-0.173336	0.0253312	-6.8428	7.76595e-12	4.26396e-10
KIF5C	17.8544	-0.172796	0.0655098	-2.63771	0.00834678	0.0318158
ADAM23	16.6682	-0.172676	0.0565136	-3.05547	0.00224709	0.0110044
TBC1D22B	264.35	-0.172619	0.0251713	-6.85775	6.99527e-12	3.90202e-10
PCNA	563.545	-0.172203	0.0359833	-4.78563	1.70449e-06	2.60815e-05
SLC2A5	84.5387	-0.171989	0.0595439	-2.88844	0.00387163	0.0171703
PIF1	53.6741	-0.171692	0.0474601	-3.6176	0.00029735	0.00211437
DPY19L2	24.8547	-0.171265	0.053596	-3.19548	0.00139598	0.00747426
MELK	118.817	-0.170841	0.0474975	-3.59684	0.000322111	0.00225946
B3GAT2	13.4902	-0.170287	0.0570619	-2.98426	0.00284267	0.0133872
XRCC3	92.5822	-0.170256	0.035852	-4.74886	2.04562e-06	3.06974e-05
DHRS13	349.308	-0.170248	0.0483349	-3.52226	0.000427888	0.00283793
FOXM1	237.068	-0.169995	0.0484848	-3.50616	0.000454627	0.00298557
SPA17	35.4566	-0.169757	0.0434458	-3.90732	9.33236e-05	0.000800137
PFKFB4	88.2354	-0.169607	0.0400478	-4.23513	2.28422e-05	0.000239451
CYBRD1	566.167	-0.169582	0.0246994	-6.86585	6.6097e-12	3.71248e-10
TET3	966.998	-0.169475	0.0292147	-5.80101	6.59164e-09	1.872e-07
PYGO1	41.4035	-0.169392	0.0434091	-3.90222	9.53129e-05	0.000813209
USP15	1544.19	-0.169193	0.0239774	-7.05634	1.7094e-12	1.10802e-10
EIF2AK1	3244.27	-0.169069	0.0235279	-7.18592	6.67577e-13	4.74454e-11
FHL2	116.92	-0.168375	0.0405036	-4.15704	3.22392e-05	0.000321039
PBK	83.6004	-0.168348	0.0624845	-2.69423	0.00705508	0.0278809
CEACAM8	146.193	-0.167957	0.0633616	-2.65077	0.00803082	0.0309495
ALAD	1956.87	-0.167709	0.0262719	-6.38358	1.72998e-10	6.88108e-09
PARVB	423.704	-0.167558	0.0325893	-5.1415	2.72553e-07	5.1848e-06
CASTOR2	91.9624	-0.167498	0.0408986	-4.09544	4.21376e-05	0.000406594
DBF4	162.636	-0.167356	0.0317994	-5.26287	1.41827e-07	2.90309e-06
HECTD4	2474.62	-0.16684	0.0296724	-5.62273	1.87961e-08	4.87342e-07
KIT	155.03	-0.166775	0.0372977	-4.47147	7.76845e-06	9.59137e-05
PDE5A	120.607	-0.166551	0.0398488	-4.17957	2.92063e-05	0.000295194
NSD2	1396.3	-0.16652	0.0257918	-6.45632	1.07281e-10	4.52423e-09
TNS1	5431.06	-0.16643	0.0315734	-5.2712	1.35531e-07	2.79466e-06
ITM2A	55.4595	-0.166369	0.0342414	-4.85869	1.18163e-06	1.91703e-05
IL12RB2	26.9928	-0.166066	0.0505462	-3.28543	0.00101827	0.00575802
ZIK1	62.968	-0.165944	0.0389791	-4.25727	2.06942e-05	0.000220681
KIF24	65.8002	-0.165618	0.034307	-4.82754	1.38233e-06	2.19932e-05
FGFR1OP2	562.427	-0.165602	0.0258885	-6.39675	1.58722e-10	6.36755e-09
CHST11	303.239	-0.165231	0.0408737	-4.04247	5.28905e-05	0.000494339
RIMS3	34.9562	-0.165136	0.0373682	-4.41916	9.90839e-06	0.000118672
R3HDM4	813.387	-0.164591	0.0341586	-4.81845	1.4468e-06	2.28115e-05
SNX22	364.024	-0.16451	0.0609691	-2.69825	0.00697041	0.0276545
CKS2	202.735	-0.16401	0.0380171	-4.31411	1.60245e-05	0.000177645
DNA2	135.956	-0.164009	0.0382774	-4.28476	1.82938e-05	0.000198705
S100A4	164.012	-0.163925	0.0467382	-3.5073	0.000452677	0.00297695
C18orf54	50.3612	-0.163899	0.0331504	-4.94411	7.64931e-07	1.3029e-05
PCOLCE2	167.126	-0.163885	0.0356275	-4.59995	4.22597e-06	5.68122e-05
RMI2	81.4338	-0.163827	0.0432616	-3.78689	0.000152544	0.00120819
ZNF451	1410.27	-0.163813	0.0246522	-6.64496	3.03297e-11	1.4643e-09
TNFRSF11A	32.9917	-0.163691	0.0476892	-3.43245	0.00059816	0.00373343
PGM2L1	288.162	-0.163147	0.0246221	-6.62604	3.44816e-11	1.65335e-09
PRIM1	120.515	-0.162997	0.0260444	-6.25843	3.88865e-10	1.41833e-08
FBXO7	2651.78	-0.162995	0.0195097	-8.35455	6.56808e-17	1.2427e-14
YBX3	1530.14	-0.162864	0.0400468	-4.06683	4.76571e-05	0.000450843
SHISA2	14.5204	-0.162839	0.0490608	-3.31913	0.000902996	0.00520496
CRLF3	230.182	-0.162388	0.0241682	-6.7191	1.82856e-11	9.14343e-10
POLE2	55.3216	-0.162352	0.0387816	-4.1863	2.83538e-05	0.000288295
MAP1A	94.9488	-0.162247	0.044661	-3.63287	0.000280289	0.00201225
NUP62CL	21.6125	-0.162191	0.0400433	-4.05039	5.11317e-05	0.000479501
KNTC1	420.495	-0.162024	0.0335814	-4.82481	1.40136e-06	2.22454e-05
C5orf34	16.3014	-0.16171	0.0582727	-2.77505	0.0055193	0.0227818
TCEANC	117.803	-0.161674	0.0310469	-5.20742	1.91487e-07	3.81911e-06
CDCA7L	158.625	-0.161672	0.0365269	-4.42612	9.59451e-06	0.000115208
KMT5A	521.495	-0.161619	0.0243438	-6.63905	3.15712e-11	1.519e-09
RAB3IL1	317.3	-0.161608	0.0348108	-4.64245	3.44303e-06	4.79745e-05
PAK3	178.361	-0.161402	0.06419	-2.51445	0.011922	0.0421301
H2AC6	1791.35	-0.161161	0.0201686	-7.99068	1.34201e-15	1.66279e-13
ABCC4	350.085	-0.161144	0.0330781	-4.8716	1.10697e-06	1.81272e-05
FAM110A	90.7348	-0.160872	0.0285704	-5.63072	1.79455e-08	4.67017e-07
H1-0	5404.71	-0.1607	0.0376024	-4.27368	1.92276e-05	0.000206446
C9orf40	142.491	-0.160474	0.022596	-7.10187	1.23076e-12	8.36496e-11
ZNF888	105.973	-0.160345	0.0246701	-6.49955	8.05586e-11	3.53574e-09
IRAG1	85.973	-0.160315	0.0391832	-4.09143	4.28716e-05	0.000412823
FKBP1B	213.336	-0.160241	0.0386597	-4.14493	3.39923e-05	0.000336581
ANP32B	1707.75	-0.160168	0.0215455	-7.43394	1.05409e-13	8.68132e-12
LRRN1	14.3412	-0.160067	0.0485266	-3.29853	0.000971919	0.0055384
HROB	28.5992	-0.159664	0.0442588	-3.6075	0.000309157	0.00218943
OSBPL3	90.8277	-0.159619	0.0464392	-3.43715	0.000587865	0.00369149
FAR1	270.967	-0.15925	0.0313248	-5.08381	3.69931e-07	6.84201e-06
BBS12	46.2553	-0.159235	0.0334091	-4.76622	1.87715e-06	2.84745e-05
P2RX5	17.731	-0.15794	0.0506744	-3.11676	0.0018285	0.00931615
FCRL1	13.2261	-0.157827	0.0575756	-2.74121	0.00612131	0.0248563
CCND3	420.792	-0.157662	0.0281082	-5.60913	2.03351e-08	5.21451e-07
RFTN2	178.149	-0.157559	0.0511336	-3.08131	0.00206089	0.0102503
CEP135	153.203	-0.157315	0.0286397	-5.4929	3.95376e-08	9.35078e-07
NEURL1	49.977	-0.156923	0.0558824	-2.80809	0.00498366	0.0209475
HSPH1	1957.33	-0.156789	0.0619506	-2.53087	0.011378	0.0406803
CYS1	27.3311	-0.156777	0.047936	-3.27055	0.00107339	0.00600901
AGO2	2656.89	-0.15666	0.0228499	-6.85602	7.08038e-12	3.93383e-10
CDC27	1428.15	-0.156603	0.0209474	-7.476	7.66184e-14	6.46225e-12
ARMH4	30.0385	-0.156224	0.0604057	-2.58625	0.00970263	0.0357962
ZNF66	21.2659	-0.156045	0.0356225	-4.38051	1.18403e-05	0.000137459
DNAJB1	2422.11	-0.15599	0.06126	-2.54636	0.0108853	0.0392998
ATL1	17.4707	-0.155888	0.0515488	-3.02409	0.00249384	0.0119781
OGN	54.4971	-0.155849	0.0592051	-2.63235	0.00847967	0.0322142
COL4A5	166.919	-0.155272	0.0384423	-4.03909	5.36586e-05	0.00049985
KNSTRN	159.96	-0.155041	0.0280755	-5.52227	3.34645e-08	8.0643e-07
ITPRIP	605.076	-0.155008	0.0451426	-3.43374	0.00059531	0.00372261
CALCOCO1	1035.57	-0.154912	0.0206933	-7.48611	7.09426e-14	6.02271e-12
SLC15A2	48.7009	-0.154615	0.0479206	-3.22649	0.00125317	0.00682442
SERPINI1	178.079	-0.154526	0.0419514	-3.68346	0.000230091	0.00170743
S100A6	326.94	-0.153969	0.0434443	-3.54405	0.000394025	0.00265739
TERF2IP	1036.48	-0.153923	0.0236717	-6.50241	7.9043e-11	3.48013e-09
SLC24A3	60.2331	-0.153859	0.0390665	-3.93839	8.20287e-05	0.000717354
CDC6	195.467	-0.153261	0.0505205	-3.03365	0.00241617	0.0116853
MINPP1	619.013	-0.152994	0.0253852	-6.02687	1.6716e-09	5.44282e-08
SLC16A9	148.762	-0.152926	0.0461139	-3.31628	0.000912253	0.00524105
LRR1	85.9883	-0.152908	0.0378296	-4.04201	5.29943e-05	0.000494649
CLIC2	230.202	-0.152728	0.0410573	-3.71987	0.000199326	0.00151672
KMT5C	107.445	-0.152529	0.0265091	-5.75382	8.7247e-09	2.43821e-07
SP4	213.929	-0.152518	0.0218322	-6.98593	2.82971e-12	1.73008e-10
BMP2K	1349.43	-0.152409	0.0214996	-7.0889	1.3518e-12	9.14326e-11
SEC14L4	133.719	-0.152246	0.0475883	-3.19924	0.00137792	0.00739166
S1PR4	38.9129	-0.151323	0.0544642	-2.7784	0.00546267	0.0225946
TAFA2	23.3334	-0.15127	0.0410843	-3.68194	0.000231468	0.00171199
LIN9	72.9827	-0.151125	0.0277594	-5.44408	5.20733e-08	1.19325e-06
ADCY7	424.903	-0.150755	0.0362707	-4.1564	3.23309e-05	0.000321723
RAD54B	44.0721	-0.150111	0.0384612	-3.90293	9.50353e-05	0.000812526
VAT1L	26.5561	-0.149943	0.0460982	-3.2527	0.00114316	0.00634091
RUNX2	57.0249	-0.149901	0.0363663	-4.12197	3.75643e-05	0.000368046
MCM8	218.699	-0.149876	0.0280714	-5.3391	9.34066e-08	2.01508e-06
ZDHHC17	507.137	-0.149795	0.0183623	-8.15773	3.4139e-16	4.87734e-14
C2orf88	210.186	-0.149764	0.0252261	-5.93684	2.90569e-09	9.00056e-08
TRO	70.7173	-0.149755	0.0383719	-3.90272	9.51168e-05	0.000812526
MCM5	685.002	-0.14964	0.0321022	-4.66136	3.14122e-06	4.42456e-05
MIGA2	371.716	-0.149515	0.0287853	-5.19413	2.05675e-07	4.07305e-06
LIG1	354.45	-0.149286	0.0322505	-4.62893	3.67552e-06	5.06008e-05
TBC1D10C	44.4357	-0.149276	0.042061	-3.54903	0.000386655	0.00261778
NUDT4	2675.81	-0.149029	0.0389788	-3.82332	0.000131665	0.0010699
FAM13A	578.772	-0.149007	0.0472563	-3.15317	0.00161509	0.00842982
POLD1	339.347	-0.148836	0.0251863	-5.90941	3.4334e-09	1.0473e-07
CENPO	349.166	-0.148698	0.029715	-5.00415	5.61082e-07	9.89267e-06
DPM2	400.542	-0.148692	0.0232124	-6.40572	1.49666e-10	6.10924e-09
P2RY1	184.868	-0.148631	0.0329399	-4.51217	6.41663e-06	8.09363e-05
FERMT3	502.69	-0.148542	0.0376529	-3.94505	7.9783e-05	0.000701219
MOSPD1	234.092	-0.148443	0.0338049	-4.39115	1.12753e-05	0.000132215
TEDC2	29.0988	-0.14798	0.0415847	-3.55852	0.000372951	0.0025348
CENPP	91.2375	-0.147975	0.0524339	-2.82211	0.00477081	0.0201984
TSC22D4	538.931	-0.147739	0.028201	-5.23879	1.61629e-07	3.26547e-06
MT1H	5845.54	-0.147448	0.0490508	-3.00601	0.00264697	0.0126141
NDE1	201.852	-0.147346	0.0262285	-5.61778	1.93422e-08	4.97813e-07
ANXA2R	14.2987	-0.147298	0.0450228	-3.27163	0.0010693	0.00599624
MCM6	547.498	-0.147051	0.0298425	-4.92758	8.32548e-07	1.40609e-05
CALN1	16.4635	-0.146705	0.0595395	-2.46399	0.0137398	0.0472192
CCR4	31.7544	-0.14654	0.0448515	-3.26723	0.00108607	0.00605821
POLA1	299.819	-0.146469	0.0256701	-5.70583	1.15778e-08	3.1354e-07
SEMA4D	260.129	-0.146112	0.0301232	-4.85049	1.23154e-06	1.98422e-05
AK7	54.9577	-0.146008	0.0293382	-4.9767	6.46768e-07	1.12072e-05
NPRL3	504.063	-0.145944	0.0247313	-5.90118	3.60903e-09	1.09848e-07
DPF3	126.696	-0.145835	0.0418085	-3.48818	0.000486324	0.00316029
METTL4	117.657	-0.145829	0.0322528	-4.52143	6.14228e-06	7.82511e-05
NAALAD2	71.5622	-0.145327	0.0488438	-2.97534	0.00292661	0.0137042
RFX2	71.1386	-0.145279	0.0375733	-3.86655	0.000110386	0.000921595
IGF1R	704.501	-0.144883	0.0277678	-5.21765	1.81211e-07	3.62966e-06
ZNF681	64.6902	-0.144802	0.0241411	-5.99816	1.99569e-09	6.35212e-08
ATP7A	390.696	-0.144782	0.0223426	-6.4801	9.16641e-11	3.97334e-09
ATG14	428.352	-0.144448	0.0247005	-5.84799	4.97541e-09	1.46654e-07
SOX6	1049.11	-0.144367	0.0327992	-4.40153	1.07489e-05	0.000126855
CRACD	188.924	-0.144326	0.0248778	-5.80138	6.57702e-09	1.87164e-07
LMNB1	493.606	-0.14409	0.0344382	-4.18402	2.86403e-05	0.000290574
NT5DC2	157.765	-0.143881	0.0355141	-4.05138	5.09168e-05	0.000478447
DDX25	68.5655	-0.143792	0.0574572	-2.5026	0.0123286	0.0433265
EPB41	3983.4	-0.143688	0.0261233	-5.50039	3.78961e-08	8.99294e-07
CSKMT	62.0453	-0.143674	0.0408979	-3.51301	0.000443069	0.00292752
HRC	68.925	-0.142968	0.0451415	-3.1671	0.00153967	0.00810622
SHLD1	29.6407	-0.142897	0.0266791	-5.35612	8.50258e-08	1.86007e-06
CCDC88B	122.334	-0.142832	0.0345711	-4.13154	3.60345e-05	0.000353801
ADIPOR1	2252.77	-0.142641	0.0320293	-4.45346	8.4499e-06	0.000103235
GINS1	106.133	-0.142621	0.0460985	-3.09384	0.00197583	0.00991527
MS4A14	18.3242	-0.142621	0.046625	-3.05888	0.00222163	0.0109217
GAB1	649.198	-0.142138	0.019488	-7.29365	3.01679e-13	2.24671e-11
KREMEN1	428.085	-0.141875	0.0298028	-4.76045	1.93158e-06	2.92052e-05
EGFLAM	79.2296	-0.14156	0.0456066	-3.10394	0.00190962	0.00965446
RAPGEF2	1629.58	-0.141451	0.0202028	-7.00153	2.53186e-12	1.56524e-10
ST8SIA6	41.6782	-0.141386	0.0320171	-4.41596	1.00565e-05	0.000120064
IGSF21	27.7476	-0.140988	0.0458974	-3.07182	0.00212758	0.0105221
APOLD1	228.483	-0.14083	0.0455866	-3.08928	0.00200639	0.0100398
SGO2	149.42	-0.140718	0.0285256	-4.93305	8.09566e-07	1.37224e-05
MMS22L	303.297	-0.140628	0.0307359	-4.57535	4.75425e-06	6.29152e-05
PTK2B	515.43	-0.140449	0.0235517	-5.96343	2.47004e-09	7.73671e-08
MYLIP	268.395	-0.140366	0.0367472	-3.81979	0.000133568	0.00108285
TESMIN	36.5287	-0.140339	0.0474906	-2.9551	0.00312571	0.0144341
SLC36A1	435.08	-0.139921	0.0301253	-4.64463	3.40683e-06	4.76514e-05
UBE2H	2162.78	-0.13974	0.0253348	-5.51572	3.47351e-08	8.34179e-07
GLIPR2	128.368	-0.139656	0.0376997	-3.70443	0.000211867	0.00159482
ZNF83	222.385	-0.139624	0.0254566	-5.48477	4.14013e-08	9.74218e-07
HELLS	339.44	-0.139488	0.0370514	-3.76471	0.000166741	0.00130494
KAT2B	843.911	-0.13941	0.0242659	-5.74509	9.18738e-09	2.55223e-07
PTGS1	233.574	-0.139361	0.0452358	-3.08077	0.00206468	0.010264
SDK1	100.822	-0.139152	0.0491998	-2.8283	0.00467953	0.0198962
MSH2	340.431	-0.138836	0.0246949	-5.62205	1.88706e-08	4.88368e-07
RFC3	136.141	-0.138585	0.0312581	-4.43356	9.26896e-06	0.000111875
PPT2	282.069	-0.138556	0.0213241	-6.49761	8.16035e-11	3.57041e-09
EZH1	440.132	-0.138381	0.0228776	-6.04874	1.45985e-09	4.79796e-08
STAM	374.616	-0.138183	0.0215948	-6.3989	1.56499e-10	6.31452e-09
BCL2L11	504.405	-0.13811	0.0301197	-4.58537	4.53182e-06	6.04862e-05
GPCPD1	713.398	-0.137997	0.0392675	-3.51428	0.000440955	0.0029163
RRM1	588.434	-0.137978	0.025084	-5.50066	3.78373e-08	8.99294e-07
RASGRP2	130.422	-0.137757	0.0365961	-3.76426	0.000167042	0.00130657
RNF144A	188.96	-0.137566	0.024302	-5.66069	1.50764e-08	3.96032e-07
MTBP	51.3381	-0.137456	0.0286382	-4.79974	1.58869e-06	2.46873e-05
SIAH2	1630.08	-0.137321	0.0313197	-4.3845	1.16251e-05	0.00013541
ZNF257	15.9722	-0.137241	0.0469666	-2.9221	0.00347681	0.0157486
FRMD3	19.9069	-0.13724	0.0480844	-2.85415	0.00431519	0.0187108
TFDP2	880.357	-0.137145	0.0212083	-6.46656	1.00258e-10	4.29271e-09
IKZF2	67.942	-0.137087	0.0337197	-4.06549	4.79311e-05	0.000452518
REXO2	313.973	-0.137028	0.0248056	-5.52407	3.31235e-08	7.9959e-07
TNFSF4	49.0172	-0.136989	0.0558975	-2.45071	0.0142573	0.0485568
STK11	1088.06	-0.136753	0.0172697	-7.91868	2.40047e-15	2.77761e-13
KLF13	1868.52	-0.136311	0.0302321	-4.50883	6.51846e-06	8.17787e-05
YPEL1	35.4552	-0.136147	0.0441459	-3.08401	0.00204229	0.0101758
RHOH	44.8753	-0.135983	0.0421024	-3.2298	0.00123875	0.00677755
NRG3	81.4442	-0.135647	0.0383723	-3.53502	0.00040774	0.00273408
HDGFL3	122.691	-0.135607	0.0436205	-3.10878	0.0018786	0.00953672
P4HA1	1399.24	-0.135575	0.0459303	-2.95176	0.00315971	0.0145571
BRD8	570.411	-0.135496	0.0262815	-5.15558	2.52848e-07	4.87621e-06
PCNT	804.525	-0.1354	0.0281534	-4.80935	1.51423e-06	2.36879e-05
EREG	26.3974	-0.135381	0.0478494	-2.82931	0.00466486	0.01987
FBXO43	19.0687	-0.135314	0.0341144	-3.96648	7.29432e-05	0.000650496
SDE2	692.666	-0.134852	0.0219532	-6.1427	8.11301e-10	2.79092e-08
DEDD2	349.27	-0.134642	0.0230401	-5.84381	5.10205e-09	1.49131e-07
PLEK	735.127	-0.134507	0.0456157	-2.9487	0.00319111	0.014697
HOXB2	37.1516	-0.134411	0.0359838	-3.73533	0.000187468	0.00143967
JARID2	584.168	-0.133632	0.021112	-6.32965	2.45711e-10	9.27278e-09
EPHA4	53.9631	-0.133447	0.047008	-2.83882	0.00452802	0.0194156
XYLT1	65.0094	-0.133388	0.0403425	-3.30638	0.0009451	0.00540537
NCAM2	29.3388	-0.133244	0.0455133	-2.92758	0.00341612	0.0155239
SLC22A17	90.0117	-0.133066	0.0429165	-3.10058	0.00193145	0.00974141
SRGN	3105.5	-0.133042	0.0509915	-2.6091	0.00907794	0.0340477
RNF123	1199.52	-0.132872	0.0208888	-6.36093	2.00534e-10	7.84265e-09
CD55	489.154	-0.132742	0.0359877	-3.68853	0.000225558	0.00167546
ARHGAP6	77.7919	-0.132612	0.0398133	-3.33084	0.000865844	0.00503688
ASH2L	558.896	-0.13257	0.0185366	-7.1518	8.56477e-13	5.99577e-11
FANCE	39.0616	-0.132412	0.0274604	-4.8219	1.42195e-06	2.25468e-05
SYNE3	426.271	-0.132254	0.0254941	-5.18764	2.12976e-07	4.19393e-06
RAB38	16.1506	-0.132223	0.0391216	-3.37979	0.0007254	0.00436268
BLVRA	161.95	-0.132171	0.0353051	-3.74368	0.000181347	0.00140047
ACYP1	35.5465	-0.132167	0.0355418	-3.71863	0.00020031	0.00152173
BRCA1	231.565	-0.131951	0.0361989	-3.64517	0.000267214	0.00193463
ADISSP	161.779	-0.131903	0.030362	-4.34435	1.39691e-05	0.00015849
AGAP2	46.8693	-0.131746	0.0448304	-2.93877	0.00329515	0.015072
BTRC	577.72	-0.131674	0.0210493	-6.25551	3.96226e-10	1.43719e-08
AKR1E2	30.8619	-0.131577	0.0345323	-3.81027	0.000138816	0.00111571
GPR183	58.6242	-0.131577	0.0521793	-2.52163	0.0116813	0.0415154
TTC26	46.4395	-0.131574	0.0310103	-4.24292	2.20626e-05	0.000233027
IGSF10	33.3793	-0.131572	0.0506284	-2.59877	0.00935583	0.0348566
ZNF492	30.3738	-0.131522	0.0372544	-3.53038	0.000414956	0.0027745
RFC4	144.826	-0.131478	0.0274035	-4.79786	1.60368e-06	2.48927e-05
NEIL2	264.803	-0.131106	0.0419946	-3.12197	0.00179645	0.00919639
EID2B	18.5923	-0.130842	0.0473652	-2.7624	0.00573788	0.0235521
BRIP1	133.54	-0.130779	0.0364162	-3.59124	0.000329109	0.00229681
CPZ	31.5488	-0.13071	0.0460045	-2.84125	0.00449378	0.0193057
POC1B	337.077	-0.130694	0.0229784	-5.68768	1.28776e-08	3.44741e-07
FAM53B	282.021	-0.130551	0.0298258	-4.37713	1.20252e-05	0.00013949
ZNF43	133.221	-0.130533	0.0256848	-5.08212	3.73248e-07	6.89425e-06
TOP1	2291.56	-0.130479	0.0203107	-6.42418	1.32585e-10	5.45976e-09
SEPTIN5	57.9451	-0.130456	0.0403523	-3.23292	0.00122533	0.0067199
FKBP8	2373.06	-0.130322	0.0213748	-6.09698	1.08092e-09	3.63797e-08
NCOA4	10035.5	-0.130219	0.0212191	-6.13688	8.41553e-10	2.8738e-08
NREP	792.8	-0.130079	0.0460864	-2.8225	0.00476505	0.0201801
SPATC1L	52.803	-0.129973	0.0382772	-3.39558	0.000684826	0.00416491
XRCC2	104.22	-0.129945	0.0297572	-4.36686	1.26046e-05	0.000144535
PSIP1	474.649	-0.129795	0.0192785	-6.73265	1.66599e-11	8.48203e-10
ANGPT2	65.7662	-0.129566	0.0457023	-2.83501	0.00458248	0.0195966
HK2	348.1	-0.129424	0.0490193	-2.64026	0.00828412	0.0316469
PDK1	639.715	-0.129255	0.0391879	-3.29834	0.000972577	0.00553989
IRAG2	82.7285	-0.129013	0.0344233	-3.74783	0.000178371	0.00138053
FAM234B	165.495	-0.128996	0.025728	-5.01384	5.33533e-07	9.49174e-06
STRADB	1281.29	-0.128783	0.0209177	-6.15665	7.43015e-10	2.56863e-08
PDK4	1368.4	-0.128644	0.0509134	-2.52672	0.0115132	0.04109
PPP2R5B	181.042	-0.12864	0.0286292	-4.4933	7.01286e-06	8.72774e-05
TONSL	169.793	-0.12857	0.0328958	-3.90842	9.29028e-05	0.000797017
MDM1	108.533	-0.128438	0.0259947	-4.94093	7.77525e-07	1.32274e-05
SLFN11	222.6	-0.128345	0.0351072	-3.65582	0.000256365	0.00186565
MARK3	1056.73	-0.128205	0.0237274	-5.40326	6.54423e-08	1.45901e-06
GRK6	339.576	-0.128182	0.0215245	-5.95518	2.59783e-09	8.10071e-08
ZNF415	59.6056	-0.127923	0.043445	-2.94449	0.00323491	0.0148547
ITGB3	1248.3	-0.127878	0.0443952	-2.88045	0.0039711	0.0174994
CCND2	675.035	-0.127711	0.0342861	-3.72486	0.000195424	0.00149108
RASA4B	53.8319	-0.127675	0.0437003	-2.9216	0.00348241	0.0157619
PASK	123.396	-0.127611	0.0386084	-3.30526	0.000948894	0.00542264
TBPL1	149.914	-0.127598	0.0257641	-4.95256	7.32432e-07	1.25364e-05
BOC	41.9475	-0.127543	0.0491703	-2.59391	0.00948918	0.0352502
BBS7	109.935	-0.126746	0.028858	-4.39205	1.12286e-05	0.000131779
LRRC34	15.8603	-0.126681	0.0388694	-3.25913	0.00111753	0.00621387
OBSCN	471.089	-0.12667	0.0480024	-2.63883	0.00831929	0.0317466
SASS6	86.8162	-0.126436	0.0283996	-4.45203	8.50631e-06	0.000103833
DNAJB4	454.869	-0.125941	0.0424658	-2.9657	0.00301999	0.0140568
RFX3	188.148	-0.125854	0.0306344	-4.10825	3.98671e-05	0.000387893
TMEM131L	556.15	-0.125739	0.0242345	-5.18844	2.12062e-07	4.1818e-06
CEP97	184.811	-0.125713	0.0199337	-6.30657	2.85294e-10	1.06234e-08
ADAM33	20.2975	-0.125691	0.0390875	-3.21563	0.00130158	0.00705324
SLC25A36	256.401	-0.125348	0.0274877	-4.56014	5.11194e-06	6.67029e-05
CCDC102B	39.5239	-0.125065	0.0412474	-3.03206	0.00242891	0.0117344
LAT	67.9444	-0.124959	0.0434061	-2.87883	0.00399148	0.0175572
ZNF678	158.353	-0.124748	0.0242443	-5.14544	2.66895e-07	5.08407e-06
ANP32E	846.776	-0.124509	0.0196501	-6.33632	2.35322e-10	8.9783e-09
LINGO1	57.1208	-0.124429	0.048088	-2.58753	0.00966655	0.0356987
ATP1B3	404.356	-0.124378	0.0395845	-3.1421	0.0016774	0.00868678
CA2	684.179	-0.12433	0.0268309	-4.63385	3.58926e-06	4.96573e-05
PBX1	612.683	-0.124122	0.0252178	-4.92201	8.56584e-07	1.44147e-05
CCDC8	132.032	-0.12411	0.0359118	-3.45596	0.00054834	0.00348907
LRRC17	98.9879	-0.123556	0.0310331	-3.98141	6.85065e-05	0.000618015
TMC6	419.594	-0.123498	0.0281653	-4.38474	1.16126e-05	0.000135377
FAM124B	24.9325	-0.123457	0.0402118	-3.07018	0.00213927	0.0105539
CEP128	65.9942	-0.123446	0.0356258	-3.46508	0.000530069	0.00339968
CHAF1B	89.9208	-0.123443	0.0399143	-3.09269	0.00198349	0.00993948
ZC3H6	331.975	-0.123166	0.0294877	-4.17687	2.9555e-05	0.000297912
RCL1	1309.74	-0.122886	0.0457921	-2.68356	0.00728428	0.0286458
MCM3	661.851	-0.122856	0.0264957	-4.63683	3.53801e-06	4.90939e-05
GINS4	88.8708	-0.122687	0.036407	-3.36987	0.000752049	0.00451014
HAUS4	212.15	-0.122361	0.0215948	-5.66621	1.45989e-08	3.86389e-07
PDLIM7	188.014	-0.122307	0.024272	-5.039	4.67963e-07	8.43236e-06
LCA5	61.0568	-0.122215	0.0244399	-5.00062	5.71451e-07	1.00011e-05
IBA57	507.791	-0.121884	0.0353573	-3.4472	0.000566424	0.0035745
CKAP5	1390.75	-0.121867	0.0202621	-6.01452	1.80419e-09	5.82037e-08
LIPE	47.452	-0.121784	0.0311115	-3.91443	9.06168e-05	0.000781235
COL21A1	40.9304	-0.12178	0.0408014	-2.9847	0.00283855	0.0133801
MYC	658.48	-0.121732	0.0370966	-3.28147	0.00103266	0.00581586
RNF24	334.14	-0.121729	0.0429795	-2.83226	0.00462202	0.0197235
ZNF660	93.3104	-0.121551	0.033065	-3.67612	0.000236808	0.00174319
RFWD3	363.352	-0.121546	0.0275184	-4.41691	1.00122e-05	0.000119812
RPS6KA5	143.091	-0.121387	0.0293312	-4.13847	3.49624e-05	0.00034424
ATP6V1G2-DDX39B	449.396	-0.12136	0.0291683	-4.16066	3.17325e-05	0.00031667
INKA1	16.9986	-0.121217	0.0409202	-2.96229	0.00305365	0.0141852
LMNB2	449.78	-0.121037	0.0277034	-4.36902	1.24805e-05	0.000143582
G2E3	213.61	-0.120704	0.0219062	-5.51007	3.58699e-08	8.58487e-07
CEP250	440.768	-0.120626	0.0215634	-5.59401	2.21886e-08	5.63816e-07
DENND4A	2090.27	-0.120457	0.0219091	-5.49803	3.84068e-08	9.09871e-07
SMTN	456.292	-0.12024	0.0250782	-4.79461	1.62992e-06	2.5217e-05
GTPBP1	1001.31	-0.120234	0.0302658	-3.97262	7.10855e-05	0.000637584
DYNC2I2	203.851	-0.120026	0.0235276	-5.10148	3.37008e-07	6.33348e-06
ACHE	180.419	-0.119843	0.043498	-2.75515	0.00586661	0.023996
FANCA	223.436	-0.119749	0.0451073	-2.65477	0.00793631	0.0306866
SLC12A5	49.6668	-0.119637	0.0434825	-2.75138	0.00593447	0.0242453
FRAS1	291.097	-0.119381	0.0324875	-3.67466	0.000238169	0.00175044
ANKRD36	290.007	-0.119345	0.0313803	-3.8032	0.000142837	0.00114445
DSTYK	310.507	-0.118909	0.0226518	-5.24941	1.52586e-07	3.11423e-06
MLXIP	824.425	-0.118902	0.0311553	-3.81643	0.000135398	0.00109325
FAM89B	276.107	-0.118819	0.0310144	-3.8311	0.00012757	0.0010439
NXF3	14.1098	-0.118781	0.0447661	-2.65336	0.0079695	0.0307809
DDHD1	382.669	-0.118692	0.0277691	-4.27426	1.91774e-05	0.000206066
MAMLD1	75.943	-0.118344	0.0363548	-3.25525	0.00113294	0.00629075
ABTB1	196.787	-0.118179	0.0278932	-4.23682	2.2671e-05	0.000238301
HMGA2	81.7638	-0.118029	0.0332368	-3.55116	0.000383538	0.00259918
PLD6	33.6072	-0.117997	0.033638	-3.50784	0.000451753	0.00297227
THRA	260.031	-0.117963	0.0186182	-6.33591	2.35947e-10	8.9783e-09
LDHB	1067.99	-0.1177	0.0254137	-4.63136	3.63275e-06	5.01399e-05
CCDC14	404.405	-0.117509	0.0275421	-4.26653	1.98538e-05	0.000212518
BANK1	39.9261	-0.117469	0.0427214	-2.74965	0.00596589	0.0243523
SPIB	41.2203	-0.11745	0.0419625	-2.79894	0.00512713	0.0214604
ZDHHC2	344.749	-0.117392	0.0318846	-3.68178	0.00023161	0.00171213
CHAC2	22.6016	-0.117243	0.033518	-3.49792	0.000468906	0.0030624
DIPK1B	172.749	-0.117131	0.043229	-2.70954	0.00673758	0.0268968
USP7	2381.83	-0.117116	0.0186108	-6.29289	3.11613e-10	1.15116e-08
CCDC28B	48.8341	-0.116858	0.0334082	-3.49789	0.000468951	0.0030624
ZGRF1	170.425	-0.116792	0.0307966	-3.79237	0.000149219	0.00118705
MT1F	4275.89	-0.116709	0.0472346	-2.47083	0.0134802	0.0464866
NEDD1	231.714	-0.116699	0.020594	-5.66666	1.45604e-08	3.86099e-07
DEK	1058.85	-0.116493	0.0197703	-5.89233	3.80778e-09	1.15395e-07
PLAG1	234.226	-0.116348	0.0232513	-5.00393	5.61722e-07	9.89267e-06
TMPO	1720.88	-0.116311	0.0237025	-4.90711	9.24279e-07	1.54425e-05
KCNMB4	48.5741	-0.116257	0.0393647	-2.95333	0.00314363	0.0144974
ZNF850	215.23	-0.116208	0.0233635	-4.97391	6.56171e-07	1.1342e-05
ZNF521	98.6587	-0.116154	0.0368665	-3.15068	0.00162891	0.00847841
GNA15	116.499	-0.115853	0.045973	-2.52002	0.0117348	0.041637
UNC119B	380.089	-0.115788	0.0296418	-3.90624	9.37438e-05	0.000802756
COL6A6	25.4283	-0.115783	0.0452455	-2.55899	0.0104977	0.0381652
RAB3A	22.9092	-0.1156	0.0442085	-2.61487	0.00892613	0.0336044
BRCA2	271.535	-0.115409	0.0430101	-2.68331	0.00728983	0.0286458
WRN	405.024	-0.115396	0.0240886	-4.79048	1.66381e-06	2.55989e-05
CCDC15	66.7382	-0.115274	0.0338001	-3.41046	0.000648527	0.00399354
TUBA1B	6235.8	-0.115234	0.0306379	-3.76116	0.000169127	0.00131962
DCLRE1C	126.756	-0.115196	0.0249663	-4.61407	3.94859e-06	5.34901e-05
OSBPL5	89.9153	-0.115133	0.0303927	-3.78817	0.000151759	0.00120384
ABCB6	880.309	-0.115078	0.0304859	-3.77478	0.000160151	0.0012597
IFT52	129.698	-0.114862	0.0179445	-6.40097	1.54393e-10	6.26565e-09
FOXO3	2406.21	-0.11485	0.0216387	-5.30762	1.11067e-07	2.34901e-06
PLAGL2	433.649	-0.1147	0.0180723	-6.34676	2.19896e-10	8.43497e-09
RSRP1	865.06	-0.114656	0.0267765	-4.28195	1.8526e-05	0.000200605
HEXIM1	598.682	-0.114497	0.021562	-5.31013	1.09545e-07	2.32034e-06
ANKRD27	311.151	-0.11439	0.0271001	-4.22103	2.43193e-05	0.000253344
CLK1	1040.4	-0.11433	0.0314072	-3.64026	0.000272358	0.00196764
SRGAP2B	316.308	-0.114138	0.0354951	-3.2156	0.00130173	0.00705324
MAP4K5	523.445	-0.114005	0.0195012	-5.84605	5.03385e-09	1.47755e-07
DIPK2A	518.07	-0.113986	0.0284247	-4.01012	6.06875e-05	0.000557536
HAUS8	70.6915	-0.113966	0.0323478	-3.52314	0.000426472	0.00283122
NEMP1	270.177	-0.11387	0.0252485	-4.50996	6.48396e-06	8.14188e-05
AGTPBP1	546.31	-0.113842	0.0437808	-2.60026	0.00931518	0.0347606
MAN2A2	1555.39	-0.113773	0.0236758	-4.80544	1.54409e-06	2.41012e-05
PDE3A	221.499	-0.11362	0.0248491	-4.57241	4.82139e-06	6.36232e-05
SMIM3	133.821	-0.113554	0.0398236	-2.85142	0.00435238	0.0188079
MAFG	455.171	-0.113259	0.0189913	-5.96373	2.46538e-09	7.73671e-08
ARL6IP6	127.41	-0.113212	0.0219974	-5.1466	2.65254e-07	5.05971e-06
FBXL20	555.702	-0.113159	0.0240041	-4.71415	2.42722e-06	3.58855e-05
CEP76	135.039	-0.113133	0.0269506	-4.19779	2.69531e-05	0.000276259
PAQR4	74.8541	-0.112959	0.0388685	-2.90619	0.00365859	0.0163969
PLPPR1	155.15	-0.112742	0.0419323	-2.68867	0.00717381	0.0282453
TEC	94.5262	-0.112646	0.0286771	-3.92809	8.56222e-05	0.000745521
C4orf46	63.64	-0.112507	0.0264932	-4.24664	2.16997e-05	0.000229991
WASF2	2116.02	-0.112497	0.0229214	-4.90794	9.20401e-07	1.53961e-05
TSPYL2	312.526	-0.112398	0.0378267	-2.9714	0.00296441	0.0138429
BTG3	210.147	-0.112114	0.0363922	-3.08071	0.00206511	0.010264
ROR1	42.4256	-0.112113	0.0337945	-3.3175	0.000908285	0.00522899
LZTFL1	142.288	-0.112044	0.0205521	-5.4517	4.98918e-08	1.14921e-06
MAP9	106.315	-0.111933	0.0292749	-3.8235	0.000131568	0.00106974
SAMD1	381.104	-0.11184	0.0247695	-4.51524	6.32454e-06	7.99909e-05
DAAM1	795.015	-0.111839	0.0161976	-6.90471	5.03069e-12	2.93478e-10
HERC1	3658.75	-0.111799	0.0206314	-5.41885	5.99841e-08	1.35022e-06
DAPP1	61.5171	-0.111713	0.0388111	-2.87837	0.00399732	0.0175719
RFXAP	34.6716	-0.111602	0.0305535	-3.65268	0.000259518	0.00188446
KATNAL1	199.86	-0.111594	0.0245626	-4.54326	5.53899e-06	7.14102e-05
PDE7A	146.441	-0.111487	0.0238386	-4.67673	2.91484e-06	4.17286e-05
HIC2	426.138	-0.111271	0.028412	-3.91635	8.99e-05	0.000776969
MORC3	800.592	-0.11121	0.0175195	-6.34779	2.18429e-10	8.40171e-09
EDNRA	132.643	-0.111101	0.0322946	-3.44023	0.00058122	0.00365737
FHOD1	147.411	-0.111045	0.0308953	-3.59423	0.00032535	0.00227875
NDEL1	711.313	-0.111021	0.0231739	-4.79076	1.66149e-06	2.55914e-05
ASAP1	1122.53	-0.110992	0.0199271	-5.56993	2.54845e-08	6.40589e-07
UNC13D	313.092	-0.110928	0.0338882	-3.27334	0.00106284	0.00596904
DPCD	38.4436	-0.110801	0.0294515	-3.76215	0.000168456	0.00131542
CMAS	863.265	-0.110779	0.0199558	-5.55123	2.83665e-08	7.00457e-07
HSP90AA1	18369.3	-0.110428	0.0384696	-2.87054	0.00409775	0.0179345
CENPC	389.99	-0.110395	0.021427	-5.15215	2.57516e-07	4.95939e-06
B4GALT3	391.537	-0.110362	0.0269787	-4.09072	4.30035e-05	0.000413241
ZNF530	45.8285	-0.110335	0.0348028	-3.17028	0.00152293	0.00804018
ZNF175	199.394	-0.110306	0.017412	-6.33509	2.372e-10	9.00009e-09
FOXJ2	439.329	-0.11029	0.0161718	-6.81993	9.10863e-12	4.88621e-10
CDK6	820.071	-0.110265	0.0277094	-3.97934	6.91076e-05	0.000622636
DGKG	96.7849	-0.110206	0.042439	-2.5968	0.00940955	0.0350287
PITHD1	460.858	-0.110205	0.0191845	-5.74446	9.22132e-09	2.55659e-07
HMGN5	105.554	-0.11012	0.032585	-3.37947	0.000726257	0.00436596
SPEF2	75.8423	-0.110115	0.035672	-3.08686	0.0020228	0.0101075
ATP8A1	350.226	-0.110065	0.0287414	-3.8295	0.000128403	0.00104888
CLEC11A	97.4927	-0.109977	0.0428315	-2.56767	0.0102385	0.0373986
RAD23A	1319.96	-0.109637	0.0198094	-5.53463	3.11893e-08	7.60768e-07
SLC6A6	361.202	-0.109627	0.0333287	-3.28927	0.00100449	0.00569016
DOK3	174.854	-0.109585	0.0409848	-2.6738	0.00749974	0.0292409
RELT	125.015	-0.109475	0.0339833	-3.22143	0.00127551	0.00692995
HIPK1	1836.65	-0.109338	0.0137356	-7.96016	1.71822e-15	2.0518e-13
DNASE1	175.821	-0.109309	0.0282469	-3.86978	0.000108935	0.000911652
RABL6	571.095	-0.109195	0.0206426	-5.28979	1.22456e-07	2.55515e-06
WDR26	2919.44	-0.109055	0.0182903	-5.96246	2.48466e-09	7.76512e-08
ZNF385A	256.075	-0.109001	0.0327234	-3.33099	0.000865387	0.00503688
MMRN1	833.612	-0.108968	0.0400333	-2.72193	0.00649012	0.0260591
NUDT17	15.4342	-0.108941	0.0324198	-3.36031	0.000778548	0.00463652
ABCB5	21.7238	-0.108836	0.0364501	-2.9859	0.00282747	0.0133381
NCAPD3	545.437	-0.108822	0.0279755	-3.88991	0.000100283	0.000847867
CEP57L1	136.165	-0.108646	0.0217889	-4.98629	6.1551e-07	1.07053e-05
CLK3	558.465	-0.108586	0.01956	-5.55145	2.83307e-08	7.00457e-07
FUZ	80.0689	-0.108522	0.0221416	-4.90128	9.52139e-07	1.57762e-05
CEP44	220.965	-0.108489	0.017805	-6.09316	1.10701e-09	3.71685e-08
PLXNB3	33.7762	-0.108393	0.040175	-2.69802	0.00697536	0.0276585
PFKM	346.121	-0.10827	0.017195	-6.29661	3.04227e-10	1.12685e-08
CDYL	465.859	-0.108268	0.0184785	-5.85912	4.65323e-09	1.37737e-07
TUBG1	566.221	-0.108171	0.0232912	-4.64429	3.41249e-06	4.76829e-05
FBXO34	453.464	-0.10811	0.0208631	-5.1819	2.19642e-07	4.31911e-06
ZNF100	125.586	-0.108087	0.0298212	-3.62452	0.000289504	0.00206803
TPGS2	534.775	-0.107901	0.0202089	-5.33929	9.33127e-08	2.01508e-06
EIF5A2	57.4589	-0.107897	0.0327163	-3.29795	0.000973922	0.00554529
SFR1	46.8548	-0.107503	0.0211224	-5.08951	3.58995e-07	6.65734e-06
RAC2	357.476	-0.107501	0.0439998	-2.44322	0.0145569	0.0493013
MIS18A	69.6559	-0.107389	0.0287863	-3.73057	0.000191049	0.00146248
CLCN2	124.292	-0.107309	0.0256693	-4.18046	2.90924e-05	0.000294734
BMP10	213.374	-0.1073	0.0423563	-2.53327	0.0113004	0.0404705
UBALD2	357.252	-0.107222	0.0290424	-3.6919	0.000222583	0.00165942
NT5C3A	224.546	-0.1072	0.032643	-3.28402	0.00102337	0.00577284
USP1	547.96	-0.107196	0.0174701	-6.13596	8.46445e-10	2.87648e-08
ALDH3B1	195.891	-0.107177	0.0405102	-2.64568	0.00815266	0.0312984
NEFH	53.9988	-0.107171	0.038733	-2.76692	0.00565889	0.0232756
ZNF23	145.494	-0.107096	0.0254085	-4.21497	2.49806e-05	0.000259654
RIMKLB	173.233	-0.107048	0.0290956	-3.67917	0.000233992	0.00172609
B3GNT7	108.083	-0.107029	0.0394489	-2.7131	0.00666566	0.0266341
SLIT2	67.0836	-0.106926	0.0370297	-2.88757	0.00388236	0.017207
RNF10	2744.52	-0.106834	0.0269984	-3.95705	7.588e-05	0.000671977
RUBCNL	50.0843	-0.106726	0.0393181	-2.71441	0.00663939	0.0265519
SLC25A38	328.835	-0.106713	0.0186653	-5.71719	1.08298e-08	2.95572e-07
RBX1	401.391	-0.106636	0.0168765	-6.31858	2.63976e-10	9.90865e-09
CAPRIN2	367.632	-0.106462	0.0230534	-4.61806	3.87337e-06	5.27539e-05
DENND2A	188.043	-0.106149	0.0400923	-2.64761	0.00810632	0.0311315
ZNF853	37.4597	-0.106017	0.0425158	-2.49358	0.0126461	0.0443088
RCCD1	174.228	-0.105709	0.022978	-4.60045	4.21584e-06	5.67558e-05
SLC16A1	1363.35	-0.105663	0.0284783	-3.7103	0.000207015	0.00156418
PCYOX1L	64.1897	-0.10558	0.0327402	-3.22477	0.00126074	0.00685598
NEXN	68.2748	-0.10539	0.0388857	-2.71026	0.00672303	0.026848
KLF3	2092.89	-0.105229	0.0152779	-6.88768	5.67104e-12	3.25411e-10
DUT	463.196	-0.105129	0.0185385	-5.67082	1.42115e-08	3.77563e-07
EAF2	41.0779	-0.10472	0.0366121	-2.86026	0.00423287	0.0183994
CISH	308.796	-0.104509	0.032046	-3.26121	0.00110938	0.00617348
SPDL1	117.715	-0.104505	0.0277079	-3.77168	0.000162152	0.0012743
SSX2IP	409.615	-0.104137	0.0264663	-3.93469	8.33036e-05	0.00072714
LNPK	810.422	-0.103978	0.0253864	-4.0958	4.20712e-05	0.000406233
ADAMTS6	34.2896	-0.103971	0.0390471	-2.66271	0.00775152	0.0300754
KCTD9	374.327	-0.10375	0.0223447	-4.64318	3.43089e-06	4.78922e-05
HTRA2	341.193	-0.103675	0.01851	-5.60103	2.13086e-08	5.42438e-07
PDCD10	427.192	-0.103658	0.0185633	-5.58401	2.35032e-08	5.93985e-07
ZNF213	63.8798	-0.103568	0.0268084	-3.86327	0.000111879	0.000932395
SLC41A1	210.87	-0.103502	0.0297316	-3.4812	0.00049917	0.00323559
KDM7A	892.968	-0.103493	0.021481	-4.81787	1.45097e-06	2.28259e-05
LBR	1648.94	-0.103446	0.018331	-5.64319	1.66926e-08	4.36031e-07
SPATA33	75.7702	-0.103309	0.0221099	-4.67252	2.97531e-06	4.24208e-05
ARHGAP15	125.196	-0.103223	0.0228043	-4.52647	5.99759e-06	7.6687e-05
POU2AF1	54.9269	-0.103223	0.0359258	-2.87322	0.00406309	0.017794
H1-10	1806.82	-0.103082	0.0262956	-3.92011	8.85084e-05	0.000766361
CENPJ	149.446	-0.102876	0.0287219	-3.5818	0.000341229	0.00235812
EP300	3181.69	-0.10283	0.0146423	-7.0228	2.1747e-12	1.39032e-10
KNL1	924.698	-0.102749	0.0396776	-2.58959	0.0096091	0.0355354
TRERF1	78.3109	-0.102531	0.0311717	-3.28922	0.00100465	0.00569016
DBF4B	69.5419	-0.10247	0.028372	-3.61166	0.000304239	0.00215788
C9orf78	621.802	-0.102326	0.019765	-5.17716	2.25288e-07	4.41772e-06
PDE10A	38.7696	-0.102266	0.0347443	-2.94338	0.0032465	0.0148982
FKBP4	1770.15	-0.102246	0.0344284	-2.9698	0.00297992	0.0139073
RUNX3	54.5516	-0.102215	0.0343724	-2.97376	0.00294175	0.0137521
REXO5	102.13	-0.102209	0.0300679	-3.39927	0.000675649	0.0041255
CASS4	49.345	-0.102081	0.0406146	-2.51339	0.0119576	0.0422347
TMEM14B	443.026	-0.10189	0.020187	-5.04729	4.4811e-07	8.13747e-06
TTF2	255.557	-0.10176	0.0299157	-3.40157	0.000669995	0.00409454
DNMT1	1077.74	-0.101484	0.0246303	-4.12027	3.78427e-05	0.000369997
CNTRL	293.819	-0.101331	0.0230914	-4.38826	1.14259e-05	0.000133757
TET1	233.004	-0.100893	0.0232555	-4.33847	1.43478e-05	0.000161612
TNFRSF10D	658.619	-0.100223	0.0407415	-2.45998	0.0138944	0.047587
ARID3B	183.567	-0.100015	0.0227212	-4.40183	1.07344e-05	0.000126829
MCTP2	237.998	-0.0998367	0.038167	-2.61579	0.00890217	0.0335322
HAUS2	284.795	-0.0997598	0.0220057	-4.53336	5.80535e-06	7.44329e-05
ZNF551	119.061	-0.0996462	0.0245097	-4.06558	4.79136e-05	0.000452518
FANCG	111.03	-0.0996388	0.0384375	-2.59223	0.00953567	0.0353666
CPT1A	3099.68	-0.099516	0.0406392	-2.44877	0.0143345	0.0487367
SLC29A1	808.123	-0.0994072	0.0298556	-3.3296	0.000869702	0.00504838
ZNF107	101.574	-0.0993342	0.035762	-2.77764	0.00547548	0.0226276
HAUS1	111.476	-0.0992696	0.0190871	-5.20087	1.98354e-07	3.93923e-06
MICAL3	1256.73	-0.0992418	0.0248264	-3.99743	6.40329e-05	0.000584055
IQCC	19.4005	-0.099237	0.029258	-3.39179	0.000694364	0.0042177
ZNF486	47.2851	-0.0991944	0.0308734	-3.21294	0.00131383	0.00711328
WNK1	8814.12	-0.0990944	0.019144	-5.17627	2.26361e-07	4.43257e-06
SERTAD2	739.65	-0.0990731	0.0192124	-5.15673	2.51306e-07	4.85315e-06
GREB1	314.648	-0.0990704	0.0380519	-2.60356	0.00922619	0.0344837
TXNIP	2517.75	-0.0989825	0.0350078	-2.82744	0.00469214	0.0199377
HPS4	566.993	-0.0988698	0.0203754	-4.85241	1.21972e-06	1.96969e-05
CBX2	55.244	-0.0988171	0.0350621	-2.81834	0.00482726	0.0204004
SRI	368.999	-0.0987269	0.0241963	-4.08025	4.49869e-05	0.000427801
ZNF93	42.5476	-0.0986553	0.0306799	-3.21563	0.00130159	0.00705324
MOK	43.9303	-0.098632	0.0282148	-3.49575	0.000472727	0.00308418
DCP2	1211.75	-0.0986216	0.020404	-4.83345	1.34184e-06	2.13977e-05
REEP4	157.146	-0.0985627	0.0291193	-3.38479	0.000712319	0.00430064
MAP2K3	1361.7	-0.0984984	0.0271084	-3.6335	0.000279598	0.00200957
RAVER1	396.273	-0.0984376	0.0216608	-4.5445	5.50654e-06	7.10572e-05
CDC42EP3	256.322	-0.0984277	0.0387143	-2.54241	0.011009	0.0396341
LDAF1	32.9396	-0.0984155	0.0295974	-3.32514	0.000883749	0.00511502
COPS3	477.009	-0.0984008	0.0179589	-5.47924	4.27162e-08	9.98623e-07
SPINT2	296.046	-0.0983987	0.021227	-4.63555	3.55983e-06	4.93477e-05
JAK2	429.415	-0.0983544	0.0193184	-5.09124	3.55732e-07	6.62315e-06
CLCN4	313.043	-0.0983424	0.0217145	-4.52889	5.92934e-06	7.59531e-05
SLC29A4	771.545	-0.0983402	0.0399261	-2.46306	0.0137758	0.0473241
RESF1	956.113	-0.0983073	0.0194376	-5.05759	4.24582e-07	7.74034e-06
MED28	1031.02	-0.098285	0.0197658	-4.97247	6.6105e-07	1.14123e-05
RAD21	2403.86	-0.0980412	0.0147341	-6.65404	2.85152e-11	1.38626e-09
ZNF714	128.998	-0.0979066	0.0281138	-3.48251	0.000496744	0.00322435
RCC2	906.087	-0.0977953	0.023597	-4.1444	3.40698e-05	0.000337111
INPP5D	414.253	-0.0977522	0.0251016	-3.89427	9.84962e-05	0.000834773
TMC8	159.824	-0.0977043	0.0340562	-2.86891	0.00411885	0.0179988
TSPAN17	306.102	-0.0976879	0.0289782	-3.37108	0.000748728	0.00449333
SVIP	167.583	-0.0974755	0.0285193	-3.41788	0.000631113	0.00391503
CNPPD1	560.947	-0.097234	0.0219014	-4.43962	9.01194e-06	0.000109149
GABARAPL2	856.746	-0.0972202	0.022869	-4.25118	2.12645e-05	0.000226235
NRIP3	36.7699	-0.0971801	0.0318274	-3.05335	0.00226306	0.0110768
STAT5A	327.596	-0.0970619	0.0212378	-4.57025	4.87154e-06	6.42195e-05
GAPVD1	1613.45	-0.097014	0.0213147	-4.55151	5.32628e-06	6.91133e-05
ZEB2	1451.61	-0.0969728	0.0220008	-4.4077	1.04474e-05	0.000123856
POLA2	161.692	-0.0968848	0.0335568	-2.88719	0.00388701	0.0172167
PAFAH1B3	101.703	-0.0968765	0.0238559	-4.0609	4.88836e-05	0.000460269
ANKZF1	437.302	-0.0967435	0.0239715	-4.03578	5.44215e-05	0.000504941
OSBPL7	65.3395	-0.096473	0.0312177	-3.09033	0.00199933	0.0100117
TXNDC16	310.508	-0.0964701	0.0247625	-3.89581	9.78719e-05	0.000831914
ATP8B2	345.793	-0.0964331	0.0381159	-2.53	0.0114064	0.0407713
FANCM	131.582	-0.0964056	0.0300979	-3.20307	0.00135969	0.0073079
PAN3	558.038	-0.0963862	0.0147775	-6.52251	6.91388e-11	3.07305e-09
RHNO1	123.002	-0.0962802	0.0291503	-3.30289	0.000956955	0.00546202
TCTN2	38.5466	-0.0962791	0.0290965	-3.30896	0.000936439	0.00536021
CASP8AP2	418.345	-0.0962661	0.0208244	-4.62275	3.78685e-06	5.19291e-05
TBC1D31	120.791	-0.0961453	0.0264731	-3.63181	0.000281435	0.00201864
SMC3	890.912	-0.096107	0.014924	-6.43974	1.19675e-10	4.972e-09
SVBP	84.017	-0.0960886	0.0165185	-5.81702	5.99053e-09	1.71872e-07
IL1RAP	1541.54	-0.0955923	0.0242299	-3.94522	7.97275e-05	0.000701171
MAGED4	159.239	-0.0955249	0.0372966	-2.56122	0.0104304	0.0379709
PABIR2	228.27	-0.0954945	0.0196143	-4.86861	1.12384e-06	1.83605e-05
STAG2	1622.55	-0.095317	0.0171489	-5.5582	2.72571e-08	6.77846e-07
CCDC18	161.778	-0.0949776	0.0284497	-3.33844	0.000842503	0.00493416
SLF1	103.846	-0.0949733	0.0275809	-3.44345	0.000574352	0.00361904
TOPBP1	513.392	-0.0947021	0.024664	-3.83969	0.00012319	0.00101279
ZNF525	132.657	-0.0941061	0.0261979	-3.59212	0.000327994	0.00229268
CELF2	285.443	-0.0938996	0.0364678	-2.57486	0.010028	0.0367736
STK26	215.298	-0.0938263	0.0205038	-4.57604	4.73867e-06	6.27684e-05
ZNF184	87.4282	-0.0938263	0.0175827	-5.33627	9.48772e-08	2.04052e-06
CAVIN2	641.817	-0.0936681	0.0288352	-3.2484	0.00116057	0.00641247
RNASEH2B	340.211	-0.093317	0.0188277	-4.95637	7.18205e-07	1.23382e-05
PCGF2	261.461	-0.0931829	0.0285473	-3.26416	0.0010979	0.00611932
AKAP8L	1023.01	-0.093142	0.0199363	-4.67199	2.98298e-06	4.2487e-05
SRGAP2	575.713	-0.0930611	0.0280239	-3.32078	0.000897674	0.00518068
RFC5	171.01	-0.0930375	0.0230522	-4.03596	5.43799e-05	0.000504889
PPIP5K2	1252.23	-0.0930247	0.018477	-5.03461	4.78833e-07	8.61716e-06
HACD4	88.0509	-0.092977	0.0356194	-2.61029	0.00904655	0.0339664
SUCO	787.876	-0.0928477	0.0270744	-3.42936	0.000605017	0.00376649
TRIM23	310.28	-0.0926568	0.0169995	-5.45055	5.02153e-08	1.15446e-06
G6PD	379.435	-0.0926208	0.0270374	-3.42566	0.000613306	0.00381301
ICA1L	52.3938	-0.0925201	0.031424	-2.94425	0.00323742	0.0148613
USP49	116.388	-0.0924358	0.0251652	-3.67316	0.000239566	0.00175795
IMMP1L	103.715	-0.092333	0.0263664	-3.50191	0.000461933	0.00302928
WIPI2	876.172	-0.0921546	0.0163277	-5.64406	1.6609e-08	4.34659e-07
MAP3K12	99.7147	-0.0920268	0.02824	-3.25874	0.00111907	0.00621996
ARHGEF17	462.865	-0.0919809	0.0224835	-4.09104	4.29446e-05	0.000412958
HAUS3	224.48	-0.0919699	0.0184216	-4.99251	5.95999e-07	1.04047e-05
LRCH2	14.581	-0.0919532	0.0359356	-2.55883	0.0105024	0.0381652
TRDMT1	45.8807	-0.0919164	0.0273045	-3.36635	0.000761712	0.00455563
RCSD1	307.391	-0.0917916	0.026569	-3.45484	0.000550616	0.00349464
RSBN1	349.004	-0.0917333	0.011776	-7.78983	6.70976e-15	6.95877e-13
CBX6	537.295	-0.0917257	0.0298028	-3.07776	0.00208564	0.0103587
LRRC37A2	121.95	-0.0916601	0.0268674	-3.41157	0.00064589	0.00398226
CBX5	2639.06	-0.0915742	0.0160933	-5.6902	1.26889e-08	3.4034e-07
PNRC2	780.053	-0.0914826	0.0177599	-5.15108	2.5899e-07	4.96728e-06
XNDC1N	30.784	-0.0914709	0.0334115	-2.73771	0.00618682	0.0250859
ARID3A	1049.54	-0.0914035	0.0255114	-3.58284	0.000339877	0.00235226
ARHGAP45	251.073	-0.0913921	0.0298968	-3.05692	0.00223626	0.0109705
H2AZ1	745.075	-0.0913117	0.0219708	-4.15605	3.23796e-05	0.000321979
PDGFB	67.7311	-0.0912905	0.0361787	-2.52332	0.0116251	0.0413702
PEAR1	186.226	-0.0912804	0.0242919	-3.75765	0.000171519	0.00133562
SCML2	135.204	-0.0911578	0.0153543	-5.93697	2.90339e-09	9.00056e-08
DHX40	379.771	-0.0910656	0.0205071	-4.44068	8.96749e-06	0.000108799
JRK	231.378	-0.0910514	0.0274421	-3.31795	0.000906811	0.00522265
CPLANE2	38.322	-0.091002	0.0351469	-2.58919	0.00962016	0.0355575
CSPG4	112.964	-0.0909982	0.0344287	-2.6431	0.00821518	0.0315039
PGBD2	65.6762	-0.0909254	0.0240108	-3.78685	0.000152571	0.00120819
CEP192	800.273	-0.0907942	0.0170894	-5.31291	1.0789e-07	2.29226e-06
ASF1A	244.187	-0.0907349	0.0178247	-5.0904	3.57306e-07	6.642e-06
ATAD2	1280.75	-0.0905677	0.0237635	-3.81121	0.000138286	0.00111336
PDCD4	1451.82	-0.0905425	0.0215514	-4.20124	2.65452e-05	0.000273078
PHF7	56.2982	-0.0903979	0.0246484	-3.6675	0.000244933	0.00179263
FGFR1	339.052	-0.0903444	0.0342064	-2.64116	0.00826227	0.0315979
SH3D21	43.6933	-0.0902539	0.03423	-2.63669	0.00837202	0.0318783
ZNF711	269.192	-0.0901979	0.0330037	-2.73296	0.00627672	0.0253689
RNF215	89.1554	-0.0901319	0.0197798	-4.55676	5.19486e-06	6.75959e-05
ALYREF	383.95	-0.0901052	0.0212369	-4.24286	2.20694e-05	0.000233027
PLCXD1	672.537	-0.0900788	0.0336242	-2.67898	0.00738459	0.0289127
HPRT1	176.017	-0.0900598	0.025171	-3.57792	0.000346335	0.00238869
MTMR3	1104.45	-0.0900598	0.0140605	-6.40515	1.50223e-10	6.11415e-09
VBP1	359.32	-0.0898507	0.0198158	-4.53431	5.77927e-06	7.41664e-05
VPS13B	1389.78	-0.0898291	0.0189001	-4.75284	2.00582e-06	3.01649e-05
CEP72	57.5864	-0.0897667	0.0315888	-2.84173	0.00448698	0.0193002
WASF1	154.453	-0.0896517	0.0234829	-3.81774	0.000134678	0.0010887
DHFR	988.81	-0.0893587	0.029675	-3.01124	0.00260182	0.0124307
FAM78A	150.511	-0.0892714	0.0272919	-3.27099	0.00107172	0.00600685
NPAT	393.002	-0.0890024	0.0188834	-4.71326	2.43789e-06	3.60052e-05
ARMC8	682.573	-0.0887959	0.0175625	-5.056	4.28131e-07	7.79487e-06
PLAGL1	166.454	-0.0887786	0.0313651	-2.83049	0.00464763	0.0198147
SMIM27	31.6907	-0.0887591	0.0359276	-2.4705	0.0134925	0.0465071
C1orf112	102.048	-0.0887385	0.0335168	-2.64758	0.00810696	0.0311315
NSUN3	200.338	-0.0885611	0.0271333	-3.26392	0.00109881	0.00612196
CDKN1B	958.752	-0.0884968	0.0167586	-5.28067	1.28713e-07	2.66445e-06
CAMKMT	61.3993	-0.088464	0.0253606	-3.48825	0.000486192	0.00316029
ZNF85	40.0813	-0.0884095	0.0318633	-2.77465	0.0055262	0.0228035
NIPAL3	235.97	-0.0882979	0.0201444	-4.38325	1.16922e-05	0.000135965
ECT2	319.292	-0.0882811	0.0215391	-4.09864	4.15577e-05	0.00040183
SIRT1	347.925	-0.0882273	0.0240152	-3.67382	0.000238954	0.0017553
MAP3K5	142.291	-0.0881674	0.0356684	-2.47187	0.013441	0.0463974
CLDND1	537.002	-0.0879107	0.0235283	-3.73637	0.000186693	0.00143699
RIOK3	1480.35	-0.0879063	0.0263246	-3.33932	0.000839841	0.0049261
CPEB4	3064.05	-0.087831	0.022218	-3.95315	7.71276e-05	0.000680872
SEC14L1	1817.5	-0.0877715	0.0234966	-3.73549	0.000187349	0.00143967
WWC3	307.739	-0.0875845	0.0265834	-3.29471	0.000985235	0.0056006
RAP1GAP2	127.896	-0.087495	0.0314596	-2.78118	0.00541611	0.0224373
KLHL3	284.131	-0.0874799	0.0309095	-2.83019	0.004652	0.0198273
NASP	1069.85	-0.0874772	0.0179805	-4.86513	1.14384e-06	1.8622e-05
TNK2	345.006	-0.0873327	0.0288634	-3.02573	0.00248036	0.0119339
YBX1	5724.39	-0.0872763	0.0148011	-5.8966	3.71059e-09	1.12694e-07
CEP85	221.067	-0.0872648	0.0270404	-3.2272	0.00125007	0.00681288
BARD1	194.174	-0.0872044	0.0230866	-3.77728	0.00015855	0.00125062
RPA1	756.706	-0.0868753	0.0239144	-3.63276	0.000280401	0.00201225
RPS3	5125.91	-0.0866777	0.0167048	-5.18878	2.11672e-07	4.18e-06
GAS2L3	175.218	-0.0866286	0.031636	-2.73829	0.00617602	0.0250494
ACVR2B	447.118	-0.0865886	0.0272199	-3.18107	0.00146732	0.0077877
PPIH	116.04	-0.0865097	0.0225326	-3.83931	0.00012338	0.00101376
ATG9A	955.668	-0.0864601	0.0229036	-3.77495	0.000160039	0.00125959
CNOT6	548.726	-0.0864505	0.0175991	-4.9122	9.0059e-07	1.51008e-05
CCDC88C	408.087	-0.086445	0.0272861	-3.1681	0.0015344	0.00808851
IKZF4	108.527	-0.086434	0.0289496	-2.98567	0.00282954	0.0133434
GPR146	207.075	-0.0861943	0.0343592	-2.50862	0.0121204	0.0427234
TLCD4-RWDD3	51.2026	-0.0860967	0.0285545	-3.01517	0.00256835	0.0122981
METAP2	902.183	-0.0860888	0.0152029	-5.66267	1.49035e-08	3.92609e-07
NEK1	270.749	-0.0859599	0.0186393	-4.61176	3.99265e-06	5.40107e-05
EMP3	123.53	-0.085891	0.0318719	-2.69489	0.00704127	0.0278567
NUTM2D	63.9811	-0.0858745	0.0334465	-2.56752	0.0102429	0.037405
CACYBP	573.311	-0.08569	0.0331415	-2.58558	0.00972151	0.0358564
OGA	1802.65	-0.0855709	0.0191396	-4.47087	7.79008e-06	9.60959e-05
ZNF646	302.195	-0.0853566	0.0220921	-3.86367	0.000111696	0.000931419
GUK1	932.84	-0.0851376	0.0205279	-4.14742	3.36248e-05	0.000333414
TTF1	142.043	-0.085045	0.0219613	-3.87249	0.000107727	0.000903169
SLBP	344.894	-0.0850262	0.0170749	-4.9796	6.37146e-07	1.10678e-05
FAM131A	123.015	-0.0849543	0.0332876	-2.55213	0.0107065	0.0387644
EIF1B	516.095	-0.0849049	0.0194053	-4.37534	1.21243e-05	0.000140407
POLR3C	233.43	-0.0848337	0.0166469	-5.09607	3.46775e-07	6.48225e-06
MYCBP	202.033	-0.084705	0.0277647	-3.05082	0.00228215	0.0111484
PRELID2	76.2923	-0.0844973	0.0256977	-3.28813	0.00100856	0.00571
PPM1D	306.373	-0.0844554	0.0154138	-5.47921	4.27238e-08	9.98623e-07
CBLL1	437.392	-0.0844165	0.0153331	-5.50552	3.68078e-08	8.77932e-07
AP2B1	2149.4	-0.0843785	0.0157996	-5.34053	9.26756e-08	2.00549e-06
EPN2	346.274	-0.0843571	0.019492	-4.32779	1.50613e-05	0.000168295
TMEM164	305.541	-0.0843518	0.0294811	-2.86121	0.00422024	0.0183502
UHRF2	594.015	-0.0843129	0.0160882	-5.24066	1.60003e-07	3.24198e-06
CENPN	170.812	-0.0843074	0.0255839	-3.29533	0.000983046	0.00559269
PCDH11X	20.4948	-0.0842871	0.0338976	-2.48652	0.0129	0.0449732
C1GALT1	510.815	-0.0842543	0.0202018	-4.17062	3.03768e-05	0.000305316
HYLS1	69.5576	-0.0841818	0.0266747	-3.15587	0.00160022	0.00836307
POLE	846.543	-0.0839709	0.0250426	-3.35313	0.000799041	0.0047364
DKK3	99.749	-0.083928	0.0244659	-3.4304	0.000602687	0.00375366
QSOX2	299.519	-0.0836651	0.0244538	-3.42136	0.000623091	0.00386698
SRSF8	490.808	-0.0835955	0.0147007	-5.68651	1.29661e-08	3.46447e-07
GSPT1	2062.08	-0.0835095	0.017786	-4.69524	2.66294e-06	3.88373e-05
TGS1	286.696	-0.0834857	0.0177531	-4.7026	2.56867e-06	3.77772e-05
H3-3A	2866.47	-0.0833103	0.0122715	-6.78895	1.12952e-11	5.87896e-10
YEATS4	111.751	-0.0831883	0.0236091	-3.52356	0.000425784	0.00282799
ZNF185	68.138	-0.0828343	0.0311177	-2.66197	0.0077685	0.0301126
NUP37	131.223	-0.0828199	0.0237297	-3.49013	0.000482786	0.00314395
USP12	1010.88	-0.0827893	0.0212515	-3.89569	9.79211e-05	0.000831914
DDI2	2732.55	-0.0827308	0.0191768	-4.31411	1.6025e-05	0.000177645
CMTM3	313.489	-0.0826619	0.0328137	-2.51913	0.0117647	0.0417323
SSRP1	1106.58	-0.0826396	0.0177248	-4.66237	3.12589e-06	4.41589e-05
LIMS1	710.384	-0.0826075	0.0189136	-4.36763	1.25604e-05	0.000144383
USP32	1448.11	-0.0824916	0.0166493	-4.95467	7.24529e-07	1.24315e-05
RPL36A	1783.92	-0.0824891	0.0170112	-4.84911	1.24018e-06	1.99583e-05
SWT1	138.143	-0.0822971	0.021372	-3.8507	0.000117781	0.000974614
ABHD5	481.356	-0.082212	0.0295711	-2.78014	0.0054335	0.0224939
CCNG2	344.638	-0.0821074	0.0319735	-2.56799	0.0102291	0.0373742
UIMC1	341.148	-0.0820738	0.0238085	-3.44725	0.000566329	0.0035745
DCAF15	212.325	-0.0820324	0.0157471	-5.20936	1.89497e-07	3.7848e-06
BBOF1	50.2808	-0.0820095	0.0313398	-2.61678	0.00887627	0.0334664
LINS1	133.574	-0.081998	0.0191451	-4.28297	1.84416e-05	0.000200108
SELENOW	378.755	-0.0819382	0.0261276	-3.13608	0.00171224	0.00883725
STMN1	858.397	-0.0818484	0.029772	-2.74917	0.00597459	0.0243807
NUP107	441.206	-0.0814889	0.0216764	-3.75933	0.000170367	0.00132813
DSN1	134.42	-0.0811372	0.0285294	-2.84398	0.00445535	0.019176
NIBAN3	193.674	-0.0810726	0.0258609	-3.13495	0.00171883	0.00885734
GUCY1B1	174.457	-0.0810301	0.0277458	-2.92044	0.00349533	0.0158069
NAA16	207.136	-0.0809686	0.0185839	-4.35692	1.31903e-05	0.000150388
ZWILCH	153.506	-0.0808923	0.0274564	-2.94621	0.00321692	0.0147866
SENP1	270.043	-0.0808421	0.0232829	-3.47217	0.000516263	0.0033279
DCAF16	402.866	-0.0807335	0.0179395	-4.50033	6.78469e-06	8.48147e-05
PPP2R3B	133.161	-0.0806419	0.0277633	-2.90462	0.00367698	0.0164583
FBXO9	797.039	-0.0804711	0.0217105	-3.70656	0.000210095	0.00158317
TIMELESS	464.669	-0.0804665	0.0237903	-3.38232	0.000718754	0.00433292
ANKRD36C	301.11	-0.0804124	0.0287787	-2.79416	0.00520346	0.0216956
USP20	368.528	-0.0803973	0.0212302	-3.78693	0.000152518	0.00120819
OGT	1798.2	-0.0803969	0.018801	-4.27621	1.90101e-05	0.000205054
MICALL2	383.911	-0.0803411	0.0310611	-2.58655	0.0096943	0.0357749
GUCY1A1	165.118	-0.0803368	0.0258683	-3.10561	0.00189886	0.0096256
TSPYL4	363.301	-0.0802582	0.0268571	-2.98834	0.00280493	0.0132496
SLC25A51	174.019	-0.0802123	0.020491	-3.91451	9.05891e-05	0.000781235
RPL21	2579.07	-0.0801672	0.0187246	-4.28138	1.85735e-05	0.000200964
ARHGEF2	785.25	-0.0801651	0.0226387	-3.54107	0.000398514	0.00268508
PPP1R9B	718.881	-0.0801124	0.0197066	-4.06525	4.79813e-05	0.000452686
DMKN	118.855	-0.0801041	0.025967	-3.08485	0.00203656	0.0101545
C16orf95	42.5602	-0.080014	0.0238696	-3.35213	0.000801923	0.00474745
ZNF367	176.208	-0.0798347	0.0309931	-2.57589	0.00999833	0.0366841
USP21	155.111	-0.0797433	0.0207057	-3.85127	0.000117506	0.000972915
MAZ	1682.91	-0.0796072	0.0214734	-3.70725	0.000209519	0.00158054
MYH10	2117.02	-0.0795992	0.0187498	-4.24533	2.18269e-05	0.000231163
NRM	52.6614	-0.0794623	0.0289149	-2.74815	0.00599332	0.02445
STMP1	583.837	-0.0794447	0.0197348	-4.02562	5.68242e-05	0.000524453
WDR62	177.949	-0.0793778	0.0318015	-2.49604	0.012559	0.0440366
NUP153	1512.66	-0.0791899	0.013865	-5.7115	1.11983e-08	3.04441e-07
PIGC	196.927	-0.0790838	0.0177407	-4.45777	8.28183e-06	0.00010127
FAM117B	143.967	-0.0790127	0.0189051	-4.17944	2.92229e-05	0.000295194
RASSF1	128.527	-0.0790093	0.0191017	-4.13623	3.53054e-05	0.000346884
PTMA	4749.47	-0.078969	0.0238053	-3.31729	0.000908937	0.00523059
CSGALNACT1	108.503	-0.0788463	0.0320419	-2.46073	0.0138656	0.0475625
ZKSCAN8	579.607	-0.0788341	0.0153041	-5.15118	2.58853e-07	4.96728e-06
HMGN2	2205.49	-0.0786674	0.0244676	-3.21517	0.00130366	0.00706092
LRRC37A3	88.2825	-0.0786571	0.0304741	-2.58111	0.00984824	0.0362047
RNF19A	1529.69	-0.0786316	0.0286668	-2.74295	0.00608901	0.0247395
AFF1	2952.23	-0.0785475	0.0130688	-6.01032	1.85158e-09	5.93227e-08
PHF21A	453.975	-0.0784873	0.0279106	-2.8121	0.00492189	0.0207439
WRAP53	61.0381	-0.0784301	0.0293086	-2.67601	0.00745042	0.0291134
SAV1	338.548	-0.0782182	0.0230762	-3.38957	0.000700027	0.00424289
ZNF653	55.0607	-0.0781118	0.0259695	-3.00783	0.00263118	0.0125474
SLC11A2	858.536	-0.0781117	0.0215394	-3.62646	0.000287334	0.00205568
SKA2	227.665	-0.0780057	0.0261659	-2.9812	0.00287125	0.0134855
MPHOSPH9	481.404	-0.0779212	0.023356	-3.33624	0.000849187	0.00496221
CCDC138	42.4816	-0.0779095	0.0282758	-2.75534	0.00586313	0.0239958
SUPT16H	1321.65	-0.077898	0.0178379	-4.367	1.25967e-05	0.000144535
ZNF548	216.787	-0.0778478	0.0200356	-3.88547	0.000102133	0.000861947
PA2G4	1504.46	-0.0778157	0.0200376	-3.8835	0.000102965	0.000866877
CTNNAL1	533.551	-0.0778123	0.0204618	-3.80281	0.000143067	0.00114527
FKBPL	48.1933	-0.0777946	0.0231172	-3.36522	0.000764818	0.0045703
NUMA1	2042.73	-0.0777156	0.0140614	-5.52686	3.26015e-08	7.88347e-07
SMIM10	40.6905	-0.0776628	0.0306459	-2.5342	0.0112705	0.0404092
ZCCHC8	393.11	-0.0775365	0.0183855	-4.21726	2.47293e-05	0.000257424
NSD3	1072.5	-0.0774537	0.0157223	-4.92636	8.37772e-07	1.41321e-05
REXO1	473.342	-0.0774261	0.0176521	-4.38622	1.15339e-05	0.000134772
EPG5	990.279	-0.0772822	0.0168612	-4.58343	4.574e-06	6.08751e-05
WIPI1	409.148	-0.0772231	0.0265044	-2.91359	0.00357296	0.01608
ITPKB	234.655	-0.0770439	0.0273289	-2.81914	0.00481531	0.0203692
CHST10	50.7946	-0.0769804	0.0294014	-2.61826	0.00883805	0.0333445
CNOT8	506.499	-0.0768411	0.0147899	-5.19552	2.04145e-07	4.04849e-06
SEC22C	373.117	-0.0768053	0.0176753	-4.34535	1.39052e-05	0.000157897
NUP210	1135.84	-0.0766678	0.0217561	-3.52397	0.000425135	0.00282654
ARMCX1	125.641	-0.0766061	0.0282265	-2.71398	0.006648	0.0265744
MBNL1	1963.69	-0.076521	0.0150879	-5.07169	3.94303e-07	7.23543e-06
C2CD3	691.416	-0.0765191	0.0224296	-3.41152	0.000646016	0.00398226
NPIPB3	374.234	-0.0764797	0.0281621	-2.71569	0.0066137	0.0264718
SCLT1	220.051	-0.0764665	0.0178279	-4.28915	1.79359e-05	0.000195577
NRF1	173.395	-0.0761447	0.013043	-5.83799	5.28341e-09	1.5379e-07
CXXC1	319.253	-0.0761109	0.0146953	-5.17926	2.22774e-07	4.37455e-06
ZNF620	79.7488	-0.075968	0.02397	-3.16929	0.00152813	0.00806154
HSPA13	807.623	-0.0759414	0.0306882	-2.47461	0.0133381	0.0461429
CCDC68	157.035	-0.0758494	0.0237494	-3.19373	0.00140446	0.00750527
RPSA	4662.4	-0.0757831	0.0165548	-4.57771	4.70084e-06	6.23262e-05
ZC3HAV1	1455.34	-0.0757365	0.0218384	-3.46804	0.000524267	0.00337328
TLCD4	3012.83	-0.0756572	0.0272591	-2.77548	0.00551198	0.022765
PHIP	1238.37	-0.0755214	0.0119649	-6.31192	2.75596e-10	1.03172e-08
SP2	213.923	-0.075484	0.0191982	-3.93183	8.43006e-05	0.000735385
ZNF736	179.284	-0.0754835	0.0299748	-2.51823	0.0117945	0.0417957
PRIM2	113.354	-0.075235	0.0275979	-2.72611	0.00640848	0.0257831
ATP23	60.6051	-0.0751575	0.029877	-2.51557	0.0118842	0.0420284
PIGS	400.067	-0.0750671	0.0185262	-4.05195	5.07922e-05	0.000477597
CISD2	624.86	-0.0750567	0.0207361	-3.61962	0.000295034	0.00210217
SSBP3	556.843	-0.0750515	0.0248281	-3.02285	0.00250404	0.012023
MKNK2	2157.81	-0.0748968	0.023202	-3.22804	0.00124644	0.00680365
ABI2	579.283	-0.074882	0.0163269	-4.58641	4.50922e-06	6.03571e-05
TNPO2	723.387	-0.0748452	0.0152954	-4.89332	9.91475e-07	1.63892e-05
MFSD10	165.888	-0.0748082	0.0279713	-2.67446	0.0074849	0.0292074
TNRC6B	2386.47	-0.0747925	0.0139985	-5.3429	9.14694e-08	1.98553e-06
CD58	86.3572	-0.0747457	0.0281675	-2.65361	0.00796356	0.0307665
ZC3HAV1L	107.178	-0.0746633	0.0260929	-2.86144	0.00421726	0.0183429
PELI2	131.935	-0.0746328	0.0279505	-2.67018	0.00758114	0.0295089
ISCA1	619.055	-0.0745959	0.0206077	-3.6198	0.000294828	0.00210178
SSBP4	243.842	-0.0745365	0.0250511	-2.97538	0.00292624	0.0137042
ST3GAL2	1041.64	-0.0744637	0.0227724	-3.26991	0.00107581	0.00601774
ZNF439	92.9951	-0.0742859	0.0222603	-3.33715	0.000846414	0.00494808
PYCR2	546.646	-0.0741897	0.0153334	-4.83844	1.30863e-06	2.09396e-05
RAD51C	110.113	-0.0741028	0.0239145	-3.09865	0.00194403	0.00979431
SLX4	182.259	-0.0740655	0.0238511	-3.10532	0.00190071	0.00963152
KCNE3	283.775	-0.0740047	0.0277373	-2.66806	0.00762911	0.0296709
SAP30	101.548	-0.0739957	0.0302615	-2.44521	0.0144767	0.0491129
HAUS5	138.851	-0.0739783	0.0294427	-2.51262	0.0119838	0.0422953
ERI1	244.746	-0.0739537	0.0244946	-3.01919	0.00253452	0.0121444
NCAPH2	279.97	-0.0738386	0.0169691	-4.35135	1.35299e-05	0.000153885
ZNF134	240.169	-0.0738172	0.0184382	-4.0035	6.24125e-05	0.000571136
UBR1	732.081	-0.0735375	0.0170472	-4.31375	1.6051e-05	0.000177652
PFDN4	78.5611	-0.0735154	0.022766	-3.22918	0.00124147	0.00678715
KITLG	90.2998	-0.0732486	0.0271063	-2.70228	0.00688664	0.0274232
HMGB1	2823.41	-0.0732139	0.0200019	-3.66035	0.000251873	0.00183766
UBR7	371.163	-0.0732058	0.0162408	-4.50751	6.55915e-06	8.21927e-05
NXF1	816.859	-0.0731924	0.016492	-4.43805	9.07775e-06	0.000109851
IP6K1	660.464	-0.0731445	0.0198052	-3.6932	0.000221449	0.00165437
RPLP0	10781.7	-0.0731083	0.0152166	-4.8045	1.55135e-06	2.41422e-05
NAP1L4	1308.23	-0.07297	0.0135194	-5.39742	6.76041e-08	1.50004e-06
ZBTB34	469.017	-0.0729228	0.0207797	-3.50933	0.000449238	0.00296129
C18orf25	386.512	-0.0727441	0.0151757	-4.79345	1.63938e-06	2.53343e-05
HNRNPA1	7084.04	-0.0726487	0.0167328	-4.34171	1.41381e-05	0.000159506
ATG2B	1897.78	-0.0725972	0.0204667	-3.54708	0.000389524	0.00263315
TTLL12	597.142	-0.0725138	0.0284827	-2.54589	0.0109	0.0393293
MFHAS1	775.017	-0.0724932	0.0216472	-3.34885	0.000811491	0.00478992
DYRK1B	150.117	-0.072372	0.0294636	-2.45632	0.0140368	0.047931
RPLP2	2565.68	-0.0723656	0.0166608	-4.34346	1.40254e-05	0.000158875
PDCL	147.139	-0.0723639	0.0149457	-4.84178	1.28679e-06	2.0661e-05
PCGF5	1436.45	-0.0723294	0.0209317	-3.45549	0.000549284	0.00349094
CETN3	109.534	-0.0722426	0.0207101	-3.48829	0.000486125	0.00316029
BICRAL	400.442	-0.0721811	0.0180731	-3.99384	6.50108e-05	0.000590666
GAS2L1	124.274	-0.0721619	0.0276291	-2.61181	0.00900651	0.0338524
HAUS6	295.434	-0.0720892	0.022741	-3.17	0.00152437	0.00804475
SLC39A4	84.6182	-0.0720095	0.0245315	-2.93539	0.00333134	0.0152028
SLC48A1	268.435	-0.0719938	0.0263112	-2.73624	0.0062146	0.0251767
CTCF	822.669	-0.0719831	0.0121259	-5.93633	2.91478e-09	9.0088e-08
PARP6	211.595	-0.0719331	0.0221917	-3.24144	0.00118927	0.00655549
OTUD5	664.608	-0.0718941	0.0133752	-5.37518	7.65041e-08	1.68153e-06
STK10	477.748	-0.071879	0.0250297	-2.87175	0.00408203	0.0178713
PABPC1	9610.28	-0.0715977	0.0154093	-4.64639	3.3779e-06	4.73414e-05
ZNF550	133.2	-0.0715768	0.0189585	-3.77545	0.000159721	0.00125844
RPA3	156.542	-0.0714966	0.0215935	-3.31103	0.000929534	0.0053294
UBXN6	1239.79	-0.0714864	0.0177109	-4.03631	5.42994e-05	0.000504477
DDX39A	452.637	-0.0714745	0.0227914	-3.13603	0.00171251	0.00883725
VRK2	239.715	-0.0712598	0.0148838	-4.78774	1.6867e-06	2.59226e-05
ILF3	2222.53	-0.0712204	0.0163324	-4.36068	1.29659e-05	0.000148071
RMND5A	2280.29	-0.0710441	0.0174121	-4.08015	4.50075e-05	0.000427801
RAVER2	145.439	-0.0710025	0.0232368	-3.05561	0.00224602	0.0110044
ARHGEF3	195.238	-0.0709316	0.0244426	-2.90196	0.00370833	0.0165721
CASP2	359.516	-0.0708434	0.016816	-4.21285	2.52168e-05	0.000261333
NUP58	842.169	-0.0707447	0.0201064	-3.51852	0.000433957	0.00287409
LUC7L3	982.526	-0.0706009	0.0184122	-3.83447	0.000125835	0.00103151
PPP1R12A	888.223	-0.0705762	0.0168109	-4.19824	2.69001e-05	0.000275918
TTC21B	396.286	-0.0705193	0.0221477	-3.18405	0.00145232	0.00773152
ILKAP	271.436	-0.0704373	0.0211488	-3.33056	0.000866721	0.00503734
HAT1	430.005	-0.0703461	0.0154697	-4.54734	5.43273e-06	7.02342e-05
HP1BP3	1705.26	-0.0703141	0.0140531	-5.00345	5.63137e-07	9.90512e-06
RPA2	290.372	-0.070299	0.015535	-4.52522	6.03334e-06	7.70721e-05
DTYMK	168.165	-0.0702867	0.0275777	-2.54867	0.0108133	0.0390702
DGCR8	467.918	-0.0701187	0.0234666	-2.98802	0.00280789	0.0132509
CCNT1	630.744	-0.0700465	0.0204702	-3.42188	0.000621896	0.00386298
SMARCC2	962.837	-0.0700251	0.0141838	-4.93698	7.93411e-07	1.34649e-05
CAT	4897.14	-0.0700234	0.0268872	-2.60434	0.00920518	0.0344236
ZNF350	89.728	-0.0699096	0.0252791	-2.76551	0.00568334	0.0233556
TESK2	114.502	-0.0698641	0.0227514	-3.07077	0.00213511	0.0105482
KLHL18	206.163	-0.0698286	0.0265235	-2.6327	0.00847088	0.0321935
ZNF738	46.7986	-0.0696218	0.0221562	-3.14232	0.00167614	0.00868678
FRMD4A	684.703	-0.0695886	0.0280895	-2.47739	0.0132347	0.045892
CHEK2	106.656	-0.0694887	0.0242599	-2.86434	0.00417877	0.0182208
JAZF1	360.093	-0.0694366	0.0244717	-2.83742	0.00454797	0.0194788
NDOR1	121.364	-0.0693996	0.0251888	-2.75518	0.00586605	0.023996
USP48	720.852	-0.0693567	0.0194231	-3.57084	0.000355841	0.00244222
CPSF1	1038.11	-0.0691719	0.0165495	-4.17971	2.91885e-05	0.000295194
KDM4C	616.621	-0.0690374	0.0214928	-3.21212	0.00131757	0.00712466
ZNF416	50.0327	-0.0689713	0.0280027	-2.46302	0.0137771	0.0473241
WSB1	1555.13	-0.0689255	0.0229602	-3.00195	0.00268258	0.0127361
OAZ1	4053.15	-0.0686695	0.0201455	-3.40867	0.000652802	0.004014
RBMX	1300.14	-0.0686694	0.0134789	-5.09458	3.49507e-07	6.5246e-06
CHAMP1	406.306	-0.0686115	0.0128466	-5.34081	9.25302e-08	2.00544e-06
GPATCH11	154.229	-0.0685264	0.0203976	-3.35953	0.000780741	0.00464691
MSANTD7	205.912	-0.0684833	0.0164036	-4.1749	2.98111e-05	0.000300277
ATRIP	82.8991	-0.0684655	0.0200548	-3.41391	0.000640368	0.00395841
ZNF675	81.3931	-0.0683746	0.0196889	-3.47274	0.000515167	0.00332389
RPL14	4128.15	-0.0683216	0.0163888	-4.1688	3.06206e-05	0.000307105
SINHCAF	272.564	-0.0682703	0.0253345	-2.69476	0.00704393	0.0278593
ISY1	168.393	-0.0681531	0.0246091	-2.76943	0.00561546	0.0231173
RPS3A	7076.96	-0.0680785	0.0179907	-3.78408	0.000154277	0.00121967
NFATC2IP	367.791	-0.0680646	0.0240888	-2.82557	0.00471966	0.0200411
ZNF581	107.242	-0.0680468	0.0220476	-3.08636	0.00202621	0.0101209
SPAG5	642.094	-0.0679989	0.0253523	-2.68216	0.00731481	0.0287117
GMPS	910.876	-0.0679274	0.0144976	-4.68542	2.7939e-06	4.04105e-05
SLU7	555.772	-0.0678263	0.0211583	-3.20566	0.00134754	0.00726079
ADD1	2425.64	-0.067774	0.0159789	-4.24148	2.22053e-05	0.000234212
GDE1	747.311	-0.0677592	0.0172082	-3.93762	8.22946e-05	0.000718781
AGPAT5	498.342	-0.0677576	0.0145245	-4.66507	3.08511e-06	4.36309e-05
MED13L	2429.59	-0.0676797	0.0132465	-5.10925	3.23432e-07	6.09471e-06
ZNF749	112.216	-0.0676685	0.0233937	-2.89259	0.00382079	0.0169933
CABIN1	765.96	-0.0674775	0.0229865	-2.93552	0.00332988	0.0152011
CEP295	352.65	-0.067471	0.0201392	-3.35023	0.000807438	0.00477404
CIR1	279.19	-0.0674418	0.0189433	-3.5602	0.000370578	0.00252357
RSRC1	258.323	-0.0673655	0.0126622	-5.32021	1.03647e-07	2.21551e-06
RPS21	1302.29	-0.0673543	0.0166277	-4.05072	5.10594e-05	0.000479465
BROX	546.879	-0.0673485	0.0172132	-3.91261	9.13052e-05	0.000786202
ZNF154	211.427	-0.067289	0.0225817	-2.9798	0.00288438	0.0135336
RSC1A1	164.604	-0.0671607	0.0234302	-2.86641	0.00415157	0.0181191
HDAC2	702.838	-0.0670797	0.0176519	-3.80015	0.000144611	0.00115434
CCSAP	129.1	-0.0670769	0.0226017	-2.96779	0.00299954	0.0139849
NUP155	747.92	-0.0669972	0.0142924	-4.6876	2.76424e-06	4.00643e-05
KIAA0753	147.051	-0.0668988	0.026287	-2.54494	0.0109297	0.0393899
ZFP36L2	1848.79	-0.0668138	0.0184555	-3.62026	0.000294312	0.00210023
NDC1	341.893	-0.0668073	0.0183015	-3.65037	0.000261863	0.00189769
CLK4	339.287	-0.0667738	0.0198531	-3.36339	0.000769901	0.00459669
MAPRE1	793.765	-0.0667479	0.0156004	-4.27859	1.88079e-05	0.000203029
RBBP4	1884.22	-0.0666896	0.0145927	-4.57006	4.87575e-06	6.42195e-05
MSL2	522.954	-0.0666112	0.0150431	-4.42801	9.51045e-06	0.000114297
KLHDC8B	180.511	-0.0665862	0.0271364	-2.45377	0.0141369	0.0482054
FAM98B	261.596	-0.0665703	0.0198158	-3.35946	0.000780956	0.00464691
MRE11	318.874	-0.0665341	0.0253491	-2.62471	0.00867224	0.0327896
GALNT4	339.769	-0.0664984	0.0204447	-3.2526	0.00114355	0.00634091
HDGF	3019.42	-0.0664744	0.0145208	-4.57787	4.69725e-06	6.23262e-05
ZNF430	113.144	-0.0664053	0.019872	-3.34166	0.000832787	0.00489088
CDK19	274.944	-0.0662868	0.0209214	-3.16837	0.00153294	0.00808389
ITIH5	126.15	-0.0662809	0.0231008	-2.8692	0.00411514	0.0179915
SKAP2	291.174	-0.0662292	0.0269118	-2.46098	0.013856	0.0475601
KAT7	689.831	-0.0661649	0.0130322	-5.07705	3.83346e-07	7.06215e-06
SLC12A6	514.322	-0.0661273	0.0217542	-3.03975	0.00236774	0.0114828
PRKG1	77.6096	-0.0661237	0.0239968	-2.75553	0.00585973	0.0239889
MGME1	233.352	-0.0659856	0.0190628	-3.46149	0.000537188	0.00343518
UBR2	1618.63	-0.0659307	0.0151175	-4.36121	1.29344e-05	0.000147832
PSME4	2116.26	-0.0659301	0.0219014	-3.01032	0.00260976	0.0124622
CAD	588.587	-0.0658327	0.0248541	-2.64877	0.0080785	0.031099
SUV39H1	127.216	-0.0658024	0.022245	-2.95807	0.00309569	0.0143329
PRR3	152.299	-0.0658022	0.0184288	-3.57061	0.000356153	0.00244316
UBE2V1	1310.4	-0.0656472	0.0125447	-5.23306	1.66727e-07	3.36067e-06
STAT5B	944.728	-0.0656339	0.0136169	-4.82005	1.43523e-06	2.26547e-05
RPS2	10465.3	-0.0656321	0.0179736	-3.65158	0.000260634	0.00188976
JADE1	536.655	-0.0654237	0.0188354	-3.47345	0.000513819	0.00331673
CAMK1D	203.782	-0.0654177	0.0202648	-3.22815	0.00124593	0.00680351
CCT2	1143.36	-0.0654152	0.0168386	-3.88485	0.000102395	0.000863112
POLD3	184.492	-0.0653997	0.026532	-2.46494	0.0137035	0.0471177
RCOR3	422.803	-0.0653704	0.0142308	-4.59358	4.35697e-06	5.8487e-05
USP24	2526.12	-0.0653267	0.0144792	-4.51177	6.42878e-06	8.10165e-05
POLR1D	710.664	-0.0652294	0.0194915	-3.34656	0.000818218	0.00481872
OBI1	193.762	-0.065187	0.0212794	-3.06339	0.00218845	0.0107699
GNPDA2	67.6589	-0.0650461	0.0191833	-3.39077	0.00069696	0.0042298
RPS26	2629.15	-0.0650202	0.024085	-2.69961	0.00694209	0.0275734
ZFP1	100.324	-0.0649475	0.0240473	-2.70082	0.00691683	0.0275059
PM20D2	243.699	-0.0649028	0.0187238	-3.46632	0.000527639	0.00338704
ITGAE	64.9437	-0.0648488	0.0248599	-2.60857	0.00909213	0.0340856
POLL	287.526	-0.0647535	0.0213569	-3.03196	0.00242969	0.0117344
DNAJB2	639.958	-0.0647035	0.0180902	-3.57672	0.000347936	0.00239737
STRBP	399.245	-0.0646929	0.0121692	-5.31612	1.06003e-07	2.25897e-06
SF3A1	1531.78	-0.0646475	0.0169867	-3.80577	0.000141366	0.0011336
IFT122	447.76	-0.0646419	0.0214568	-3.01265	0.00258975	0.0123836
OXSR1	804.769	-0.0646181	0.0135023	-4.7857	1.70389e-06	2.60815e-05
ROGDI	213.561	-0.0646097	0.0229574	-2.81433	0.00488797	0.0206196
TMEM14C	635.293	-0.0645728	0.0161692	-3.99356	6.50885e-05	0.000590988
CHD3	651.94	-0.0645493	0.0193923	-3.3286	0.000872837	0.00506029
ABRAXAS1	134.321	-0.0645017	0.0243259	-2.65157	0.00801192	0.0309107
DKC1	455.835	-0.0644968	0.0242238	-2.66254	0.00775533	0.0300782
USP11	711.058	-0.0644767	0.0150061	-4.2967	1.73363e-05	0.000190075
PPP3R1	1142.29	-0.0643836	0.0173122	-3.71897	0.000200035	0.00152129
ZFP62	220.255	-0.0643712	0.0217839	-2.95499	0.00312683	0.0144341
ARHGAP18	436.167	-0.0643392	0.0231468	-2.77961	0.00544238	0.0225174
ZMAT2	588.594	-0.0642909	0.0121752	-5.28049	1.28836e-07	2.66445e-06
HNRNPD	1616.49	-0.0642704	0.0146853	-4.3765	1.20602e-05	0.000139781
GPANK1	213.759	-0.0640487	0.0206979	-3.09445	0.00197177	0.00990909
RPLP1	4854.98	-0.0640009	0.0173944	-3.6794	0.000233786	0.00172548
TMPPE	152.988	-0.06389	0.0187216	-3.41263	0.000643382	0.00397353
TUBGCP3	451.92	-0.0638531	0.0196543	-3.24882	0.00115886	0.00640553
PCNX4	627.163	-0.0637713	0.0174378	-3.65707	0.000255118	0.00185843
DNAJB6	1241.98	-0.0636896	0.0216802	-2.93768	0.00330674	0.0151151
BMT2	104.954	-0.0636155	0.018148	-3.50537	0.000455973	0.002993
SNAPC3	519.122	-0.063454	0.0135773	-4.67354	2.96056e-06	4.22967e-05
DSC2	934.233	-0.0634493	0.0249632	-2.54171	0.0110312	0.0396898
ZNF671	120.574	-0.0634285	0.018454	-3.43711	0.00058796	0.00369149
NUP188	643.232	-0.0633614	0.0198225	-3.19644	0.00139135	0.00745231
ITPR1	365.132	-0.0632875	0.0207089	-3.05606	0.00224268	0.0109943
RPS23	5129.44	-0.063226	0.0151879	-4.16291	3.14219e-05	0.000314017
RSRC2	693.959	-0.0631541	0.0238124	-2.65214	0.00799822	0.0308749
ERI2	260.093	-0.0630857	0.0185176	-3.4068	0.000657282	0.00402563
DDB1	3369.73	-0.0630414	0.0141118	-4.46729	7.92168e-06	9.74618e-05
ZNF701	132.104	-0.0629886	0.0174946	-3.60047	0.000317648	0.00223262
RNF145	493.29	-0.0629345	0.0256925	-2.44953	0.0143043	0.0486694
MAF1	645.746	-0.0629303	0.0183775	-3.42432	0.000616342	0.00383018
PRR5	368.048	-0.0628965	0.0230678	-2.72659	0.00639925	0.0257534
RHBDD1	532.678	-0.0628584	0.0174665	-3.5988	0.000319687	0.00224583
UBE2B	432.3	-0.0627853	0.0247319	-2.53864	0.0111284	0.0399612
TIPIN	42.8666	-0.0626511	0.0254377	-2.46292	0.013781	0.0473259
SYNJ1	345.535	-0.0625671	0.0169627	-3.68851	0.000225573	0.00167546
NR1H2	617.84	-0.0625038	0.0186489	-3.35161	0.000803423	0.00475231
FAM104B	83.5192	-0.0624885	0.0192221	-3.25087	0.00115053	0.00637208
CDC14A	103.343	-0.0624693	0.0216464	-2.8859	0.003903	0.0172766
SUZ12	689.119	-0.0623353	0.0114069	-5.46472	4.63639e-08	1.0801e-06
POLE3	430.471	-0.062311	0.0179686	-3.46777	0.000524796	0.00337514
DCUN1D1	1014.31	-0.0622548	0.014256	-4.36691	1.26015e-05	0.000144535
TOPORS	489.238	-0.0621531	0.016122	-3.85516	0.000115652	0.000959839
CEP120	250.462	-0.0619755	0.0165416	-3.74663	0.000179224	0.00138636
RAD51D	179.094	-0.0619164	0.0227904	-2.71678	0.0065921	0.0264005
ZSCAN12	143.957	-0.0619053	0.0116831	-5.2987	1.16633e-07	2.4556e-06
DCTN3	271.705	-0.0619052	0.0108451	-5.70811	1.14241e-08	3.09978e-07
ELOF1	280.513	-0.0618596	0.0126098	-4.90566	9.3112e-07	1.55198e-05
RPS4X	5435.02	-0.0617986	0.0178226	-3.46742	0.000525479	0.00337797
EDRF1	261.427	-0.0617639	0.0192797	-3.20357	0.00135736	0.00729818
PTPRA	576.993	-0.0615954	0.0132132	-4.66165	3.13678e-06	4.42276e-05
AP2A1	2198.16	-0.0615281	0.0162326	-3.7904	0.000150405	0.00119505
SPATA5	266.522	-0.0615247	0.0210431	-2.92376	0.00345836	0.0156802
DHX9	1825.23	-0.0614912	0.0129453	-4.7501	2.03321e-06	3.05439e-05
RNF2	224.085	-0.0612121	0.0160608	-3.81126	0.000138259	0.00111336
HPS1	571.451	-0.0611095	0.0177218	-3.44827	0.000564189	0.00356624
EXOSC9	230.823	-0.0610434	0.0201112	-3.03529	0.00240301	0.0116296
TSPAN14	1503.19	-0.061024	0.0198453	-3.07498	0.00210515	0.0104316
CRAMP1	391.28	-0.0609953	0.0172891	-3.52797	0.000418763	0.00279195
H2AZ2	1087.52	-0.0609387	0.0114301	-5.33144	9.74346e-08	2.0891e-06
FOXP1	1457.07	-0.0609233	0.0180968	-3.36652	0.000761232	0.00455471
PRPF38A	532.499	-0.06091	0.0137935	-4.41585	1.00612e-05	0.000120064
CDC34	677.913	-0.0608951	0.0194612	-3.12905	0.00175374	0.00901067
FRYL	1442.13	-0.0608929	0.0196133	-3.10467	0.00190489	0.00964221
TTC32	42.6835	-0.0608896	0.0235965	-2.58045	0.00986724	0.0362602
DCLRE1A	222.489	-0.0608673	0.0170768	-3.56433	0.000364793	0.00249023
QRICH1	718.04	-0.0608468	0.0126619	-4.8055	1.54363e-06	2.41012e-05
KDM5B	1190.66	-0.0607092	0.0157203	-3.86184	0.000112536	0.000937307
PAXIP1	227.431	-0.0606331	0.017906	-3.38619	0.000708708	0.00428438
ARV1	159.332	-0.060572	0.0188798	-3.2083	0.00133524	0.00720689
FUNDC2	382.289	-0.0604878	0.0240267	-2.51752	0.0118185	0.0418488
ZNF419	124.448	-0.0604308	0.021613	-2.79605	0.00517321	0.0216047
UBXN7	1084.97	-0.0604071	0.0166928	-3.61874	0.00029604	0.0021072
SAFB	997.791	-0.0603781	0.0147748	-4.08657	4.37801e-05	0.000418692
ZNF142	247.325	-0.0603339	0.0188297	-3.20419	0.00135444	0.00728808
SPRY1	351.788	-0.0603105	0.0218462	-2.76068	0.00576807	0.0236552
CBX3	988.556	-0.0602612	0.0143483	-4.19988	2.67055e-05	0.000274324
MARCHF2	409.821	-0.0601603	0.0203571	-2.95525	0.00312419	0.0144341
RPS6	7468.29	-0.0600103	0.0162386	-3.69554	0.000219421	0.00164284
MLH1	455.869	-0.0599748	0.0154632	-3.87854	0.000105086	0.000883666
BAZ1A	849.99	-0.0599311	0.0242748	-2.46886	0.0135543	0.0466924
ZSWIM1	107.061	-0.0598475	0.0162169	-3.69044	0.000223864	0.00166719
LYAR	123.071	-0.0597564	0.0202117	-2.95653	0.00311125	0.0143859
GTF2B	332.245	-0.0597529	0.0177407	-3.36813	0.000756803	0.00453402
ITSN1	1007.08	-0.0594908	0.0177771	-3.34648	0.000818435	0.00481872
ASB6	190.285	-0.059488	0.0168525	-3.52992	0.000415684	0.00277776
CD2AP	924.09	-0.0594874	0.0160436	-3.70786	0.000209019	0.00157761
LRRC57	423.699	-0.0594765	0.0155744	-3.81886	0.000134069	0.00108628
SH3BGRL	474.924	-0.0593458	0.0177497	-3.34349	0.000827317	0.00486487
TSC1	824.965	-0.05932	0.0200824	-2.95383	0.00313859	0.0144836
RALY	752.993	-0.0592761	0.0126844	-4.67316	2.96608e-06	4.23324e-05
MACO1	883.465	-0.0592416	0.0148245	-3.99619	6.43709e-05	0.000586374
CREBRF	670.164	-0.0591767	0.0223469	-2.64809	0.00809485	0.0311315
ZNF845	161.65	-0.0590728	0.0186088	-3.17446	0.00150116	0.00793721
HERC2	2199.5	-0.0590315	0.0173469	-3.40299	0.000666516	0.00407506
RB1	714.904	-0.0590272	0.0121362	-4.86371	1.15205e-06	1.87189e-05
OGFRL1	390.142	-0.0589921	0.0212191	-2.78015	0.00543346	0.0224939
BAZ2A	2057.26	-0.0589501	0.0173026	-3.40701	0.000656781	0.00402514
ZNF707	64.8781	-0.0588966	0.0228152	-2.58146	0.00983836	0.0361825
RPL22	2909.16	-0.0588911	0.0145771	-4.03997	5.34584e-05	0.000498317
ZNF772	181.881	-0.0588854	0.0237161	-2.48293	0.0130307	0.04535
MOB2	151.42	-0.0588596	0.0158331	-3.71751	0.0002012	0.00152766
UBA52	2354.13	-0.0588215	0.0154767	-3.80066	0.000144313	0.00115261
RPL8	6393.99	-0.0587937	0.0167484	-3.5104	0.000447441	0.00295222
PSMD2	1774.98	-0.0586624	0.0164071	-3.57543	0.000349651	0.00240665
ZUP1	135.453	-0.0586147	0.0198551	-2.95212	0.00315598	0.0145454
SMC1A	1932.07	-0.058596	0.0240042	-2.44107	0.0146437	0.0495474
BCOR	686.257	-0.0585723	0.0195696	-2.99303	0.00276224	0.0130744
KIF2A	418.045	-0.0585474	0.0200198	-2.92448	0.00345034	0.015654
GABPB2	354.487	-0.0583067	0.0212313	-2.74626	0.00602795	0.0245531
NSMCE2	157.505	-0.0582311	0.0162471	-3.58409	0.000338258	0.00234539
ZNF211	132.808	-0.0582239	0.0231664	-2.51329	0.0119612	0.0422366
SIVA1	376.012	-0.0580846	0.020288	-2.863	0.00419654	0.0182755
RPP30	148.685	-0.0580783	0.0174463	-3.32897	0.000871665	0.00505768
KMT2E	1351.02	-0.0580089	0.0214784	-2.7008	0.00691725	0.0275059
TMED8	379.478	-0.0578698	0.0193893	-2.98463	0.00283924	0.0133801
TRIM52	204.194	-0.0578545	0.0197342	-2.93169	0.0033712	0.0153596
RPS20	4113.9	-0.0577798	0.0152442	-3.79028	0.00015048	0.00119505
BAP1	786.328	-0.0577649	0.0143057	-4.03789	5.39337e-05	0.000502078
BCL2	110.348	-0.0574036	0.0218098	-2.632	0.0084883	0.0322142
C15orf39	294.392	-0.0573837	0.0214588	-2.67414	0.00749214	0.0292251
UBAP1	970.691	-0.057153	0.0194835	-2.93341	0.00335257	0.0152797
RPL4	9236.38	-0.0571383	0.0160912	-3.5509	0.00038391	0.00260045
RMI1	154.35	-0.0571331	0.015165	-3.76743	0.000164938	0.00129227
HCFC1	2009.12	-0.057123	0.0198557	-2.87691	0.00401588	0.0176313
TBC1D23	507.312	-0.0570904	0.0130562	-4.37268	1.22731e-05	0.000141779
MINDY3	183.172	-0.0570769	0.0127386	-4.48063	7.44238e-06	9.21324e-05
HACE1	131.414	-0.056984	0.0203643	-2.79822	0.00513845	0.0214846
CDK2	368.002	-0.0569589	0.0198896	-2.86375	0.00418665	0.0182381
TNRC6C	425.37	-0.0569566	0.0156892	-3.63031	0.000283084	0.00202942
MXD4	420.817	-0.0569222	0.0218318	-2.60731	0.00912569	0.0341902
SLC44A2	735.336	-0.0568693	0.0203528	-2.79418	0.00520322	0.0216956
JMJD1C	2048.09	-0.0568469	0.0203343	-2.79562	0.00518001	0.0216171
RHOT1	421.369	-0.0568075	0.0133936	-4.24138	2.22151e-05	0.000234212
KDM3B	1376.8	-0.0568035	0.014839	-3.82799	0.000129192	0.00105409
PCNP	748.187	-0.0567698	0.0144903	-3.91779	8.93648e-05	0.000773298
VPS50	279.704	-0.0566968	0.0169352	-3.34788	0.000814335	0.00479861
[truncated: 2,373 more rows]

## Sheet: LI_Catech
	baseMean	log2FC	lfcSE	stat	pvalue	padj
[truncated: 1,632 more rows]

[truncated: 15 more sheets: LI_Mit_genes, HM_BW, HM_APG, HM_MM3, HM_PL, HM_Glc_su_total, HM_Catech, HM_Mit_genes, SM_BW, SM_APG, SM_MM3, SM_PL, SM_Glc_su_total, SM_Catech, SM_Mit_genes]
