# Supplementary material for: Differential regulation of gene co-expression modules in muscles and liver of preterm newborns
Source: Front Cell Dev Biol. 2025 Sep 30;13:1645959. doi: 10.3389/fcell.2025.1645959 (PMC12518348; doi:10.3389/fcell.2025.1645959)
Supplement: Supplementary file 11 [file Table5.xlsx]

## Sheet: README
Supplementary Table S5
Genes with sex-biased expression in LI, HM, and SM and their functional annotation
A - List of all genes with sex-biased expression found here in each tissue and across all tissues
LI, liver
HM, heart muscle
SM,skeletal muscle
Fold_change, fold change between mean transcript level in males vs. females
Grey coloured texts - pseudoautosomal region
Genes in bold fonts - transcripts identified in newborns here and also in adults by Mele M et al. 2015. DOI: 10.1126/science.aaa0355
Module_name, ID of Selected module to which the gene belongs (Supplementary Table S6)
B - Summary of results in A
M, male
F, female
Fold_change, fold change between mean transcript level in males vs. females
C - functional annotation of all 76 genes with sex-biased expression using ORA and KEGG database
D - functional annotation using ORA and KEGG database of all 56 genes with sex-biased expression found here in newborns and not by Mele et al in adults

## Sheet: A - Sex-biased_genes_All
Genes detected in each tissue						76 genes detected here
external_gene_name	Chromosome	Tissue	ensembl_gene_id	Fold_change		across all three tissues	Module_name	Module_name	Module_name
IFI6	Chr 1	LI	ENSG00000126709	-3.43081		ACTR10
MX1	Chr 21	LI	ENSG00000157601	-3.06139		ADIRF	LI_10		SM_12
PIGR	Chr 1	LI	ENSG00000162896	-2.99935		ASMTL	LI_8	HM_3	SM_8
ETV7	Chr 6	LI	ENSG00000010030	-2.96685		BST2	LI_5
PZP	Chr 12	LI	ENSG00000126838	-2.72874		CD99	LI_8	HM_3	SM_8
OAS3	Chr 12	LI	ENSG00000111331	-2.11921		CGA
RSAD2	Chr 2	LI	ENSG00000134321	-2.06763		CLDN5		HM_3	SM_8
JCHAIN	Chr 4	LI	ENSG00000132465	-2.01325		CMTR1	LI_2	HM_2
IFITM1	Chr 11	LI	ENSG00000185885	-1.99767		COMP			SM_1
ISG15	Chr 1	LI	ENSG00000187608	-1.99582		DDX3X	LI_10		SM_5
MYCN	Chr 2	LI	ENSG00000134323	-1.91208		DDX3Y	LI_4
ADIRF	Chr 10	LI	ENSG00000148671	-1.85006		DHRSX	LI_8	HM_2	SM_1
OAS1	Chr 12	LI	ENSG00000089127	-1.76943		EIF1AX	LI_10		SM_5
EPSTI1	Chr 13	LI	ENSG00000133106	-1.70436		EIF1AY
XAF1	Chr 17	LI	ENSG00000132530	-1.61627		EIF2S3	LI_1	HM_3	SM_11
OASL	Chr 12	LI	ENSG00000135114	-1.60027		EPSTI1	LI_5
HELZ2	Chr 20	LI	ENSG00000130589	-1.57394		ETV7	LI_5
LY6E	Chr 8	LI	ENSG00000160932	-1.54349		FAM227A
BST2	Chr 19	LI	ENSG00000130303	-1.5332		FOSB	LI_1		SM_3
PSMB9	Chr 6	LI	ENSG00000240065	-1.34075		HAMP	LI_10	HM_1	SM_11
STAT1	Chr 2	LI	ENSG00000115415	-1.30644		HBEGF	LI_10	HM_6	SM_12
SAMD9L	Chr 7	LI	ENSG00000177409	-1.19866		HELZ2	LI_5
LGALS3BP	Chr 17	LI	ENSG00000108679	-1.15755		HERC5
HERC5	Chr 5	LI	ENSG00000138646	-1.11239		HLA-DOA	LI_2		SM_3
RIGI (DDX58)	Chr 9	LI	ENSG00000107201	-1.08694		IFI44	LI_5		SM_12
LAP3	Chr 4	LI	ENSG00000002549	-0.815851		IFI44L	LI_5		SM_3
IRF9	Chr 14	LI	ENSG00000213928	-0.724229		IFI6	LI_5		SM_3
TPM1	Chr 15	LI	ENSG00000140416	-0.697238		IFIH1	LI_5		SM_3
STS	X	LI	ENSG00000101846	-0.645292		IFITM1	LI_7	HM_1	SM_11
SMC1A	X	LI	ENSG00000072501	-0.645012		IL1RL1		HM_1	SM_11
KDM6A	X	LI	ENSG00000147050	-0.600047		IRF9	LI_5
MTHFD1	Chr 14	LI	ENSG00000100714	-0.586578		ISG15	LI_7		SM_12
KDM5C	X	LI	ENSG00000126012	-0.57696		JCHAIN	LI_7
ZFX	X	LI	ENSG00000005889	-0.549792		KCNB1		HM_7
PUDP	X	LI	ENSG00000130021	-0.531793		KDM5C		HM_3	SM_11
CMTR1	Chr 6	LI	ENSG00000137200	-0.416983		KDM5D
CD99	PAR	LI	ENSG00000292348	0.604941		KDM6A	LI_2
CD99	PAR	LI	ENSG00000002586			KLHL31	LI_9		SM_3
HBEGF	Chr 5	LI	ENSG00000113070	1.71745		LAP3	LI_7		SM_11
FOSB	Chr 19	LI	ENSG00000125740	2.12551		LGALS3BP	LI_5		SM_3
SELE	Chr 1	LI	ENSG00000007908	2.73833		LY6E	LI_5	HM_3
CGA	Chr 6	LI	ENSG00000135346	3.20023		MFSD4B	LI_3	HM_7
ZFY	Y	LI	ENSG00000067646	3.91686		MTHFD1	LI_8		SM_9
USP9Y	Y	LI	ENSG00000114374	4.00979		MX1	LI_5		SM_3
KDM5D	Y	LI	ENSG00000012817	4.21072		MX2	LI_5
EIF1AY	Y	LI	ENSG00000198692	4.26781		MYCN			SM_2
NLGN4Y	Y	LI	ENSG00000165246	4.30399		NLGN4Y
RPS4Y1	Y	LI	ENSG00000129824	4.40129		OAS1	LI_5
UTY	Y	LI	ENSG00000183878	4.41268		OAS2	LI_5		SM_12
DDX3Y	Y	LI	ENSG00000067048	4.48144		OAS3	LI_5
TBL1Y	Y	LI	ENSG00000092377	4.78501		OASL	LI_7
OAS2	Chr 12	HM	ENSG00000111335	-1.93345		PECAM1		HM_1	SM_11
OAS1	Chr 12	HM	ENSG00000089127	-1.81442		PIGR	LI_7	HM_7
IFI44	Chr 1	HM	ENSG00000137965	-1.66732		PSMB9	LI_5
OAS3	Chr 12	HM	ENSG00000111331	-1.36824		PTX3		HM_1	SM_11
IFI6	Chr 1	HM	ENSG00000126709	-1.13157		PUDP	LI_3
KLHL31	Chr 6	HM	ENSG00000124743	-0.719856		PZP	LI_7	HM_7
ZFX	X	HM	ENSG00000005889	-0.678311		RIGI (DDX58)	LI_5	HM_2
RPS4X	X	HM	ENSG00000198034	-0.628583		RPS4X	LI_1	HM_3	SM_4
EIF1AX	X	HM	ENSG00000173674	-0.573983		RPS4Y1	LI_4
KDM5C	X	HM	ENSG00000126012	-0.544495		RSAD2	LI_2		SM_3
DDX3X	X	HM	ENSG00000215301	-0.543699		SAMD9L	LI_5
KDM6A	X	HM	ENSG00000147050	-0.5229		SELE			SM_11
STS	X	HM	ENSG00000101846	-0.495655		SHOX		HM_7	SM_1
SMC1A	X	HM	ENSG00000072501	-0.405321		SMC1A	LI_2		SM_11
ACTR10	Chr 14	HM	ENSG00000131966	-0.396029		STAT1	LI_5	HM_3
EIF2S3	X	HM	ENSG00000130741	-0.367247		STS	LI_7
UBA1	X	HM	ENSG00000130985	-0.305767		TBL1Y
CD99	PAR	HM	ENSG00000292348	0.545187		TPM1	LI_7		SM_3
CD99	PAR	HM	ENSG00000002586			UBA1	LI_3		SM_5
KCNB1	Chr 20	HM	ENSG00000158445	0.662501		USP9Y
COMP	Chr 19	HM	ENSG00000105664	2.32417		UTY
USP9Y	Y	HM	ENSG00000114374	3.92904		XAF1	LI_5		SM_3
KDM5D	Y	HM	ENSG00000012817	4.01615		ZBED1	LI_3	HM_3	SM_11
ZFY	Y	HM	ENSG00000067646	4.10901		ZFX	LI_8		SM_12
NLGN4Y	Y	HM	ENSG00000165246	4.15873		ZFY	LI_4
EIF1AY	Y	HM	ENSG00000198692	4.24785
DDX3Y	Y	HM	ENSG00000067048	4.33416
RPS4Y1	Y	HM	ENSG00000129824	4.37875
UTY	Y	HM	ENSG00000183878	4.38295
IFI44L	Chr 1	SM	ENSG00000137959	-2.81652
IFI6	Chr 1	SM	ENSG00000126709	-2.24216
MX1	Chr 21	SM	ENSG00000157601	-1.96393
OAS2	Chr 12	SM	ENSG00000111335	-1.83285
MX2	Chr 21	SM	ENSG00000183486	-1.73751
EPSTI1	Chr 13	SM	ENSG00000133106	-1.58592
IFI44	Chr 1	SM	ENSG00000137965	-1.57552
OAS3	Chr 12	SM	ENSG00000111331	-1.44461
HLA-DOA	Chr 6	SM	ENSG00000204252	-1.16792
XAF1	Chr 17	SM	ENSG00000132530	-1.11885
IFIH1	Chr 2	SM	ENSG00000115267	-1.11656
FAM227A	Chr 22	SM	ENSG00000184949	-1.11474
ZFX	X	SM	ENSG00000005889	-0.65983
KDM6A	X	SM	ENSG00000147050	-0.560896
MFSD4B	Chr 6	SM	ENSG00000173214	-0.494116
ASMTL	PAR	SM	ENSG00000292339	0.536175
ASMTL	PAR	SM	ENSG00000169093
PECAM1	Chr 17	SM	ENSG00000261371	0.587939
DHRSX	PAR	SM	ENSG00000292338	0.637941
DHRSX	PAR	SM	ENSG00000169084
CD99	PAR	SM	ENSG00000292348	0.767425
CD99	PAR	SM	ENSG00000002586
ZBED1	PAR	SM	ENSG00000292345	1.07424
ZBED1	PAR	SM	ENSG00000214717
SHOX	PAR	SM	ENSG00000292354	1.17232
SHOX	PAR	SM	ENSG00000185960
CLDN5	Chr 22	SM	ENSG00000184113	1.48153
HAMP	Chr 19	SM	ENSG00000105697	2.77173
PTX3	Chr 3	SM	ENSG00000163661	3.11823
IL1RL1	Chr 2	SM	ENSG00000115602	3.53429
ZFY	Y	SM	ENSG00000067646	3.72958
EIF1AY	Y	SM	ENSG00000198692	3.83905
USP9Y	Y	SM	ENSG00000114374	3.88188
KDM5D	Y	SM	ENSG00000012817	4.00372
UTY	Y	SM	ENSG00000183878	4.08639
DDX3Y	Y	SM	ENSG00000067048	4.16969
RPS4Y1	Y	SM	ENSG00000129824	4.27392
NLGN4Y	Y	SM	ENSG00000165246	4.28928

## Sheet: B - Sex-biased_genes_All_summar
Tissue	Samples / tissue		PCGs / tissue	Number of genes
	M	F	PCGs	Y chrom.	X chrom.	Pseudo-autosomal region	Autosomal	Medium fold change
LI	22	13	50	9	6	1	34	-0.95
HM	25	14	28	8	10	1	9	-0.4
SM	24	13	33	8	3	4	18	0.59

## Sheet: C - KEGG_All
category	subcategory	ID	Description	GeneRatio	BgRatio	RichFactor	FoldEnrichment	zScore	pvalue	p.adjust	qvalue	geneID	Count
Human Diseases	Infectious disease: viral	hsa05171	Coronavirus disease - COVID-19	12/43	238/8546	0.0504202	10.0207	10.0366	1.17903e-09	1.29693e-07	1.12938e-07	IRF9/HBEGF/MX1/MX2/OAS1/OAS2/OAS3/RPS4X/RPS4Y1/IFIH1/STAT1/ISG15	12
Human Diseases	Infectious disease: viral	hsa05164	Influenza A	10/43	173/8546	0.0578035	11.4881	9.91023	9.59239e-09	5.27581e-07	4.59425e-07	IRF9/HLA-DOA/MX1/MX2/OAS1/OAS2/OAS3/IFIH1/STAT1/RSAD2	10
Human Diseases	Infectious disease: viral	hsa05160	Hepatitis C	9/43	159/8546	0.0566038	11.2497	9.27704	6.99031e-08	2.56311e-06	2.23199e-06	IRF9/MX1/MX2/OAS1/OAS2/OAS3/STAT1/CLDN5/RSAD2	9
Human Diseases	Infectious disease: viral	hsa05162	Measles	8/43	139/8546	0.057554	11.4385	8.82327	3.59134e-07	9.8762e-06	8.60032e-06	IRF9/MX1/MX2/OAS1/OAS2/OAS3/IFIH1/STAT1	8
Human Diseases	Infectious disease: viral	hsa05168	Herpes simplex virus 1 infection	8/43	182/8546	0.043956	8.73601	7.50153	2.7816e-06	6.11951e-05	5.32895e-05	IRF9/HLA-DOA/OAS1/OAS2/OAS3/IFIH1/STAT1/BST2	8
Human Diseases	Infectious disease: viral	hsa05169	Epstein-Barr virus infection	7/43	204/8546	0.0343137	6.81965	5.98248	6.18919e-05	0.00113468	0.000988099	IRF9/HLA-DOA/OAS1/OAS2/OAS3/STAT1/ISG15	7
Environmental Information Processing	Signaling molecules and interaction	hsa04514	Cell adhesion molecules	6/43	160/8546	0.0375	7.45291	5.85925	0.000134761	0.00211767	0.00184409	NLGN4Y/HLA-DOA/CD99/PECAM1/SELE/CLDN5	6
Human Diseases	Infectious disease: viral	hsa05165	Human papillomavirus infection	7/43	333/8546	0.021021	4.17781	4.20632	0.00122984	0.0169104	0.0147258	IRF9/COMP/MX1/MX2/STAT1/OASL/ISG15	7
Human Diseases	Infectious disease: parasitic	hsa05144	Malaria	3/43	50/8546	0.06	11.9247	5.50921	0.00197268	0.0241106	0.0209958	COMP/PECAM1/SELE	3
Organismal Systems	Immune system	hsa04621	NOD-like receptor signaling pathway	5/43	189/8546	0.026455	5.25778	4.20914	0.00244244	0.0268668	0.023396	IRF9/OAS1/OAS2/OAS3/STAT1	5
Genetic Information Processing	Information processing in viruses	hsa03250	Viral life cycle - HIV-1	3/43	64/8546	0.046875	9.31613	4.74861	0.00399341	0.0399341	0.0347751	MX1/MX2/BST2	3
Organismal Systems	Immune system	hsa04622	RIG-I-like receptor signaling pathway	3/43	72/8546	0.0416667	8.28101	4.41182	0.00555926	0.0509599	0.0443765	DDX3X/IFIH1/ISG15	3

## Sheet: D - KEGG_newborn genes
category	subcategory	ID	Description	GeneRatio	BgRatio	RichFactor	FoldEnrichment	zScore	pvalue	p.adjust	qvalue	geneID	Count
Human Diseases	Infectious disease: viral	hsa05164	Influenza A	10/31	173/8546	0.0578035	15.9351	11.9739	2.73714e-10	2.73714e-08	2.30496e-08	IRF9/HLA-DOA/MX1/MX2/OAS1/OAS2/OAS3/IFIH1/STAT1/RSAD2	10
Human Diseases	Infectious disease: viral	hsa05160	Hepatitis C	9/31	159/8546	0.0566038	15.6044	11.2156	3.0248e-09	1.5124e-07	1.2736e-07	IRF9/MX1/MX2/OAS1/OAS2/OAS3/STAT1/CLDN5/RSAD2	9
Human Diseases	Infectious disease: viral	hsa05171	Coronavirus disease - COVID-19	10/31	238/8546	0.0420168	11.5831	9.99073	6.16825e-09	2.05608e-07	1.73144e-07	IRF9/HBEGF/MX1/MX2/OAS1/OAS2/OAS3/IFIH1/STAT1/ISG15	10
Human Diseases	Infectious disease: viral	hsa05162	Measles	8/31	139/8546	0.057554	15.8663	10.6619	2.30295e-08	5.75737e-07	4.84831e-07	IRF9/MX1/MX2/OAS1/OAS2/OAS3/IFIH1/STAT1	8
Human Diseases	Infectious disease: viral	hsa05168	Herpes simplex virus 1 infection	8/31	182/8546	0.043956	12.1177	9.14719	1.88281e-07	3.76561e-06	3.17104e-06	IRF9/HLA-DOA/OAS1/OAS2/OAS3/IFIH1/STAT1/BST2	8
Human Diseases	Infectious disease: viral	hsa05169	Epstein-Barr virus infection	7/31	204/8546	0.0343137	9.45952	7.37854	6.43946e-06	0.000107324	9.03783e-05	IRF9/HLA-DOA/OAS1/OAS2/OAS3/STAT1/ISG15	7
Human Diseases	Infectious disease: viral	hsa05165	Human papillomavirus infection	7/31	333/8546	0.021021	5.79502	5.38525	0.000149959	0.00214227	0.00180401	IRF9/COMP/MX1/MX2/STAT1/OASL/ISG15	7
Organismal Systems	Immune system	hsa04621	NOD-like receptor signaling pathway	5/31	189/8546	0.026455	7.29305	5.27851	0.000534121	0.00667651	0.00562233	IRF9/OAS1/OAS2/OAS3/STAT1	5
Human Diseases	Infectious disease: parasitic	hsa05144	Malaria	3/31	50/8546	0.06	16.5406	6.64954	0.000754828	0.00838698	0.00706272	COMP/PECAM1/SELE	3
Genetic Information Processing	Information processing in viruses	hsa03250	Viral life cycle - HIV-1	3/31	64/8546	0.046875	12.9224	5.77628	0.00155042	0.0155042	0.0130561	MX1/MX2/BST2	3
Environmental Information Processing	Signaling molecules and interaction	hsa04514	Cell adhesion molecules	4/31	160/8546	0.025	6.89194	4.53926	0.00251069	0.0228244	0.0192206	HLA-DOA/PECAM1/SELE/CLDN5	4
