# Supplementary material for: Differential regulation of gene co-expression modules in muscles and liver of preterm newborns
Source: Front Cell Dev Biol. 2025 Sep 30;13:1645959. doi: 10.3389/fcell.2025.1645959 (PMC12518348; doi:10.3389/fcell.2025.1645959)
Supplement: Supplementary file 12 [file Table13.xlsx]

## Sheet: README
Supplemetary Table S13
Functional annotation of results of DE analysis of genes associated with BW, APG, MM3, PL, Glc_su_total, Catech, Mit_genes using ORA and KEGG database
Analysis of data from Supplemental Table S12
LI, liver
HM, heart muscle
SM, skeletal muscle
bold fonts in the KEGG pathways annotations list, top 50 pathways shown in Figure S5, and other pathways selected based on the following criteria:
	1. pathways of all categories, except for Human Diseases and Organismal Systems/Immune system subcategory;
	2. pathways with p < 0.0001 and count number ≥ 5;
	3. top 80% of pathways I LI_8 only;
	4. functional annotations not consistent with the biology of the given tissue are not included;
	5. the following pathways are shown regardless of the category, the p-value, or the count number:
		ABC transporters
		Primary bile acid biosynthesis
		Citrate cycle
		Cholesterol metabolism
		Drug metabolism - cytochrome P450
		ECM-receptor interaction
		Hematopoietic cell lineage
		Glycolysis / gluconeogenesis
		Lipid metabolism - the whole subcategory
		Motor proteins
		Oxidative phosphorylation
		Peroxisome
		Platelet activation
		Pyruvate metabolism
		Steroid hormone biosynthesis

## Sheet: KEGG, -log10(pvalue)
	LI_BW	LI_APG	LI_MM3	LI_PL	LI_Glc_su_total	LI_Catech	LI_Mit_genes	HM_BW	HM_APG	HM_MM3	HM_PL	HM_Glc_su_total	HM_Catech	HM_Mit_genes	SM_BW	SM_APG	SM_MM3	SM_PL	SM_Glc_su_total	SM_Catech	SM_Mit_genes	max
Coronavirus disease - COVID-19					10.233	2.26631						31.6362	4.35652		4.7936							31.6362
Systemic lupus erythematosus			29.8355	28.5911	14.9419	27.8621	23.3248						24.0698				18.6991	18.1423		10.8802		29.8355
Cytoskeleton in muscle cells			6.46624	8.50518		6.02902				4.01366	5.20173		2.50367				18.6782	10.0292	3.50422	29.5117	5.59663	29.5117
Neutrophil extracellular trap formation			24.619	15.3751	12.9625	27.4499	20.0968						17.5089				16.2315	11.4515		9.02575		27.4499
Cell cycle			18.1185	16.488	19.3179		10.6567			4.42756							4.17077	4.53065				19.3179
Valine, leucine and isoleucine degradation				2.67179	4.25396		19.0071														3.38196	19.0071
Alcoholism			15.2965	14.271	8.71795	17.0691	18.7182						13.9688				12.7171	9.99723		5.14328		18.7182
Oxidative phosphorylation							9.86372								5.79745				3.90754		18.3833	18.3833
Diabetic cardiomyopathy							6.30798								7.22415				4.08829		16.5378	16.5378
Prion disease							4.97465								4.42612				3.71743		16.4919	16.4919
Parkinson disease							6.75751								7.5629				4.94859		16.4476	16.4476
Chemical carcinogenesis - reactive oxygen species							12.2431								4.05586				3.6207		15.7873	15.7873
Thermogenesis							8.18159								6.77819						15.0785	15.0785
Cardiac muscle contraction															3.14288		4.92813	3.34938	3.39491	3.57055	14.0309	14.0309
Hematopoietic cell lineage			5.51345	3.98392		13.9881							6.55519					3.64419		3.23829		13.9881
Pathways of neurodegeneration - multiple diseases							4.13639								11.14				4.74964		13.9834	13.9834
Non-alcoholic fatty liver disease							8.53789								7.46515				2.83461		13.7506	13.7506
Viral carcinogenesis			13.0527	6.96147	11.1463	5.58675	9.5117						3.17721				3.75323	3.0948				13.0527
Amyotrophic lateral sclerosis							6.65536								8.93588				3.20787		12.8495	12.8495
Chemical carcinogenesis - DNA adducts	4.79612		7.21401	10.683		12.5986	5.31863															12.5986
Alzheimer disease							4.60531								6.19184						12.2082	12.2082
DNA replication			7.64667	4.13046	11.8884		6.89192															11.8884
Huntington disease							5.44058								5.33244				3.17547		11.8418	11.8418
Drug metabolism - cytochrome P450			6.31344	6.28407		11.3841	4.0207															11.3841
Metabolism of xenobiotics by cytochrome P450			5.04702	7.27005		11.1588	5.07001															11.1588
Citrate cycle (TCA cycle)							3.27544														10.7198	10.7198
Homologous recombination			3.77639		9.63032		3.23576															9.63032
Rheumatoid arthritis				3.14616		9.54982							6.90797					4.4648		2.25014		9.54982
Carbon metabolism					2.86156		5.84999								3.53002						9.48353	9.48353
Motor proteins			3.65253	5.96485													9.2675	3.73831		3.79715		9.2675
Propanoate metabolism					3.98395		8.78665														3.56844	8.78665
ATP-dependent chromatin remodeling					5.2729		8.59728															8.59728
Complement and coagulation cascades			5.69352	4.12134	2.26652	8.40562	2.51627						5.25251					6.18626		8.4946		8.4946
Type I diabetes mellitus						8.3901							4.0017									8.3901
Retinol metabolism			2.68182	8.33114		7.57685	3.43239															8.33114
Graft-versus-host disease						8.19172							4.72089									8.19172
Inflammatory bowel disease						7.85867							4.60583					2.47993				7.85867
PI3K-Akt signaling pathway						3.86874							2.04239					4.0696		7.78681		7.78681
ECM-receptor interaction			4.57611	2.43518		7.62928							3.31866					5.4717		7.74646		7.74646
Bile secretion			7.74613	6.42672	3.03716	2.01818																7.74613
Cell adhesion molecules						7.70708							4.14754					4.89892		3.36819		7.70708
Allograft rejection						7.64306							3.62348									7.64306
Intestinal immune network for IgA production						7.29503							5.09347							2.07757		7.29503
Phagosome				2.49412		7.27926							4.70198					2.12936		2.84926		7.27926
Transcriptional misregulation in cancer			7.08774	5.3214	2.99522	4.26852	2.3915				3.89259		5.13228				5.54596	5.24078		3.56641		7.08774
Cytokine-cytokine receptor interaction				2.72571		6.84095					4.16527		7.06295					3.01847				7.06295
Viral protein interaction with cytokine and cytokine receptor			2.88914	4.41735		7.05319					4.09487		2.36877					3.16047				7.05319
Peroxisome				2.83275	7.03774		6.99259															7.03774
Leishmaniasis						6.8632							4.45917					2.78329		4.37241		6.8632
Steroid hormone biosynthesis	3.46062		3.07908	4.14527		6.84691	2.40855															6.84691
Malaria			3.8534	6.57648		5.09781				3.9672	5.21539		6.82661				3.11771	4.89669		3.41935		6.82661
2-Oxocarboxylic acid metabolism																					6.8173	6.8173
Necroptosis					6.59435		3.18332						2.37864									6.59435
Drug metabolism - other enzymes			6.49625	5.30782	2.24443	6.02149	3.85633															6.49625
Staphylococcus aureus infection			2.41772			5.20655							6.42082					3.06413		6.49377		6.49377
Fatty acid degradation				2.194	4.65445		6.38933															6.38933
Hypertrophic cardiomyopathy						3.51131											4.10206	3.69863		6.36569		6.36569
TNF signaling pathway						3.57548					4.3785		2.67803					6.26995		2.58295		6.26995
Lysine degradation					2.9932		6.26898															6.26898
Influenza A						6.26742							4.16964							2.90625		6.26742
Insulin signaling pathway															6.25853							6.25853
Th17 cell differentiation						6.20138							4.70469					2.75051		2.01207		6.20138
Antigen processing and presentation			2.21458			6.02149							2.56218									6.02149
Autoimmune thyroid disease						5.95464							3.2953									5.95464
Mismatch repair					5.89162		3.59262															5.89162
Porphyrin metabolism		5.43281	5.66302	5.87296	3.08233																	5.87296
p53 signaling pathway			4.93699	2.62244	5.82089		2.48583								2.34566		4.11216	4.69662				5.82089
Osteoclast differentiation						2.11222				3.90414	5.01698		4.83589							5.72467		5.72467
Fanconi anemia pathway			2.37756		5.70883		4.09599															5.70883
Herpes simplex virus 1 infection					2.52902	5.69131							3.40975									5.69131
Protein digestion and absorption			3.32811	4.00628		4.4795							2.67771				3.28251	3.87277		5.6604		5.6604
Dilated cardiomyopathy						3.15078											3.7472	2.92539		5.6604		5.6604
AGE-RAGE signaling pathway in diabetic complications	2.86133					2.58109					2.93269		2.82344					4.63424		5.6421		5.6421
Ubiquitin mediated proteolysis															5.4832						3.40974	5.4832
Lysosome					5.35361																	5.35361
Cellular senescence			4.16018	2.87705	5.33689		4.78233								2.44229			2.53054				5.33689
Biosynthesis of cofactors			2.37369	3.03055	5.29177																	5.29177
Thyroid hormone signaling pathway															5.27651						3.47796	5.27651
Phenylalanine metabolism																	5.23876					5.23876
Glyoxylate and dicarboxylate metabolism							5.17349														2.85837	5.17349
Human T-cell leukemia virus 1 infection			3.29522	2.6329		2.17946	2.15436						4.80433					4.28841		5.1536		5.1536
Amoebiasis						5.12579					2.85773		2.27084					3.01713		3.73829		5.12579
Calcium signaling pathway															2.67122		3.74874	3.2879		5.08829		5.08829
Tryptophan metabolism							5.06125															5.06125
Neurotrophin signaling pathway															4.98513							4.98513
MAPK signaling pathway											4.94697		3.15757					2.96767		2.80658		4.94697
Toxoplasmosis						4.93036							2.91925									4.93036
Adrenergic signaling in cardiomyocytes															2.87599		4.81516			4.08398	4.57376	4.81516
Viral myocarditis						4.76957							3.67389									4.76957
Asthma						4.74759							3.41373									4.74759
IL-17 signaling pathway				2.77093		4.74512					4.34546		3.61467					3.41583				4.74512
African trypanosomiasis										4.17451	4.74072		4.63893									4.74072
Epstein-Barr virus infection			3.03297	2.19203	3.53069	4.12699							3.62567					2.78433		4.57273		4.57273
Fatty acid metabolism					3.78691		4.47009															4.47009
Pyruvate metabolism						2.96102	4.39256															4.39256
Arginine and proline metabolism			2.79775	4.02284		3.24525	2.92236										4.38581			3.41935		4.38581
Autophagy - animal		4.36164			2.17099										3.09372							4.36164
Nucleotide metabolism			2.33751		4.34918																	4.34918
HIF-1 signaling pathway						2.87835						4.33654			2.83892		2.6211			3.18591		4.33654
PPAR signaling pathway				4.30707														3.4669		2.23102		4.30707
Fluid shear stress and atherosclerosis						4.30078					2.54036		2.42553									4.30078
ABC transporters			3.29988	4.08424	4.26116																	4.26116
Alcoholic liver disease					4.23417													3.82731				4.23417
NF-kappa B signaling pathway			2.259	2.18808	2.65704	2.0402					2.78495							3.38472		3.95301		3.95301
Glycolysis / Gluconeogenesis						3.92891	2.15761										2.53049			2.56801	2.63163	3.92891
Measles													3.92837							3.16037		3.92837
Th1 and Th2 cell differentiation						3.91352							3.14303							2.07034		3.91352
Base excision repair					3.902																	3.902
beta-Alanine metabolism							3.82749															3.82749
Polycomb repressive complex		3.53524			3.7849																	3.7849
Virion - Lassa virus and SFTS virus					3.75895																	3.75895
Ascorbate and aldarate metabolism			2.75495	3.75326	2.16511	2.87562	2.63487															3.75326
Focal adhesion						2.58164												3.52256		3.73499		3.73499
TGF-beta signaling pathway											3.64427	3.7348						3.14487				3.7348
Butanoate metabolism				2.90475			3.70322															3.70322
mTOR signaling pathway															3.65741							3.65741
Bladder cancer			2.64966										2.73682					3.64291		2.5303		3.64291
Mineral absorption																		2.76142		3.58123		3.58123
Biosynthesis of amino acids						2.83691									3.17126		3.56231				2.67332	3.56231
Glioma															3.54355					2.23102		3.54355
Retrograde endocannabinoid signaling																					3.51485	3.51485
RNA degradation																					3.49902	3.49902
Pentose and glucuronate interconversions				3.49704																		3.49704
Renin-angiotensin system													3.43507									3.43507
Phenylalanine, tyrosine and tryptophan biosynthesis																	3.43052					3.43052
JAK-STAT signaling pathway													3.39594							2.14503		3.39594
Amino sugar and nucleotide sugar metabolism					3.37182																	3.37182
Colorectal cancer										3.30193												3.30193
Cholesterol metabolism				2.40381		2.63137	2.8364											2.84232		3.2986		3.2986
Chronic myeloid leukemia																				3.26909		3.26909
Breast cancer											2.80342		2.26491		3.17555							3.17555
Legionellosis			2.30179										3.17526									3.17526
FoxO signaling pathway			3.08749															2.24595		2.63013		3.08749
Arginine biosynthesis						3.07957																3.07957
Tuberculosis						3.0694							2.57997							2.22		3.0694
Small cell lung cancer			2.58283								2.71632							2.57702		3.06317		3.06317
Glutathione metabolism				3.06254													2.50285			2.47737		3.06254
Primary bile acid biosynthesis							3.05289															3.05289
Chagas disease													2.27084					3.01713		2.67627		3.01713
Histidine metabolism							2.99872															2.99872
Biosynthesis of unsaturated fatty acids							2.99751															2.99751
Caffeine metabolism			2.60854			2.99215																2.99215
Glycerolipid metabolism				2.98634																		2.98634
Efferocytosis						2.80983														2.96186		2.96186
Nucleocytoplasmic transport							2.92741															2.92741
Fructose and mannose metabolism				2.59463	2.51534															2.89309		2.89309
Apoptosis					2.23813		2.87356						2.15079									2.87356
Fatty acid elongation							2.86984															2.86984
Melanoma																				2.82936		2.82936
NOD-like receptor signaling pathway						2.79445							2.79481									2.79481
Basal cell carcinoma															2.77017							2.77017
Antifolate resistance			2.75495	2.50988	2.65899																	2.75495
Hippo signaling pathway															2.7357							2.7357
Arachidonic acid metabolism				2.30409		2.72584																2.72584
B cell receptor signaling pathway													2.69217									2.69217
Aldosterone synthesis and secretion																				2.69189		2.69189
Shigellosis					2.69148																	2.69148
Pertussis													2.68558									2.68558
Circadian rhythm																					2.67589	2.67589
Glycine, serine and threonine metabolism							2.67035															2.67035
Glucagon signaling pathway															2.65469							2.65469
Folate transport and metabolism			2.63403																			2.63403
Adipocytokine signaling pathway					2.60218																	2.60218
Oocyte meiosis					2.60133																	2.60133
Hormone signaling											2.59698											2.59698
Apelin signaling pathway																	2.56511					2.56511
Biosynthesis of nucleotide sugars					2.54119																	2.54119
Arrhythmogenic right ventricular cardiomyopathy																				2.53393		2.53393
Epithelial cell signaling in Helicobacter pylori infection											2.519							2.23049				2.519
Chemical carcinogenesis - receptor activation			2.27179			2.13598	2.12649						2.49987									2.49987
Pentose phosphate pathway					2.49422																	2.49422
Platinum drug resistance							2.48583															2.48583
AMPK signaling pathway					2.48401																	2.48401
Regulation of lipolysis in adipocytes																				2.47737		2.47737
Hepatocellular carcinoma															2.46235							2.46235
Pathogenic Escherichia coli infection													2.45419									2.45419
Glycosphingolipid biosynthesis - globo and isoglobo series							2.43649															2.43649
Pantothenate and CoA biosynthesis							2.43487															2.43487
Nucleotide excision repair							2.40855															2.40855
Human papillomavirus infection																				2.396		2.396
Axon guidance																				2.36353		2.36353
Cortisol synthesis and secretion																				2.35489		2.35489
Apoptosis - multiple species					2.3403																	2.3403
Ras signaling pathway																				2.31148		2.31148
Fc gamma R-mediated phagocytosis																				2.30581		2.30581
Thyroid hormone synthesis																				2.30332		2.30332
Selenocompound metabolism							2.28618															2.28618
Galactose metabolism				2.2821																		2.2821
Hepatitis B													2.27822									2.27822
Cysteine and methionine metabolism							2.27553															2.27553
Virion - Ebolavirus, Lyssavirus and Morbillivirus																		2.23641		2.22186		2.23641
Alanine, aspartate and glutamate metabolism						2.19733														2.04148		2.19733
Lipid and atherosclerosis						2.16551												2.14856		2.12802		2.16551
Pancreatic cancer																				2.16081		2.16081
Regulation of actin cytoskeleton																				2.1313		2.1313
Chemokine signaling pathway						2.09625																2.09625
Proteasome																				2.03067		2.03067
Insulin resistance																				2.01207		2.01207
Inflammatory mediator regulation of TRP channels									1.97915													1.97915

## Sheet: LI_BW
category	subcategory	ID	Description	GeneRatio	BgRatio	RichFactor	FoldEnrichment	zScore	pvalue	p.adjust	qvalue	geneID	Count
Human Diseases	Cancer: overview	hsa05204	Chemical carcinogenesis - DNA adducts	4/21	71/9436	0.056338	25.3146	9.71208	1.59911e-05	0.00166308	0.00153178	NAT2/AKR1C2/GSTP1/HSD11B1	4
Metabolism	Lipid metabolism	hsa00140	Steroid hormone biosynthesis	3/21	63/9436	0.047619	21.3968	7.67121	0.000346244	0.0180047	0.0165833	AKR1C2/HSD11B1/HSD17B6	3
Human Diseases	Endocrine and metabolic disease	hsa04933	AGE-RAGE signaling pathway in diabetic complications	3/21	101/9436	0.029703	13.3465	5.89141	0.00137615	0.0477065	0.0439402	VEGFD/IL6/PRKCE	3

## Sheet: LI_APG
category	subcategory	ID	Description	GeneRatio	BgRatio	RichFactor	FoldEnrichment	zScore	pvalue	p.adjust	qvalue	geneID	Count
Metabolism	Metabolism of cofactors and vitamins	hsa00860	Porphyrin metabolism	8/194	46/9436	0.173913	8.45899	7.34708	3.69143e-06	0.00102991	0.000952	CPOX/ALAD/ALAS1/FECH/HMBS/PPOX/BLVRB/UROD	8
Cellular Processes	Transport and catabolism	hsa04140	Autophagy - animal	13/194	169/9436	0.0769231	3.74148	5.21011	4.34866e-05	0.00606638	0.00560748	ATG14/WIPI2/IGBP1/NBR1/ZFYVE1/MAPK1/EPG5/BCL2L1/STK11/TSC1/STX7/ATG4D/MTMR3	13
Genetic Information Processing	Chromosome	hsa03083	Polycomb repressive complex	8/194	83/9436	0.0963855	4.68811	4.88941	0.000291582	0.0271171	0.0250658	EP300/EZH1/CBX7/JARID2/TFDP1/USP7/PCGF5/OGT	8

## Sheet: LI_MM3
category	subcategory	ID	Description	GeneRatio	BgRatio	RichFactor	FoldEnrichment	zScore	pvalue	p.adjust	qvalue	geneID	Count
Human Diseases	Immune disease	hsa05322	Systemic lupus erythematosus	73/1124	144/9436	0.506944	4.25581	14.4773	1.46035e-30	5.16964e-28	4.27345e-28	H2BC12L//C4A/H3C14/H2BC26/CTSG/ELANE/H2AC8/H2AC7/H2AX/H2BC5/H2BC3/HLA-DQA2/HLA-DQA1/HLA-DQA2/HLA-DQB1/H2AC21/H3C15/H3-7/H2BC18/H2BC12L/H4C15/H3C13/C1R/C1S/C4A/C6/C8A/C8B/C8G/C9/H4C9/H2AC13/H2AC15/H2AC14/H2AC16/H2AC6/H2AC4/H2AC17/H2AC20/H2BC8/H2BC13/H2BC15/H2BC14/H2BC7/H2BC6/H2BC9/H2BC10/H2BC4/H2BC17/H2BC21/H3C1/H3C4/H3C6/H3C11/H3C8/H3C12/H3C10/H4C1/H4C4/H4C6/H4C11/H4C3/H4C8/H4C2/H4C5/H4C13/H4C14/…	73
Organismal Systems	Immune system	hsa04613	Neutrophil extracellular trap formation	80/1124	196/9436	0.408163	3.42654	12.6235	2.40431e-25	4.25563e-23	3.51788e-23	H2BC12L//H3C14/H2BC26/CR1/CR1L/CTSG/ELANE/FGA/PADI4/FPR3/GP1BA/H2AC8/H2AC7/H2AX/H2BC5/H2BC3/H2AC21/H3C15/ITGA2B/ITGAM/ITGB3/MPO/H3-7/H2BC18/HDAC7/PIK3CD/PLCB4/H2BC12L/H4C15/AZU1/RAC2/SELP/NCF1/H3C13/SYK/CAMP/H4C9/H2AC13/H2AC15/H2AC14/H2AC16/H2AC6/H2AC4/H2AC17/H2AC20/H2BC8/H2BC13/H2BC15/H2BC14/H2BC7/H2BC6/H2BC9/H2BC10/H2BC4/H2BC17/H2BC21/H3C1/H3C4/H3C6/H3C11/H3C8/H3C12/H3C10/H4C1/H4C4/H4C6/H4C11/H…	80
Cellular Processes	Cell growth and death	hsa04110	Cell cycle	62/1124	158/9436	0.392405	3.29425	10.6941	7.61231e-19	8.98253e-17	7.42534e-17	CDK6/CDKN1A/CDKN1C/CDKN2C/CDKN2D/NDC80/GADD45G/DBF4/CHEK1/CDCA5/SGO1/ESCO2/DDX11/E2F1/E2F2/E2F4/EP300/FBXO5/MAD2L1/MCM2/MCM3/MCM4/MCM5/MCM6/MCM7/MYC/GADD45B/ORC1/PCNA/PLK1/PPP2R5B/KNL1/RBL1/CCND1/BUB1/BUB1B/TFDP1/TFDP2/TTK/CDT1/CDC7/CDC45/CCNB3/CCNA2/CCNB1/CCND2/CCND3/CCNE1/TICRR/PKMYT1/CCNB2/CCNE2/AURKB/PTTG1/TRIP13/ESPL1/CDK1/CDC6/CDC20/CDC25A/CDC25C/CDC27	62
Human Diseases	Substance dependence	hsa05034	Alcoholism	65/1124	191/9436	0.340314	2.85694	9.53374	5.05249e-16	4.47145e-14	3.6963e-14	H2BC12L//H3C14/H2BC26/SLC29A1/H2AC8/H2AC7/H2AX/H2BC5/H2BC3/H2AC21/H3C15/MAOA/H3-7/H2BC18/HDAC7/H2BC12L/SLC29A3/H4C15/PKIA/H3C13/H4C9/H2AC13/H2AC15/H2AC14/H2AC16/H2AC6/H2AC4/H2AC17/H2AC20/H2BC8/H2BC13/H2BC15/H2BC14/H2BC7/H2BC6/H2BC9/H2BC10/H2BC4/H2BC17/H2BC21/H3C1/H3C4/H3C6/H3C11/H3C8/H3C12/H3C10/H4C1/H4C4/H4C6/H4C11/H4C3/H4C8/H4C2/H4C5/H4C13/H4C14/CREB3L3/H2AC12/H2BC12/H3C7/H2AC11/H2BC11/H2AC25/H…	65
Human Diseases	Cancer: overview	hsa05203	Viral carcinogenesis	64/1124	205/9436	0.312195	2.62088	8.62791	8.85768e-14	6.27124e-12	5.18408e-12	CDK6/CDKN1A/H2BC12L//IRF9/CHEK1/CCR4/H2BC26/EGR3/EP300/H2BC5/H2BC3/HLA-A/HLA-B/HLA-F/IRF7/JUN/LTBR/H2BC18/HDAC7/PIK3CD/PMAIP1/H2BC12L/H4C15/EIF2AK2/RBL1/CCND1/STAT5A/SYK/USP7/H4C9/H2BC8/H2BC13/H2BC15/H2BC14/H2BC7/H2BC6/H2BC9/H2BC10/H2BC4/H2BC17/H2BC21/H4C1/H4C4/H4C6/H4C11/H4C3/H4C8/H4C2/H4C5/H4C13/H4C14/CREB3L3/H2BC12/KAT2B/CCNA2/CCND2/CCND3/H2BC11/CCNE1/CCNE2/TBPL1/HDAC9/CDK1/CDC20	64
Organismal Systems	Digestive system	hsa04976	Bile secretion	31/1124	90/9436	0.344444	2.89162	6.63045	1.79421e-08	1.05858e-06	8.75071e-07	ABCC4/CFTR/SLC22A7/SLC27A5/ADCY7/SLCO1B3-SLCO1B7/SLC51B/CYP3A4/SLC51A/EPHX1/AQP1/ATP1B1/ATP1B2/ABCB4/UGT1A6/UGT1A9/UGT1A4/UGT1A1/BAAT/NCEH1/SLC2A1/SLC5A1/SLC10A1/SLC22A1/SULT2A1/UGT2B4/UGT2B7/UGT2B10/CA2/ABCC3/ABCG2	31
Genetic Information Processing	Replication and repair	hsa03030	DNA replication	18/1124	36/9436	0.5	4.19751	7.06806	2.25597e-08	1.14088e-06	9.43097e-07	DNA2/FEN1/POLA2/LIG1/MCM2/MCM3/MCM4/MCM5/MCM6/MCM7/PCNA/POLA1/POLD1/POLE/POLE2/PRIM1/RFC3/RFC4	18
Human Diseases	Cancer: overview	hsa05204	Chemical carcinogenesis - DNA adducts	26/1124	71/9436	0.366197	3.07423	6.4511	6.10933e-08	2.70338e-06	2.23473e-06	NAT2/CYP1B1/CYP2A6/CYP2A7/CYP2C19/CYP2C9/CYP2C18/CYP2E1/CYP3A4/EPHX1/GSTA1/GSTA2/GSTM3/GSTM5/UGT1A6/UGT1A9/UGT1A4/UGT1A1/PTGS2/CYP3A43/SULT1A2/SULT1A1//SULT2A1/UGT2B4/UGT2B7/UGT2B10	26
Human Diseases	Cancer: overview	hsa05202	Transcriptional misregulation in cancer	51/1124	201/9436	0.253731	2.13008	5.95511	8.17067e-08	3.2138e-06	2.65666e-06	CDKN1A/CDKN2C/CEBPA/CEBPE/GADD45G/H3C14/DDIT3/DEFA1/DEFA3/DEFA4/ELANE/FLT3/BIRC3/H3C15/IGF1R/IL6/ITGAM/LMO2/LYL1/MLLT3/MMP9/MPO/H3-7/MYC/MYCN/GADD45B/PAX5/PBX1/ETV7/BMP2K/BCL2L1/H3C13/TCF3/TMPRSS2/DEFA1B/NSD2/IL1R2/HMGA2/H3C1/H3C4/H3C6/H3C11/H3C8/H3C12/H3C10/RUNX2/LDB1/CCNA2/CCND2/H3C7/CD14	51
Metabolism	Xenobiotics biodegradation and metabolism	hsa00983	Drug metabolism - other enzymes	27/1124	81/9436	0.333333	2.79834	5.97714	3.18973e-07	1.09996e-05	9.09271e-06	NAT2/CES1/CYP2A6/CYP2A7/CYP2E1/CYP3A4/TYMP/GSTA1/GSTA2/GSTM3/GSTM5/MPO/UPB1/UGT1A6/UGT1A9/UGT1A4/UGT1A1/RRM1/RRM2/TK1/TK2/UGT2B4/UGT2B7/UGT2B10/UPP1/XDH/CES2	27
Cellular Processes	Cell motility	hsa04820	Cytoskeleton in muscle cells	55/1124	233/9436	0.236052	1.98166	5.57923	3.41794e-07	1.09996e-05	9.09271e-06	LDB3/CKM/COL4A5/XIRP2/COL9A1/COL9A3/COL11A1/SYNE3/ELN/ENO2/ENO3/FBN2/FHL2/FLNC/COL24A1/ANKRD1/AMPD3/ITGA2B/ITGA4/ITGB3/ITGB4/AGRN/LBR/LMNB1/MYBPC1/MYH4/MYH8/MYL3/MYL4/NEB/ATP1B1/ATP1B2/SPTBN4/ACTA1/MYL7/SDC1/PDLIM2/SPTBN2/ACTC1/THBS1/TMOD1/TNNI1/TNNI2/TNNT2/TNNT3/ACTG2/MYH14/DIAPH3/TLN2/OBSCN/FBN3/LMNB2/MYOM1/ACTN2/PDLIM7	55
Metabolism	Xenobiotics biodegradation and metabolism	hsa00982	Drug metabolism - cytochrome P450	25/1124	73/9436	0.342466	2.87501	5.91368	4.85912e-07	1.43344e-05	1.18494e-05	ADH4/CYP2A6/CYP2A7/CYP2B6/CYP2C19/CYP2C9/CYP2D6/CYP2E1/CYP3A4/ALDH3B1/FMO1/FMO3/GSTA1/GSTA2/GSTM3/GSTM5/AOX1/MAOA/UGT1A6/UGT1A9/UGT1A4/UGT1A1/UGT2B4/UGT2B7/UGT2B10	25
Organismal Systems	Immune system	hsa04610	Complement and coagulation cascades	27/1124	88/9436	0.306818	2.57574	5.46096	2.02525e-06	5.4936e-05	4.54125e-05	MASP2/C4A/CPB2/CR1/CR1L/F7/F9/F11/F12/F13A1/FGA/ITGAM/MBL2/SERPINC1/SERPINE1/PROC/CFB/C1R/C1S/C4A/C4BPA/C6/C8A/C8B/C8G/C9/CFHR5	27
Metabolism	Metabolism of cofactors and vitamins	hsa00860	Porphyrin metabolism	18/1124	46/9436	0.391304	3.28501	5.71262	2.17261e-06	5.4936e-05	4.54125e-05	CPOX/ALAD/ALAS1/ALAS2/FECH/HMBS/UGT1A6/UGT1A9/UGT1A4/UGT1A1/PPOX/BLVRA/BLVRB/UGT2B4/UGT2B7/UGT2B10/UROD/UROS	18
Organismal Systems	Immune system	hsa04640	Hematopoietic cell lineage	29/1124	100/9436	0.29	2.43456	5.3032	3.06582e-06	7.23533e-05	5.98104e-05	CR1/CR1L/EPOR/FLT3/GP1BA/GP1BB/GP5/GP9/GYPA/HLA-DQA2/HLA-DQA1/HLA-DQA2/HLA-DQB1/IL1B/IL4R/IL6/IL7/ITGA2B/ITGA4/ITGAM/ITGB3/KIT/MME/TFRC/IL1R2/CD9/CD14/CD22/CD36/CD37	29
Metabolism	Xenobiotics biodegradation and metabolism	hsa00980	Metabolism of xenobiotics by cytochrome P450	24/1124	79/9436	0.303797	2.55039	5.08846	8.97378e-06	0.000198545	0.000164126	ADH4/CYP1B1/CYP2A6/CYP2A7/CYP2B6/CYP2C9/CYP2D6/CYP2E1/CYP3A4/EPHX1/ALDH3B1/AKR7L/GSTA1/GSTA2/GSTM3/GSTM5/UGT1A6/UGT1A9/UGT1A4/UGT1A1/SULT2A1/UGT2B4/UGT2B7/UGT2B10	24
Cellular Processes	Cell growth and death	hsa04115	p53 signaling pathway	23/1124	75/9436	0.306667	2.57447	5.03391	1.15614e-05	0.000240748	0.000199013	CDK6/CDKN1A/GADD45G/CHEK1/SESN3/ZNF385A/GADD45B/SERPINE1/SHISA5/GTSE1/PMAIP1/CCND1/BCL2L1/RRM2/THBS1/CCNB1/CCND2/CCND3/CCNE1/CCNG2/CCNB2/CCNE2/CDK1	23
Environmental Information Processing	Signaling molecules and interaction	hsa04512	ECM-receptor interaction	25/1124	89/9436	0.280899	2.35815	4.73378	2.65394e-05	0.000521942	0.00043146	COL2A1/COL4A5/COL9A1/COL9A3/FREM1/GP1BA/GP1BB/GP5/GP9/HMMR/TNC/ITGA2B/ITGA4/ITGB3/ITGB4/AGRN/LAMA3/LAMB3/LAMC2/GP6/SDC1/THBS1/FRAS1/CD36/SV2A	25
Cellular Processes	Cell growth and death	hsa04218	Cellular senescence	36/1124	157/9436	0.229299	1.92497	4.29763	6.91551e-05	0.00128847	0.0010651	CDK6/CDKN1A/GADD45G/CHEK1/E2F1/E2F2/E2F4/HIPK1/FOXM1/FOXO3/LIN9/HLA-A/HLA-B/HLA-F/IL6/MRE11/MYBL2/MYC/GADD45B/NFATC4/SERPINE1/PIK3CD/MAP2K3/RBL1/CCND1/CCNB3/CCNA2/CCNB1/CCND2/BTRC/CCND3/CCNE1/CCNB2/CCNE2/CDK1/CDC25A	36
Human Diseases	Infectious disease: parasitic	hsa05144	Malaria	16/1124	50/9436	0.32	2.68641	4.39651	0.000140152	0.00248069	0.00205064	CR1/CR1L/ACKR1/GYPA/GYPB/GYPC/HBA1/HBA2/HBB/IL1B/IL6/MYD88/SDC1/SELP/THBS1/CD36	16
Genetic Information Processing	Replication and repair	hsa03440	Homologous recombination	14/1124	41/9436	0.341463	2.86659	4.40447	0.000167342	0.00282092	0.00233189	TOPBP1/EME1/RAD54B/MRE11/UIMC1/POLD1/RAD51/BLM/BRCA1/BRCA2/XRCC2/XRCC3/BRIP1/RAD54L	14
Cellular Processes	Cell motility	hsa04814	Motor proteins	41/1124	197/9436	0.208122	1.74719	3.89718	0.000222572	0.00358139	0.00296053	KIF20A/CENPE/KIF2C/TUBA3D/KIF18B/KLC3/DNAH5/DNAH10/DNAH12/KIF4A/KIF26A/KIF24/KIF7/KIF3C/KIF5C/KIF11/KIFC1/KIF22/MYH4/MYH8/MYL3/MYL4/MYO7A/TUBA8/KIF15/ACTA1/MYL7/ACTC1/TNNI1/TNNI2/TNNT2/TNNT3/ACTG2/MYH14/TUBB1/KIF18A/TUBB6/MYO18B/KIF23/KIF20B/KIF14	41
Organismal Systems	Digestive system	hsa04974	Protein digestion and absorption	25/1124	105/9436	0.238095	1.99881	3.78457	0.00046977	0.00717542	0.00593151	COL2A1/COL4A5/COL7A1/COL9A1/COL9A3/COL11A1/COL12A1/COL16A1/COL17A1/CPA3/CPB2/DPP4/ELN/SLC36A1/COL24A1/SLC6A19/KCNN4/MEP1A/MME/ATP1B1/ATP1B2/PRSS3/SLC1A1/SLC1A5/COL21A1	25
Environmental Information Processing	Membrane transport	hsa02010	ABC transporters	14/1124	45/9436	0.311111	2.61178	3.98528	0.00050133	0.00717542	0.00593151	ABCC5/ABCB6/ABCC4/ABCA7/ABCA9/CFTR/ABCA13/DEFB1/ABCB10/ABCB4/TAP1/TAP2/ABCC3/ABCG2	14
Human Diseases	Infectious disease: viral	hsa05166	Human T-cell leukemia virus 1 infection	44/1124	224/9436	0.196429	1.64902	3.61499	0.000506738	0.00717542	0.00593151	CDKN1A/CDKN2C/CHEK1/ADCY7/E2F1/E2F2/EP300/FOS/HLA-A/HLA-B/HLA-DQA2/HLA-DQA1/HLA-DQA2/HLA-DQB1/HLA-F/IL6/JUN/LTBR/MAD2L1/MYC/NFATC4/PIK3CD/B2M/CCND1/BCL2L1/SLC2A1/STAT5A/TCF3/BUB1B/TSPO/IL1R2/TLN2/CREB3L3/KAT2B/CCNA2/CCND2/CCND3/CCNE1/CCNB2/CCNE2/PTTG1/TBPL1/ESPL1/CDC20/CDC27	44
Environmental Information Processing	Signal transduction	hsa04068	FoxO signaling pathway	29/1124	133/9436	0.218045	1.83049	3.54692	0.000817547	0.0109285	0.009034	BCL2L11/CDKN1A/CDKN2D/PLK4/PLK2/GADD45G/DEPP1/AGAP2/EGF/EP300/FOXO3/IGF1R/IL6/FOXO4/GADD45B/PCK1/PCK2/PIK3CD/PLK1/RAG1/CCND1/STK11/USP7/CCNB3/S1PR4/CCNB1/CCND2/CCNG2/CCNB2	29
Metabolism	Lipid metabolism	hsa00140	Steroid hormone biosynthesis	17/1124	63/9436	0.269841	2.26532	3.70539	0.000833533	0.0109285	0.009034	AKR1C4/CYP1B1/CYP2E1/CYP3A4/CYP11A1/CYP17A1/CYP21A2/HSD11B2/UGT1A6/UGT1A9/UGT1A4/UGT1A1/SRD5A1/AKR1D1/UGT2B4/UGT2B7/UGT2B10	17
Human Diseases	Infectious disease: viral	hsa05169	Epstein-Barr virus infection	40/1124	204/9436	0.196078	1.64608	3.43049	0.000926905	0.0117187	0.0096872	BCL2L11/CDK6/CDKN1A/IRF9/GADD45G/E2F1/E2F2/HLA-A/HLA-B/HLA-DQA2/HLA-DQA1/HLA-DQA2/HLA-DQB1/HLA-F/IL6/CXCL10/IRF7/JUN/MYC/MYD88/GADD45B/OAS1/OAS2/OAS3/PIK3CD/MAP2K3/EIF2AK2/B2M/CCND1/SYK/TAP1/TAP2/BTK/USP7/CCNA2/CCND2/CCND3/CCNE1/CCNE2/ENTPD1/ISG15	40
Environmental Information Processing	Signaling molecules and interaction	hsa04061	Viral protein interaction with cytokine and cytokine receptor	23/1124	100/9436	0.23	1.93085	3.44114	0.0012908	0.0157567	0.0130252	CCR4/CX3CR1/CXCL1/CXCL3/IL6/CXCL10/CCL4L2/LTBR/CXCL9/PF4/PPBP/CCL28/ACKR3/CCL16/CCL19/CCL24/CXCL6/CXCL5/TNFRSF1B/CCR2/CXCR4/TNFSF14/CCL4L2	23
Metabolism	Amino acid metabolism	hsa00330	Arginine and proline metabolism	14/1124	50/9436	0.28	2.3506	3.52107	0.00159313	0.018799	0.01554	CKB/CKM/DAO/ALDH2/ALDH1B1/GAMT/GOT1/MAOA/OAT/P4HA1/LAP3/SMOX/PRODH/PRODH2	14
Metabolism	Carbohydrate metabolism	hsa00053	Ascorbate and aldarate metabolism	10/1124	30/9436	0.333333	2.79834	3.6277	0.00175812	0.0194492	0.0160775	ALDH2/ALDH1B1/UGT1A6/UGT1A9/UGT1A4/UGT1A1/UGT2B4/UGT2B7/UGT2B10/RGN	10
Human Diseases	Drug resistance: antineoplastic	hsa01523	Antifolate resistance	10/1124	30/9436	0.333333	2.79834	3.6277	0.00175812	0.0194492	0.0160775	ABCC5/ABCC4/DHFR/FOLR3/ALOX12/IL1B/IL6/TYMS/ABCC3/ABCG2	10
Metabolism	Metabolism of cofactors and vitamins	hsa00830	Retinol metabolism	17/1124	68/9436	0.25	2.09875	3.34374	0.00208056	0.0223188	0.0184497	DHRS9/ADH4/CYP2A6/CYP2A7/CYP2B6/CYP2C9/CYP2C18/CYP3A4/ALDH1A3/AOX1/UGT1A6/UGT1A9/UGT1A4/UGT1A1/UGT2B4/UGT2B7/UGT2B10	17
Human Diseases	Cancer: specific types	hsa05219	Bladder cancer	12/1124	41/9436	0.292683	2.45708	3.43817	0.0022405	0.0233275	0.0192835	CDKN1A/RASSF1/HBEGF/E2F1/E2F2/TYMP/EGF/MMP9/MYC/CCND1/THBS1/UPK3A	12
		hsa04981	Folate transport and metabolism	10/1124	31/9436	0.322581	2.70807	3.50274	0.00232255	0.023491	0.0194186	ABCC5/ABCC4/SLCO2B1/SLCO1B3-SLCO1B7/DHFR/FOLR3/BHMT/TYMS/ABCC3/ABCG2	10
Metabolism	Biosynthesis of other secondary metabolites	hsa00232	Caffeine metabolism	4/1124	6/9436	0.666667	5.59668	4.14157	0.00246296	0.0242191	0.0200205	NAT2/CYP2A6/CYP2A7/XDH	4
Human Diseases	Cancer: specific types	hsa05222	Small cell lung cancer	21/1124	93/9436	0.225806	1.89565	3.19181	0.00261321	0.0250021	0.0206678	CDK6/CDKN1A/GADD45G/CKS2/COL4A5/E2F1/E2F2/BIRC3/ITGA2B/LAMA3/LAMB3/LAMC2/MYC/GADD45B/PIK3CD/PTGS2/CCND1/BCL2L1/CCNE1/CCNE2/TRAF4	21
Human Diseases	Infectious disease: bacterial	hsa05150	Staphylococcus aureus infection	22/1124	102/9436	0.215686	1.81069	3.02707	0.00382193	0.0356043	0.029432	MASP2/C4A/DEFA1/DEFA3/DEFA4/DEFB1/FPR3/HLA-DQA2/HLA-DQA1/HLA-DQA2/HLA-DQB1/ITGAM/KRT13/KRT18/KRT19/MBL2/CFB/SELP/C1R/C1S/C4A/DEFA1B/CAMP	22
Genetic Information Processing	Replication and repair	hsa03460	Fanconi anemia pathway	14/1124	55/9436	0.254545	2.13691	3.10946	0.00419218	0.0374331	0.0309438	RMI2/EME1/FANCA/FANCD2/FANCE/FANCB/FANCG/UBE2T/FANCI/RAD51/BLM/BRCA1/BRCA2/BRIP1	14
Metabolism	Global and overview maps	hsa01240	Biosynthesis of cofactors	30/1124	154/9436	0.194805	1.63539	2.92337	0.00422973	0.0374331	0.0309438	MTHFD2/AK7/CMPK2/CPOX/DHFR/NQO1/ALAD/ALAS1/ALAS2/ALDH2/ALDH1B1/FECH/HAAO/HMBS/HPD/UGT1A6/UGT1A9/UGT1A4/UGT1A1/PPOX/ASPDH/BCAT1/TDO2/UGP2/UGT2B4/UGT2B7/UGT2B10/UROD/UROS/RGN	30
Metabolism	Global and overview maps	hsa01232	Nucleotide metabolism	19/1124	85/9436	0.223529	1.87653	2.98504	0.00459718	0.0396927	0.0328117	AK7/CMPK2/DCK/TYMP/AMPD3/GMPR/PNP/NT5E/NT5M/RRM1/RRM2/TK1/TK2/TYMS/UPP1/XDH/ENTPD1/ENTPD2/GDA	19
Human Diseases	Infectious disease: bacterial	hsa05134	Legionellosis	14/1124	56/9436	0.25	2.09875	3.03246	0.0049913	0.0420695	0.0347765	CLK1/CR1/CR1L/CXCL1/CXCL3/HSPA1A/HSPA1B/HSPA1L/HSPA6/IL1B/IL6/ITGAM/MYD88/CD14	14
Human Diseases	Cancer: overview	hsa05207	Chemical carcinogenesis - receptor activation	39/1124	217/9436	0.179724	1.50878	2.78818	0.00534825	0.0440298	0.0363969	ADCY7/CHRNA4/ADRB2/CYP1B1/CYP2B6/CYP3A4/E2F1/EGF/EPHX1/FOS/GSTA1/GSTA2/GSTM3/GSTM5/BIRC5/HSP90AA1/AR/JAK2/JUN/MYC/PIK3CD/UGT1A6/UGT1A9/UGT1A4/UGT1A1/CCND1/RPS6KA2/STAT5A/KLF5/UGT2B4/UGT2B7/UGT2B10/VDR/CREB3L3/TNFSF11/CCND3/CHRFAM7A/CDC6/CDC25A	39
Environmental Information Processing	Signal transduction	hsa04064	NF-kappa B signaling pathway	22/1124	105/9436	0.209524	1.75896	2.87573	0.0055081	0.0443151	0.0366328	GADD45G/LAT/CXCL1/CXCL3/CARD10/BIRC3/IL1B/CCL4L2/LTBR/MYD88/GADD45B/PRKCQ/PTGS2/BCL2L1/CCL19/SYK/BTK/CARD11/TNFSF11/TNFSF14/CD14/CCL4L2	22
Organismal Systems	Immune system	hsa04612	Antigen processing and presentation	18/1124	81/9436	0.222222	1.86556	2.87686	0.00610128	0.0479968	0.0396762	IFI30/HLA-A/HLA-B/HLA-DQA2/HLA-DQA1/HLA-DQA2/HLA-DQB1/HLA-F/HSPA1A/HSPA1B/HSPA1L/HSPA6/HSP90AA1/CIITA/B2M/PSME2/RFXAP/TAP1/TAP2	18

## Sheet: LI_PL
category	subcategory	ID	Description	GeneRatio	BgRatio	RichFactor	FoldEnrichment	zScore	pvalue	p.adjust	qvalue	geneID	Count
Human Diseases	Immune disease	hsa05322	Systemic lupus erythematosus	74/1211	144/9436	0.513889	4.00417	13.9388	2.56393e-29	9.07629e-27	7.44888e-27	H2BC12L//H3C14/H2BC26/CTSG/FCGR1A/FCGR2A/H2AC8/H2AC7/H2AX/H2BC5/H2BC3/H3-3B/HLA-DPB1/HLA-DQA2/HLA-DQA1/HLA-DQA2/HLA-DQB1/H2AC21/H3C15/IL10/H3-7/H2BC18/H2BC12L/H4C15/H3C13/C1R/C1S/C2/C7/C8G/C9/H4C9/H2AC13/H2AC15/H2AC14/H2AC16/H2AC6/H2AC4/H2AC17/H2AC20/H2BC8/H2BC13/H2BC15/H2BC14/H2BC7/H2BC6/H2BC9/H2BC10/H2BC4/H2BC17/H2BC21/H3C1/H3C4/H3C6/H3C11/H3C8/H3C12/H3C10/H4C1/H4C4/H4C6/H4C11/H4C3/H4C8/H4C2/H4…	74
Cellular Processes	Cell growth and death	hsa04110	Cell cycle	62/1211	158/9436	0.392405	3.05758	10.0077	3.25115e-17	5.75454e-15	4.72273e-15	CDK6/CDKN1C/CDKN2C/CDKN2D/NDC80/STAG2/DBF4/CHEK1/CDCA5/SGO1/ESCO2/GADD45A/E2F1/E2F2/E2F4/FBXO5/MTBP/MAD2L1/MCM2/MCM4/MCM5/MCM6/MCM7/MYC/GADD45B/ORC1/PCNA/PLK1/PPP2R5B/RBL1/BUB1/BUB1B/TFDP1/TFDP2/TGFB2/TGFB3/TTK/WEE1/CDT1/CDC7/CDC45/CDC14B/CCNA2/CCNB1/CCND2/CCND3/CCNE1/TICRR/PKMYT1/CCNB2/CCNE2/AURKB/PTTG1/TRIP13/ESPL1/CDK1/CDC6/CDC20/CDC25A/CDC25C/CDC27/RBX1	62
Organismal Systems	Immune system	hsa04613	Neutrophil extracellular trap formation	69/1211	196/9436	0.352041	2.74307	9.46198	4.21645e-16	4.97541e-14	4.0833e-14	H2BC12L//H3C14/H2BC26/CR1L/CTSG/FCGR1A/FCGR2A/FPR2/FPR3/GP1BA/H2AC8/H2AC7/H2AX/H2BC5/H2BC3/H3-3B/H2AC21/H3C15/ITGA2B/MPO/H3-7/H2BC18/H2BC12L/H4C15/H3C13/C5AR1/H4C9/H2AC13/H2AC15/H2AC14/H2AC16/H2AC6/H2AC4/H2AC17/H2AC20/H2BC8/H2BC13/H2BC15/H2BC14/H2BC7/H2BC6/H2BC9/H2BC10/H2BC4/H2BC17/H2BC21/H3C1/H3C4/H3C6/H3C11/H3C8/H3C12/H3C10/H4C1/H4C4/H4C6/H4C11/H4C3/H4C8/H4C2/H4C5/H4C13/H4C14/H2AC12/H2BC12/H3C7…	69
Human Diseases	Substance dependence	hsa05034	Alcoholism	66/1211	191/9436	0.34555	2.69249	9.06703	5.35745e-15	4.74134e-13	3.8912e-13	H2BC12L//H3C14/H2BC26/ADORA2A/SLC29A1/FOSB/H2AC8/H2AC7/H2AX/H2BC5/H2BC3/H3-3B/H2AC21/H3C15/H3-7/H2BC18/H2BC12L/SLC29A3/H4C15/PKIA/H3C13/SLC18A2/H4C9/H2AC13/H2AC15/H2AC14/H2AC16/H2AC6/H2AC4/H2AC17/H2AC20/H2BC8/H2BC13/H2BC15/H2BC14/H2BC7/H2BC6/H2BC9/H2BC10/H2BC4/H2BC17/H2BC21/H3C1/H3C4/H3C6/H3C11/H3C8/H3C12/H3C10/H4C1/H4C4/H4C6/H4C11/H4C3/H4C8/H4C2/H4C5/H4C13/H4C14/H2AC12/H2BC12/H3C7/H2AC11/H2BC11/…	66
Human Diseases	Cancer: overview	hsa05204	Chemical carcinogenesis - DNA adducts	32/1211	71/9436	0.450704	3.51185	8.15161	2.07471e-11	1.4689e-09	1.20552e-09	CYP3A7-CYP3A51P/CYP1A1/CYP2A6/CYP2A7/CYP3A7/CYP2C19/CYP2C8/CYP2C9/CYP2C18/CYP2E1/CYP3A4/EPHX1/GSTA1/GSTA2/GSTM1/GSTM3/GSTM5/HSD11B1/MGST1/UGT1A6/UGT1A9/UGT1A4/UGT1A1/PTGS2/CYP3A43/SULT1A2/SULT1A1//SULT2A1/UGT2B4/UGT2B7/UGT2B15/CBR1	32
Cellular Processes	Cell motility	hsa04820	Cytoskeleton in muscle cells	63/1211	233/9436	0.270386	2.10682	6.56398	3.12481e-09	1.84364e-07	1.51306e-07	MYL9/NEBL/CKM/COL1A1/COL1A2/COL4A1/COL4A2/COL5A1/COL6A3/XIRP2/COL9A1/COL9A3/COL11A1/VCAN/SYNE3/DES/ENO2/FBLN2/FBN1/FBN2/FHL2/DAAM1/FLNC/COL24A1/LMOD1/ANKRD1/AMPD3/PDLIM3/ITGA2/ITGA2B/ITGA4/MYBPC1/MYH4/MYH8/MYH11/MYL3/MYL4/MYL5/NEB/ATP1B2/ATP1B3/COL5A3/SPTBN5/SPTBN4/ACTA1/MYL7/PDLIM2/SNTA1/THBS1/THBS2/TMOD1/TNNI2/TNNI3/TNNT3/TPM2/ACTG2/MYH14/DIAPH3/TLN2/LMNB2/ACTN2/PDLIM7/SDC3	63
Metabolism	Metabolism of cofactors and vitamins	hsa00830	Retinol metabolism	28/1211	68/9436	0.411765	3.20843	7.01278	4.66513e-09	2.35922e-07	1.9362e-07	CYP3A7-CYP3A51P/DHRS4/ADH1C/ADH4/CYP1A1/CYP2A6/CYP2A7/CYP3A7/CYP2B6/CYP2C8/CYP2C9/CYP2C18/CYP3A4/ALDH1A1/ALDH1A3/AOX1/DHRS4L2/UGT1A6/UGT1A9/UGT1A4/UGT1A1/RETSAT/RDH5/UGT2B4/UGT2B7/UGT2B15/RDH16/LRAT	28
Metabolism	Xenobiotics biodegradation and metabolism	hsa00980	Metabolism of xenobiotics by cytochrome P450	29/1211	79/9436	0.367089	2.86032	6.37101	5.36967e-08	2.37608e-06	1.95004e-06	ADH1C/ADH4/CYP1A1/CYP2A6/CYP2A7/CYP2B6/CYP2C9/CYP2D6/CYP2E1/CYP3A4/EPHX1/ALDH3B1/AKR7L/GSTA1/GSTA2/GSTM1/GSTM3/GSTM5/HSD11B1/MGST1/UGT1A6/UGT1A9/UGT1A4/UGT1A1/SULT2A1/UGT2B4/UGT2B7/UGT2B15/CBR1	29
Human Diseases	Cancer: overview	hsa05203	Viral carcinogenesis	54/1211	205/9436	0.263415	2.0525	5.84589	1.09277e-07	4.29822e-06	3.52753e-06	CDK6/H2BC12L//CHEK1/H2BC26/EGR2/EGR3/H2BC5/H2BC3/HLA-A/HLA-B/HLA-F/IRF7/JUN/H2BC18/PMAIP1/H2BC12L/H4C15/EIF2AK2/RBL1/USP7/H4C9/H2BC8/H2BC13/H2BC15/H2BC14/H2BC7/H2BC6/H2BC9/H2BC10/H2BC4/H2BC17/H2BC21/H4C1/H4C4/H4C6/H4C11/H4C3/H4C8/H4C2/H4C5/H4C13/H4C14/H2BC12/KAT2B/CCNA2/CCND2/CCND3/H2BC11/CCNE1/CREB3L1/CCNE2/TBPL1/CDK1/CDC20	54
Human Diseases	Infectious disease: parasitic	hsa05144	Malaria	21/1211	50/9436	0.42	3.2726	6.1822	2.65167e-07	9.38692e-06	7.70381e-06	CR1L/CSF3/ACKR1/GYPA/GYPB/GYPC/HBA1/HBA2/HBB/IL1B/IL6/CXCL8/IL10/LRP1/CCL2/SELE/TGFB2/TGFB3/THBS1/THBS2/CD36	21
Organismal Systems	Digestive system	hsa04976	Bile secretion	30/1211	90/9436	0.333333	2.5973	5.84212	3.74351e-07	1.20473e-05	9.88716e-06	ABCC4/SLCO1B1/SLC22A7/SLC27A5/ADCY7/SLCO1B3-SLCO1B7/SLC51B/ABCC2/CYP3A4/EPHX1/AQP1/ATP1B2/ATP1B3/ABCB1/UGT1A6/UGT1A9/UGT1A4/UGT1A1/NCEH1/ABCG5/ABCG8/SLC2A1/SLC22A1/SULT2A1/UGT2B4/UGT2B7/UGT2B15/CA2/ABCB11/ABCG2	30
Metabolism	Xenobiotics biodegradation and metabolism	hsa00982	Drug metabolism - cytochrome P450	26/1211	73/9436	0.356164	2.7752	5.8422	5.19916e-07	1.53375e-05	1.25874e-05	ADH1C/ADH4/CYP2A6/CYP2A7/CYP2B6/CYP2C19/CYP2C8/CYP2C9/CYP2D6/CYP2E1/CYP3A4/ALDH3B1/GSTA1/GSTA2/GSTM1/GSTM3/GSTM5/AOX1/MGST1/UGT1A6/UGT1A9/UGT1A4/UGT1A1/UGT2B4/UGT2B7/UGT2B15	26
Cellular Processes	Cell motility	hsa04814	Motor proteins	50/1211	197/9436	0.253807	1.97764	5.32078	1.0843e-06	2.95263e-05	2.42321e-05	KIF20A/TUBA1B/TUBB3/MYL9/CENPE/KIF2C/TUBA3D/KIF18B/KLC3/DNAH5/DNAH6/DYNC1I1/DNAH12/MYO16/KIF4A/KIF26A/KIF24/TUBB2B/KIF7/KIF5C/KIF11/KIFC1/KIF22/MYH4/MYH8/MYH11/MYL3/MYL4/MYL5/MYO7B/KIF15/ACTA1/MYL7/ACTA2/MYO1G/TNNI2/TNNI3/TNNT3/TPM2/ACTG2/TUBG1/DYNC2H1/MYH14/TUBB1/KIF18A/TUBB6/MYO18B/KIF23/KIF20B/KIF14	50
Metabolism	Metabolism of cofactors and vitamins	hsa00860	Porphyrin metabolism	19/1211	46/9436	0.413043	3.2184	5.78709	1.33979e-06	3.38776e-05	2.78032e-05	CPOX/ALAD/ALAS1/ALAS2/FECH/HMBS/MMAB/UGT1A6/UGT1A9/UGT1A4/UGT1A1/PPOX/BLVRA/BLVRB/UGT2B4/UGT2B7/UGT2B15/UROD/UROS	19
Human Diseases	Cancer: overview	hsa05202	Transcriptional misregulation in cancer	49/1211	201/9436	0.243781	1.89952	4.94613	4.77095e-06	0.000108908	8.93802e-05	CDKN2C/CEBPA/H3C14/GADD45A/ETV1/FCGR1A/FLT1/GRIA3/H3-3B/H3C15/IGF1R/IL2RB/IL6/CXCL8/LMO2/LYL1/MLLT3/MMP9/MPO/H3-7/MYC/GADD45B/PAX5/KLF3/ETV7/PDGFA/PLAU/BMP2K/BCL2A1/BCL2L1/H3C13/TCF3/TMPRSS2/NSD2/WT1/NR4A3/HMGA2/H3C1/H3C4/H3C6/H3C11/H3C8/H3C12/H3C10/RUNX2/LDB1/CCNA2/CCND2/H3C7	49
Metabolism	Xenobiotics biodegradation and metabolism	hsa00983	Drug metabolism - other enzymes	26/1211	81/9436	0.320988	2.50111	5.20603	4.92239e-06	0.000108908	8.93802e-05	CES1/CYP2A6/CYP2A7/CYP2E1/CYP3A4/DPYS/GSTA1/GSTA2/GSTM1/GSTM3/GSTM5/HPRT1/MGST1/MPO/UGT1A6/UGT1A9/UGT1A4/UGT1A1/RRM1/RRM2/NME1-NME2/TK1/UGT2B4/UGT2B7/UGT2B15/CES2	26
Environmental Information Processing	Signaling molecules and interaction	hsa04061	Viral protein interaction with cytokine and cytokine receptor	28/1211	100/9436	0.28	2.18173	4.55842	3.82517e-05	0.000796536	0.000653714	CCR6/CX3CR1/CXCL1/CXCL3/IL2RA/IL2RB/IL6/CXCL8/IL10/CXCL10/CCL4L2/PF4/PPBP/ACKR3/IL22RA1/CCL2/CCL3/CCL4/CCL19/CCL20/CCL21/CCL24/CXCL6/CXCL5/CXCR4/TNFSF14/CXCL14/CCL4L2	28
Organismal Systems	Endocrine system	hsa03320	PPAR signaling pathway	23/1211	76/9436	0.302632	2.35808	4.56109	4.93099e-05	0.000969761	0.000795878	SLC27A5/SLC27A2/PLIN2/CPT1B/CPT2/CYP27A1/EHHADH/FABP1/ACSL1/ACSBG1/ACSL6/HMGCS2/AQP7/LPL/ME1/OLR1/PCK2/ANGPTL4/PLIN1/PLIN4/ACOX2/FADS2/CD36	23
Metabolism	Lipid metabolism	hsa00140	Steroid hormone biosynthesis	20/1211	63/9436	0.31746	2.47362	4.5029	7.15698e-05	0.00127479	0.00104622	CYP3A7-CYP3A51P/CYP1A1/CYP3A7/CYP2E1/CYP3A4/CYP11A1/CYP17A1/CYP19A1/CYP21A2/HSD11B1/HSD11B2/UGT1A6/UGT1A9/UGT1A4/UGT1A1/AKR1D1/UGT2B4/UGT2B7/UGT2B15/AKR1C3	20
Genetic Information Processing	Replication and repair	hsa03030	DNA replication	14/1211	36/9436	0.388889	3.03019	4.68272	7.40526e-05	0.00127479	0.00104622	DNA2/FEN1/LIG1/MCM2/MCM4/MCM5/MCM6/MCM7/PCNA/POLA1/POLD1/POLE2/PRIM1/RFC3	14
Organismal Systems	Immune system	hsa04610	Complement and coagulation cascades	25/1211	88/9436	0.284091	2.21361	4.3887	7.56232e-05	0.00127479	0.00104622	CFHR3/CR1L/CD55/F3/F13B/CFHR1/CFHR2/ITGAX/KNG1/SERPINC1/SERPINE1/SERPINB2/PLAU/PLAUR/BDKRB2/CFB/THBD/C1R/C1S/C2/C5AR1/C7/C8G/C9/CFHR5	25
Environmental Information Processing	Membrane transport	hsa02010	ABC transporters	16/1211	45/9436	0.355556	2.77046	4.56784	8.23673e-05	0.00132537	0.00108772	ABCC5/ABCC4/ABCA7/ABCA10/ABCC2/ABCB10/ABCA4/ABCB5/ABCC1/ABCB1/ABCG5/ABCG8/TAP1/TAP2/ABCB11/ABCG2	16
Metabolism	Amino acid metabolism	hsa00330	Arginine and proline metabolism	17/1211	50/9436	0.34	2.64925	4.48648	9.48768e-05	0.00145384	0.00119316	L3HYPDH/CKB/CKM/ALDH2/ALDH1B1/GATM/ARG2/OAT/ODC1/P4HA1/LAP3/SMOX/PRODH/PYCR1/PRODH2/AGMAT/ALDH4A1	17
Organismal Systems	Digestive system	hsa04974	Protein digestion and absorption	28/1211	105/9436	0.266667	2.07784	4.26148	9.85652e-05	0.00145384	0.00119316	PGA4/COL1A1/COL1A2/COL4A1/COL4A2/COL5A1/PGA4/COL6A3/COL9A1/COL9A3/COL11A1/COL12A1/COL16A1/CPA3/SLC36A1/COL24A1/SLC6A19/KCNN4/MEP1A/MME/ATP1B2/ATP1B3/COL5A3/PRSS3/PGA4/SLC1A5/SLC3A1/XPNPEP2	28
Organismal Systems	Immune system	hsa04640	Hematopoietic cell lineage	27/1211	100/9436	0.27	2.10382	4.25786	0.000103772	0.00146941	0.00120594	CR1L/CSF3/CD55/EPO/EPOR/FCGR1A/GP1BA/GP5/GYPA/HLA-DPB1/HLA-DQA2/HLA-DQA1/HLA-DQA2/HLA-DQB1/IL1B/IL2RA/IL6/IL7R/ITGA2/ITGA2B/ITGA4/KIT/MME/TFRC/MS4A1/CD36/CD37/CD44	27
Metabolism	Carbohydrate metabolism	hsa00053	Ascorbate and aldarate metabolism	12/1211	30/9436	0.4	3.11676	4.45559	0.000176499	0.0024031	0.00197221	ALDH2/ALDH1B1/UGT1A6/UGT1A9/UGT1A4/UGT1A1/UGDH/UGT2B4/UGT2B7/UGT2B15/RGN/KL	12
Metabolism	Carbohydrate metabolism	hsa00040	Pentose and glucuronate interconversions	13/1211	36/9436	0.361111	2.81374	4.18349	0.000318388	0.00417442	0.00342593	AKR1B15/UGT1A6/UGT1A9/UGT1A4/UGT1A1/AKR1B10/UGDH/UGP2/UGT2B4/UGT2B7/UGT2B15/KL/XYLB	13
Human Diseases	Immune disease	hsa05323	Rheumatoid arthritis	24/1211	95/9436	0.252632	1.96848	3.64025	0.000714236	0.00902999	0.00741087	CTSL/ATP6V0E2/FLT1/FOS/CXCL1/CXCL3/HLA-DPB1/HLA-DQA2/HLA-DQA1/HLA-DQA2/HLA-DQB1/IL1B/IL6/CXCL8/JUN/CCL2/CCL3/CCL20/CXCL6/CXCL5/TGFB2/TGFB3/TNFSF13/TNFRSF11A/CD80	24
Metabolism	Metabolism of other amino acids	hsa00480	Glutathione metabolism	17/1211	59/9436	0.288136	2.24513	3.68114	0.000865893	0.0105699	0.00867465	GGT1/OPLAH/GPX2/GSTA1/GSTA2/GSTM1/GSTM3/GSTM5/IDH1/MGST1/GPX8/CHAC2/ODC1/LAP3/RRM1/RRM2/CHAC1	17
Metabolism	Global and overview maps	hsa01240	Biosynthesis of cofactors	34/1211	154/9436	0.220779	1.72029	3.45798	0.000932069	0.0109984	0.00902635	MTHFD2/AK7/ADSS1/CPOX/NQO1/ALAD/ALAS1/ALAS2/ALDH2/ALDH1B1/FECH/HAAO/MTHFD1L/HMBS/MMAB/MAT1A/UGT1A6/UGT1A9/UGT1A4/UGT1A1/PPOX/ASPDH/BCAT1/NME1-NME2/SPR/TDO2/UGDH/UGP2/UGT2B4/UGT2B7/UGT2B15/UROD/UROS/RGN	34
Metabolism	Lipid metabolism	hsa00561	Glycerolipid metabolism	18/1211	65/9436	0.276923	2.15776	3.59383	0.00103195	0.0117842	0.00967127	MGLL/GPAT2/GPAT2P1/MBOAT2/GLYCTK/GPAT2/DGKA/ALDH2/ALDH1B1/TKFC/LPL/AKR1B15/AGPAT4/AKR1B10/GPAM/PNPLA3/DGAT2/GPAT3/DGKI	18
Metabolism	Carbohydrate metabolism	hsa00650	Butanoate metabolism	10/1211	27/9436	0.37037	2.88589	3.76532	0.00124522	0.0137752	0.0113053	ACSM2A/ABAT/EHHADH/HMGCL/HMGCS2/ACSM2B/ACADS/OXCT1/ACSM5/BDH1	10
Cellular Processes	Cell growth and death	hsa04218	Cellular senescence	34/1211	157/9436	0.216561	1.68742	3.3327	0.00132725	0.0142377	0.0116848	CDK6/CHEK1/GADD45A/E2F1/E2F2/E2F4/HIPK1/FOXM1/FOXO3/HLA-A/HLA-B/HLA-F/IL6/CXCL8/MYBL2/MYC/GADD45B/SERPINE1/MAP2K3/RBL1/TRPV4/TGFB2/TGFB3/SQSTM1/CCNA2/CCNB1/CCND2/BTRC/CCND3/CCNE1/CCNB2/CCNE2/CDK1/CDC25A	34
Cellular Processes	Transport and catabolism	hsa04146	Peroxisome	21/1211	83/9436	0.253012	1.97145	3.41081	0.00146976	0.0153028	0.0125589	DHRS4/SLC27A2/PXMP4/EHHADH/PAOX/ACSL1/ACSL6/AMACR/NUDT7/HMGCL/IDH1/MVK/HAO2/PIPOX/PEX6/HAO1/CROT/ACOX2/FAR1/DDO/PEX11G	21
Organismal Systems	Immune system	hsa04657	IL-17 signaling pathway	23/1211	95/9436	0.242105	1.88646	3.33196	0.00169462	0.0171398	0.0140666	CSF3/FOS/FOSB/CXCL1/CXCL3/HSP90AA1/IL1B/IL6/CXCL8/CXCL10/JUN/JUND/MMP9/IL17RB/MAPK4/PTGS2/CCL2/CCL20/CXCL6/CXCL5/TNFAIP3/MUC5B/FOSL1	23
Environmental Information Processing	Signaling molecules and interaction	hsa04060	Cytokine-cytokine receptor interaction	56/1211	298/9436	0.187919	1.46425	3.12472	0.00188058	0.0184924	0.0151766	TNFRSF13C/CCR6/ACVR1C/CSF3/CX3CR1/EPO/EPOR/BMP10/CXCL1/CXCL3/IL1B/IL1RAP/IL2RA/IL2RB/IL6/IL7R/CXCL8/IL10/IL12RB2/TNFRSF9/INHBB/INHBC/CXCL10/CCL4L2/GDF6/LIF/TNFRSF11B/OSM/TNFRSF12A/PF4/PPBP/TNFRSF19/IL17RB/ACKR3/IL22RA1/CCL2/CCL3/CCL4/CCL19/CCL20/CCL21/CCL24/CXCL6/CXCL5/TGFB2/TGFB3/RELL1/CXCR4/RELT/TNFSF14/TNFSF13/TNFRSF11A/IL1RL1/GDF15/CXCL14/CCL4L2	56
Metabolism	Amino acid metabolism	hsa00280	Valine, leucine and isoleucine degradation	14/1211	48/9436	0.291667	2.27264	3.39168	0.00212919	0.0203712	0.0167185	ACAA2/HIBADH/ABAT/EHHADH/ALDH2/ALDH1B1/HMGCL/HMGCS2/AOX1/ACADS/MMUT/OXCT1/BCAT1/AGXT2	14
Human Diseases	Infectious disease: viral	hsa05166	Human T-cell leukemia virus 1 infection	44/1211	224/9436	0.196429	1.53055	3.08355	0.00232862	0.0216523	0.0177699	CDKN2C/CHEK1/ADCY7/TNFRSF13C/E2F1/E2F2/EGR1/EGR2/FOS/HLA-A/HLA-B/HLA-DPB1/HLA-DQA2/HLA-DQA1/HLA-DQA2/HLA-DQB1/HLA-F/IL2RA/IL2RB/IL6/JUN/MAD2L1/MYC/BCL2L1/SLC2A1/TCF3/BUB1B/TGFB2/TGFB3/ZFP36/FOSL1/TLN2/KAT2B/CCNA2/CCND2/CCND3/CCNE1/CREB3L1/CCNB2/CCNE2/PTTG1/TBPL1/ESPL1/CDC20/CDC27	44
Cellular Processes	Cell growth and death	hsa04115	p53 signaling pathway	19/1211	75/9436	0.253333	1.97395	3.24924	0.00238542	0.0216523	0.0177699	CDK6/CHEK1/SESN3/GADD45A/GADD45B/SERPINE1/GTSE1/PMAIP1/STEAP3/BCL2L1/RRM2/THBS1/CCNB1/CCND2/CCND3/CCNE1/CCNB2/CCNE2/CDK1	19
Metabolism	Carbohydrate metabolism	hsa00051	Fructose and mannose metabolism	11/1211	34/9436	0.323529	2.52091	3.40885	0.00254315	0.0225069	0.0184713	TKFC/HK1/HK2/AKR1B15/PFKFB3/PFKFB4/PFKP/AKR1B10/TIGAR/GFUS/HKDC1	11
Human Diseases	Drug resistance: antineoplastic	hsa01523	Antifolate resistance	10/1211	30/9436	0.333333	2.5973	3.36218	0.00309113	0.0266893	0.0219038	ABCC5/ABCC4/SLC46A1/ABCC2/ALOX12/IL1B/IL6/ABCC1/TYMS/ABCG2	10
Cellular Processes	Transport and catabolism	hsa04145	Phagosome	33/1211	159/9436	0.207547	1.61719	3.01153	0.00320535	0.0270165	0.0221723	TUBA1B/TUBB3/TUBA3D/CTSL/CTSS/ATP6V0E2/DYNC1I1/FCGR1A/FCGR2A/FCGR2B/HLA-A/HLA-B/HLA-DPB1/HLA-DQA2/HLA-DQA1/HLA-DQA2/HLA-DQB1/HLA-F/TUBB2B/ITGA2/MPO/OLR1/TAP1/TAP2/TFRC/THBS1/THBS2/C1R/DYNC2H1/TUBB1/TUBB6/MARCO/CD36/MRC2	33
Environmental Information Processing	Signaling molecules and interaction	hsa04512	ECM-receptor interaction	21/1211	89/9436	0.235955	1.83854	3.0497	0.00367133	0.0302245	0.0248051	COL1A1/COL1A2/COL4A1/COL4A2/COL6A3/COL9A1/COL9A3/GP1BA/GP5/HMMR/TNC/ITGA2/ITGA2B/ITGA4/LAMB3/LAMC2/SPP1/THBS1/THBS2/CD36/CD44	21
Organismal Systems	Digestive system	hsa04979	Cholesterol metabolism	14/1211	51/9436	0.27451	2.13896	3.12932	0.00394628	0.0317496	0.0260568	CETP/OSBPL5/CYP27A1/MYLIP/LCAT/LPL/LRP1/LRP2/ANGPTL4/NCEH1/ABCG5/ABCG8/ABCB11/CD36	14
Metabolism	Lipid metabolism	hsa00590	Arachidonic acid metabolism	16/1211	63/9436	0.253968	1.9789	2.99118	0.00496494	0.0390575	0.0320543	PLA2G4B/PTGR2/CYP2B6/CYP2C19/CYP2C8/CYP2C9/CYP2E1/PTGR1/ALOX12/GGT1/CYP4F3/PTGIS/PTGS2/CYP4F2/AKR1C3/CBR1	16
Metabolism	Carbohydrate metabolism	hsa00052	Galactose metabolism	10/1211	32/9436	0.3125	2.43497	3.11987	0.00522275	0.0401925	0.0329858	GALM/GAA/HK1/HK2/AKR1B15/PFKP/AKR1B10/UGP2/HKDC1/MGAM2	10
Metabolism	Lipid metabolism	hsa00071	Fatty acid degradation	12/1211	43/9436	0.27907	2.17449	2.96179	0.00639739	0.0468524	0.0384516	ACAA2/ADH1C/ADH4/CPT1B/CPT2/EHHADH/ALDH2/ACSL1/ALDH1B1/ACSBG1/ACSL6/ACADS	12
Human Diseases	Infectious disease: viral	hsa05169	Epstein-Barr virus infection	39/1211	204/9436	0.191176	1.48963	2.71275	0.00642644	0.0468524	0.0384516	BCL2L11/CDK6/GADD45A/E2F1/E2F2/BLNK/HLA-A/HLA-B/HLA-DPB1/HLA-DQA2/HLA-DQA1/HLA-DQA2/HLA-DQB1/HLA-F/IL6/CXCL10/IRF7/JUN/ENTPD8/MYC/GADD45B/OAS1/OAS2/OAS3/MAP2K3/EIF2AK2/STAT2/TAP1/TAP2/BTK/TNFAIP3/USP7/RUNX3/CCNA2/CCND2/CCND3/CCNE1/CCNE2/CD44/ISG15	39
Environmental Information Processing	Signal transduction	hsa04064	NF-kappa B signaling pathway	23/1211	105/9436	0.219048	1.7068	2.79448	0.00648522	0.0468524	0.0384516	TNFRSF13C/GADD45A/CXCL1/CXCL3/BLNK/IL1B/CXCL8/CCL4L2/GADD45B/PLAU/PRKCQ/PTGS2/BCL2A1/BCL2L1/CCL4/CCL19/CCL21/BTK/TNFAIP3/CARD11/TNFSF14/TNFRSF11A/CCL4L2	23

## Sheet: LI_Glc_su_total
category	subcategory	ID	Description	GeneRatio	BgRatio	RichFactor	FoldEnrichment	zScore	pvalue	p.adjust	qvalue	geneID	Count
Cellular Processes	Cell growth and death	hsa04110	Cell cycle	87/2062	158/9436	0.550633	2.51977	10.1869	4.80933e-20	1.72174e-17	1.4023e-17	CDK2/CDK6/CDK7/CDKN1A/CDKN1B/STAG1/CDKN1C/CDKN2C/CDKN2D/NDC80/MAD2L2/STAG2/DBF4/YWHAQ/CHEK1/CHEK2/CDCA5/SGO1/ESCO2/E2F1/E2F2/E2F4/EP300/PDS5B/MAU2/NIPBL/FBXO5/MTBP/ANAPC4/HDAC1/HDAC2/MAD2L1/MCM2/MCM3/MCM4/MCM5/MCM6/MCM7/MYC/ORC1/PCNA/PLK1/ATRX/PPP2CB/PPP2R1A/PPP2R5A/PPP2R5B/KNL1/RAD21/RB1/RBL1/CCND1/BUB1/BUB1B/TFDP1/TFDP2/TTK/YWHAH/DBF4B/CDT1/SMC1A/CDC7/CDC45/CDC14B/CDC14A/CCNA2/CCNB1/CCND2/CCND3…	87
Human Diseases	Immune disease	hsa05322	Systemic lupus erythematosus	75/2062	144/9436	0.520833	2.38341	8.84586	1.14304e-15	2.04604e-13	1.66643e-13	H2BC12L//C4A/H3C14/H2BC26/CTSG/ELANE/H2AC8/H2AC7/H2AX/H2AZ1/H2BC5/H2BC3/H3-3A/H2AC21/H3C15/H3-7/H2BC18/H2BC12L/H3C13/SNRPD1/RO60/SSB/C1R/C1S/C2/C3/C4A/C4B/C8A/C8G/H4C9/H2AC13/H2AC15/H2AC14/H2AC16/H2AC6/H2AC4/H2AC17/H2AC20/H2BC8/H2BC13/H2BC15/H2BC14/H2BC7/H2BC6/H2BC9/H2BC10/H2BC4/H2BC17/H2BC21/H3C1/H3C4/H3C6/H3C11/H3C8/H3C12/H3C10/H4C1/H4C4/H4C6/H4C11/H4C3/H4C8/H4C2/H4C5/H4C13/H4C14/H2AC12/H2BC12/…	75
Organismal Systems	Immune system	hsa04613	Neutrophil extracellular trap formation	89/2062	196/9436	0.454082	2.07794	8.064	1.09016e-13	1.30093e-11	1.05956e-11	H2BC12L//CLCN3/CLCN4/H3C14/H2BC26/CR1L/CTSG/ELANE/AKT1/GP1BA/SLC25A6/H2AC8/H2AC7/H2AX/H2AZ1/H2BC5/H2BC3/H3-3A/HDAC1/HDAC2/HMGB1/H2AC21/H3C15/ITGA2B/ITGB3/MPO/H3-7/H2BC18/NFKB1/PLCB4/H2BC12L/MAPK1/MAPK13/AZU1/RAC2/SELP/H3C13/ACTG1/C3/VDAC1/VDAC3/GSDMD/H4C9/H2AC13/H2AC15/H2AC14/H2AC16/H2AC6/H2AC4/H2AC17/H2AC20/H2BC8/H2BC13/H2BC15/H2BC14/H2BC7/H2BC6/H2BC9/H2BC10/H2BC4/H2BC17/H2BC21/H3C1/H3C4/H3C6/H3…	89
Genetic Information Processing	Replication and repair	hsa03030	DNA replication	28/2062	36/9436	0.777778	3.55922	8.13502	1.29298e-12	1.15722e-10	9.42514e-11	POLD3/DNA2/FEN1/POLA2/LIG1/MCM2/MCM3/MCM4/MCM5/MCM6/MCM7/PCNA/POLE3/POLA1/POLD1/POLE/POLE2/PRIM1/PRIM2/POLD4/RFC3/RFC4/RFC5/RPA1/RPA2/RPA3/RNASEH2B/RNASEH2C	28
Human Diseases	Cancer: overview	hsa05203	Viral carcinogenesis	88/2062	205/9436	0.429268	1.96439	7.38193	7.13952e-12	5.1119e-10	4.16347e-10	CDK2/CDK6/CDKN1A/CDKN1B/H2BC12L//YWHAQ/CHEK1/CCR4/H2BC26/DDB1/EP300/SNW1/MRPS18B/GSN/GTF2A1/GTF2A2/GTF2B/H2BC5/H2BC3/HDAC1/HDAC2/HLA-A/HLA-B/HLA-C/HNRNPK/HPN/IRF7/JAK1/LTBR/H2BC18/NFKB1/NFKB2/PMAIP1/H2BC12L/POLB/PRKACA/MAPK1/EIF2AK2/BAD/BAK1/RB1/RBL1/CCND1/STAT5A/STAT5B/C3/VDAC3/YWHAH/USP7/H4C9/H2BC8/H2BC13/H2BC15/H2BC14/H2BC7/H2BC6/H2BC9/H2BC10/H2BC4/H2BC17/H2BC21/H4C1/H4C4/H4C6/H4C11/H4C3/H4C8/…	88
Human Diseases	Infectious disease: viral	hsa05171	Coronavirus disease - COVID-19	96/2062	238/9436	0.403361	1.84584	6.98864	5.84795e-11	3.48928e-09	2.8419e-09	ADAR/MASP2/C4A/RPL35/CSF3/ACE/RIGI/TBK1/IFNAR2/IL1B/JAK1/RPSA/MBL2/MYD88/RPL10A/NFKB1/OAS1/OAS2/RPS27L/RPL26L1/RSL24D1/MAPK1/MAPK13/EIF2AK2/RPL3/RPL4/RPL5/RPL6/RPL7/RPL7A/RPL8/RPL11/RPL18/RPL18A/RPL21/RPL22/RPL23A/RPL24/RPL26/RPL27A/RPL28/RPL31/RPL32/RPL34/RPL35A/RPL37/RPL37A/RPL41/RPL36A/RPLP0/RPLP1/RPLP2/RPS2/RPS3/RPS3A/RPS4X/RPS5/RPS6/RPS8/RPS10/RPS11/RPS12/RPS15/RPS15A/RPS16/RPS17/RPS18/RPS20…	96
Genetic Information Processing	Replication and repair	hsa03440	Homologous recombination	28/2062	41/9436	0.682927	3.12517	7.21109	2.34248e-10	1.19801e-08	9.75739e-09	POLD3/TOPBP1/EME1/RAD54B/BABAM1/MRE11/NBN/UIMC1/POLD1/POLD4/BARD1/RAD51/RAD51C/RAD51D/RPA1/RPA2/RPA3/BLM/BRCA1/BRCA2/TOP3A/XRCC2/XRCC3/SEM1/MUS81/BRIP1/ABRAXAS1/RAD54L	28
Human Diseases	Substance dependence	hsa05034	Alcoholism	78/2062	191/9436	0.408377	1.86879	6.41419	1.91446e-09	8.56723e-08	6.97772e-08	H2BC12L//H3C14/H2BC26/SLC29A1/FOSB/SHC2/GNAO1/GNAS/H2AC8/H2AC7/H2AX/H2AZ1/H2BC5/H2BC3/H3-3A/HDAC1/HDAC2/H2AC21/H3C15/ARAF/H3-7/H2BC18/H2BC12L/PPP1CC/SLC29A3/PRKACA/PKIA/MAPK1/GNG12/H3C13/CALM3/H4C9/H2AC13/H2AC15/H2AC14/H2AC16/H2AC6/H2AC4/H2AC17/H2AC20/H2BC8/H2BC13/H2BC15/H2BC14/H2BC7/H2BC6/H2BC9/H2BC10/H2BC4/H2BC17/H2BC21/H3C1/H3C4/H3C6/H3C11/H3C8/H3C12/H3C10/H4C1/H4C4/H4C6/H4C11/H4C3/H4C8/H4C2/H…	78
Cellular Processes	Transport and catabolism	hsa04146	Peroxisome	40/2062	83/9436	0.481928	2.20537	5.8324	9.16775e-08	3.64673e-06	2.97014e-06	PMVK/DHRS4/PXMP4/CRAT/ECH1/PAOX/ABCD1/ACSL1/ACSL4/ACSL6/MLYCD/MPV17L/HACL1/DECR2/HMGCL/HSD17B4/IDH1/GSTK1/MVK/PRDX1/ACOX1/PIPOX/PEX1/PEX6/PEX13/HAO1/PEX26/BAAT/ABCD3/PXMP2/SCP2/SOD1/XDH/ACOX3/NUDT12/FAR1/CAT/PEX3/DDO/PEX11G	40
Cellular Processes	Cell growth and death	hsa04217	Necroptosis	63/2062	159/9436	0.396226	1.81319	5.46826	2.54479e-07	9.11033e-06	7.42006e-06	DNM1L/RBCK1/RIPK3/SPATA2L/TICAM1/CYLD/PGAM5/CHMP2B/USP21/CHMP4A/SLC25A6/H2AC8/H2AC7/H2AX/H2AZ1/HMGB1/H2AC21/BIRC3/XIAP/HSP90AA1/IFNAR2/IFNGR2/FAS/IL1B/JAK1/JAK2/EIF2AK2/PYGL/BCL2/BID/SMPD1/STAT1/STAT2/STAT5A/STAT5B/STAT6/TNFRSF1A/VDAC1/VDAC3/CHMP6/CAMK2G/CAPN1/CAPN2/H2AC13/H2AC15/H2AC14/H2AC16/H2AC6/H2AC4/H2AC17/H2AC20/CASP8/H2AC12/PLA2G4C/TRADD/RIPK1/TNFRSF10A/SQSTM1/H2AC11/AIFM1/H2AC25/H2AZ2/MA…	63
Genetic Information Processing	Replication and repair	hsa03430	Mismatch repair	16/2062	23/9436	0.695652	3.1834	5.54367	1.28345e-06	4.17703e-05	3.40205e-05	POLD3/MLH3/MSH6/LIG1/MLH1/MSH2/PCNA/POLD1/POLD4/RFC3/RFC4/RFC5/RPA1/RPA2/RPA3/EXO1	16
Cellular Processes	Cell growth and death	hsa04115	p53 signaling pathway	35/2062	75/9436	0.466667	2.13553	5.22075	1.51046e-06	4.50621e-05	3.67016e-05	CDK2/CDK6/CDKN1A/SIVA1/CHEK1/CHEK2/SESN3/ZNF385A/FAS/SHISA5/GTSE1/PMAIP1/STEAP3/CCND1/BCL2/BCL2L1/RRM2/BID/PERP/ZMAT3/SESN2/CASP8/AIFM2/PPM1D/TNFRSF10A/CCNB1/CCND2/CCND3/CCNE1/CCNG2/CCNB2/CCNE2/GORAB/EI24/CDK1	35
Genetic Information Processing	Replication and repair	hsa03460	Fanconi anemia pathway	28/2062	55/9436	0.509091	2.32967	5.22955	1.9551e-06	5.38404e-05	4.38512e-05	RMI2/EME1/FANCA/FANCD2/FANCE/FANCB/FANCG/UBE2T/MLH1/FANCI/WDR48/FANCM/RAD51/RAD51C/RPA1/RPA2/RPA3/BLM/BRCA1/BRCA2/TOP3A/USP1/RMI1/MUS81/FAAP100/BRIP1/ATRIP/SLX4	28
Cellular Processes	Transport and catabolism	hsa04142	Lysosome	52/2062	133/9436	0.390977	1.78917	4.84671	4.42986e-06	0.000109877	8.9491e-05	NPC2/AP1S1/TPP1//CLN3/CLTA/CLTB/CTSB/CTSD/CTSE/CTSG/CTSH/CTSZ/DNASE2/ABCA2/GGA3/AP4E1/ATP6V0A2/PLA2G15/FUCA1/FUCA2/GAA/SLC17A5/LAMP3/GLB1/GM2A/GNS/SUMF1/GUSB/HEXA/HEXB/HYAL1/IDUA/IGF2R/LAMP1/LAMP2/LIPA/ARSA/MAN2B1/NAGA/NAGLU/SLC11A2/ACP2/CTSA/PSAP/SGSH/SMPD1/GNPTG/PPT2/SCARB2/LITAF/CD68/LAPTM4A	52
Cellular Processes	Cell growth and death	hsa04218	Cellular senescence	59/2062	157/9436	0.375796	1.7197	4.80853	4.60378e-06	0.000109877	8.9491e-05	CDK2/CDK6/CDKN1A/CHEK1/CHEK2/LIN54/E2F1/E2F2/E2F4/HIPK1/AKT1/RRAS2/MRAS/FOXM1/FOXO3/SIRT1/GATA4/LIN9/SLC25A6/HLA-A/HLA-B/HLA-C/ITPR1/MRE11/MYBL2/MYC/NBN/NFKB1/PPP1CC/PPP3R1/MAPK1/MAPK13/MAP2K3/RAD1/RB1/RBBP4/RBL1/TRPV4/CCND1/RRAS/ZFP36L2/TSC1/VDAC1/VDAC3/CALM3/CAPN1/CAPN2/SQSTM1/CCNA2/CCNB1/CCND2/BTRC/CCND3/CCNE1/CCNB2/CCNE2/MAPKAPK2/CDK1/CDC25A	59
Metabolism	Global and overview maps	hsa01240	Biosynthesis of cofactors	58/2062	154/9436	0.376623	1.72348	4.78664	5.10781e-06	0.000112339	9.14964e-05	NME6/AK6/GPHN/AKR1A1/MTHFD2/AK7/EARS2/CPOX/DHFR/NQO1/AK2/ALAD/ALAS1/ALAS2/ALDH2/ALDH1B1/FECH/ALDH3A2/FPGS/GGCX/MAT2B/GSS/GUSB/HMBS/HPD/MMAB/MOCS1/MPI/NME3/AK3/CMPK1/PMM2/UGT1A6/UGT1A9/UGT1A1/PPOX/OXSM/PNPO/BCAT1/SHMT1/SHMT2/NMNAT1/NADK/SPR/TDO2/UGDH/UGP2/UGT2B4/UGT2B7/UROD/UROS/CAD/PANK2/COQ5/NFS1/RGN/DHRS3/NAPRT	58
Genetic Information Processing	Chromosome	hsa03082	ATP-dependent chromatin remodeling	47/2062	117/9436	0.401709	1.83828	4.82459	5.33454e-06	0.000112339	9.14964e-05	RUVBL2/BRD8/CHD3/BAZ2A/BAZ1A/ARID2/BPTF/BICRAL/BRD7/H2AC8/H2AC7/H2AX/H2AZ1/HDAC1/HDAC2/H2AC21/RSF1/POLE3/CHRAC1/PBRM1/PHF10/RBBP4/RBBP7/DPF2/SMARCC2/ACTG1/EPC1/YEATS4/DPF3/ARID1A/H2AC13/H2AC15/H2AC14/H2AC16/H2AC6/H2AC4/H2AC17/H2AC20/PHF6/H2AC12/ACTL6A/H2AC11/BAZ1B/MTA2/H2AC25/H2AZ2/MACROH2A1	47
Metabolism	Lipid metabolism	hsa00071	Fatty acid degradation	22/2062	43/9436	0.511628	2.34128	4.66139	2.2159e-05	0.000440718	0.00035895	ACAA2/CYP2U1/CPT1A/CPT1B/CPT2/ECI1/ECHS1/ALDH2/ACSL1/ACSL4/ALDH1B1/ALDH9A1/ALDH3A2/ACSBG1/ACSL6/HADH/ACADL/ACADS/ACADVL/ACAT1/ACOX1/ACOX3	22
Metabolism	Global and overview maps	hsa01232	Nucleotide metabolism	35/2062	85/9436	0.411765	1.88429	4.33052	4.47532e-05	0.000843245	0.000686795	NME6/AK6/AK7/NUDT16/ADK/LACC1/DCK/DCTD/DTYMK/DUT/AK2/AMPD3/GMPR/GUK1/HPRT1/IMPDH2/ITPA/ENTPD8/NME3/PNP/AK3/NT5C3A/CMPK1/NT5M/RRM1/RRM2/TK1/TK2/TYMS/XDH/UCK1/GMPS/ENTPD6/ENTPD5/GDA	35
Environmental Information Processing	Membrane transport	hsa02010	ABC transporters	22/2062	45/9436	0.488889	2.23722	4.39908	5.48074e-05	0.000949048	0.000772968	ABCC5/ABCB6/ABCC4/ABCA7/ABCA10/CFTR/ABCC2/DEFB1/ABCA2/ABCD1/ABCB10/ABCA5/ABCB5/ABCB1/ABCB4/ABCD3/ABCG5/ABCG8/TAP1/TAP2/ABCC3/ABCG2	22
Metabolism	Amino acid metabolism	hsa00280	Valine, leucine and isoleucine degradation	23/2062	48/9436	0.479167	2.19273	4.38068	5.57234e-05	0.000949048	0.000772968	ACAA2/HIBADH/ABAT/ECHS1/ALDH2/ALDH1B1/ALDH9A1/ALDH3A2/ACAD8/HADH/HMGCL/ACADS/IVD/ACAT1/MMUT/OXCT1/PCCA/PCCB/MCCC1/BCAT1/BCKDHA/BCKDHB/MCCC2	23
Human Diseases	Endocrine and metabolic disease	hsa04936	Alcoholic liver disease	52/2062	144/9436	0.361111	1.65249	4.17222	5.83214e-05	0.000949048	0.000772968	C4A/TIRAP/CPT1A/CPT1B/TICAM1/CTNNB1/AKT1/ALDH2/ALDH1B1/FASN/ALDH9A1/ALDH3A2/FOXO3/SIRT1/MLYCD/TBK1/CXCL1/CXCL3/ACACA/ACACB/FAS/IL1B/ACADVL/MAP3K5/MYD88/NFKB1/ACOX1/ADIPOR1/LEF1/PRKAG2/PPARA/PRKAB1/PRKAG1/MAPK13/MAP2K3/CCND1/SREBF1/TCF7L2/TNFRSF1A/C2/C3/C4A/C4B/ADIPOR2/ACOX3/TCF7L1/CASP8/IKBKG/TRADD/RIPK1/MAP3K14/CD14	52
Metabolism	Carbohydrate metabolism	hsa00640	Propanoate metabolism	17/2062	32/9436	0.53125	2.43107	4.2879	0.000103766	0.00161513	0.00131547	ABAT/ECHS1/MLYCD/ACACA/ACACB/ACADS/LDHB/MMUT/PCCA/PCCB/ACOX1/ECHDC1/BCKDHA/BCKDHB/ACOX3/ACSS1/SUCLG2	17
Genetic Information Processing	Replication and repair	hsa03410	Base excision repair	21/2062	44/9436	0.477273	2.18407	4.16282	0.000125314	0.00186926	0.00152245	POLD3/FEN1/SMUG1/NEIL2/POLL/HMGB1/APEX1/LIG1/MPG/PCNA/POLE3/POLB/POLD1/POLE/POLE2/NEIL3/POLD4/RFC3/RFC4/RFC5/TDG	21
Metabolism	Global and overview maps	hsa01212	Fatty acid metabolism	25/2062	57/9436	0.438596	2.00708	4.03261	0.000163337	0.00225949	0.00184028	ACAA2/CPT1A/CPT1B/CPT2/ECHS1/ACSL1/ACSL4/FASN/ACSBG1/ACSL6/HADH/ACACA/HSD17B4/ACADL/ACADS/ACADVL/ACAT1/HACD4/ACOX1/MECR/OXSM/SCP2/ELOVL1/ACOX3/PPT2	25
Genetic Information Processing	Chromosome	hsa03083	Polycomb repressive complex	33/2062	83/9436	0.39759	1.81943	3.96496	0.000164097	0.00225949	0.00184028	SCML2/USP16/CBX3/ASXL1/EP300/EZH1/EZH2/MTF2/CBX6/SUZ12/PHF19/HCFC1/HDAC1/HDAC2/JARID2/MAX/UBE2D4/BCOR/MBD5/RBBP4/RBBP7/RNF2/BMI1/TFDP1/PCGF2/USP7/BAP1/PCGF5/LCOR/OGT/CBX2/CBX4/AURKB	33
		hsa03273	Virion - Lassa virus and SFTS virus	11/2062	17/9436	0.647059	2.96103	4.27928	0.000174201	0.00230978	0.00188124	DAG1/PCDH11Y/PCDH11X/CD209/LAMP1/LAMP2/MYH9/MYH10/PCDH1//PCDH20/TFRC/MYH14	11
Human Diseases	Infectious disease: viral	hsa05169	Epstein-Barr virus infection	66/2062	204/9436	0.323529	1.48052	3.66892	0.000294653	0.00376735	0.00306838	BCL2L11/CDK2/CDK6/CDKN1A/CDKN1B/ADRM1/E2F1/E2F2/AKT1/SNW1/RIGI/TBK1/BLNK/HDAC1/HDAC2/HLA-A/HLA-B/HLA-C/ICAM1/IFNAR2/FAS/IRF7/JAK1/ENTPD8/MYC/MYD88/NFKB1/NFKB2/NFKBIE/OAS1/OAS2/MAPK13/MAP2K3/EIF2AK2/B2M/PSMC2/PSMD2/BAK1/RB1/CCND1/BCL2/RELB/BID/STAT1/STAT2/TAP1/TAP2/TAPBP/BTK/USP7/SEM1/CASP8/IKBKG/RUNX3/TRADD/RIPK1/SAP30/CCNA2/CCND2/CCND3/CCNE1/MAP3K14/CCNE2/CIR1/CD58/PSMD6	66
Metabolism	Carbohydrate metabolism	hsa00520	Amino sugar and nucleotide sugar metabolism	18/2062	38/9436	0.473684	2.16765	3.81372	0.000424799	0.00524407	0.00427112	GNPDA1/GNE/GNPDA2/FCSK/GALE/GALK2/HEXA/HEXB/HK1/HK2/MPI/PGM1/PMM2/GNPNAT1/UAP1/UGDH/UGP2/HKDC1	18
Metabolism	Metabolism of cofactors and vitamins	hsa00860	Porphyrin metabolism	20/2062	46/9436	0.434783	1.98963	3.55779	0.000827323	0.00987272	0.008041	EARS2/CPOX/ALAD/ALAS1/ALAS2/FECH/GUSB/HMBS/HMOX2/MMAB/UGT1A6/UGT1A9/UGT1A1/PPOX/BLVRA/BLVRB/UGT2B4/UGT2B7/UROD/UROS	20
Organismal Systems	Digestive system	hsa04976	Bile secretion	33/2062	90/9436	0.366667	1.67792	3.41703	0.000917992	0.0106013	0.00863442	ABCC4/SLCO1B1/CFTR/SLC22A7/SLC27A5/ADCY7/ADCY9/SLC51B/ABCC2/SLC51A/EPHX1/GNAS/AQP1/ATP1B1/ATP1B2/ATP1B3/ABCB1/ABCB4/UGT1A6/UGT1A9/UGT1A1/PRKACA/BAAT/NCEH1/ABCG5/ABCG8/SLC2A1/SLC22A1/UGT2B4/UGT2B7/CA2/ABCC3/ABCG2	33
Human Diseases	Cancer: overview	hsa05202	Transcriptional misregulation in cancer	63/2062	201/9436	0.313433	1.43431	3.29113	0.00101107	0.0110197	0.00897515	CDKN1A/CDKN1B/CDKN2C/CEBPA/H3C14/DEFA3/ELANE/ELK4/ETV5/JMJD1C/FUS/H3-3A/HDAC1/HDAC2/HHEX/BIRC3/H3C15/IGF1R/LMO2/LYL1/SMAD1/MAX/AFF1/MLLT3/MPO/H3-7/MYC/MYCN/NFKB1/PAX5/PBX1/KLF3/ETV7/PPARG/BMP2K/BAK1/RARA/BCL2L1/NFKBIZ/BMI1/H3C13/SP1/SPINT1/TCF3/TFE3/TMPRSS2/NSD2/ASPSCR1/HMGA2/H3C1/H3C4/H3C6/H3C11/H3C8/H3C12/H3C10/RUNX2/LDB1/CCNA2/CCND2/H3C7/CCNT1/CD14	63
Metabolism	Amino acid metabolism	hsa00310	Lysine degradation	25/2062	63/9436	0.396825	1.81593	3.43595	0.00101578	0.0110197	0.00897515	ECHS1/EZH1/EZH2/ALDH2/ALDH1B1/ALDH9A1/ALDH3A2/HADH/ACAT1/KMT5A/PIPOX/PLOD1/NSD3/DHTKD1/ASH1L/KMT2E/KMT2C/SETMAR/SUV39H1/NSD2/SUV39H2/CAMKMT/SETD7/KMT5C/PHYKPL	25
Metabolism	Global and overview maps	hsa01200	Carbon metabolism	40/2062	117/9436	0.34188	1.56449	3.24885	0.00137542	0.0144824	0.0117954	GLYCTK/DLAT/ECHS1/ENO2/ENO3/FBP1/RPIA/G6PD/PGLS/GCSH/GOT1/GPT/HK1/HK2/IDH1/ACADS/ACAT1/IDNK/MDH2/ME1/MMUT/PCCA/PCCB/ACOX1/PFKM/HAO1/RPE/SDHA/SDHB/SDHC/SHMT1/SHMT2/TKT/HKDC1/ACOX3/ACSS1/CAT/SUCLG2/RGN/H6PD	40
Human Diseases	Infectious disease: bacterial	hsa05131	Shigellosis	75/2062	253/9436	0.296443	1.35656	3.03996	0.00203478	0.0208129	0.0169514	ARPC1B/WASF2/TNIP1/MYL12B/RBCK1/SEPTIN9/MALT1/CBX3/H3C14/CRK/DIAPH1/DOCK1/AKT1/ATG14/FOXO3/WIPI2/TBK1/GSK3A/H3-3A/HK1/HK2/H3C15/IL1B/ITPR1/FOXO4/H3-7/MYD88/NFKB1/UBE2D4/PIK3C3/PLCB4/WIPI1/PRKCQ/MAPK1/MAPK13/RRAGD/BCL2/BCL2L1/RPS27A/ELMO2/H3C13/ACTR3C//TLN1/ACTG1/TNFRSF1A/C3/UBA52/UBB/UBE2V1/VDAC1/HKDC1/CAPN1/CAPN2/H3C1/H3C4/H3C6/H3C11/H3C8/H3C12/H3C10/IKBKG/TRADD/RIPK1/SQSTM1/WASF1/BTRC/H3C7/WASL…	75
Human Diseases	Drug resistance: antineoplastic	hsa01523	Antifolate resistance	14/2062	30/9436	0.466667	2.13553	3.29398	0.00219287	0.0213127	0.0173585	ABCC5/ABCC4/ABCC2/DHFR/FPGS/ALOX12/IL1B/NFKB1/SHMT1/SHMT2/TYMS/IKBKG/ABCC3/ABCG2	14
Environmental Information Processing	Signal transduction	hsa04064	NF-kappa B signaling pathway	36/2062	105/9436	0.342857	1.56896	3.10011	0.00220271	0.0213127	0.0173585	MALT1/TIRAP/CSNK2A1/TICAM1/CYLD/ERC1/RIGI/LAT/CXCL1/CXCL3/BLNK/CARD10/BIRC3/XIAP/ICAM1/IL1B/LTBR/MYD88/NFKB1/NFKB2/PRKCQ/BCL2/RELB/BCL2L1/CCL4/BTK/TNFRSF1A/UBE2I/TRIM25/IKBKG/TRADD/RIPK1/TNFSF14/TNFRSF11A/MAP3K14/CD14	36
Organismal Systems	Endocrine system	hsa04920	Adipocytokine signaling pathway	26/2062	70/9436	0.371429	1.69971	3.10708	0.0024993	0.0229874	0.0187224	CPT1A/CPT1B/AKT1/ACSL1/ACSL4/ACSBG1/ACSL6/ACACB/JAK2/NFKB1/NFKBIE/PCK2/ADIPOR1/PRKAG2/PPARA/PRKAB1/PRKAG1/PRKCQ/SLC2A1/STK11/TNFRSF1A/TNFRSF1B/ADIPOR2/IKBKG/TRADD/CD36	26
Cellular Processes	Cell growth and death	hsa04114	Oocyte meiosis	45/2062	139/9436	0.323741	1.48148	3.024	0.00250421	0.0229874	0.0187224	CDK2/MAD2L2/STAG3/YWHAQ/ADCY7/ADCY9/SGO1/CPEB3/FBXO5/FBXO43/ANAPC4/IGF1R/ITPR1/MAD2L1/PLK1/PPP1CC/PPP2CB/PPP2R1A/PPP2R5A/PPP2R5B/PPP3R1/PRKACA/MAPK1/MAPK13/AURKA/BUB1/YWHAH/CPEB4/CALM3/CAMK2G/SMC1A/CCNB1/BTRC/CCNE1/PKMYT1/SMC3/CCNB2/CCNE2/PTTG1/ESPL1/CDK1/CDC20/CDC25C/CDC27/RBX1	45
Metabolism	Global and overview maps	hsa01250	Biosynthesis of nucleotide sugars	16/2062	37/9436	0.432432	1.97887	3.15464	0.00287616	0.0257416	0.0209657	GNE/FCSK/GALE/GALK2/GMDS/HK1/HK2/MPI/PGM1/PMM2/CMAS/GNPNAT1/UAP1/UGDH/UGP2/HKDC1	16
Human Diseases	Infectious disease: viral	hsa05168	Herpes simplex virus 1 infection	56/2062	182/9436	0.307692	1.40804	2.93928	0.00295789	0.0258274	0.0210356	ALYREF/NXF1/SRSF8/TICAM1/AKT1/RIGI/EIF2AK1/TBK1/HCFC2/HCFC1/HLA-A/HLA-B/HLA-C/BIRC3/IFNAR2/IFNGR2/FAS/IL1B/IRF7/ITGB3/JAK1/JAK2/MYD88/NFKB1/OAS1/OAS2/POU2F1/PPP1CC/NXF3/EIF2AK2/B2M/ZC3HAV1/BAD/BAK1/NECTIN2/BCL2/BCL2L1/CCL2/BID/IFIH1/SRSF2/SRSF3/STAT1/STAT2/BST2/TAP1/TAP2/TAPBP/TNFRSF1A/C3/TSC1/CASP8/IKBKG/TRADD/TNFSF14/TNFRSF14	56
Metabolism	Carbohydrate metabolism	hsa00051	Fructose and mannose metabolism	15/2062	34/9436	0.441176	2.01889	3.14716	0.00305255	0.0260194	0.0211919	FCSK/FBP1/GMDS/HK1/HK2/MPI/AKR1B15/PFKFB1/PFKFB2/PFKFB4/PFKM/PMM2/AKR1B10/TIGAR/HKDC1	15
Metabolism	Carbohydrate metabolism	hsa00030	Pentose phosphate pathway	14/2062	31/9436	0.451613	2.06664	3.14546	0.00320464	0.0266805	0.0217303	GLYCTK/FBP1/RPIA/SHPK/G6PD/PGLS/IDNK/PFKM/PGM1/RPE/RBKS/TKT/RGN/H6PD	14
Environmental Information Processing	Signal transduction	hsa04152	AMPK signaling pathway	40/2062	122/9436	0.327869	1.50037	2.94151	0.00328084	0.0266941	0.0217415	CFTR/CPT1A/CPT1B/AKT1/FASN/FBP1/FOXO3/TBC1D1/SIRT1/MLYCD/PPP2R3B/ACACA/ACACB/IGF1R/LIPE/RAB8A/PCK2/ADIPOR1/PRKAG2/RAB14/PFKFB1/PFKFB2/PFKFB4/PFKM/PPARG/PPP2CB/PPP2R1A/PPP2R5A/PPP2R5B/STRADB/PRKAB1/PRKAG1/RAB2A/CCND1/SREBF1/STK11/TSC1/ADIPOR2/CCNA2/CD36	40
Cellular Processes	Cell growth and death	hsa04215	Apoptosis - multiple species	14/2062	32/9436	0.4375	2.00206	3.00246	0.00456769	0.0363385	0.0295965	BCL2L11/HTRA2/BIRC3/XIAP/BIRC5/PMAIP1/DIABLO/BAK1/BCL2/BCL2L1/BID/TNFRSF1A/CASP7/CASP8	14
Organismal Systems	Immune system	hsa04610	Complement and coagulation cascades	30/2062	88/9436	0.340909	1.56005	2.79107	0.00541347	0.0421309	0.0343142	MASP2/CFHR3/C4A/CLU/CPB2/CR1L/CD55/F2RL2/F9/F11/F12/CFH/CFHR2/CFI/MBL2/SERPINF2/PROS1/CFB/SERPING1/C1R/C1S/C2/C3/C4A/C4B/C4BPA/C8A/C8G/VTN/CD59	30
Metabolism	Xenobiotics biodegradation and metabolism	hsa00983	Drug metabolism - other enzymes	28/2062	81/9436	0.345679	1.58188	2.78109	0.00569597	0.0431037	0.0351065	NAT2/NME6/CYP2A6/CYP2A7/DUT/GUSB/HPRT1/IMPDH2/ITPA/MGST1/MPO/NME3/CMPK1/UGT1A6/UGT1A9/UGT1A1/RRM1/RRM2/TK1/TK2/TPMT/UGT2B4/UGT2B7/XDH/UCK1/CES2/GMPS/GSTO1	28
Cellular Processes	Cell growth and death	hsa04210	Apoptosis	43/2062	137/9436	0.313869	1.43631	2.72018	0.00577926	0.0431037	0.0351065	BCL2L11/TUBA1B/CTSB/CTSD/CTSH/CTSZ/DAB2IP/DFFA/DFFB/AKT1/HTRA2/BIRC3/XIAP/BIRC5/FAS/ITPR1/LMNB1/MAP3K5/NFKB1/PMAIP1/MAPK1/DIABLO/BAD/BAK1/BCL2/BCL2L1/BID/SPTAN1/ACTG1/TNFRSF1A/CAPN1/CAPN2/CASP2/CASP7/CASP8/LMNB2/IKBKG/TRADD/RIPK1/TNFRSF10A/NOL3/MAP3K14/AIFM1	43
Cellular Processes	Transport and catabolism	hsa04140	Autophagy - animal	51/2062	169/9436	0.301775	1.38097	2.64255	0.00674542	0.0489559	0.039873	TANK/GABARAPL2/CTSB/CTSD/AKT1/RRAS2/MRAS/ATG14/GORASP2/WIPI2/TBK1/HMGB1/IGBP1/IGF1R/ITPR1/LAMP1/LAMP2/RAB8A/PIK3C3/ZFYVE1/WIPI1/ATG2B/PPP2CB/WDR41/AMBRA1/PRKACA/VPS11/PRKCQ/MAPK1/BAD/VPS18/EPG5/TP53INP2/RRAGD/BCL2/BCL2L1/ATG101/RPS27A/RRAS/ATG3/GORASP1/STK11/TSC1/UBA52/UBB/ATG9A/RAB33B/STX7/ATG4D/SQSTM1/MTMR3	51
Metabolism	Carbohydrate metabolism	hsa00053	Ascorbate and aldarate metabolism	13/2062	30/9436	0.433333	1.98299	2.8515	0.00683742	0.0489559	0.039873	AKR1A1/ALDH2/ALDH1B1/ALDH9A1/ALDH3A2/GUSB/UGT1A6/UGT1A9/UGT1A1/UGDH/UGT2B4/UGT2B7/RGN	13

## Sheet: LI_Catech
category	subcategory	ID	Description	GeneRatio	BgRatio	RichFactor	FoldEnrichment	zScore	pvalue	p.adjust	qvalue	geneID	Count
Human Diseases	Immune disease	hsa05322	Systemic lupus erythematosus	64/892	144/9436	0.444444	4.70154	14.4621	1.37375e-28	4.657e-26	3.48498e-26	H2BC12L//H3C14/H2BC26/ELANE/FCGR2A/H2AC8/H2AC7/H2BC5/H2BC3/HLA-DMA/HLA-DMB/HLA-DOA/HLA-DPA1/HLA-DPB1/HLA-DQA2/HLA-DQA1/HLA-DQA2/HLA-DQB1/HLA-DQB2/HLA-DRA/HLA-DRB1/HLA-DRB5/H2AC21/H3C15/H2BC18/H2BC12L/H3C13/C8A/H4C9/H2AC13/H2AC15/H2AC14/H2AC16/H2AC4/H2AC17/H2BC8/H2BC13/H2BC15/H2BC14/H2BC7/H2BC6/H2BC9/H2BC10/H2BC17/H3C1/H3C4/H3C6/H3C11/H3C8/H3C12/H3C10/H4C1/H4C4/H4C6/H4C11/H4C8/H4C5/H4C13/H4C14/H2A…	64
Organismal Systems	Immune system	hsa04613	Neutrophil extracellular trap formation	75/892	196/9436	0.382653	4.04789	13.932	3.54891e-28	6.0154e-26	4.50151e-26	H2BC12L//H3C14/H2BC26/CYBA/ELANE/FCGR2A/FGB/FGG/FPR1/FPR2/FPR3/SIGLEC9/GP1BA/H2AC8/H2AC7/H2BC5/H2BC3/H2AC21/H3C15/AQP9/ITGA2B/ITGAM/ITGB3/MPO/H2BC18/TLR7/TLR8/PIK3R1/H2BC12L/AZU1/SELP/NCF1/H3C13/TLR2/C5AR1/VWF/CAMP/H4C9/H2AC13/H2AC15/H2AC14/H2AC16/H2AC4/H2AC17/H2BC8/CASP1/H2BC13/H2BC15/H2BC14/H2BC7/H2BC6/H2BC9/H2BC10/H2BC17/H3C1/H3C4/H3C6/H3C11/H3C8/H3C12/H3C10/H4C1/H4C4/H4C6/H4C11/H4C8/H4C5/H4C1…	75
Human Diseases	Substance dependence	hsa05034	Alcoholism	60/892	191/9436	0.314136	3.32308	10.4797	8.52845e-18	9.63715e-16	7.21178e-16	H2BC12L//H3C14/H2BC26/SLC29A1/FOSB/GNG4/GNG7/GRIN2D/H2AC8/H2AC7/H2BC5/H2BC3/H2AC21/H3C15/H2BC18/NTRK2/H2BC12L/SHC1/H3C13/CAMK4/H4C9/H2AC13/H2AC15/H2AC14/H2AC16/H2AC4/H2AC17/H2BC8/H2BC13/H2BC15/H2BC14/H2BC7/H2BC6/H2BC9/H2BC10/H2BC17/H3C1/H3C4/H3C6/H3C11/H3C8/H3C12/H3C10/H4C1/H4C4/H4C6/H4C11/H4C8/H4C5/H4C13/H4C14/CREB3L3/H2AC12/H2BC12/H3C7/H2AC11/H2BC11/CREB3L1/CALML4/HDAC9	60
Organismal Systems	Immune system	hsa04640	Hematopoietic cell lineage	38/892	100/9436	0.38	4.01982	9.80897	1.02768e-14	8.70959e-13	6.51766e-13	CSF3/EPO/FLT3/GP1BA/GP1BB/GP5/GP9/HLA-DMA/HLA-DMB/HLA-DOA/HLA-DPA1/HLA-DPB1/HLA-DQA2/HLA-DQA1/HLA-DQA2/HLA-DQB1/HLA-DQB2/HLA-DRA/HLA-DRB1/HLA-DRB5/IL1B/IL2RA/IL5RA/IL6/IL7/IL7R/ITGA2/ITGA2B/ITGA4/ITGAM/ITGB3/MME/IL1R2/CD1D/CD7/MS4A1/CD22/CD36/CD44	38
Human Diseases	Cancer: overview	hsa05204	Chemical carcinogenesis - DNA adducts	30/892	71/9436	0.422535	4.46978	9.482	2.51988e-13	1.70848e-11	1.27851e-11	NAT2/CYP3A7-CYP3A51P/GSTO2/CYP1A1/CYP1B1/CYP2A6/CYP2A7/CYP2C19/CYP2C8/CYP2C9/AKR1C2/EPHX1/HPGDS/GSTA1/GSTA2/GSTM1/GSTM2/GSTM3/HSD11B1/UGT1A6/UGT1A9/UGT1A4/UGT1A1/PTGS2/GSTT2B/SULT1A2/SULT1A1//UGT2B7/UGT2B10/UGT2B15	30
Metabolism	Xenobiotics biodegradation and metabolism	hsa00982	Drug metabolism - cytochrome P450	29/892	73/9436	0.39726	4.20241	8.87469	4.12976e-12	2.33332e-10	1.74609e-10	GSTO2/ADH1A/ADH1B/ADH4/ADH6/CYP2A6/CYP2A7/CYP2B6/CYP2C19/CYP2C8/CYP2C9/CYP2D6/FMO3/FMO4/FMO5/HPGDS/GSTA1/GSTA2/GSTM1/GSTM2/GSTM3/UGT1A6/UGT1A9/UGT1A4/UGT1A1/GSTT2B/UGT2B7/UGT2B10/UGT2B15	29
Metabolism	Xenobiotics biodegradation and metabolism	hsa00980	Metabolism of xenobiotics by cytochrome P450	30/892	79/9436	0.379747	4.01714	8.70089	6.93791e-12	3.35993e-10	2.51434e-10	GSTO2/ADH1A/ADH1B/ADH4/ADH6/CYP1A1/CYP1B1/CYP2A6/CYP2A7/CYP2B6/CYP2C9/CYP2D6/EPHX1/AKR7A3/AKR7L/HPGDS/GSTA1/GSTA2/GSTM1/GSTM2/GSTM3/HSD11B1/UGT1A6/UGT1A9/UGT1A4/UGT1A1/GSTT2B/UGT2B7/UGT2B10/UGT2B15	30
Human Diseases	Immune disease	hsa05323	Rheumatoid arthritis	31/892	95/9436	0.326316	3.45192	7.76059	2.81956e-10	1.19479e-08	8.94098e-09	CTSL/FLT1/CXCL1/CXCL3/HLA-DMA/HLA-DMB/HLA-DOA/HLA-DPA1/HLA-DPB1/HLA-DQA2/HLA-DQA1/HLA-DQA2/HLA-DQB1/HLA-DQB2/HLA-DRA/HLA-DRB1/HLA-DRB5/IL1B/IL6/CXCL8/JUN/LTB/CCL2/CCL20/CXCL6/CXCL5/TGFB1/TGFB3/TLR2/TNFSF13/ATP6V1E2/CD80	31
Organismal Systems	Immune system	hsa04610	Complement and coagulation cascades	28/892	88/9436	0.318182	3.36588	7.20439	3.92993e-09	1.3807e-07	1.03322e-07	CFHR4/CFHR3/VSIG4/CLU/F3/F5/F7/F12/F13A1/FGB/FGG/SERPIND1/CFHR1/CFHR2/ITGAM/KLKB1/MBL2/SERPINE1/PLAUR/PLG/PROC/BDKRB2/C4BPA/C5AR1/C8A/VWF/CFHR5/F2RL3	28
Human Diseases	Endocrine and metabolic disease	hsa04940	Type I diabetes mellitus	19/892	44/9436	0.431818	4.56798	7.66465	4.07287e-09	1.3807e-07	1.03322e-07	CPE/HLA-A/HLA-B/HLA-DMA/HLA-DMB/HLA-DOA/HLA-DPA1/HLA-DPB1/HLA-DQA2/HLA-DQA1/HLA-DQA2/HLA-DQB1/HLA-DQB2/HLA-DRA/HLA-DRB1/HLA-DRB5/HLA-F/IL1B/PRF1/CD80	19
Human Diseases	Immune disease	hsa05332	Graft-versus-host disease	19/892	45/9436	0.422222	4.46647	7.53113	6.43101e-09	1.98192e-07	1.48313e-07	HLA-A/HLA-B/HLA-DMA/HLA-DMB/HLA-DOA/HLA-DPA1/HLA-DPB1/HLA-DQA2/HLA-DQA1/HLA-DQA2/HLA-DQB1/HLA-DQB2/HLA-DRA/HLA-DRB1/HLA-DRB5/HLA-F/IL1B/IL6/PRF1/CD80	19
Human Diseases	Immune disease	hsa05321	Inflammatory bowel disease	23/892	66/9436	0.348485	3.68644	7.07623	1.38462e-08	3.91155e-07	2.92713e-07	HLA-DMA/HLA-DMB/HLA-DOA/HLA-DPA1/HLA-DPB1/HLA-DQA2/HLA-DQA1/HLA-DQA2/HLA-DQB1/HLA-DQB2/HLA-DRA/HLA-DRB1/HLA-DRB5/IL1B/IL6/JUN/IL21R/FOXP3/RORC/STAT1/TGFB1/TGFB3/TLR2/IL18RAP	23
Environmental Information Processing	Signaling molecules and interaction	hsa04514	Cell adhesion molecules	39/892	160/9436	0.24375	2.5785	6.50651	1.96301e-08	5.11893e-07	3.83065e-07	CLDN16/CNTN1/CLDN3/CLDN7/NLGN4Y/CNTNAP2/HLA-A/HLA-B/HLA-DMA/HLA-DMB/HLA-DOA/HLA-DPA1/HLA-DPB1/HLA-DQA2/HLA-DQA1/HLA-DQA2/HLA-DQB1/HLA-DQB2/HLA-DRA/HLA-DRB1/HLA-DRB5/HLA-F/ITGA4/ITGAM/ITGAV/NRCAM/CLDN11/NLGN2/SELE/SELP/SIGLEC1/VCAM1/PDCD1LG2/MADCAM1/ITGA8/CLDN10/CD22/NRXN3/CD80/SDC3	39
Human Diseases	Immune disease	hsa05330	Allograft rejection	17/892	39/9436	0.435897	4.61113	7.30136	2.2748e-08	5.30677e-07	3.97122e-07	HLA-A/HLA-B/HLA-DMA/HLA-DMB/HLA-DOA/HLA-DPA1/HLA-DPB1/HLA-DQA2/HLA-DQA1/HLA-DQA2/HLA-DQB1/HLA-DQB2/HLA-DRA/HLA-DRB1/HLA-DRB5/HLA-F/PRF1/CD80	17
Environmental Information Processing	Signaling molecules and interaction	hsa04512	ECM-receptor interaction	27/892	89/9436	0.303371	3.2092	6.76576	2.34813e-08	5.30677e-07	3.97122e-07	LAMC3/COL4A1/COL4A2/COL6A1/COL9A1/GP1BA/GP1BB/GP5/GP9/TNC/ITGA2/ITGA2B/ITGA4/ITGAV/ITGB3/AGRN/LAMA2/LAMA5/LAMB3/GP6/SPP1/THBS1/VWF/ITGA8/CD36/CD44/SV2A	27
Metabolism	Metabolism of cofactors and vitamins	hsa00830	Retinol metabolism	23/892	68/9436	0.338235	3.57801	6.89349	2.64942e-08	5.61346e-07	4.20072e-07	CYP3A7-CYP3A51P/DHRS9/ADH1A/ADH1B/ADH4/ADH6/CYP1A1/CYP2A6/CYP2A7/CYP2B6/CYP2C8/CYP2C9/ALDH1A3/UGT1A6/UGT1A9/UGT1A4/UGT1A1/RDH5/UGT2B7/UGT2B10/UGT2B15/RDH16/HSD17B6	23
Organismal Systems	Immune system	hsa04672	Intestinal immune network for IgA production	19/892	50/9436	0.38	4.01982	6.91749	5.06952e-08	9.90075e-07	7.40904e-07	HLA-DMA/HLA-DMB/HLA-DOA/HLA-DPA1/HLA-DPB1/HLA-DQA2/HLA-DQA1/HLA-DQA2/HLA-DQB1/HLA-DQB2/HLA-DRA/HLA-DRB1/HLA-DRB5/IL6/ITGA4/PIGR/TGFB1/MADCAM1/TNFSF13/CD80	19
Cellular Processes	Transport and catabolism	hsa04145	Phagosome	38/892	159/9436	0.238994	2.52819	6.27906	5.25704e-08	9.90075e-07	7.40904e-07	TUBB4A/CORO1A/CTSL/CTSS/CYBA/FCGR2A/HLA-A/HLA-B/HLA-DMA/HLA-DMB/HLA-DOA/HLA-DPA1/HLA-DPB1/HLA-DQA2/HLA-DQA1/HLA-DQA2/HLA-DQB1/HLA-DQB2/HLA-DRA/HLA-DRB1/HLA-DRB5/HLA-F/RAB7B/ITGA2/ITGAM/ITGAV/ITGB3/MBL2/MPO/MRC1/NCF1/TAP1/TAP2/THBS1/TLR2/TUBA4A/ATP6V1E2/CD36/MRC2	38
Environmental Information Processing	Signaling molecules and interaction	hsa04061	Viral protein interaction with cytokine and cytokine receptor	28/892	100/9436	0.28	2.96197	6.37287	8.84729e-08	1.57854e-06	1.18127e-06	CCR4/CXCL1/CXCL3/IL2RA/IL2RB/IL6/CXCL8/IL10RA/CXCL10/CXCL9/PF4/PPBP/IL22RA1/CCL2/CCL16/CCL19/CCL20/CCL21/CCL23/CCL24/CXCL6/CXCL5/CX3CL1/TNFSF14/TNFSF10/TNFRSF10D/IL18RAP/CXCL14	28
Human Diseases	Infectious disease: parasitic	hsa05140	Leishmaniasis	24/892	79/9436	0.303797	3.21371	6.38395	1.37025e-07	2.22242e-06	1.66311e-06	CYBA/FCGR2A/HLA-DMA/HLA-DMB/HLA-DOA/HLA-DPA1/HLA-DPB1/HLA-DQA2/HLA-DQA1/HLA-DQA2/HLA-DQB1/HLA-DQB2/HLA-DRA/HLA-DRB1/HLA-DRB5/IL1B/ITGA4/ITGAM/JUN/PTGS2/NCF1/STAT1/TGFB1/TGFB3/TLR2	24
Metabolism	Lipid metabolism	hsa00140	Steroid hormone biosynthesis	21/892	63/9436	0.333333	3.52616	6.50001	1.42264e-07	2.22242e-06	1.66311e-06	CYP3A7-CYP3A51P/AKR1C4/CYP1A1/CYP1B1/CYP11A1/CYP19A1/AKR1C2/HSD11B1/HSD11B2/UGT1A6/UGT1A9/UGT1A4/UGT1A1/SRD5A1/AKR1D1/SULT1E1/UGT2B7/UGT2B10/UGT2B15/HSD17B8/HSD17B6	21
Environmental Information Processing	Signaling molecules and interaction	hsa04060	Cytokine-cytokine receptor interaction	57/892	298/9436	0.191275	2.0234	5.8003	1.44228e-07	2.22242e-06	1.66311e-06	EBI3/CCR4/CNTFR/ACVR1C/CSF3/EPO/CLCF1/RELL2/CXCL1/CXCL3/IL1B/IL2RA/IL2RB/IL5RA/IL6/IL7/IL7R/CXCL8/IL10RA/TNFRSF9/CXCL10/GDF6/LIF/LTB/CXCL9/MPL/IL21R/PF4/PPBP/TNFRSF19/IL22RA1/CCL2/CCL16/CCL19/CCL20/CCL21/CCL23/CCL24/CXCL6/CXCL5/CX3CL1/BMP2/BMP6/TGFB1/TGFB3/IL1R2/TNFRSF25/TNFSF14/TNFSF13/TNFSF10/TNFRSF10D/IL18RAP/IL1RL1/OSMR/IL32/GDF15/CXCL14	57
Human Diseases	Infectious disease: viral	hsa05164	Influenza A	38/892	173/9436	0.219653	2.3236	5.67708	5.40227e-07	7.96248e-06	5.95857e-06	IRF9/HLA-DMA/HLA-DMB/HLA-DOA/HLA-DPA1/HLA-DPB1/HLA-DQA2/HLA-DQA1/HLA-DQA2/HLA-DQB1/HLA-DQB2/HLA-DRA/HLA-DRB1/HLA-DRB5/IL1B/IL6/CXCL8/CXCL10/IRF7/CIITA/MX1/MX2/OAS1/OAS2/OAS3/TLR7/PIK3R1/PLG/EIF2AK2/DNAJC3/CCL2/IFIH1/TPSB2/STAT1/TLR3/CASP1/TNFSF10/SOCS3/RSAD2	38
Organismal Systems	Immune system	hsa04659	Th17 cell differentiation	28/892	109/9436	0.256881	2.71741	5.82691	6.2896e-07	8.88406e-06	6.64821e-06	EBI3/LAT/HLA-DMA/HLA-DMB/HLA-DOA/HLA-DPA1/HLA-DPB1/HLA-DQA2/HLA-DQA1/HLA-DQA2/HLA-DQB1/HLA-DQB2/HLA-DRA/HLA-DRB1/HLA-DRB5/IL1B/IL2RA/IL2RB/IL6/JAK3/JUN/NFATC2/IL21R/FOXP3/RORC/STAT1/TGFB1/ZAP70/CD247	28
Cellular Processes	Cell motility	hsa04820	Cytoskeleton in muscle cells	46/892	233/9436	0.197425	2.08845	5.43558	9.35364e-07	1.19495e-05	8.94215e-06	CKM/COL4A1/COL4A2/COL5A1/COL6A1/COL9A1/COL11A1/ELN/ENO1/ENO3/FHL3/FLNC/SYNE2/DAAM2/COL24A1/ITGA2/ITGA2B/ITGA4/ITGAV/ITGB3/AGRN/LAMA2/MYBPC1/MYBPC3/MYH4/MYH7/MYH8/MYL2/MYL3/MYL4/COL5A3/SPTBN5/ACTA1/MYL7/SPTBN2/ACTC1/THBS1/TNNI2/TNNI3/TNNT2/TNNT3/TTN/TLN2/ITGA8/MYOM1/SDC3	46
Metabolism	Xenobiotics biodegradation and metabolism	hsa00983	Drug metabolism - other enzymes	23/892	81/9436	0.283951	3.00376	5.85181	9.51726e-07	1.19495e-05	8.94215e-06	NAT2/CES1/GSTO2/UPP2/CYP2A6/CYP2A7/GSTA1/GSTA2/GSTM1/GSTM2/GSTM3/MPO/UPB1/UGT1A6/UGT1A9/UGT1A4/UGT1A1/GSTT2B/UGT2B7/UGT2B10/UGT2B15/XDH/CES2	23
Organismal Systems	Immune system	hsa04612	Antigen processing and presentation	23/892	81/9436	0.283951	3.00376	5.85181	9.51726e-07	1.19495e-05	8.94215e-06	CTSL/CTSS/HLA-A/HLA-B/HLA-DMA/HLA-DMB/HLA-DOA/HLA-DPA1/HLA-DPB1/HLA-DQA2/HLA-DQA1/HLA-DQA2/HLA-DQB1/HLA-DQB2/HLA-DRA/HLA-DRB1/HLA-DRB5/HLA-F/HSPA1B/CIITA/LGMN/TAP1/TAP2/CD74	23
Human Diseases	Immune disease	hsa05320	Autoimmune thyroid disease	18/892	54/9436	0.333333	3.52616	6.01496	1.11008e-06	1.34399e-05	1.00575e-05	CGA/HLA-A/HLA-B/HLA-DMA/HLA-DMB/HLA-DOA/HLA-DPA1/HLA-DPB1/HLA-DQA2/HLA-DQA1/HLA-DQA2/HLA-DQB1/HLA-DQB2/HLA-DRA/HLA-DRB1/HLA-DRB5/HLA-F/PRF1/CD80	18
Human Diseases	Infectious disease: viral	hsa05168	Herpes simplex virus 1 infection	38/892	182/9436	0.208791	2.20869	5.31997	2.03559e-06	2.37953e-05	1.78068e-05	IRF9/HLA-A/HLA-B/HLA-DMA/HLA-DMB/HLA-DOA/HLA-DPA1/HLA-DPB1/HLA-DQA2/HLA-DQA1/HLA-DQA2/HLA-DQB1/HLA-DQB2/HLA-DRA/HLA-DRB1/HLA-DRB5/HLA-F/BIRC3/IL1B/IL6/IRF7/ITGB3/OAS1/OAS2/OAS3/CFP/PIK3R1/EIF2AK2/CCL2/IFIH1/STAT1/BST2/TAP1/TAP2/TLR2/TLR3/TNFSF14/SOCS3/CD74	38
Human Diseases	Cancer: overview	hsa05203	Viral carcinogenesis	41/892	205/9436	0.2	2.1157	5.2182	2.58973e-06	2.92639e-05	2.18991e-05	H2BC12L//IRF9/CCR4/H2BC26/H2BC5/H2BC3/HLA-A/HLA-B/HLA-F/IRF7/JAK3/JUN/H2BC18/PIK3R1/PKM/H2BC12L/EIF2AK2/H4C9/H2BC8/H2BC13/H2BC15/H2BC14/H2BC7/H2BC6/H2BC9/H2BC10/H2BC17/H4C1/H4C4/H4C6/H4C11/H4C8/H4C5/H4C13/H4C14/CREB3L3/H2BC12/H2BC11/CCNE1/CREB3L1/HDAC9	41
Human Diseases	Infectious disease: bacterial	hsa05150	Staphylococcus aureus infection	25/892	102/9436	0.245098	2.59276	5.22565	6.21509e-06	6.7965e-05	5.08603e-05	DEFA1/DEFA4/FCGR2A/FGG/FPR1/FPR2/FPR3/HLA-DMA/HLA-DMB/HLA-DOA/HLA-DPA1/HLA-DPB1/HLA-DQA2/HLA-DQA1/HLA-DQA2/HLA-DQB1/HLA-DQB2/HLA-DRA/HLA-DRB1/HLA-DRB5/ITGAM/MBL2/PLG/SELP/C5AR1/CAMP	25
Human Diseases	Infectious disease: parasitic	hsa05146	Amoebiasis	25/892	103/9436	0.242718	2.56759	5.16849	7.48529e-06	7.92973e-05	5.93406e-05	LAMC3/ADCY1/COL4A1/COL4A2/GNA15/CXCL1/CXCL3/HSPB1/RAB7B/IL1B/IL6/CXCL8/ITGAM/ARG2/LAMA2/LAMA5/LAMB3/SERPINB10/PIK3R1/TGFB1/TGFB3/TLR2/C8A/IL1R2/CD1D	25
Human Diseases	Infectious disease: parasitic	hsa05144	Malaria	16/892	50/9436	0.32	3.38511	5.46357	7.98337e-06	8.2011e-05	6.13714e-05	CSF3/GYPB/HBB/IL1B/IL6/CXCL8/KLRB1/CCL2/SELE/SELP/TGFB1/TGFB3/THBS1/TLR2/VCAM1/CD36	16
Human Diseases	Infectious disease: parasitic	hsa05145	Toxoplasmosis	26/892	112/9436	0.232143	2.45572	5.00735	1.17392e-05	0.000117047	8.75901e-05	LAMC3/ALOX5/HLA-DMA/HLA-DMB/HLA-DOA/HLA-DPA1/HLA-DPB1/HLA-DQA2/HLA-DQA1/HLA-DQA2/HLA-DQB1/HLA-DQB2/HLA-DRA/HLA-DRB1/HLA-DRB5/BIRC3/HSPA1B/IL10RA/LAMA2/LAMA5/LAMB3/CIITA/STAT1/TGFB1/TGFB3/TLR2/SOCS1	26
Human Diseases	Cardiovascular disease	hsa05416	Viral myocarditis	19/892	70/9436	0.271429	2.8713	5.07736	1.69992e-05	0.000164649	0.000123212	HLA-A/HLA-B/HLA-DMA/HLA-DMB/HLA-DOA/HLA-DPA1/HLA-DPB1/HLA-DQA2/HLA-DQA1/HLA-DQA2/HLA-DQB1/HLA-DQB2/HLA-DRA/HLA-DRB1/HLA-DRB5/HLA-F/LAMA2/MYH7/PRF1/CD80	19
Human Diseases	Immune disease	hsa05310	Asthma	12/892	32/9436	0.375	3.96693	5.43186	1.78816e-05	0.000164769	0.000123302	HLA-DMA/HLA-DMB/HLA-DOA/HLA-DPA1/HLA-DPB1/HLA-DQA2/HLA-DQA1/HLA-DQA2/HLA-DQB1/HLA-DQB2/HLA-DRA/HLA-DRB1/HLA-DRB5	12
Organismal Systems	Immune system	hsa04657	IL-17 signaling pathway	23/892	95/9436	0.242105	2.5611	4.94106	1.79836e-05	0.000164769	0.000123302	TRAF3IP2/CSF3/FOSB/CXCL1/CXCL3/IL1B/IL6/CXCL8/CXCL10/JUN/LCN2/MMP9/MAPK4/PTGS2/S100A8/S100A9/CCL2/CCL20/CXCL6/CXCL5/TNFAIP3/MUC5B/FOSL1	23
Organismal Systems	Digestive system	hsa04974	Protein digestion and absorption	24/892	105/9436	0.228571	2.41794	4.72074	3.31513e-05	0.000295744	0.000221315	SLC16A10/SLC36A4/COL4A1/COL4A2/COL5A1/COL6A1/COL7A1/COL9A1/COL11A1/COL17A1/COL26A1/DPP4/ELN/COL24A1/SLC6A19/KCNN4/MEP1A/MME/COL5A3/SLC38A2/SLC1A1/SLC3A1/XPNPEP2/COL23A1	24
Human Diseases	Cardiovascular disease	hsa05418	Fluid shear stress and atherosclerosis	29/892	142/9436	0.204225	2.16039	4.50164	5.00292e-05	0.000434869	0.000325426	KLF2/GSTO2/CTSL/CYBA/NQO1/EDN1/GSTA1/GSTA2/GSTM1/GSTM2/GSTM3/HMOX1/IL1B/ITGA2B/ITGAV/ITGB3/JUN/MMP9/ASS1/NOS3/PIK3R1/TRPV4/CCL2/SELE/NCF1/GSTT2B/VCAM1/IL1R2/CALML4	29
Human Diseases	Cancer: overview	hsa05202	Transcriptional misregulation in cancer	37/892	201/9436	0.18408	1.94728	4.38613	5.38866e-05	0.000456689	0.000341754	CEBPA/CEBPE/GADD45G/H3C14/DEFA1/DEFA4/ELANE/FLT1/FLT3/GRIA3/HPGD/BIRC3/H3C15/IL2RB/IL6/CXCL8/ITGAM/MMP9/MPO/MYCN/PAX5/ETV7/BCL2A1/H3C13/WT1/PAX8/IL1R2/NR4A3/H3C1/H3C4/H3C6/H3C11/H3C8/H3C12/H3C10/PER2/H3C7	37
Human Diseases	Infectious disease: viral	hsa05169	Epstein-Barr virus infection	37/892	204/9436	0.181373	1.91865	4.28586	7.46457e-05	0.000617193	0.000461865	IRF9/GADD45G/HLA-A/HLA-B/HLA-DMA/HLA-DMB/HLA-DOA/HLA-DPA1/HLA-DPB1/HLA-DQA2/HLA-DQA1/HLA-DQA2/HLA-DQB1/HLA-DQB2/HLA-DRA/HLA-DRB1/HLA-DRB5/HLA-F/IL6/CXCL10/IRF7/JAK3/JUN/OAS1/OAS2/OAS3/PIK3R1/EIF2AK2/STAT1/TAP1/TAP2/TLR2/TNFAIP3/SAP30/CCNE1/CD247/CD44/ISG15	37
Metabolism	Carbohydrate metabolism	hsa00010	Glycolysis / Gluconeogenesis	17/892	67/9436	0.253731	2.68409	4.46971	0.000117784	0.000950686	0.000711428	ADH1A/ADH1B/ADH4/ADH6/ENO1/ENO3/ALDH2/ALDH1B1/ALDOA/G6PC1/HK2/LDHA/PFKP/PGK1/PKLR/PKM/ACSS1	17
Organismal Systems	Immune system	hsa04658	Th1 and Th2 cell differentiation	21/892	93/9436	0.225806	2.38869	4.34836	0.000122034	0.000962079	0.000719954	LAT/HLA-DMA/HLA-DMB/HLA-DOA/HLA-DPA1/HLA-DPB1/HLA-DQA2/HLA-DQA1/HLA-DQA2/HLA-DQB1/HLA-DQB2/HLA-DRA/HLA-DRB1/HLA-DRB5/IL2RA/IL2RB/JAK3/JUN/NFATC2/STAT1/ZAP70/CD247	21
Environmental Information Processing	Signal transduction	hsa04151	PI3K-Akt signaling pathway	56/892	362/9436	0.154696	1.63645	3.98971	0.000135289	0.00104234	0.000780017	LAMC3/COL4A1/COL4A2/COL6A1/COL9A1/CSF3/LPAR1/EFNA1/EFNA3/EPO/ERBB2/FGF7/FLT1/FLT3/G6PC1/GNG4/GNG7/ANGPT2/NR4A1/TNC/IGF2/IL2RA/IL2RB/IL6/IL7/IL7R/INSR/ITGA2/ITGA2B/ITGA4/ITGAV/ITGB3/JAK3/AREG/LAMA2/LAMA5/LAMB3/NOS3/NTRK2/PDGFRA/PIK3R1/DDIT4/PPP2R1B/PPP2R2B/SPP1/THBS1/TLR2/VWF/PDGFD/FGF23/TCL1A/CREB3L3/ITGA8/CCNE1/CREB3L1/OSMR	56
Environmental Information Processing	Signal transduction	hsa04668	TNF signaling pathway	24/892	119/9436	0.201681	2.13347	4.0204	0.000265779	0.0020022	0.00149831	MAP3K8/EDN1/CXCL1/CXCL3/BIRC3/IL1B/IL6/CXCL10/JUN/LIF/MMP9/PIK3R1/PTGS2/CCL2/CCL20/CXCL6/CXCL5/CX3CL1/SELE/TNFAIP3/VCAM1/CREB3L3/SOCS3/CREB3L1	24
Human Diseases	Cardiovascular disease	hsa05410	Hypertrophic cardiomyopathy	21/892	99/9436	0.212121	2.24392	4.02003	0.0003081	0.00227056	0.00169913	EDN1/IL6/ITGA2/ITGA2B/ITGA4/ITGAV/ITGB3/LAMA2/MYBPC3/MYH7/MYL2/MYL3/ACTC1/TGFB1/TGFB3/TNNI3/TNNT2/TTN/CACNA1C/CACNB2/ITGA8	21
Metabolism	Amino acid metabolism	hsa00330	Arginine and proline metabolism	13/892	50/9436	0.26	2.7504	4.00964	0.000568532	0.00410069	0.00306867	CKB/CKM/DAO/ALDH2/ALDH1B1/GAMT/GATM/ARG2/NOS3/P4HA1/SMOX/PRODH/PRODH2	13
Human Diseases	Cardiovascular disease	hsa05414	Dilated cardiomyopathy	21/892	105/9436	0.2	2.1157	3.71449	0.00070668	0.00499093	0.00373487	ADCY1/ITGA2/ITGA2B/ITGA4/ITGAV/ITGB3/LAMA2/MYBPC3/MYH7/MYL2/MYL3/PLN/ACTC1/TGFB1/TGFB3/TNNI3/TNNT2/TTN/CACNA1C/CACNB2/ITGA8	21
Metabolism	Amino acid metabolism	hsa00220	Arginine biosynthesis	8/892	23/9436	0.347826	3.67947	4.15692	0.00083259	0.00576016	0.00431051	CPS1/GLUD1/GLUD2/ARG2/ASS1/NOS3/OTC/GPT2	8
Human Diseases	Infectious disease: bacterial	hsa05152	Tuberculosis	31/892	182/9436	0.17033	1.80183	3.52919	0.000852306	0.00577863	0.00432433	CORO1A/CTSS/FCGR2A/CLEC4E/HLA-DMA/HLA-DMB/HLA-DOA/HLA-DPA1/HLA-DPB1/HLA-DQA2/HLA-DQA1/HLA-DQA2/HLA-DQB1/HLA-DQB2/HLA-DRA/HLA-DRB1/HLA-DRB5/IL1B/IL6/IL10RA/ITGAM/CIITA/MRC1/STAT1/TGFB1/TGFB3/TLR2/VDR/CAMP/CALML4/CD74/MRC2	31
Metabolism	Biosynthesis of other secondary metabolites	hsa00232	Caffeine metabolism	4/892	6/9436	0.666667	7.05232	4.79142	0.00101824	0.00676833	0.00506495	NAT2/CYP2A6/CYP2A7/XDH	4
Metabolism	Carbohydrate metabolism	hsa00620	Pyruvate metabolism	12/892	47/9436	0.255319	2.70089	3.77692	0.0010939	0.00713137	0.00533662	ADH1A/ADH1B/ADH4/ADH6/ACOT12/ALDH2/ALDH1B1/LDHA/ME1/PKLR/PKM/ACSS1	12
Environmental Information Processing	Signal transduction	hsa04066	HIF-1 signaling pathway	21/892	110/9436	0.190909	2.01953	3.47512	0.00132329	0.00835958	0.00625573	EGLN3/EDN1/ENO1/ENO3/EPO/ERBB2/ALDOA/FLT1/ANGPT2/HK2/HMOX1/IL6/INSR/LDHA/NOS3/SERPINE1/PDK1/PFKP/PGK1/PIK3R1/TIMP1	21
Metabolism	Carbohydrate metabolism	hsa00053	Ascorbate and aldarate metabolism	9/892	30/9436	0.3	3.17354	3.85256	0.00133161	0.00835958	0.00625573	ALDH2/ALDH1B1/UGT1A6/UGT1A9/UGT1A4/UGT1A1/UGT2B7/UGT2B10/UGT2B15	9
Metabolism	Global and overview maps	hsa01230	Biosynthesis of amino acids	16/892	75/9436	0.213333	2.25674	3.53052	0.00145575	0.00897272	0.00671457	SDS/CPS1/ENO1/ENO3/ALDOA/ARG2/ASNS/ASS1/ACO1/OTC/PFKP/PGK1/PKLR/PKM/BCAT1/GPT2	16
Cellular Processes	Transport and catabolism	hsa04148	Efferocytosis	27/892	157/9436	0.171975	1.81923	3.34447	0.00154942	0.00937952	0.00701899	ANO4/CPT1A/TMEM30B/DUSP2/EPO/ALOX5/GAS6/HAVCR1/RAB7B/ITGAV/ITGB3/ARG2/MFGE8/NFATC2/GULP1/PPARD/PTGS2/CX3CL1/SLC16A1/TGFB1/THBS1/CASP1/ADAM9/SIGLEC10/CH25H/TIMD4/CD36	27
Organismal Systems	Immune system	hsa04621	NOD-like receptor signaling pathway	31/892	189/9436	0.164021	1.73509	3.29834	0.00160526	0.00954709	0.00714438	NAMPT/IRF9/GABARAPL2/CARD16/GBP4/GBP5/CYBA/DEFA1/DEFA4/GBP1/GBP3/CXCL1/CXCL3/BIRC3/IL1B/IL6/CXCL8/IRF7/JUN/GBP7/OAS1/OAS2/OAS3/TRPV2/CCL2/STAT1/TNFAIP3/TRIP6/CAMP/CASP1/MAP1LC3A	31
Metabolism	Lipid metabolism	hsa00590	Arachidonic acid metabolism	14/892	63/9436	0.222222	2.35077	3.47565	0.00188003	0.0109884	0.00822298	CYP2B6/CYP2C19/CYP2C8/CYP2C9/EPHX2/ALOX12/ALOX5/ALOX15B/HPGDS/HPGD/PLA2G2A/PTGIS/PTGS2/CYP4F2	14
Organismal Systems	Digestive system	hsa04979	Cholesterol metabolism	12/892	51/9436	0.235294	2.48905	3.44509	0.00233687	0.0134271	0.0100479	CETP/CYP27A1/APOA4/APOH/LCAT/LPA/LPL/LRP2/ANGPTL4/PLTP/SOAT2/CD36	12
Cellular Processes	Cellular community - eukaryotes	hsa04510	Focal adhesion	32/892	203/9436	0.157635	1.66754	3.10655	0.00262033	0.0145808	0.0109112	LAMC3/COL4A1/COL4A2/COL6A1/COL9A1/EMP1/ERBB2/FLT1/BIRC3/TNC/ITGA2/ITGA2B/ITGA4/ITGAV/ITGB3/JUN/LAMA2/LAMA5/LAMB3/MYL2/PAK3/PDGFRA/PIK3R1/MYL7/RASGRF1/SHC1/SPP1/THBS1/VWF/PDGFD/TLN2/ITGA8	32
Human Diseases	Endocrine and metabolic disease	hsa04933	AGE-RAGE signaling pathway in diabetic complications	19/892	101/9436	0.188119	1.99001	3.23196	0.00262368	0.0145808	0.0109112	COL4A1/COL4A2/EDN1/EGR1/F3/IL1B/IL6/CXCL8/JUN/NOS3/SERPINE1/PIM1/PIK3R1/CCL2/SELE/STAT1/TGFB1/TGFB3/VCAM1	19
Human Diseases	Infectious disease: viral	hsa05171	Coronavirus disease - COVID-19	35/892	238/9436	0.147059	1.55566	2.80525	0.00541612	0.029614	0.022161	RPL17-C18orf32/RPS10-NUDT3/IRF9/CSF3/F13A1/FCGR2A/FGB/FGG/IL1B/IL6/CXCL8/CXCL10/JUN/MBL2/MX1/MX2/OAS1/OAS2/OAS3/TLR7/TLR8/PIK3R1/EIF2AK2/RPS4Y1/CCL2/SELP/IFIH1/STAT1/TLR2/TLR3/C5AR1/C8A/VWF/CASP1/ISG15	35
Metabolism	Amino acid metabolism	hsa00250	Alanine, aspartate and glutamate metabolism	9/892	37/9436	0.243243	2.57314	3.09778	0.00634845	0.0341607	0.0255635	CPS1/IL4I1/GLUD1/GLUD2/ASNS/ASPA/ASS1/GPT2/DDO	9
Human Diseases	Infectious disease: viral	hsa05166	Human T-cell leukemia virus 1 infection	33/892	224/9436	0.147321	1.55844	2.73302	0.00661517	0.0350397	0.0262213	ADCY1/EGR1/HLA-A/HLA-B/HLA-DMA/HLA-DMB/HLA-DOA/HLA-DPA1/HLA-DPB1/HLA-DQA2/HLA-DQA1/HLA-DQA2/HLA-DQB1/HLA-DQB2/HLA-DRA/HLA-DRB1/HLA-DRB5/HLA-F/IL2RA/IL2RB/IL6/JAK3/JUN/NFATC2/PIK3R1/TGFB1/TGFB3/IL1R2/FOSL1/TLN2/CREB3L3/CCNE1/CREB3L1/ESPL1	33
Human Diseases	Cardiovascular disease	hsa05417	Lipid and atherosclerosis	32/892	216/9436	0.148148	1.56718	2.72462	0.00683105	0.0356265	0.0266604	CYBA/CYP1A1/CYP2A6/CYP2A7/CYP2B6/CYP2C8/CYP2C9/CXCL1/CXCL3/ERO1A/HSPA1B/APOA4/IL1B/IL6/CXCL8/IRF7/JUN/MMP9/NFATC2/NOS3/PIK3R1/CCL2/SELE/SELP/NCF1/TLR2/VCAM1/VLDLR/CASP1/TNFSF10/CALML4/CD36	32
Human Diseases	Cancer: overview	hsa05207	Chemical carcinogenesis - receptor activation	32/892	217/9436	0.147465	1.55996	2.69629	0.00731178	0.037556	0.0281043	ADCY1/CHRNA4/GSTO2/CYP1A1/CYP1B1/CYP2B6/EPHX1/EPHX2/FGF7/GSTA1/GSTA2/GSTM1/GSTM2/GSTM3/AR/JUN/PIK3R1/UGT1A6/UGT1A9/UGT1A4/UGT1A1/PAQR5/RPS6KA2/GSTT2B/KLF5/UGT2B7/UGT2B10/UGT2B15/VDR/CACNA1C/CREB3L3/CREB3L1	32
Organismal Systems	Development and regeneration	hsa04380	Osteoclast differentiation	23/892	143/9436	0.160839	1.70143	2.73086	0.0077229	0.0390756	0.0292415	LILRB2/IRF9/LILRB1/LILRA1/LILRA2/CYBA/FCGR2A/FOSB/LILRA4/LILRA5/IL1B/ITGB3/JUN/NFATC2/PIK3R1/NCF1/STAT1/TGFB1/LILRA6/FOSL1/CAMK4/SOCS1/SOCS3	23
Organismal Systems	Immune system	hsa04062	Chemokine signaling pathway	29/892	193/9436	0.150259	1.58951	2.67354	0.00801225	0.0399434	0.0298909	ADCY1/CCR4/FGR/GNG4/GNG7/CXCL1/CXCL3/CXCL8/CXCL10/ITK/JAK3/CXCL9/PF4/PIK3R1/PPBP/CCL2/CCL16/CCL19/CCL20/CCL21/CCL23/CCL24/CXCL6/CXCL5/CX3CL1/SHC1/NCF1/STAT1/CXCL14	29
Environmental Information Processing	Signal transduction	hsa04064	NF-kappa B signaling pathway	18/892	105/9436	0.171429	1.81345	2.70823	0.00911581	0.0447864	0.033515	GADD45G/LAT/CXCL1/CXCL3/BIRC3/IL1B/CXCL8/LTB/PTGS2/BCL2A1/CCL19/CCL21/TNFAIP3/VCAM1/ZAP70/CARD14/CARD11/TNFSF14	18
Organismal Systems	Digestive system	hsa04976	Bile secretion	16/892	90/9436	0.177778	1.88062	2.71218	0.0095901	0.0464435	0.0347551	ADCY1/SLC22A7/SLCO1B3-SLCO1B7/SLC51B/EPHX1/AQP9/ABCB4/UGT1A6/UGT1A9/UGT1A4/UGT1A1/SLC10A1/SLC22A1/UGT2B7/UGT2B10/UGT2B15	16

## Sheet: LI_Mit_genes
category	subcategory	ID	Description	GeneRatio	BgRatio	RichFactor	FoldEnrichment	zScore	pvalue	p.adjust	qvalue	geneID	Count
Human Diseases	Immune disease	hsa05322	Systemic lupus erythematosus	61/965	144/9436	0.423611	4.14217	12.824	4.7337e-24	1.66153e-21	1.32045e-21	H2BC12L//H3C14/H2BC26/FCGR3A/H2AC8/H2AC7/H2AX/H2AZ1/H2BC5/H2BC3/H2AC21/H3C15/H2BC18/H2BC12L/H2AJ/H3C13/SNRPD3/C1S/H4C9/H2AC13/H2AC15/H2AC14/H2AC16/H2AC6/H2AC4/H2AC17/H2AC20/H2BC8/H2BC13/H2BC15/H2BC14/H2BC7/H2BC6/H2BC9/H2BC10/H2BC4/H2BC17/H2BC21/H3C1/H3C4/H3C6/H3C11/H3C8/H3C12/H3C10/H4C1/H4C4/H4C6/H4C11/H4C3/H4C8/H4C2/H4C5/H4C13/H4C14/H2AC12/H2BC12/H3C7/H2AC11/H2BC11/H2AC25	61
Organismal Systems	Immune system	hsa04613	Neutrophil extracellular trap formation	68/965	196/9436	0.346939	3.39245	11.4236	8.0018e-21	1.40432e-18	1.11604e-18	H2BC12L//CLCN3/H3C14/H2BC26/AGER/FCGR3A/MTOR/SLC25A5/H2AC8/H2AC7/H2AX/H2AZ1/H2BC5/H2BC3/H2AC21/H3C15/H2BC18/PIK3CB/H2BC12L/H2AJ/MAP2K2/RELA/H3C13/MAP3K7/VDAC1/H4C9/H2AC13/H2AC15/H2AC14/H2AC16/H2AC6/H2AC4/H2AC17/H2AC20/H2BC8/H2BC13/H2BC15/H2BC14/H2BC7/H2BC6/H2BC9/H2BC10/H2BC4/H2BC17/H2BC21/H3C1/H3C4/H3C6/H3C11/H3C8/H3C12/H3C10/H4C1/H4C4/H4C6/H4C11/H4C3/H4C8/H4C2/H4C5/H4C13/H4C14/H2AC12/H2BC12/H3C7…	68
Metabolism	Amino acid metabolism	hsa00280	Valine, leucine and isoleucine degradation	31/965	48/9436	0.645833	6.31511	12.4599	9.83711e-20	1.15094e-17	9.14679e-18	ACAA2/HIBADH/DBT/ECHS1/EHHADH/ALDH2/ALDH1B1/ALDH9A1/ALDH3A2/HIBCH/ACAA1/HADHB/HADH/HMGCL/HMGCS2/ACADM/ACADS/ACADSB/ACAT1/ALDH6A1/MMUT/ALDH7A1/OXCT1/PCCA/PCCB/AUH/MCCC1/BCKDHA/BCKDHB/MCCC2/MCEE	31
Human Diseases	Substance dependence	hsa05034	Alcoholism	65/965	191/9436	0.340314	3.32767	10.9686	1.91339e-19	1.679e-17	1.33433e-17	H2BC12L//H3C14/H2BC26/ATF6B/GNAI1/H2AC8/H2AC7/H2AX/H2AZ1/H2BC5/H2BC3/H2AC21/H3C15/KRAS/MAOB/H2BC18/H2BC12L/H2AJ/GNG12/H3C13/SOS2/CALM1/H4C9/H2AC13/H2AC15/H2AC14/H2AC16/H2AC6/H2AC4/H2AC17/H2AC20/H2BC8/H2BC13/H2BC15/H2BC14/H2BC7/H2BC6/H2BC9/H2BC10/H2BC4/H2BC17/H2BC21/H3C1/H3C4/H3C6/H3C11/H3C8/H3C12/H3C10/H4C1/H4C4/H4C6/H4C11/H4C3/H4C8/H4C2/H4C5/H4C13/H4C14/H2AC12/H2BC12/H3C7/H2AC11/H2BC11/H2AC25	65
Human Diseases	Cancer: overview	hsa05208	Chemical carcinogenesis - reactive oxygen species	61/965	227/9436	0.268722	2.62763	8.37781	5.71293e-13	4.01048e-11	3.18721e-11	ATP5PD/UQCR11/COX4I1/COX5B/COX6A1/COX6C/COX7C/CYP1A1/CYP2E1/EPHX1/FOS/UQCRQ/SLC25A5/GSTA2/GSTA4/GSTM4/UQCR10/JUN/NDUFS7/KRAS/MGST1/MGST2/NDUFA2/NDUFA5/NDUFA6/NDUFA10/NDUFB1/NDUFB7/NDUFB8/NDUFB9/NDUFB10/NDUFS2/NDUFV1/NDUFS4/NDUFV2/NFE2L2/NFKBIA/ATP5F1C/ATP5F1D/ATP5PB/ATP5PF/PIK3CB/NDUFA12/MAP2K2/PTEN/AS3MT/PTK2/RELA/SDHB/SDHD/SOD1/SOS2/UQCRB/UQCRC1/UQCRC2/UQCRFS1/VDAC1/AKR1C3/CBR1/COX5A/GSTO1	61
Cellular Processes	Cell growth and death	hsa04110	Cell cycle	46/965	158/9436	0.291139	2.84683	7.90124	2.20461e-11	1.2897e-09	1.02495e-09	CDKN1A/NDC80/MAD2L2/DBF4/CHEK1/CDCA5/ANAPC16/SGO1/GADD45A/E2F1/E2F4/EP300/MAU2/FBXO5/MTBP/MCM2/MCM3/MCM4/MCM5/MCM6/MCM7/ORC1/PCNA/PLK1/PRKDC/RB1/CCND1/ANAPC1/BUB1/TP53/DBF4B/CDT1/CDC7/CCNA2/CCNB1/CCND3/CCNE1/TICRR/PKMYT1/CCNB2/AURKB/TRIP13/CDC6/CDC20/CDC25A/CDC25C	46
Metabolism	Energy metabolism	hsa00190	Oxidative phosphorylation	41/965	138/9436	0.297101	2.90513	7.60915	1.36861e-10	6.86261e-09	5.45387e-09	COX17/ATP5PD/UQCR11/COX4I1/COX5B/COX6A1/COX6C/COX7C/ATP6V0A2/PPA2/UQCRQ/UQCR10/NDUFS7/NDUFA2/NDUFA5/NDUFA6/NDUFA10/NDUFB1/NDUFB7/NDUFB8/NDUFB9/NDUFB10/NDUFS2/NDUFV1/NDUFS4/NDUFV2/ATP5F1C/ATP5F1D/ATP5PB/ATP5ME/ATP5PF/NDUFA12/SDHB/SDHD/LHPP/UQCRB/UQCRC1/UQCRC2/UQCRFS1/COX5A/ATP6V1G1	41
Human Diseases	Cancer: overview	hsa05203	Viral carcinogenesis	52/965	205/9436	0.253659	2.48033	7.23235	3.07823e-10	1.35057e-08	1.07333e-08	CDKN1A/H2BC12L//CHEK1/H2BC26/ATF6B/DDB1/EP300/MRPS18B/H2BC5/H2BC3/JUN/KRAS/H2BC18/NFKB2/NFKBIA/PIK3CB/H2BC12L/RB1/CCND1/REL/RELA/TBP/TP53/H4C9/H2BC8/H2BC13/H2BC15/H2BC14/H2BC7/H2BC6/H2BC9/H2BC10/H2BC4/H2BC17/H2BC21/H4C1/H4C4/H4C6/H4C11/H4C3/H4C8/H4C2/H4C5/H4C13/H4C14/H2BC12/CCNA2/CCND3/H2BC11/CCNE1/TBPL1/CDC20	52
Metabolism	Carbohydrate metabolism	hsa00640	Propanoate metabolism	17/965	32/9436	0.53125	5.19469	8.02206	1.63439e-09	6.3741e-08	5.06564e-08	DBT/ECHS1/EHHADH/HIBCH/ACADS/ALDH6A1/MMUT/PCCA/PCCB/ECHDC1/BCKDHA/BCKDHB/ACSS1/MCEE/SUCLG2/SUCLG1/SUCLA2	17
Genetic Information Processing	Chromosome	hsa03082	ATP-dependent chromatin remodeling	35/965	117/9436	0.299145	2.92511	7.07183	2.52764e-09	8.87202e-08	7.05078e-08	MCRS1/ZNHIT1/BRD8/ARID2/BICRA/H2AC8/H2AC7/H2AX/H2AZ1/H2AC21/PBRM1/H2AJ/MTA3/EP400/RBBP4/BCL7A/BRD9/SMARCC2/TRRAP/H2AC13/H2AC15/H2AC14/H2AC16/H2AC6/H2AC4/H2AC17/H2AC20/PHF6/H2AC12/ACTL6A/H2AC11/BAZ1B/MTA1/MTA2/H2AC25	35
Human Diseases	Endocrine and metabolic disease	hsa04932	Non-alcoholic fatty liver disease	42/965	157/9436	0.267516	2.61583	6.8907	2.89809e-09	9.24756e-08	7.34923e-08	CEBPA/UQCR11/COX4I1/COX5B/COX6A1/COX6C/COX7C/CYP2E1/DDIT3/FOS/UQCRQ/UQCR10/FAS/IL1B/IL6/CXCL8/JUN/NDUFS7/NDUFA2/NDUFA5/NDUFA6/NDUFA10/NDUFB1/NDUFB7/NDUFB8/NDUFB9/NDUFB10/NDUFS2/NDUFV1/NDUFS4/NDUFV2/PIK3CB/NDUFA12/RELA/BID/SDHB/SDHD/UQCRB/UQCRC1/UQCRC2/UQCRFS1/COX5A	42
Organismal Systems	Environmental adaptation	hsa04714	Thermogenesis	54/965	235/9436	0.229787	2.24691	6.53312	6.58275e-09	1.92545e-07	1.5302e-07	COX17/ATP5PD/UQCR11/COX4I1/COX5B/COX6A1/COX6C/COX7C/MTOR/UQCRQ/COX18/UQCR10/NDUFS7/KRAS/COA6/NDUFA2/NDUFA5/NDUFA6/NDUFA10/NDUFB1/NDUFB7/NDUFB8/NDUFB9/NDUFB10/NDUFS2/NDUFV1/NDUFS4/NDUFV2/ATP5F1C/NDUFAF1/COX16/ATP5F1D/ATP5PB/KDM3B/ATP5ME/ATP5PF/NDUFAF7/NDUFA12/RPTOR/RPS6KA3/SDHB/SDHD/COA7/SMARCC2/SOS2/TSC2/UQCRB/UQCRC1/UQCRC2/UQCRFS1/NDUFAF5/COX14/ACTL6A/COX5A	54
Cellular Processes	Transport and catabolism	hsa04146	Peroxisome	26/965	83/9436	0.313253	3.06306	6.37152	1.01722e-07	2.74649e-06	2.18269e-06	ECI2/DHRS4/CRAT/DAO/AGXT/EHHADH/AMACR/MPV17L/PRDX5/HACL1/ACAA1/HMGCL/HSD17B4/GSTK1/HAO2/PIPOX/PEX13/PHYH/HAO1/PECR/BAAT/PEX19/ABCD3/PXMP2/SCP2/SOD1	26
Genetic Information Processing	Replication and repair	hsa03030	DNA replication	16/965	36/9436	0.444444	4.34588	6.78837	1.28256e-07	3.21555e-06	2.55547e-06	FEN1/POLA2/LIG1/MCM2/MCM3/MCM4/MCM5/MCM6/MCM7/PCNA/POLA1/POLD1/RFC3/RFC4/RPA1/RPA3	16
Human Diseases	Neurodegenerative disease	hsa05012	Parkinson disease	56/965	271/9436	0.206642	2.0206	5.75359	1.74781e-07	4.08987e-06	3.25031e-06	TUBA1B/TUBB4B/ATP5PD/UQCR11/PARK7/UBE2J2/COX4I1/COX5B/COX6A1/COX6C/COX7C/DDIT3/TUBB/UQCRQ/HTRA2/GNAI1/SLC25A5/UQCR10/NDUFS7/MAOB/MAPT/NDUFA2/NDUFA5/NDUFA6/NDUFA10/NDUFB1/NDUFB7/NDUFB8/NDUFB9/NDUFB10/NDUFS2/NDUFV1/NDUFS4/NDUFV2/NFE2L2/ATP5F1C/ATP5F1D/ATP5PB/ATP5PF/NDUFA12/PSMD2/RYR3/SDHB/SDHD/SOD1/TP53/UBC/UQCRB/UQCRC1/UQCRC2/UQCRFS1/VDAC1/SEM1/CALM1/TUBA1C/COX5A	56
Human Diseases	Neurodegenerative disease	hsa05014	Amyotrophic lateral sclerosis	70/965	371/9436	0.188679	1.84495	5.60405	2.21127e-07	4.85097e-06	3.85517e-06	SIGMAR1/TUBA1B/TUBB4B/ATP5PD/UQCR11/ATXN2L/COX4I1/COX5B/COX6A1/COX6C/COX7C/SMCR8/DDIT3/TUBB/NUP205/NUP210/TARDBP/NUP188/MTOR/CHMP2B/UQCRQ/UQCR10/UBQLN2/NRBF2/NDUFS7/CHCHD10/NCBP1/NDUFA2/NDUFA5/NDUFA6/NDUFA10/NDUFB1/NDUFB7/NDUFB8/NDUFB9/NDUFB10/NDUFS2/NDUFV1/NDUFS4/NDUFV2/ATP5F1C/ATP5F1D/ATP5PB/ATP5PF/AMBRA1/NUP133/NDUFA12/PSMD2/NUP107/RANBP2/BID/SDHB/SDHD/SOD1/TP53/TPR/UQCRB/UQCRC1/UQCRC2/UQCRFS1…	70
Metabolism	Lipid metabolism	hsa00071	Fatty acid degradation	17/965	43/9436	0.395349	3.86582	6.35693	4.08007e-07	8.42415e-06	6.69486e-06	ACAA2/ECI2/ECI1/ECHS1/EHHADH/ALDH2/ALDH1B1/ALDH9A1/ALDH3A2/ACAA1/HADHB/HADH/ACADM/ACADS/ACADSB/ACAT1/ALDH7A1	17
Human Diseases	Cardiovascular disease	hsa05415	Diabetic cardiomyopathy	45/965	205/9436	0.219512	2.14644	5.60108	4.92067e-07	9.59531e-06	7.6256e-06	ATP5PD/UQCR11/COX4I1/COX5B/COX6A1/COX6C/COX7C/AGER/MTOR/UQCRQ/SLC25A5/UQCR10/GYS2/NDUFS7/NDUFA2/NDUFA5/NDUFA6/NDUFA10/NDUFB1/NDUFB7/NDUFB8/NDUFB9/NDUFB10/NDUFS2/NDUFV1/NDUFS4/NDUFV2/ATP5F1C/ATP5F1D/ATP5PB/PDK2/ATP5PF/PIK3CB/PLN/NDUFA12/PTEN/RELA/SDHB/SDHD/UQCRB/UQCRC1/UQCRC2/UQCRFS1/VDAC1/COX5A	45
Metabolism	Amino acid metabolism	hsa00310	Lysine degradation	21/965	63/9436	0.333333	3.25941	6.07287	5.38296e-07	9.94432e-06	7.90297e-06	ECHS1/EHHADH/ALDH2/ALDH1B1/ALDH9A1/ALDH3A2/HADH/ACAT1/KMT5A/ALDH7A1/AADAT/PIPOX/TMLHE/DHTKD1/ASH1L/NSD1/SUV39H1/NSD2/DOT1L/SETD1A/KMT2B	21
Metabolism	Global and overview maps	hsa01200	Carbon metabolism	30/965	117/9436	0.25641	2.50724	5.53679	1.41258e-06	2.47908e-05	1.97018e-05	AGXT/ECHS1/ENO3/ESD/FBP1/FH/ALDOB/PHGDH/HIBCH/GCSH/HK1/ACADS/ACAT1/IDNK/MDH1/MDH2/ALDH6A1/MMUT/PCCA/PCCB/HAO2/HAO1/SDHB/SDHD/ACSS1/MCEE/SUCLG2/SUCLG1/SUCLA2/RGN	30
Human Diseases	Neurodegenerative disease	hsa05016	Huntington disease	58/965	311/9436	0.186495	1.82359	4.98476	3.62591e-06	6.06045e-05	4.81637e-05	TUBA1B/TUBB4B/ATP5PD/UQCR11/AP2M1/CLTC/COX4I1/COX5B/COX6A1/COX6C/COX7C/AP2A1/TUBB/EP300/MTOR/UQCRQ/SLC25A5/UQCR10/NRBF2/NDUFS7/NDUFA2/NDUFA5/NDUFA6/NDUFA10/NDUFB1/NDUFB7/NDUFB8/NDUFB9/NDUFB10/NDUFS2/NDUFV1/NDUFS4/NDUFV2/ATP5F1C/ATP5F1D/ATP5PB/ATP5PF/POLR2B/POLR2E/AMBRA1/NDUFA12/PSMD2/SDHB/SDHD/SOD1/TAF4/TBP/TP53/UQCRB/UQCRC1/UQCRC2/UQCRFS1/VDAC1/SEM1/TUBA1C/COX5A/TBPL1/ATG13	58
Human Diseases	Cancer: overview	hsa05204	Chemical carcinogenesis - DNA adducts	21/965	71/9436	0.295775	2.89216	5.40131	4.80139e-06	7.66039e-05	6.08788e-05	CYP1A1/CYP2A6/CYP2A7/CYP2C9/CYP2E1/CYP3A4/EPHX1/GSTA2/GSTA4/GSTM4/HSD11B1/GSTK1/MGST1/MGST2/UGT1A4/PTGS2/SULT2A1/UGT2B4/UGT2B7/CBR1/GSTO1	21
Metabolism	Carbohydrate metabolism	hsa00630	Glyoxylate and dicarboxylate metabolism	13/965	32/9436	0.40625	3.97241	5.68453	6.70676e-06	0.000102351	8.13406e-05	AGXT/GCSH/ACAT1/MDH1/MDH2/MMUT/PCCA/PCCB/HAO2/HAO1/ACSS1/MCEE/GRHPR	13
Metabolism	Xenobiotics biodegradation and metabolism	hsa00980	Metabolism of xenobiotics by cytochrome P450	22/965	79/9436	0.278481	2.72305	5.19053	8.51128e-06	0.000121933	9.69028e-05	CYP1A1/CYP2A6/CYP2A7/CYP2B6/CYP2C9/CYP2E1/CYP3A4/EPHX1/AKR7A3/GSTA2/GSTA4/GSTM4/HSD11B1/GSTK1/MGST1/MGST2/UGT1A4/SULT2A1/UGT2B4/UGT2B7/CBR1/GSTO1	22
Metabolism	Amino acid metabolism	hsa00380	Tryptophan metabolism	15/965	42/9436	0.357143	3.49223	5.46329	8.68469e-06	0.000121933	9.69028e-05	CYP1A1/ECHS1/EHHADH/ALDH2/ALDH1B1/ALDH9A1/ALDH3A2/HAAO/HADH/ACAT1/MAOB/ALDH7A1/AADAT/DHTKD1/KYAT3	15
Human Diseases	Neurodegenerative disease	hsa05020	Prion disease	52/965	278/9436	0.18705	1.82902	4.73539	1.06012e-05	0.000143116	0.000113737	TUBA1B/TUBB4B/ATP5PD/UQCR11/COX4I1/COX5B/COX6A1/COX6C/COX7C/ATF6B/DDIT3/EGR1/TUBB/UQCRQ/SLC25A5/UQCR10/IL1B/IL6/NDUFS7/NDUFA2/NDUFA5/NDUFA6/NDUFA10/NDUFB1/NDUFB7/NDUFB8/NDUFB9/NDUFB10/NDUFS2/NDUFV1/NDUFS4/NDUFV2/ATP5F1C/ATP5F1D/ATP5PB/ATP5PF/PIK3CB/NDUFA12/PSMD2/RYR1/RYR3/SDHB/SDHD/SOD1/UQCRB/UQCRC1/UQCRC2/UQCRFS1/VDAC1/SEM1/TUBA1C/COX5A	52
Cellular Processes	Cell growth and death	hsa04218	Cellular senescence	34/965	157/9436	0.216561	2.11758	4.7659	1.65072e-05	0.000214594	0.000170542	CDKN1A/CHEK1/GADD45A/E2F1/E2F4/ETS1/FOXM1/MTOR/LIN9/SLC25A5/IL6/CXCL8/KRAS/PIK3CB/MAP2K2/PTEN/RB1/RBBP4/CCND1/RELA/ZFP36L1/TP53/TSC2/VDAC1/CALM1/CAPN1/CCNA2/CCNB1/BTRC/CCND3/CCNE1/CCNB2/LIN52/CDC25A	34
Human Diseases	Neurodegenerative disease	hsa05010	Alzheimer disease	66/965	391/9436	0.168798	1.65055	4.43435	2.48135e-05	0.000311055	0.000247202	TUBA1B/TUBB4B/ATP5PD/UQCR11/COX4I1/COX5B/COX6A1/COX6C/COX7C/DDIT3/AGER/DVL2/TUBB/MTOR/UQCRQ/SLC25A5/UQCR10/NRBF2/APOE/FAS/IL1B/IL6/NDUFS7/KRAS/MAPT/NDUFA2/NDUFA5/NDUFA6/NDUFA10/NDUFB1/NDUFB7/NDUFB8/NDUFB9/NDUFB10/NDUFS2/NDUFV1/NDUFS4/NDUFV2/ATP5F1C/ATP5F1D/ATP5PB/ATP5PF/PIK3CB/AMBRA1/NDUFA12/MAP2K2/PSMD2/RTN4/PTGS2/RELA/RYR3/BID/SDHB/SDHD/UQCRB/UQCRC1/UQCRC2/UQCRFS1/VDAC1/WNT11/SEM1/CALM1/CAPN1/T…	66
Metabolism	Global and overview maps	hsa01212	Fatty acid metabolism	17/965	57/9436	0.298246	2.91632	4.89772	3.38775e-05	0.000410035	0.000325863	ACAA2/ECHS1/EHHADH/HACD2/ACAA1/HADHB/HADH/HSD17B4/ACADM/ACADS/ACADSB/ACAT1/ELOVL2/SCP2/ELOVL1/HSD17B8/TECR	17
Metabolism	Carbohydrate metabolism	hsa00620	Pyruvate metabolism	15/965	47/9436	0.319149	3.12071	4.91913	4.04983e-05	0.00047383	0.000376563	LDHD/ALDH2/ALDH1B1/ALDH9A1/ALDH3A2/FH/ACAT1/MDH1/MDH2/ALDH7A1/PCK1/PCK2/ACSS1/GRHPR/ACYP1	15
Human Diseases	Neurodegenerative disease	hsa05022	Pathways of neurodegeneration - multiple diseases	76/965	483/9436	0.15735	1.5386	4.10135	7.30478e-05	0.000827089	0.000657306	SIGMAR1/TUBA1B/TUBB4B/ATP5PD/UQCR11/ATXN2L/PARK7/UBE2J2/COX4I1/COX5B/COX6A1/COX6C/COX7C/SMCR8/DDIT3/AGER/DVL2/TUBB/TARDBP/MTOR/CHMP2B/UQCRQ/HTRA2/SLC25A5/UQCR10/NRBF2/FAS/IL1B/IL6/NDUFS7/KRAS/MAPT/NDUFA2/NDUFA5/NDUFA6/NDUFA10/NDUFB1/NDUFB7/NDUFB8/NDUFB9/NDUFB10/NDUFS2/NDUFV1/NDUFS4/NDUFV2/ATP5F1C/ATP5F1D/ATP5PB/ATP5PF/AMBRA1/NDUFA12/MAP2K2/PSMD2/PTGS2/RELA/RYR1/RYR3/BID/SDHB/SDHD/SOD1/UBC/UQCRB/U…	76
Genetic Information Processing	Replication and repair	hsa03460	Fanconi anemia pathway	16/965	55/9436	0.290909	2.84458	4.63043	8.01704e-05	0.000879369	0.000698854	RMI2/FANCA/FANCC/FANCE/FANCG/UBE2T/FANCM/RAD51/RPA1/RPA3/BLM/BRCA1/BRCA2/USP1/MUS81/SLX4	16
Metabolism	Xenobiotics biodegradation and metabolism	hsa00982	Drug metabolism - cytochrome P450	19/965	73/9436	0.260274	2.54502	4.47255	9.5346e-05	0.00101413	0.000805955	CYP2A6/CYP2A7/CYP2B6/CYP2C9/CYP2E1/CYP3A4/FMO3/FMO4/GSTA2/GSTA4/GSTM4/GSTK1/MAOB/MGST1/MGST2/UGT1A4/UGT2B4/UGT2B7/GSTO1	19
Metabolism	Xenobiotics biodegradation and metabolism	hsa00983	Drug metabolism - other enzymes	20/965	81/9436	0.246914	2.41438	4.31473	0.00013921	0.00143714	0.00114212	CES1/CYP2A6/CYP2A7/CYP2E1/CYP3A4/DPYS/GSTA2/GSTA4/GSTM4/MGST1/MGST2/CMPK1/UGT1A4/RRM2/TK1/TPMT/UGT2B4/UGT2B7/CES2/GSTO1	20
Metabolism	Metabolism of other amino acids	hsa00410	beta-Alanine metabolism	11/965	31/9436	0.354839	3.4697	4.6485	0.000148769	0.00149194	0.00118568	DPYS/ECHS1/EHHADH/ALDH2/ALDH1B1/ALDH9A1/ALDH3A2/HIBCH/ACADS/ALDH6A1/ALDH7A1	11
Metabolism	Carbohydrate metabolism	hsa00650	Butanoate metabolism	10/965	27/9436	0.37037	3.62157	4.60404	0.000198051	0.001931	0.00153461	ECHS1/EHHADH/HADH/HMGCL/HMGCS2/ACSM2B/ACADS/ACAT1/OXCT1/ALDH5A1	10
Genetic Information Processing	Replication and repair	hsa03430	Mismatch repair	9/965	23/9436	0.391304	3.82627	4.58016	0.000255493	0.00242373	0.00192619	LIG1/MSH2/PCNA/POLD1/RFC3/RFC4/RPA1/RPA3/EXO1	9
Metabolism	Metabolism of cofactors and vitamins	hsa00830	Retinol metabolism	17/965	68/9436	0.25	2.44456	4.03491	0.000369499	0.00341301	0.00271239	DHRS4/CYP1A1/CYP2A6/CYP2A7/CYP2B6/CYP2C9/CYP3A4/ALDH1A1/ALDH1A3/DHRS4L2/UGT1A4/UGT2B4/UGT2B7/PNPLA4/HSD17B6/DGAT1/LRAT	17
Metabolism	Carbohydrate metabolism	hsa00020	Citrate cycle (TCA cycle)	10/965	30/9436	0.333333	3.25941	4.18332	0.000530343	0.00477309	0.00379328	FH/MDH1/MDH2/PCK1/PCK2/SDHB/SDHD/SUCLG2/SUCLG1/SUCLA2	10
Genetic Information Processing	Replication and repair	hsa03440	Homologous recombination	12/965	41/9436	0.292683	2.86192	4.03248	0.000581089	0.00509905	0.00405233	TOPBP1/POLD1/RAD51/RPA1/RPA3/BLM/BRCA1/BRCA2/XRCC2/XRCC3/SEM1/MUS81	12
Cellular Processes	Cell growth and death	hsa04217	Necroptosis	30/965	159/9436	0.188679	1.84495	3.62655	0.000655669	0.00561316	0.0044609	TICAM1/CHMP2B/CHMP2A/SLC25A5/H2AC8/H2AC7/H2AX/H2AZ1/H2AC21/FAS/IL1B/CHMP1A/H2AJ/PYGL/BID/TNFAIP3/VDAC1/CAPN1/H2AC13/H2AC15/H2AC14/H2AC16/H2AC6/H2AC4/H2AC17/H2AC20/H2AC12/H2AC11/AIFM1/H2AC25	30
Metabolism	Lipid metabolism	hsa00120	Primary bile acid biosynthesis	7/965	17/9436	0.411765	4.02633	4.21508	0.000885344	0.00739894	0.0058801	SLC27A5/AMACR/HSD17B4/BAAT/SCP2/AKR1D1/CYP7B1	7
Metabolism	Amino acid metabolism	hsa00340	Histidine metabolism	8/965	22/9436	0.363636	3.55572	4.05047	0.00100295	0.00802309	0.00637612	CARNMT1/ALDH2/ALDH1B1/ALDH9A1/ALDH3A2/HNMT/MAOB/ALDH7A1	8
Metabolism	Lipid metabolism	hsa01040	Biosynthesis of unsaturated fatty acids	9/965	27/9436	0.333333	3.25941	3.96801	0.00100574	0.00802309	0.00637612	ACOT2/HACD2/ACAA1/HSD17B4/ELOVL2/BAAT/SCP2/ELOVL1/TECR	9
Genetic Information Processing	Translation	hsa03013	Nucleocytoplasmic transport	22/965	108/9436	0.203704	1.99186	3.49894	0.00118191	0.00912406	0.00725109	RNPS1/ACIN1/NUP205/NUP210/NUP188/TNPO3/TNPO2/KPNB1/NCBP1/IPO9/NUP133/NUP107/XPO5/RANBP2/XPO4/TPR/SUMO1/NUP37/NUP214/AAAS/THOC5/NUP155	22
Metabolism	Amino acid metabolism	hsa00330	Arginine and proline metabolism	13/965	50/9436	0.26	2.54234	3.69056	0.00119575	0.00912406	0.00725109	SAT2/DAO/ALDH2/ALDH1B1/ALDH9A1/ALDH3A2/PYCR2/MAOB/ALDH7A1/PYCR1/SAT1/PYCR3/P4HA2	13
Cellular Processes	Cell growth and death	hsa04210	Apoptosis	26/965	137/9436	0.189781	1.85572	3.4052	0.00133795	0.00986793	0.00784226	TUBA1B/CTSH/GADD45A/DDIT3/DFFB/FOS/HTRA2/BIRC5/FAS/JUN/KRAS/LMNB1/NFKBIA/PIK3CB/SEPTIN4/PIDD1/MAP2K2/DIABLO/RELA/BID/TP53/CAPN1/CASP2/TUBA1C/LMNB2/AIFM1	26
Metabolism	Lipid metabolism	hsa00062	Fatty acid elongation	9/965	28/9436	0.321429	3.14301	3.83284	0.00134946	0.00986793	0.00784226	ACAA2/ACOT2/ECHS1/HACD2/HADHB/HADH/ELOVL2/ELOVL1/TECR	9
Organismal Systems	Digestive system	hsa04979	Cholesterol metabolism	13/965	51/9436	0.254902	2.49249	3.60701	0.00145747	0.0104402	0.00829709	CIDEB/ANGPTL3/APOA1/APOA2/APOC1/APOC2/APOC3/APOE/APOH/LCAT/LRPAP1/VDAC1/VAPA	13
Metabolism	Amino acid metabolism	hsa00260	Glycine, serine and threonine metabolism	11/965	41/9436	0.268293	2.62343	3.51596	0.00213624	0.0149964	0.011918	CTH/DAO/AGXT/ALAS1/PHGDH/GCSH/GNMT/MAOB/ALDH7A1/PIPOX/GRHPR	11
Metabolism	Carbohydrate metabolism	hsa00053	Ascorbate and aldarate metabolism	9/965	30/9436	0.3	2.93347	3.57984	0.00231809	0.0159539	0.0126789	ALDH2/ALDH1B1/ALDH9A1/ALDH3A2/ALDH7A1/UGT1A4/UGT2B4/UGT2B7/RGN	9
Organismal Systems	Immune system	hsa04610	Complement and coagulation cascades	18/965	88/9436	0.204545	2.00009	3.18119	0.00304603	0.0205607	0.0163401	MASP2/CLU/CPB2/F2/F2RL2/F5/F9/F10/F11/KLKB1/KNG1/MBL2/CD46/SERPINC1/SERPINA5/PROS1/MASP1/C1S	18
Human Diseases	Drug resistance: antineoplastic	hsa01524	Platinum drug resistance	16/965	75/9436	0.213333	2.08602	3.18696	0.00326714	0.0212364	0.0168771	CDKN1A/GSTA2/GSTA4/GSTM4/BIRC5/FAS/MGST1/MGST2/MSH2/PIK3CB/BID/BRCA1/TOP2A/TP53/XPA/GSTO1	16
Cellular Processes	Cell growth and death	hsa04115	p53 signaling pathway	16/965	75/9436	0.213333	2.08602	3.18696	0.00326714	0.0212364	0.0168771	CDKN1A/CHEK1/GADD45A/FAS/PIDD1/PTEN/CCND1/RRM2/BID/SIAH1/TP53/TSC2/CCNB1/CCND3/CCNE1/CCNB2	16
Metabolism	Glycan biosynthesis and metabolism	hsa00603	Glycosphingolipid biosynthesis - globo and isoglobo series	6/965	16/9436	0.375	3.66684	3.60329	0.00366028	0.0230274	0.0183004	GBGT1/HEXB/NAGA/ST3GAL2/ST8SIA1/B3GALNT1	6
Metabolism	Metabolism of cofactors and vitamins	hsa00770	Pantothenate and CoA biosynthesis	7/965	21/9436	0.333333	3.25941	3.49834	0.00367389	0.0230274	0.0183004	DPYS/ALDH2/ALDH1B1/ALDH3A2/ENPP1/PPCS/VNN1	7
Metabolism	Lipid metabolism	hsa00140	Steroid hormone biosynthesis	14/965	63/9436	0.222222	2.17294	3.15264	0.00390342	0.0236224	0.0187733	COMT/CYP1A1/CYP2E1/CYP3A4/HSD11B1/UGT1A4/SRD5A1/AKR1D1/UGT2B4/UGT2B7/HSD17B8/HSD17B6/AKR1C3/CYP7B1	14
Genetic Information Processing	Replication and repair	hsa03420	Nucleotide excision repair	14/965	63/9436	0.222222	2.17294	3.15264	0.00390342	0.0236224	0.0187733	DDB1/ERCC3/LIG1/MNAT1/PCNA/POLD1/POLR2B/POLR2E/RAD23B/RFC3/RFC4/RPA1/RPA3/XPA	14
Human Diseases	Cancer: overview	hsa05202	Transcriptional misregulation in cancer	33/965	201/9436	0.164179	1.60538	2.92804	0.0040598	0.0241524	0.0191944	CDKN1A/CEBPA/H3C14/GADD45A/DDIT3/NUPR1/H3C15/ID2/IL6/CXCL8/LMO2/MLLT3/PTK2/REL/RELA/H3C13/TCF3/ZEB1/TSPAN7/TMPRSS2/TP53/NSD2/H3C1/H3C4/H3C6/H3C11/H3C8/H3C12/H3C10/DOT1L/CCNA2/H3C7/NCOR1	33
Metabolism	Metabolism of other amino acids	hsa00450	Selenocompound metabolism	6/965	17/9436	0.352941	3.45114	3.41396	0.00517388	0.0302672	0.024054	TXNRD3/PSTK/CTH/SEPHS2/MARS1/KYAT3	6
Metabolism	Amino acid metabolism	hsa00270	Cysteine and methionine metabolism	12/965	52/9436	0.230769	2.25652	3.0665	0.00530234	0.0305102	0.0242471	AHCYL1/CTH/DNMT1/BHMT2/PHGDH/GNMT/MDH1/MDH2/MPST/ADI1/KYAT3/TST	12
Metabolism	Carbohydrate metabolism	hsa00010	Glycolysis / Gluconeogenesis	14/965	67/9436	0.208955	2.04321	2.89222	0.00695642	0.0390484	0.0310326	GALM/ENO3/ALDH2/ALDH1B1/FBP1/ALDH9A1/ALDH3A2/ALDOB/HK1/ALDH7A1/PCK1/PCK2/ACSS1/MINPP1	14
Human Diseases	Infectious disease: viral	hsa05166	Human T-cell leukemia virus 1 infection	35/965	224/9436	0.15625	1.52785	2.69851	0.00700869	0.0390484	0.0310326	CDKN1A/CHEK1/ANAPC16/ATF6B/E2F1/EGR1/EP300/ETS1/FOS/SLC25A5/IL6/JUN/KRAS/NFKB2/NFKBIA/NFYB/PIK3CB/MAP2K2/PTEN/RB1/CCND1/RELA/ANAPC1/TBP/TCF3/TLN1/TP53/VDAC1/TRRAP/CCNA2/CCND3/CCNE1/CCNB2/TBPL1/CDC20	35
Human Diseases	Cancer: overview	hsa05207	Chemical carcinogenesis - receptor activation	34/965	217/9436	0.156682	1.53207	2.67625	0.00747333	0.0409866	0.0325729	ATF6B/CYP1A1/CYP2B6/CYP3A4/E2F1/EPHX1/FOS/MTOR/GNAI1/GSTA2/GSTA4/GSTM4/BIRC5/JUN/KPNB1/KRAS/MGST1/MGST2/PIK3CB/UGT1A4/MAP2K2/RB1/CCND1/RELA/RPS6KA3/SOS2/UGT2B4/UGT2B7/CCND3/AIP/GSTO1/CDC6/CDC25A/NR1I3	34

## Sheet: HM_BW
category	subcategory	ID	Description	GeneRatio	BgRatio	RichFactor	FoldEnrichment	zScore	pvalue	p.adjust	qvalue	geneID	Count

[truncated: 13 more sheets: HM_APG, HM_MM3, HM_PL, HM_Glc_su_total, HM_Catech, HM_Mit_genes, SM_BW, SM_APG, SM_MM3, SM_PL, SM_Glc_su_total, SM_Catech, SM_Mit_genes]
