# Supplementary material for: Differential regulation of gene co-expression modules in muscles and liver of preterm newborns
Source: Front Cell Dev Biol. 2025 Sep 30;13:1645959. doi: 10.3389/fcell.2025.1645959 (PMC12518348; doi:10.3389/fcell.2025.1645959)
Supplement: Supplementary file 13 [file Table7.xlsx]

## Sheet: README
Supplementary Table S7
Correlations between tested traits and between eigengenes of all gene co-expression modules
LI, liver
HM, heart muscle
SM, skeletal muscle
Gestation, gestational age at birth
Survival, survival after birth
APG, Apgar score at 10-th minute after birth, arbitrary units
MM3, supplementation with mother's milk any time during the last 3 days of life (1) or not (0)
PL, parental nutrition enriched with fat (1) or not (0); see Table 1 of ref. Brauner a spol. 2006
Catech, treatment with catecholamines any time during last week of life (1) or not (0)
Glc_su_ total, mean supply of glucose any time during the last 3 days of life (1) or not (0) (calculated as Glc_load + glucose provided with mother's milk)
BW, birth weight
Mit_genes, mitochondrial transcripts abundance
A - All_modules_corr, correlation between all detected modules
B - Selected_traits_corr, correlation between the traits

## Sheet: A - ALL_modules_corr
	black.LI	blue.LI	brown.LI	cyan.LI	green.LI	greenyellow.LI	grey60.LI	lightcyan.LI	lightgreen.LI	lightyellow.LI	magenta.LI	midnightblue.LI	pink.LI	purple.LI	red.LI	royalblue.LI	salmon.LI	tan.LI	turquoise.LI	yellow.LI	black.HM	blue.HM	brown.HM	green.HM	greenyellow.HM	magenta.HM	pink.HM	purple.HM	red.HM	tan.HM	turquoise.HM	yellow.HM	black.SM	blue.SM	brown.SM	cyan.SM	green.SM	greenyellow.SM	grey60.SM	lightcyan.SM	lightgreen.SM	lightyellow.SM	magenta.SM	midnightblue.SM	pink.SM	purple.SM	red.SM	royalblue.SM	salmon.SM
black.LI	0	0	0	-0.59	0	0	0	-0.67	0	0.5	0.59	0	0	0	0	0.54	0	0	0	0	0.51	0	0	0	0	0	0	0	0	0	0	0	0	0	0	0	0	0	0	0	0	0	0	0	0	0	0	0	0
blue.LI	0	0	0	0	0	0	0	0	0	0	0	0	0	-0.58	0	0	0	-0.52	-0.67	0	0	0	0	0.55	0.68	0	0	0	0	0	0	0	0	0	0	0	0	0	0	0	0	0	0	0	0	0	0	0	0
brown.LI	0	0	0	0	0	0	0	0.53	0	0	0	0	0	0.78	0	0	0.53	0	0.63	0	0	0	0	0	-0.53	0	0	0	0	0	0	0	0	0	0	0	0	0	0	0	0	0	0	0	0	0	0	0	0.57
cyan.LI	-0.59	0	0	0	0	-0.56	0	0	0	0	-0.73	0	0	0	0	0	-0.56	0	0	0	0	0	0	0	0	0	0	0	0	0	0	0	0	0	0	0	0	0	0	0	0	0	0	0	0	0	0	0	0
green.LI	0	0	0	0	0	0	-0.74	0	-0.5	-0.56	0	0	0	0.62	0.67	0	0	0.58	0	0.75	0	0	0	0	0	0	0.5	0	0	0	0	0	0	0	0	0	0	0	0	0	0	0	0	0	0	0	0	0	0
greenyellow.LI	0	0	0	-0.56	0	0	0.57	-0.51	0.6	0	0	0	0.51	0	0	0	0	-0.81	0	0	0	0.6	0	0.55	0	0	0	0	0	0	0	0	0.58	0.51	0	0.73	0	0.72	0	0	0	0	0	0	0	0	0	0	0
grey60.LI	0	0	0	0	-0.74	0.57	0	0	0.79	0.61	0	0	0	0	-0.68	0	0	-0.67	0.53	0	0	0	0	0	0	0	0	0	0	0	0	0	0	0	0	0	-0.56	0	0	0	0	-0.5	0	0	0	0	0	0	0
lightcyan.LI	-0.67	0	0.53	0	0	-0.51	0	0	0	0	0	0	0	0.53	0	0	0	0.63	0	0	0	0	0	0	0	0	0	0	0	0	0	0	-0.52	0	0	0	0	0	0	0	0	0	0	0	0	0	0	0	0.51
lightgreen.LI	0	0	0	0	-0.5	0.6	0.79	0	0	0	0	0	0	0	0	0	0.58	-0.6	0	0	0	0	0	0	0	0	0	0	0	0	0.52	0	0	0	0	0	-0.55	0.53	0	0	0	0	0	0	0	0	0	0	0.5
lightyellow.LI	0.5	0	0	0	-0.56	0	0.61	0	0	0	0.56	0	0	0	0	0.55	0	0	0	0	0	0	0	0	0	0	0	0	0	0	0	0	0	0.5	0	0	0	0	0	0	-0.53	0	0	0	0	0	0	0	0
magenta.LI	0.59	0	0	-0.73	0	0	0	0	0	0.56	0	0	0	0	0	0.7	0	0	0.63	0.67	0	0	0	0	0	0	0	0	0	0	0	0	0	0	0	0	0	0	0	0	0	0	0	0	0	0	0	0	0
midnightblue.LI	0	0	0	0	0	0	0	0	0	0	0	0	0.72	0	0	0	0	0	0	0	0	0	0	0	0	0	0	0	0	0	0	0	0	0	0	0	0	0	0	0	0.69	0	0	0	0	0	0.52	0	0
pink.LI	0	0	0	0	0	0.51	0	0	0	0	0	0.72	0	0	0.54	0	0	0	0	0	0	0	0	0	0	0	0	0	0	0	0	0	0	0	0	0	0	0.56	0	0	0.66	0	0	0	0.61	0	0	0	0
purple.LI	0	-0.58	0.78	0	0.62	0	0	0.53	0	0	0	0	0	0	0	0	0	0.57	0	0.68	0	0	0	0	-0.61	0	0	0	0	0	0	0	0	-0.51	0	0	0	0	0	0	0	0	0	0	0	0	0	0	0
red.LI	0	0	0	0	0.67	0	-0.68	0	0	0	0	0	0.54	0	0	0	0	0	-0.55	0	0.5	0	0	0	0	0	0	0	0	0	0	0	0	0	0	0	0	0	0	0	0	0	0	0	0.71	0	0	0	0
royalblue.LI	0.54	0	0	0	0	0	0	0	0	0.55	0.7	0	0	0	0	0	0	0	0	0.57	0	-0.52	0	0	0	0	0	0	0	0	0	0	0	0	0	0	0	0	0	0	0	0	0	0	0	0	0	0	0
salmon.LI	0	0	0.53	-0.56	0	0	0	0	0.58	0	0	0	0	0	0	0	0	0	0	0	0	0.5	0	0	0	0	0.59	0	0	0	0	-0.52	0	0	0	0	0	0.54	0	0	0	0	0	0	0	0	0	0	0
tan.LI	0	-0.52	0	0	0.58	-0.81	-0.67	0.63	-0.6	0	0	0	0	0.57	0	0	0	0	0	0.52	0	0	0	-0.55	0	0	0	0	0	0	0	0	0	0	0	-0.63	0	-0.5	0	0	0	0	0	0	0	0	0	0	0
turquoise.LI	0	-0.67	0.63	0	0	0	0.53	0	0	0	0.63	0	0	0	-0.55	0	0	0	0	0	0	0	0	0	0	0	0	0	0	0	0	0	0	0	0	0	0	0	0	0	0	0	0	0	-0.6	0	0	0	0
yellow.LI	0	0	0	0	0.75	0	0	0	0	0	0.67	0	0	0.68	0	0.57	0	0.52	0	0	0	0	0	0	0	0	0	0	0	0	0	0	0	0	0	0	0	0	0	0	0	0	0	0	0	0	0	0	0
black.HM	0.51	0	0	0	0	0	0	0	0	0	0	0	0	0	0.5	0	0	0	0	0	0	0	0	0	0	0	0.75	0	0.67	-0.66	0	0	0	0	0	0	0	0	0	0	0	0	0	0	0.6	0	0	0	0
blue.HM	0	0	0	0	0	0.6	0	0	0	0	0	0	0	0	0	-0.52	0.5	0	0	0	0	0	0	0.75	0	0	0	0.71	0	0.5	0.7	-0.67	0	0	0	0.65	-0.62	0.69	0	0	0.51	0	0	0	0	0	0	0	0
brown.HM	0	0	0	0	0	0	0	0	0	0	0	0	0	0	0	0	0	0	0	0	0	0	0	0	0	0	0	0	0.66	0	0.69	-0.7	0	0	0	0	0	0	0	0	0	0	0	0	0	0	0	0	0
green.HM	0	0.55	0	0	0	0.55	0	0	0	0	0	0	0	0	0	0	0	-0.55	0	0	0	0.75	0	0	0.54	0	0.55	0	0	0	0.72	-0.84	0	0	0	0.54	0	0.51	0	0	0	0	0	0	0	0	0	0	0
greenyellow.HM	0	0.68	-0.53	0	0	0	0	0	0	0	0	0	0	-0.61	0	0	0	0	0	0	0	0	0	0.54	0	0	0	0	0	0	0	0	0	0	0	0	0	0	0	0	0	0	0	0	0	0	0	0	0
magenta.HM	0	0	0	0	0	0	0	0	0	0	0	0	0	0	0	0	0	0	0	0	0	0	0	0	0	0	0	0	0	0	0	0	0	0	0	0	0	0	0	0.51	0	0	0	0	0	0	0	0	0
pink.HM	0	0	0	0	0.5	0	0	0	0	0	0	0	0	0	0	0	0.59	0	0	0	0.75	0	0	0.55	0	0	0	0	0	0	0	-0.52	0.62	0	-0.51	0	0	0	-0.5	0	0.57	0	0	0	0.73	0	0.53	0	0
purple.HM	0	0	0	0	0	0	0	0	0	0	0	0	0	0	0	0	0	0	0	0	0	0.71	0	0	0	0	0	0	-0.58	0.59	0	0	0	0	0	0.51	0	0	0	0	0	0	0	0	0	0	0	0	0
red.HM	0	0	0	0	0	0	0	0	0	0	0	0	0	0	0	0	0	0	0	0	0.67	0	0.66	0	0	0	0	-0.58	0	-0.84	0	0	0	0	0	0	0	0	0	0	0	0	0	0	0	0	0	0	0
tan.HM	0	0	0	0	0	0	0	0	0	0	0	0	0	0	0	0	0	0	0	0	-0.66	0.5	0	0	0	0	0	0.59	-0.84	0	0	0	0	0	0.52	0	-0.55	0	0	0	0	0	0	0	0	0	0	0	0
turquoise.HM	0	0	0	0	0	0	0	0	0.52	0	0	0	0	0	0	0	0	0	0	0	0	0.7	0.69	0.72	0	0	0	0	0	0	0	-0.92	0	0	0	0	-0.62	0	0	0	0	-0.6	0	0	0	0	0	0	0
yellow.HM	0	0	0	0	0	0	0	0	0	0	0	0	0	0	0	0	-0.52	0	0	0	0	-0.67	-0.7	-0.84	0	0	-0.52	0	0	0	-0.92	0	0	0	0	0	0	0	0	0	0	0	0	0	0	0	0	0	0
black.SM	0	0	0	0	0	0.58	0	-0.52	0	0	0	0	0	0	0	0	0	0	0	0	0	0	0	0	0	0	0.62	0	0	0	0	0	0	0	-0.56	0.58	0	0	-0.7	0	0	0	0	0	0.66	0	0.71	0	0
blue.SM	0	0	0	0	0	0.51	0	0	0	0.5	0	0	0	-0.51	0	0	0	0	0	0	0	0	0	0	0	0	0	0	0	0	0	0	0	0	0.68	0.58	0	0.65	0	0.53	0	0	0	0	0	-0.78	0	0	0
brown.SM	0	0	0	0	0	0	0	0	0	0	0	0	0	0	0	0	0	0	0	0	0	0	0	0	0	0	-0.51	0	0	0.52	0	0	-0.56	0.68	0	0	0	0	0.7	0	0	0	0	0	-0.53	-0.56	-0.64	0	0
cyan.SM	0	0	0	0	0	0.73	0	0	0	0	0	0	0	0	0	0	0	-0.63	0	0	0	0.65	0	0.54	0	0	0	0.51	0	0	0	0	0.58	0.58	0	0	-0.55	0.62	0	0	0	0	0	0	0	-0.52	0	0	0
green.SM	0	0	0	0	0	0	-0.56	0	-0.55	0	0	0	0	0	0	0	0	0	0	0	0	-0.62	0	0	0	0	0	0	0	-0.55	-0.62	0	0	0	0	-0.55	0	-0.68	0	0	0	0.58	-0.65	0	0	0.67	0	0	0
greenyellow.SM	0	0	0	0	0	0.72	0	0	0.53	0	0	0	0.56	0	0	0	0.54	-0.5	0	0	0	0.69	0	0.51	0	0	0	0	0	0	0	0	0	0.65	0	0.62	-0.68	0	0	0	0	0	0	0	0	-0.65	0	0	0
grey60.SM	0	0	0	0	0	0	0	0	0	0	0	0	0	0	0	0	0	0	0	0	0	0	0	0	0	0	-0.5	0	0	0	0	0	-0.7	0	0.7	0	0	0	0	0.75	0	0	0	0	0	0	-0.86	0	0
lightcyan.SM	0	0	0	0	0	0	0	0	0	0	0	0	0	0	0	0	0	0	0	0	0	0	0	0	0	0.51	0	0	0	0	0	0	0	0.53	0	0	0	0	0.75	0	0	0.68	0	0	0	0	-0.6	0	0
lightgreen.SM	0	0	0	0	0	0	0	0	0	-0.53	0	0.69	0.66	0	0	0	0	0	0	0	0	0.51	0	0	0	0	0.57	0	0	0	0	0	0	0	0	0	0	0	0	0	0	0	0	0	0.64	0	0	0	0
lightyellow.SM	0	0	0	0	0	0	-0.5	0	0	0	0	0	0	0	0	0	0	0	0	0	0	0	0	0	0	0	0	0	0	0	-0.6	0	0	0	0	0	0.58	0	0	0.68	0	0	0	-0.68	0	0	0	0	-0.71
magenta.SM	0	0	0	0	0	0	0	0	0	0	0	0	0	0	0	0	0	0	0	0	0	0	0	0	0	0	0	0	0	0	0	0	0	0	0	0	-0.65	0	0	0	0	0	0	0	0	0	0	0	0
midnightblue.SM	0	0	0	0	0	0	0	0	0	0	0	0	0	0	0	0	0	0	0	0	0	0	0	0	0	0	0	0	0	0	0	0	0	0	0	0	0	0	0	0	0	-0.68	0	0	0	0	0.51	0	0.54
pink.SM	0	0	0	0	0	0	0	0	0	0	0	0	0.61	0	0.71	0	0	0	-0.6	0	0.6	0	0	0	0	0	0.73	0	0	0	0	0	0.66	0	-0.53	0	0	0	0	0	0.64	0	0	0	0	0	0	0	0
purple.SM	0	0	0	0	0	0	0	0	0	0	0	0	0	0	0	0	0	0	0	0	0	0	0	0	0	0	0	0	0	0	0	0	0	-0.78	-0.56	-0.52	0.67	-0.65	0	0	0	0	0	0	0	0	0	0	0
red.SM	0	0	0	0	0	0	0	0	0	0	0	0.52	0	0	0	0	0	0	0	0	0	0	0	0	0	0	0.53	0	0	0	0	0	0.71	0	-0.64	0	0	0	-0.86	-0.6	0	0	0	0.51	0	0	0	0	0
royalblue.SM	0	0	0	0	0	0	0	0	0	0	0	0	0	0	0	0	0	0	0	0	0	0	0	0	0	0	0	0	0	0	0	0	0	0	0	0	0	0	0	0	0	0	0	0	0	0	0	0	0
salmon.SM	0	0	0.57	0	0	0	0	0.51	0.5	0	0	0	0	0	0	0	0	0	0	0	0	0	0	0	0	0	0	0	0	0	0	0	0	0	0	0	0	0	0	0	0	-0.71	0	0.54	0	0	0	0	0
tan.SM	0	0	0	0	0	0	0.54	0	0.7	0	0	0	0	0	0	0	0	0	0	0	0	0	0	0	0	0	0	0	-0.5	0.64	0	0	0	0	0.73	0	-0.79	0.56	0	0	0	-0.55	0.52	0	0	-0.54	0	0	0.64
turquoise.SM	0	0	0	0	0	0	0	0	0	0	0	0	0	0	0	0	0	0	0	0	0.51	0	0	0	0	0	0.52	0	0	-0.58	0	0	0.54	-0.63	-0.91	0	0.65	0	-0.5	0	0	0	-0.58	0	0.57	0.69	0.6	0	0
yellow.SM	0	0	0	0	0	-0.53	0	0	0	0	0	0	0	0	0	0	0	0	0.5	0	0	-0.5	0	0	0	0	0	0	0	0	0	0	-0.61	0	0	0	0	-0.6	0.57	0	0	0	0	0	-0.66	0	0	0	0
[truncated: 3 more columns]

## Sheet: B - Selected_traits_corr
	Gestation	BW	Survival	APG	MM3	PL	Glc_su_total	Catech	Mit_genes
Gestation		0.81							0.72
BW	0.81								0.63
Survival					0.54		0.92
APG
MM3			0.54				0.53
PL							0.52
Glc_su_total			0.92		0.53	0.52			0.54
Catech
Mit_genes	0.72	0.63					0.54
