# Supplementary material for: Differential regulation of gene co-expression modules in muscles and liver of preterm newborns
Source: Front Cell Dev Biol. 2025 Sep 30;13:1645959. doi: 10.3389/fcell.2025.1645959 (PMC12518348; doi:10.3389/fcell.2025.1645959)
Supplement: Supplementary file 14 [file Table8.xlsx]

## Sheet: README
Supplementary Table S8
Linear model-based analysis of the association between module eigengenes and traits with sex as a random factor
LI, liver
HM, heart muscle
SM, skeletal muscle
Get_Surv_Int, the model including interaction between Gestation and Survival in individual tissues (LI, HM, SM)
Red coloured texts -significant different (p.value < 0.05)
Green coloured texts - trend (0.05 < p.value < 0.1)

## Sheet: Gestation_LI
Beta	t.value	p.value	Module
0.00203105	2.56209	0.015294	tan
0.00146737	1.7099	0.0966722	cyan
0.0010303	1.29952	0.203036	lightcyan
0.00105411	1.20282	0.237605	red
0.000609893	0.686002	0.497504	royalblue
0.000557835	0.626718	0.535156	green
0.000451332	0.506024	0.616204	yellow
8.71822e-05	0.0973839	0.923011	purple
-0.000146775	-0.163994	0.870737	turquoise
-0.000317154	-0.35489	0.72493	blue
-0.000324194	-0.362799	0.719068	black
-0.000451918	-0.506686	0.615744	midnightblue
-0.000580967	-0.653035	0.518258	lightyellow
-0.00101105	-1.15167	0.257734	magenta
-0.00103696	-1.18241	0.245493	pink
-0.00119466	-1.37178	0.179386	brown
-0.00135446	-1.59735	0.11997	salmon
-0.00149378	-1.74348	0.0905618	lightgreen
-0.00179616	-2.14082	0.0397682	grey60
-0.00290728	-3.9361	0.000403223	greenyellow

## Sheet: Gestation_HM
Beta	t.value	p.value	Module
0.00157647	2.00822	0.0519613	red
0.00137018	1.72263	0.0933059	greenyellow
0.00128703	1.67636	0.102329	yellow
0.000738155	0.902692	0.372529	black
0.000620899	0.789617	0.43492	brown
-0.000619854	-0.755572	0.454689	magenta
-0.000700323	-0.856031	0.397634	pink
-0.00118141	-1.52577	0.135801	turquoise
-0.001414	-1.795	0.0810453	green
-0.00151537	-1.92245	0.0622737	tan
-0.00198018	-2.6059	0.0131254	purple
-0.00265739	-3.78646	0.000543752	blue

## Sheet: Gestation_SM
Beta	t.value	p.value	Module
0.00289602	4.40393	9.56174e-05	yellow
0.00269771	3.95982	0.000350629	green
0.00247801	3.51634	0.00123174	purple
0.00180607	2.38428	0.0227233	grey60
0.00112069	1.40506	0.168816	lightyellow
0.000974562	1.21769	0.231592	turquoise
0.000681881	0.840116	0.406546	lightcyan
0.000112864	0.137711	0.891258	salmon
-0.000198583	-0.242439	0.809855	royalblue
-0.000378347	-0.463703	0.645759	brown
-0.000560425	-0.704983	0.485582	magenta
-0.000583512	-0.716987	0.47814	pink
-0.000609832	-0.749835	0.458365	midnightblue
-0.000682237	-0.840563	0.406299	red
-0.00118016	-1.48454	0.146687	lightgreen
-0.00157407	-2.03066	0.0500128	tan
-0.00252764	-3.71432	0.000720084	black
-0.00282241	-4.23352	0.000158049	blue
-0.00305074	-4.78699	3.04793e-05	greenyellow
-0.00369654	-6.9653	4.23556e-08	cyan

## Sheet: Survival_LI
Beta	t.value	p.value	Module
0.000275441	4.9587	2.08323e-05	tan
0.000217284	3.45558	0.00152964	purple
0.000201224	3.32646	0.00217053	lightcyan
0.000168223	2.50025	0.0175563	yellow
0.000131337	1.8836	0.0684564	turquoise
0.000124343	1.77344	0.0853863	green
8.79546e-05	1.22561	0.229021	royalblue
5.26133e-05	0.722658	0.474981	cyan
4.73144e-05	0.648895	0.520897	brown
2.45328e-05	0.334898	0.739822	magenta
-1.24948e-05	-0.170353	0.865773	midnightblue
-2.35608e-05	-0.321587	0.749794	red
-8.31154e-05	-1.15537	0.256237	lightyellow
-0.000109953	-1.55216	0.130164	black
-0.000119595	-1.67064	0.10426	salmon
-0.000123517	-1.76055	0.0875809	pink
-0.000138246	-1.96978	0.0581567	lightgreen
-0.000155395	-2.27815	0.0293228	grey60
-0.000240366	-3.80171	0.000589529	blue
-0.0002477	-4.17188	0.000206031	greenyellow

## Sheet: Survival_HM
Beta	t.value	p.value	Module
0.000180679	2.99301	0.00492791	yellow
-2.64564e-05	-0.391653	0.697562	tan
-3.50919e-05	-0.515959	0.609103	red
-5.20259e-05	-0.774795	0.443384	magenta
-5.24981e-05	-0.790189	0.434474	brown
-8.12793e-05	-1.20711	0.235151	pink
-9.62438e-05	-1.46233	0.152093	purple
-9.85849e-05	-1.50004	0.14209	blue
-0.00010567	-1.61517	0.11477	black
-0.000106195	-1.63047	0.111536	turquoise
-0.000165922	-2.67828	0.0109729	greenyellow
-0.00021975	-3.73106	0.000641804	green

## Sheet: Survival_SM
Beta	t.value	p.value	Module
0.000162239	2.97305	0.0053077	yellow
0.000137937	2.44363	0.0197236	grey60
7.879e-05	1.32191	0.194774	green
6.56801e-05	1.10355	0.277326	magenta
6.43201e-05	1.07026	0.291827	lightcyan
5.52622e-05	0.915627	0.366128	purple
5.36275e-05	0.887923	0.380644	brown
5.20777e-05	0.861709	0.394713	royalblue
2.22863e-05	0.365608	0.716858	lightyellow
8.21768e-06	0.13459	0.893707	lightgreen
-1.77466e-05	-0.290931	0.772821	midnightblue
-2.65639e-05	-0.436007	0.665564	salmon
-6.47088e-05	-1.07427	0.290129	tan
-7.08361e-05	-1.18281	0.244856	turquoise
-8.89981e-05	-1.50357	0.141664	blue
-0.000128328	-2.24776	0.0309942	pink
-0.000142947	-2.54854	0.0153608	red
-0.000163788	-3.00874	0.00483748	cyan
-0.000175438	-3.30729	0.00218923	black
-0.000185001	-3.52651	0.00119742	greenyellow

## Sheet: Gest_Surv_Int_LI
Gest_p.val	Surv_p.val	Interact_p.val	Module
0.000170749	1.43081e-05	0.000155134	tan
2.68351e-05	0.00126323	0.00667102	greenyellow
0.660179	0.0202512	0.0753403	blue
0.0607337	0.0701686	0.105198	salmon
0.17836	0.0483924	0.126684	lightcyan
0.0741356	0.120574	0.188068	lightgreen
0.880712	0.223045	0.214546	midnightblue
0.623175	0.202907	0.288027	black
0.915446	0.202535	0.322012	turquoise
0.119821	0.401064	0.343741	red
0.822882	0.154972	0.364214	purple
0.712347	0.212264	0.370255	yellow
0.086979	0.375501	0.400816	cyan
0.459001	0.322742	0.403392	royalblue
0.0770107	0.334671	0.490388	grey60
0.620421	0.377601	0.521723	green
0.177876	0.628494	0.557178	magenta
0.543467	0.465223	0.559913	lightyellow
0.653422	0.740534	0.569327	pink
0.141646	0.910183	0.785385	brown

## Sheet: Gest_Surv_Int_HM
Gest_p.val	Surv_p.val	Interact_p.val	Module
0.232768	0.0778838	0.103079	red
0.340883	0.123996	0.117437	tan
0.114232	0.0533167	0.147985	greenyellow
0.622997	0.0960351	0.162042	black
0.0701886	0.0642512	0.186603	green
0.737447	0.2061	0.260401	brown
0.346103	0.338337	0.422348	pink
0.415545	0.480899	0.540376	magenta
0.0240732	0.451513	0.554581	purple
0.201402	0.426019	0.720833	yellow
0.00245124	0.619355	0.733911	blue
0.229439	0.650794	0.816546	turquoise

## Sheet: Gest_Surv_Int_SM
Gest_p.val	Surv_p.val	Interact_p.val	Module
8.95354e-05	0.0181271	0.0718896	black
2.48752e-09	0.0150742	0.0780518	cyan
0.304167	0.187457	0.126418	tan
2.92428e-05	0.0443592	0.137646	yellow
0.823202	0.112299	0.144117	brown
0.419821	0.368243	0.284113	royalblue
0.516132	0.214243	0.299089	turquoise
0.00020735	0.791548	0.311806	greenyellow
0.553361	0.40222	0.3481	salmon
0.0204037	0.207109	0.384154	grey60
0.00545306	0.602296	0.461183	green
0.122861	0.574049	0.533405	lightgreen
0.0106685	0.722051	0.627982	purple
0.407896	0.628987	0.650544	midnightblue
0.475612	0.443273	0.730698	red
0.606801	0.595507	0.738623	magenta
0.316298	0.788199	0.753625	lightyellow
0.62048	0.922351	0.783555	lightcyan
0.00159389	0.997387	0.807645	blue
0.628995	0.655288	0.94532	pink
